# Supplementary material for: Transcriptomic Analysis of Soil-Grown Arabidopsis thaliana Roots and Shoots in Response to a Drought Stress
Source: Front Plant Sci. 2016 Feb 23;7:180. doi: 10.3389/fpls.2016.00180 (PMC4763085; doi:10.3389/fpls.2016.00180)
Supplement: Supplementary file 1 [file Table1.XLS]

## Sheet: Table-S1
Table S1: Genes up-regulated in roots of Arabidopsis plants in response to a progressive drought stress
Ratios are expressed as log2 and values shown in red are significantly up-regulated, while those shown in blue are significantly down-regulated (FDR<0.1). The genes reported to be up-regulated by 2 or 10h of drought stress (Matsui et al., 2008; Plant & Cell Physiology 49, 1135-1149) are shown as up. Genes categorized as GO:00009414 (response to drought stress) are marked as hit.
		ROOT					SHOOT
		Signal Intensity at 0d	Ratio to 0d				Signal Intensity at 0d	Ratio to 0d
Gene	Name		3d	5d	7d	9d		3d	5d	7d	9d	Matsui et al., 2008	GO:0009414
AT1G22290	14-3-3 family protein	5.08896	0.878642	0.951584	1.2135	1.37614	4.9344	-0.169264	-0.401287	-0.220252	-0.216304
AT2G31360	16:0delta9 desaturase 2	5.66854	-0.507077	0.542876	0.447262	1.06699	5.64165	-0.0480332	0.179393	-0.125338	0.382586
AT5G12020	17.6 kDa class II heat shock protein	6.03782	0.0404659	1.13943	1.36416	2.22544	5.19422	0.460108	0.0307734	0.0646811	1.32079
AT2G03810	18S pre-ribosomal assembly protein gar2-related	8.70265	-0.293448	-0.204165	0.605197	1.18425	8.4751	-0.0450622	0.141816	0.390713	0.542617
AT1G01480	1-amino-cyclopropane-1-carboxylate synthase 2	8.05888	1.0235	0.473594	1.57073	2.98756	6.73816	-0.183814	0.0757017	2.98621	5.38828	up
AT4G33240	1-phosphatidylinositol-4-phosphate 5-kinases;zinc ion binding;1-phosphatidylinositol-3-phosphate 5-kinases	5.3753	-0.091497	0.263392	0.712856	1.12303	5.60698	-0.246757	-0.34112	-0.116911	0.264993	up
AT1G04380	2-oxoglutarate (2OG) and Fe(II)-dependent oxygenase superfamily protein	6.73649	-0.289849	0.365618	1.13966	1.18125	5.59304	0.46913	0.400515	0.435224	0.228204
AT1G06645	2-oxoglutarate (2OG) and Fe(II)-dependent oxygenase superfamily protein	5.64314	-0.475474	-0.0566973	-0.354134	1.45319	8.03503	0.237431	0.0790623	-0.0886895	0.0389938
AT1G20270	2-oxoglutarate (2OG) and Fe(II)-dependent oxygenase superfamily protein	8.66806	-0.125021	0.340037	0.898866	1.11123	9.02271	-0.0212431	0.161569	0.0596367	0.500062
AT1G35190	2-oxoglutarate (2OG) and Fe(II)-dependent oxygenase superfamily protein	10.2818	0.139725	0.124657	0.753477	1.32998	9.04868	0.0173328	0.297722	1.29232	1.95772
AT1G52820	2-oxoglutarate (2OG) and Fe(II)-dependent oxygenase superfamily protein	6.53875	2.82087	2.46366	0.0576592	-1.2137	5.27374	-0.245315	0.0289649	0.0297668	0.0664145
AT1G80320	2-oxoglutarate (2OG) and Fe(II)-dependent oxygenase superfamily protein	6.33066	1.40607	0.930848	0.288701	0.936461	6.50298	-0.562422	0.16805	0.482333	2.72196	up
AT2G25450	2-oxoglutarate (2OG) and Fe(II)-dependent oxygenase superfamily protein	14.6532	-0.418602	0.198147	0.587576	1.20122	14.9781	-0.0572587	0.129868	0.248333	1.82672	up
AT2G38240	2-oxoglutarate (2OG) and Fe(II)-dependent oxygenase superfamily protein	6.14795	-0.0373125	1.17721	1.537	2.61615	6.21687	-0.479447	-0.656982	0.574828	0.0936341	up
AT3G12900	2-oxoglutarate (2OG) and Fe(II)-dependent oxygenase superfamily protein	6.39623	1.23328	-0.922682	-0.939243	-1.21145	5.15659	-0.00751923	0.0320783	-0.112474	-0.175615
AT4G10500	2-oxoglutarate (2OG) and Fe(II)-dependent oxygenase superfamily protein	9.45779	1.62091	0.984404	1.29331	1.58785	6.83063	0.595209	0.0263487	-1.39866	-0.641998
AT4G22870	2-oxoglutarate (2OG) and Fe(II)-dependent oxygenase superfamily protein	5.72689	0.640371	1.34709	1.09071	0.724824	6.43997	0.696973	0.773712	1.41021	0.0872001
AT5G12270	2-oxoglutarate (2OG) and Fe(II)-dependent oxygenase superfamily protein	7.15886	1.03639	1.17437	1.30115	1.01874	5.41483	0.94103	1.63557	1.55823	1.21694
AT5G43450	2-oxoglutarate (2OG) and Fe(II)-dependent oxygenase superfamily protein	9.83111	0.750476	-0.625871	0.0541419	1.32371	10.0505	0.22403	0.0649612	0.661006	2.61432	up
AT5G58660	2-oxoglutarate (2OG) and Fe(II)-dependent oxygenase superfamily protein	6.72039	-0.527236	-0.599966	-0.00105227	1.00389	5.0721	0.155286	0.471207	0.905373	2.35172
AT5G65750	2-oxoglutarate dehydrogenase, E1 component	9.28904	-0.111552	0.531661	0.619154	1.41854	9.30176	0.102011	0.476749	0.878039	1.21531	up
AT5G24340	3'-5' exonuclease domain-containing protein	7.43345	-0.224406	0.0572377	0.532593	1.0424	7.85732	-0.0447371	-0.01099	-0.257933	-0.0970198
AT3G15290	3-hydroxyacyl-CoA dehydrogenase family protein	9.8098	0.137842	0.48801	0.726621	1.27813	9.72123	0.102966	0.205035	0.585299	1.3791	up
AT4G34250	3-ketoacyl-CoA synthase 16	6.56853	0.140811	1.37546	2.23579	1.80428	9.42134	0.0549284	-0.530618	-1.58227	-1.5957
AT1G04220	3-ketoacyl-CoA synthase 2	10.5028	0.940515	1.0639	1.21085	0.754519	7.81257	1.26863	2.37933	4.37275	3.11097	up
AT1G07720	3-ketoacyl-CoA synthase 3	6.28864	0.284468	0.899071	1.32336	1.20798	10.0115	0.533395	0.318257	1.55675	0.953614	up
AT1G68530	3-ketoacyl-CoA synthase 6	5.40954	0.634104	1.41948	1.40472	0.519376	10.6533	0.214142	0.112819	0.544155	-0.563334	up
AT5G16010	3-oxo-5-alpha-steroid 4-dehydrogenase family protein	9.44606	0.395878	0.644711	1.28892	2.07081	12.6244	-0.000257077	-0.346483	-0.349111	1.10391
AT5G16200	50S ribosomal protein-related	8.13646	0.0295615	0.286934	0.820951	1.07395	9.76284	-0.13838	-0.0822887	-0.410408	0.039847
AT5G24510	60S acidic ribosomal protein family	6.10345	-0.405876	-0.0236015	0.315357	1.0636	5.4632	0.113099	0.669269	0.974829	0.61412
AT4G20930	6-phosphogluconate dehydrogenase family protein	6.40864	-0.0200652	0.416132	0.640751	1.06565	7.38516	0.0935497	0.347806	0.132933	0.425113
AT1G13700	6-phosphogluconolactonase 1	8.61818	0.610151	1.54132	2.54352	2.4936	9.14439	0.134312	0.622073	1.35281	1.52432
AT2G36320	A20/AN1-like zinc finger family protein	7.51533	-1.07946	-0.463417	0.178341	1.47745	5.95383	-0.145934	0.046276	0.591956	2.44058
AT3G12630	A20/AN1-like zinc finger family protein	10.3368	-0.358341	-0.093377	0.722137	1.71126	10.2066	-0.342638	0.157341	0.828232	2.24389	up	hit
AT1G45000	AAA-type ATPase family protein	7.16879	-0.212965	-0.164965	0.2824	1.03356	6.97303	0.101489	0.197112	0.243656	1.49198
AT4G04910	AAA-type ATPase family protein	7.49649	0.0628448	0.366293	1.26445	1.99373	7.17031	0.0881117	0.138303	0.493006	1.08355
AT5G16930	AAA-type ATPase family protein	7.24583	-0.440601	0.0755777	0.285186	1.0308	6.58332	-0.241075	-0.206386	0.00793855	0.5553
AT1G66600	ABA overly sensitive mutant 3	6.72494	0.578554	0.616084	0.42933	2.05844	5.97408	-0.317398	-0.766077	-1.12452	-1.07756
AT5G09930	ABC transporter family protein	5.05308	0.231516	0.302746	0.559572	1.18186	5.20823	0.0455016	0.0491806	0.506854	3.45958
AT5G60790	ABC transporter family protein	6.3425	0.183934	0.579609	1.76299	2.29857	6.0469	0.214098	0.253714	1.26214	1.81761	up
AT5G24810	ABC1 family protein	6.04704	-0.204453	0.130523	0.841823	1.36888	7.21753	-0.589264	0.105641	-0.328821	-0.211203
AT5G64940	ABC2 homolog 13	6.77434	0.019852	0.904696	0.97737	2.46232	10.5165	0.254378	0.509792	0.16939	1.30531
AT1G51500	ABC-2 type transporter family protein	7.4016	0.353537	1.28913	1.95552	2.42633	11.8008	0.0218646	-0.0813713	0.49954	0.567982	up
AT2G39350	ABC-2 type transporter family protein	9.77198	0.251557	0.240682	0.752495	1.02672	7.35292	0.206154	-0.033076	1.80876	1.49746	up
AT3G21090	ABC-2 type transporter family protein	6.09822	0.271493	1.31112	1.85411	2.10061	6.37343	-0.0149873	0.529475	1.0471	1.45589	up
AT3G25620	ABC-2 type transporter family protein	5.72068	0.910182	2.11448	2.73252	2.31615	6.73492	0.358284	1.20564	2.41259	2.17339
AT3G55090	ABCG16	7.98423	1.67902	0.903936	1.51904	1.8305	5.0105	0.0616466	0.151615	0.77211	1.28049	up
AT5G06530	ABCG22	5.64817	2.14653	3.51834	4.16846	4.61239	9.82763	0.317398	0.195347	0.656411	-0.169047	up	hit
AT5G13580	ABCG6	10.8063	1.37239	1.17492	1.56075	1.89316	6.23922	0.463672	0.645901	2.17524	2.87708	up
AT1G69260	ABI five binding protein	7.75197	1.59391	2.60499	4.05624	4.34249	7.12402	1.81484	2.49662	5.53957	5.82312	up
AT1G13740	ABI five binding protein 2	7.30583	0.762534	1.90665	2.6472	3.0736	8.73959	-0.0320564	-0.174619	0.866878	1.5211	up	hit
AT3G29575	ABI five binding protein 3	10.3022	0.570026	1.15374	2.39238	2.29903	8.76567	1.78539	2.44988	4.55407	4.41091	up
AT1G49720	abscisic acid responsive element-binding factor 1	11.2773	-0.425197	0.285366	0.497055	1.02947	10.4968	0.287621	0.739917	0.747218	0.536891	up
AT1G45249	abscisic acid responsive elements-binding factor 2	8.69963	0.913043	1.76485	2.82173	2.64649	8.84788	0.381157	0.877695	3.13289	2.96872	up	hit
AT4G34000	abscisic acid responsive elements-binding factor 3	10.2539	0.653938	0.604403	1.23378	0.952727	8.41083	1.1101	1.94127	3.24359	2.62104	up	hit
AT1G63680	acid-amino acid ligases;ligases;ATP binding;ATP binding;ligases	7.64648	-0.166228	0.311711	0.252854	1.01572	10.0804	-0.441494	-0.65827	-0.883057	-0.899108
AT3G01990	ACT domain repeat 6	6.45125	0.493456	0.749664	1.17082	1.49049	6.43911	-0.064025	0.330921	0.240641	0.296844
AT4G22780	ACT domain repeat 7	7.54372	-0.367035	-0.128024	0.631571	1.19101	7.43598	-0.273937	0.585665	-0.0545206	0.99319	up
AT1G12420	ACT domain repeat 8	8.77975	0.212234	0.452707	1.35588	1.58811	8.31099	0.367148	0.532389	1.61311	1.54939	up
AT1G52080	actin binding protein family	6.97453	0.283713	0.313557	0.979313	1.72201	6.34182	0.159207	0.415303	1.43474	3.67488	up
AT2G16700	actin depolymerizing factor 5	11.0298	0.0480639	0.685744	1.61058	2.59643	10.998	0.0795134	0.389065	1.26505	2.71331	up
AT2G31200	actin depolymerizing factor 6	6.84807	-0.281325	0.218676	0.91698	1.65509	6.96887	-0.398911	0.219252	1.02651	2.15847
AT2G43800	Actin-binding FH2 (formin homology 2) family protein	8.70151	0.652578	1.4044	0.819767	-0.240818	9.59764	0.335255	0.262009	0.425423	-0.597367
AT3G60830	actin-related protein 7	5.64923	-0.249838	-0.0430876	0.276113	1.51046	5.12635	0.126066	0.157647	0.370846	1.65152
AT1G65890	acyl activating enzyme 12	6.05924	1.37088	0.347738	-0.634138	-1.09269	7.75028	0.154196	0.727339	-0.132276	-0.275823
AT5G16370	acyl activating enzyme 5	6.35174	0.139373	0.525549	1.04158	1.91933	6.40582	-0.340706	-0.331389	0.0909866	1.99611	up
AT4G14070	acyl-activating enzyme 15	7.56576	-0.112296	0.195511	0.371026	1.3328	10.659	0.0420935	0.00368444	-0.299146	-0.245122
AT5G23050	acyl-activating enzyme 17	8.5046	0.814279	0.995554	1.06562	0.74911	8.35671	0.324092	0.583453	1.32468	1.32512	up
AT3G16910	acyl-activating enzyme 7	10.6516	0.113036	0.160369	0.409521	1.02066	10.6657	0.230952	-0.127805	0.0416154	0.126964	up
AT4G27780	acyl-CoA binding protein 2	8.37341	0.39538	0.444343	0.42034	1.0476	8.21884	0.0509177	-0.079378	0.502805	2.07277	up
AT3G06810	acyl-CoA dehydrogenase-related	9.34889	0.130835	0.245345	0.528475	1.65146	8.9426	0.286574	0.462851	0.983755	2.19551	up
AT2G37520	Acyl-CoA N-acyltransferase with RING/FYVE/PHD-type zinc finger domain	8.0901	-0.0152182	0.3005	0.746302	1.59311	8.55818	0.11075	0.328258	0.598051	1.21311	up
AT1G18335	Acyl-CoA N-acyltransferases (NAT) superfamily protein	8.56883	-0.668977	-0.206447	0.21824	1.02394	8.54844	0.0315522	0.355903	0.390187	0.846928
AT2G06025	Acyl-CoA N-acyltransferases (NAT) superfamily protein	9.41948	-0.355721	-0.351766	0.624865	1.2379	9.87175	-0.129989	-0.177411	-0.0194767	0.851158
AT2G39030	Acyl-CoA N-acyltransferases (NAT) superfamily protein	6.00833	0.609666	0.918805	0.946075	1.2605	10.4584	-0.474402	-0.362953	0.489385	-2.00399	up
AT3G22560	Acyl-CoA N-acyltransferases (NAT) superfamily protein	6.54282	-0.039648	0.824199	1.44334	2.11443	6.08486	1.01646	1.92347	4.15191	5.03625
AT4G16760	acyl-CoA oxidase 1-ACX1	6.76943	0.625673	0.927104	1.77657	1.96132	6.47915	0.0830026	0.0910152	0.789718	1.88912	up
AT5G65110	acyl-CoA oxidase 2-ACX2	9.91502	0.49906	0.292768	0.834542	1.40402	9.69272	0.0251663	-0.275536	0.618623	1.53558	up
AT2G03720	Adenine nucleotide alpha hydrolases-like superfamily protein	7.8573	1.12912	0.749624	0.453757	-0.901049	4.98392	-0.00863771	-0.198246	0.0419436	-0.254924
AT2G21620	Adenine nucleotide alpha hydrolases-like superfamily protein	9.86174	0.451417	0.495231	0.697261	1.38582	9.04666	0.369199	0.0818446	1.12782	3.03477	up	hit
AT2G47710	Adenine nucleotide alpha hydrolases-like superfamily protein	12.5744	0.329991	0.742073	1.09656	1.36308	13.7834	0.288941	0.541816	0.955043	1.7111
AT3G01520	Adenine nucleotide alpha hydrolases-like superfamily protein	11.669	-0.0255195	0.217848	0.759627	1.12922	11.9199	0.140339	0.463496	0.949933	1.60895
AT3G03270	Adenine nucleotide alpha hydrolases-like superfamily protein	12.0143	-0.0674832	0.626213	1.53853	2.34882	10.2513	0.0721811	0.548185	1.97777	2.3839
AT3G11930	Adenine nucleotide alpha hydrolases-like superfamily protein	11.2625	0.465296	1.25328	1.83793	2.73746	13.1021	-0.238595	-0.157846	0.240705	0.830594
AT3G58450	Adenine nucleotide alpha hydrolases-like superfamily protein	4.91756	-0.0342281	0.541169	1.26357	2.64584	5.06203	-0.24284	-0.0459134	1.04305	3.2524	up
AT3G62550	Adenine nucleotide alpha hydrolases-like superfamily protein	5.97291	0.187585	0.250337	0.912865	1.14154	14.6251	0.108622	1.01971	0.801395	0.718635
AT5G14680	Adenine nucleotide alpha hydrolases-like superfamily protein	6.34705	-0.247984	0.530869	1.1002	2.53094	6.10067	-0.0419591	0.148214	1.30684	3.27764
AT2G37250	adenosine kinase	8.02687	0.164068	0.207255	1.04915	1.07674	7.63748	-0.135958	-0.186649	0.517002	0.911233
AT3G03900	adenosine-5'-phosphosulfate (APS) kinase 3	8.01191	-0.223662	0.530641	1.24922	1.98025	8.31127	0.211498	0.604251	1.57067	2.37905	up
AT3G25570	Adenosylmethionine decarboxylase family protein	7.55055	-0.452633	-0.354651	1.39548	0.430321	7.4298	0.471772	0.707236	0.465239	0.224652
AT5G15950	Adenosylmethionine decarboxylase family protein	7.29961	1.49021	2.7335	3.10287	3.80215	8.40122	0.176652	0.084499	0.732175	1.69338
AT5G13490	ADP/ATP carrier 2	11.1135	0.503764	1.07944	1.2984	1.53588	9.94656	-0.188553	0.100475	0.893058	2.05679	up
AT4G28390	ADP/ATP carrier 3	10.244	0.618946	0.809423	1.13882	1.56978	9.93488	0.488696	0.923502	1.47938	2.38919
AT2G15310	ADP-ribosylation factor B1A	6.36793	0.129321	0.85772	1.84031	2.46048	6.00782	0.106348	0.350951	0.572645	2.20693
AT2G25530	AFG1-like ATPase family protein	5.76974	-0.308785	-0.178849	0.278494	1.26475	5.88304	0.156474	0.0062045	0.545603	0.417263
AT4G30490	AFG1-like ATPase family protein	10.0239	0.173492	-0.106103	0.418037	1.03152	8.99176	0.21138	0.397043	1.92091	2.96047	up
AT2G14210	AGAMOUS-like 44	6.46623	-0.359748	0.290681	1.18017	2.09732	4.73472	0.329007	0.239543	0.508935	0.986578
AT5G51870	AGAMOUS-like 71	5.52486	0.744683	1.59712	2.06419	2.27107	5.03916	0.0609808	0.272098	0.589343	0.577993
AT1G69540	AGAMOUS-like 94	4.78232	0.674861	0.208983	0.629295	1.37838	5.44994	0.0915132	0.584163	1.52539	2.72693
AT1G68580	agenet domain-containing protein / bromo-adjacent homology (BAH) domain-containing protein	8.58051	-0.274331	0.321594	0.87403	1.21055	8.70397	-0.0224877	0.0457635	0.443735	0.573139	up
AT5G46720	AIG2-like (avirulence induced gene) family protein	7.94966	0.314804	0.386257	0.598516	1.09235	8.78521	-0.0646065	-0.0169476	0.35559	0.842642
AT5G57390	AINTEGUMENTA-like 5	6.24717	0.742861	1.47122	1.73082	2.28862	6.62046	0.140784	0.163365	0.360228	0.529508
AT1G17290	alanine aminotransferas	9.79217	0.261089	0.431465	0.767744	1.30111	10.4715	-0.0374355	-0.26069	-0.509394	0.18327
AT2G38400	alanine:glyoxylate aminotransferase 3	11.808	-0.594306	-0.311851	0.0599464	1.47881	10.1393	0.0334568	0.240193	1.48381	4.24838	up
AT1G70580	alanine-2-oxoglutarate aminotransferase 2	6.93027	0.149873	0.439141	1.07648	1.2481	8.64452	0.087552	-0.337058	-0.401296	0.376798
AT4G01800	Albino or Glassy Yellow 1	5.93677	0.303098	0.954059	1.80025	2.02612	8.46971	-0.0832721	-0.437954	-0.387875	-0.273573
AT1G77120	alcohol dehydrogenase 1	12.0352	-0.44676	1.72548	2.63755	3.59487	9.75392	0.720631	1.01107	3.7203	6.02713	up
AT1G74920	aldehyde dehydrogenase 10A8	8.11031	0.0663956	0.759846	1.36902	1.42208	8.2111	0.114966	0.0969918	0.238521	0.0975555		hit
AT3G48000	aldehyde dehydrogenase 2B4	9.37302	-0.0813751	0.220976	0.923525	1.78739	10.0436	-0.0172999	-0.106119	0.349082	1.33962
AT1G23800	aldehyde dehydrogenase 2B7	11.2294	0.551875	1.24606	2.03435	2.81898	9.12732	0.164855	0.299322	0.659157	1.63615	up
AT1G54100	aldehyde dehydrogenase 7B4	13.6643	0.332891	0.66084	1.09152	1.73945	12.1891	0.724245	1.47064	3.18688	4.58239	up	hit
AT1G44318	Aldolase superfamily protein	5.71857	1.02863	1.20315	1.40495	0.626994	5.44715	0.157188	0.0400937	-0.0846793	-0.291931
AT3G14130	Aldolase-type TIM barrel family protein	6.20715	-0.2491	-0.270053	0.55794	1.90597	5.91053	-0.04347	0.057278	0.0472833	1.46113	up
AT3G49640	Aldolase-type TIM barrel family protein	6.2943	-0.105976	0.462184	0.849636	1.01177	6.31609	-0.270272	-0.157743	-0.237676	-0.15504
AT4G21320	Aldolase-type TIM barrel family protein	7.1787	0.569815	2.10054	3.0088	4.31064	7.3231	0.151801	0.751218	3.38109	5.4522	up
AT5G01410	Aldolase-type TIM barrel family protein	12.1304	-0.0831239	0.242423	0.385693	1.12901	12.8195	0.0795378	-0.171695	-0.442532	0.0110764
AT5G64250	Aldolase-type TIM barrel family protein	10.4698	0.479281	0.146693	0.683318	1.09179	9.73638	0.355051	0.480676	0.703474	1.02868
AT5G14500	aldose 1-epimerase family protein	10.1941	0.0801897	0.564972	1.19345	1.1917	9.5711	-0.00116267	0.086126	0.647046	0.775705
AT4G22330	Alkaline phytoceramidase (aPHC)	8.50666	0.167977	0.116005	0.697211	1.04827	8.41165	0.106299	0.0847557	0.241669	0.793528
AT1G02660	alpha/beta-Hydrolases superfamily protein	7.7531	0.366644	0.39852	0.979859	1.20293	9.77022	-0.191192	0.473629	0.196153	1.18647	up
AT1G13820	alpha/beta-Hydrolases superfamily protein	7.24467	-0.215592	0.163887	0.966572	1.14956	11.6995	-0.3054	-0.888199	-1.09509	-1.36193
AT1G18460	alpha/beta-Hydrolases superfamily protein	10.0593	-0.023	0.219257	0.946584	1.59728	9.79982	0.263605	0.1849	0.83662	1.80338	up
AT1G49650	alpha/beta-Hydrolases superfamily protein	7.55854	0.310435	0.617856	0.371577	1.13059	9.91132	-0.115554	-0.57401	-0.252886	0.199543
AT1G68620	alpha/beta-Hydrolases superfamily protein	10.8492	1.10302	-0.436139	-0.923735	-1.08878	8.88041	-0.189352	-0.547409	0.0774207	0.761653	up
AT1G73480	alpha/beta-Hydrolases superfamily protein	9.39064	1.53471	2.81436	3.71307	4.68892	10.6562	0.355949	0.984771	1.3258	2.76657	up
AT1G73920	alpha/beta-Hydrolases superfamily protein	10.1951	0.42015	0.657256	1.20724	1.77309	10.3256	0.0623967	-0.094663	0.582518	1.3682	up
AT2G26750	alpha/beta-Hydrolases superfamily protein	5.84116	0.27066	0.776013	1.07762	1.61419	9.02995	0.348743	0.544608	0.983028	1.58597
AT2G30550	alpha/beta-Hydrolases superfamily protein	8.93581	1.53248	1.87246	2.68667	3.08992	9.45398	0.619131	0.421579	1.99798	2.56816	up
AT2G39400	alpha/beta-Hydrolases superfamily protein	7.75139	0.6725	0.884289	2.6151	3.57388	9.65606	-0.0905368	0.893184	2.10385	2.16608	up
AT2G45600	alpha/beta-Hydrolases superfamily protein	5.22223	-0.000197603	0.0878583	0.506871	1.18293	9.57615	0.542963	0.191324	1.09305	0.596614	up
AT3G03240	alpha/beta-Hydrolases superfamily protein	5.2353	0.374421	1.37754	2.66662	3.89997	5.67438	-0.457553	-0.262936	1.82105	4.05035	up
AT3G03990	alpha/beta-Hydrolases superfamily protein	11.5381	-0.0109601	0.032796	0.753844	1.53437	11.6691	0.129248	-0.583655	-0.846218	-1.36689	up
AT3G14360	alpha/beta-Hydrolases superfamily protein	7.48667	0.177327	0.497624	0.877527	1.26921	6.78589	0.345327	1.05787	2.70517	3.5725	up
AT3G48690	alpha/beta-Hydrolases superfamily protein	9.7626	0.570867	1.33909	1.89834	3.00588	12.3248	0.0599907	0.0939795	0.910874	1.71867
AT3G51000	alpha/beta-Hydrolases superfamily protein	6.55029	0.207532	0.383072	0.78216	1.22957	6.51597	0.343788	0.381218	0.864382	1.51947	up
AT3G62590	alpha/beta-Hydrolases superfamily protein	7.47976	1.23551	1.48786	2.28501	2.61525	7.10133	0.603328	1.07424	2.51729	3.54603	up
AT3G63010	alpha/beta-Hydrolases superfamily protein	10.0433	0.254735	0.163523	0.788115	1.15143	7.75298	0.122279	0.393815	1.20223	1.97857	up
AT4G16820	alpha/beta-Hydrolases superfamily protein	6.06937	0.0909045	-0.55521	-0.356008	1.10896	6.74142	-0.59269	-0.400518	-1.29842	-1.0467	up
AT4G17470	alpha/beta-Hydrolases superfamily protein	5.08546	1.34924	1.12709	-0.0122533	0.0761151	9.90429	0.495603	0.0499076	-0.721868	-0.827984
AT4G18550	alpha/beta-Hydrolases superfamily protein	8.61038	1.19928	0.954266	0.971463	1.38315	5.78491	0.284847	0.490298	1.66334	1.89267
AT5G09430	alpha/beta-Hydrolases superfamily protein	6.41878	0.177424	0.209626	0.775973	1.91576	5.24776	-0.142685	0.240356	0.887985	2.15951	up
AT5G16120	alpha/beta-Hydrolases superfamily protein	10.2784	-0.244938	-0.182469	0.378992	1.19237	9.982	0.152912	0.607709	1.20704	2.34658	up
AT5G17720	alpha/beta-Hydrolases superfamily protein	5.05844	1.05699	1.13926	0.512239	0.187768	4.88429	-0.00821347	-0.0823254	-0.220102	-0.0368868
AT5G19850	alpha/beta-Hydrolases superfamily protein	5.71215	0.206934	0.220841	1.09818	2.01653	7.61856	0.0614153	-0.235256	0.0541324	1.16444
AT5G22460	alpha/beta-Hydrolases superfamily protein	4.99783	0.36084	0.333504	1.07142	2.30397	8.44983	0.842377	2.56237	4.33495	4.17036
AT5G24210	alpha/beta-Hydrolases superfamily protein	5.18405	1.05518	-0.0029266	-0.460934	-0.360038	11.5101	0.233343	0.446151	-2.13437	-3.10875
AT5G25770	alpha/beta-Hydrolases superfamily protein	5.89021	-0.407628	-0.149616	0.44434	1.1906	5.39371	-0.132019	-0.0762527	0.0618721	0.953145	up
AT5G27320	alpha/beta-Hydrolases superfamily protein	9.062	0.241955	0.375628	0.635546	1.15548	9.11672	-0.165047	0.397372	0.650261	0.595761
AT5G36210	alpha/beta-Hydrolases superfamily protein	6.60029	-0.108994	0.338157	0.323142	1.18081	6.2105	-0.124612	0.0521028	0.251945	0.472354
AT5G42930	alpha/beta-Hydrolases superfamily protein	9.21857	0.704742	0.558069	1.02195	0.585285	5.66229	-0.143477	0.532875	0.87317	0.709964
AT1G64740	alpha-1 tubulin	9.18551	0.511881	0.467747	0.530647	1.05551	10.3025	0.0294083	-0.334097	-0.0786126	0.857839
AT1G76130	alpha-amylase-like 2	7.5387	-0.105925	0.668495	1.0744	1.58869	9.11539	-0.00388746	0.0362078	0.751575	2.39693	up
AT1G06460	alpha-crystallin domain 32.1	7.53844	0.128627	0.731682	1.22443	1.55428	13.0296	0.543022	0.848333	0.0130817	-0.431162
AT3G46970	alpha-glucan phosphorylase 2	10.4379	-0.204027	0.584742	0.898025	1.27414	14.4908	0.134616	0.216143	-0.720407	-2.09862		hit
AT1G79010	Alpha-helical ferredoxin	6.82678	-0.132376	0.133689	0.206322	1.00395	6.04583	-0.0331425	-0.128386	-0.146464	0.648443
AT2G07734	Alpha-L RNA-binding motif/Ribosomal protein S4 family protein	9.31126	0.00858432	0.786311	1.40673	1.44248	8.5023	-0.0555029	-0.0910301	-0.221142	0.206557
AT3G10740	alpha-L-arabinofuranosidase 1	10.733	0.532211	0.970766	1.33209	2.05835	9.75685	0.272538	0.827687	2.31722	3.02365	up
AT2G25940	alpha-vacuolar processing enzyme	7.98468	0.699556	0.648393	0.735128	1.30195	5.68983	0.581202	0.155653	0.398941	0.951605
AT2G29990	alternative NAD(P)H dehydrogenase 2	7.5148	0.593543	0.603533	0.8298	1.43246	7.88231	0.250438	0.0380907	0.162853	0.930417
AT3G22370	alternative oxidase 1A	10.1765	0.920259	-0.216755	0.282095	1.19291	9.59309	0.14082	-0.0917777	0.032045	2.14415	up
AT1G32350	alternative oxidase 1D	6.57255	2.01263	-0.0797558	0.948082	1.84107	6.46471	-0.23367	-0.243187	-0.041912	1.3164	up
AT5G64210	alternative oxidase 2	4.73287	0.528449	1.04406	1.13717	1.50957	4.95431	0.290396	0.0028655	0.649414	1.0101
AT1G08440	Aluminium activated malate transporter family protein/ALMT2	5.07849	0.449282	2.58213	3.00395	4.35437	4.88541	0.231249	0.560648	0.598608	0.335468
AT1G18420	Aluminium activated malate transporter family protein/ALMT3	7.05208	1.02306	0.578696	-0.341783	-1.00471	5.24476	0.0107265	-0.1337	-0.00474711	-0.0147028
AT4G00910	Aluminium activated malate transporter family protein/ALMT10	7.2407	1.20166	1.43215	0.610944	0.0116361	5.26259	0.358499	0.428801	0.302696	-0.0793544
AT5G46610	Aluminium activated malate transporter family protein	5.18691	-0.0721912	0.635911	0.973504	2.14655	5.58696	-0.276971	-0.0403884	-0.391405	0.232223
AT3G18440	aluminum-activated malate transporter 9/ALMT9	9.22408	0.162084	0.707066	1.19316	1.90159	8.98851	0.31179	0.494791	0.624309	1.74953	up
AT4G17970	aluminum-activated, malate transporter 12/ALMT12	7.25646	0.145787	0.820683	0.622355	1.25708	8.43132	-0.206551	-0.550462	-1.08557	-0.159213
AT5G07360	Amidase family protein	10.4726	0.193924	0.459019	1.59528	1.28511	9.67746	0.346821	0.0265115	0.0966881	0.164885
AT1G58360	amino acid permease 1	9.87481	1.42118	2.54384	3.41267	3.79655	11.0298	0.899826	1.42121	2.57326	4.40579	up
AT1G77380	amino acid permease 3	8.07633	-0.0154467	1.17977	1.34781	1.77897	5.46222	0.0946412	0.121639	0.0962115	-0.109074
AT5G63850	amino acid permease 4	11.4137	0.388018	1.18326	0.405027	-0.403161	10.6327	-0.00768922	0.46344	-0.258939	-0.273798
AT5G49630	amino acid permease 6	9.31569	0.810787	1.07946	-0.667282	-3.38193	9.87194	0.0695805	-0.347716	-2.49356	-4.29506
AT4G21120	amino acid transporter 1	7.75791	1.63013	0.971313	0.537184	0.558133	6.35192	0.110607	0.338047	0.375395	2.60665	up
AT4G36760	aminopeptidase P1	11.5189	-0.0520207	0.345894	0.369125	1.00203	11.2387	0.0617356	0.0399732	0.841857	1.77586	up
AT1G59820	aminophospholipid ATPase 3	8.99934	0.151496	0.246942	0.597051	1.04121	8.7179	-0.0508021	-0.116009	0.081819	0.761582	up
AT2G04865	Aminotransferase-like, plant mobile domain family protein	8.31526	-0.135292	0.12607	0.202238	1.05979	8.15279	0.150627	0.217967	0.311236	0.836393	up
AT4G16050	Aminotransferase-like, plant mobile domain family protein	5.05461	-0.0374843	0.39782	0.912203	1.72659	4.90913	0.0605878	0.0201107	0.279367	0.114108
AT1G20490	AMP-dependent synthetase and ligase family protein	7.61616	-0.585434	0.0294958	0.575514	1.15164	5.88333	0.32942	0.771383	1.51027	1.97994
AT1G76290	AMP-dependent synthetase and ligase family protein	5.17435	-0.0535665	0.406962	1.01421	2.91469	4.78976	0.523532	0.158943	0.811661	3.27042
AT2G04350	AMP-dependent synthetase and ligase family protein	10.0695	0.715841	1.317	2.14284	2.92476	10.1972	0.706686	0.789127	1.6472	2.49391	up
AT3G16170	AMP-dependent synthetase and ligase family protein	8.85511	0.274452	0.847855	1.2209	1.68076	9.32642	0.0139103	0.365039	0.853674	1.52403	up
AT3G48990	AMP-dependent synthetase and ligase family protein	10.3422	-0.153641	0.0765378	0.596343	1.51665	9.43275	-0.203477	0.061581	0.849773	2.36288	up
AT3G05870	anaphase-promoting complex/cyclosome 11	7.51538	-0.219032	0.263458	0.629051	1.13938	7.46292	0.0147396	0.12198	0.109306	0.565621
AT3G59910	Ankyrin repeat family protein	8.82211	0.358873	0.785895	1.48291	2.40463	8.99904	0.363208	0.332805	0.621936	1.58113
AT5G04680	Ankyrin repeat family protein	7.31425	0.359372	1.00924	0.582491	0.374277	6.66929	0.0299644	0.11546	0.337113	0.42098
AT5G02620	ankyrin-like1	8.66505	0.0240935	0.237542	0.624416	1.07057	9.60892	0.619775	0.782874	0.602333	1.12555
AT5G65020	annexin 2	13.9978	0.584359	1.00338	0.270216	-0.317024	11.741	-0.0323557	-0.238463	-0.153645	-1.41437		hit
AT2G38750	annexin 4	10.8234	1.13917	1.15454	1.09437	0.523043	9.56687	-0.241683	-0.854572	-1.28535	-2.14545		hit
AT5G10230	annexin 7	6.85923	1.19026	1.38815	1.85355	2.81051	4.83814	-0.148934	-0.0658382	0.388086	-0.00764886		hit
AT3G17010	AP2/B3-like transcriptional factor family protein	5.63838	-0.0860533	-0.0557222	0.0508766	1.03276	5.30411	0.0359095	0.547878	1.38749	1.67157
AT1G73190	Aquaporin-like superfamily protein	4.95725	-0.204475	0.724505	0.829694	3.45465	4.66918	0.388464	0.248438	0.492841	4.44273
AT4G22217	Arabidopsis defensin-like protein	8.38192	1.05394	0.790467	1.11925	0.750981	5.08713	-0.226174	-0.0949531	-0.10308	-0.0733724
AT3G58270	Arabidopsis phospholipase-like protein (PEARLI 4) with TRAF-like domain	9.41011	-0.0425234	0.42386	0.61478	1.44683	9.11103	0.149254	0.164705	0.634375	1.34419
AT2G17680	Arabidopsis protein of unknown function (DUF241)	5.75329	0.32716	0.783356	2.16448	2.78633	5.04797	-0.000983065	0.0843756	2.07099	3.06746	up
AT4G35690	Arabidopsis protein of unknown function (DUF241)	6.38826	2.09277	2.77613	3.29932	3.12577	5.31502	0.546512	0.151501	1.65232	3.01671	up
AT4G35720	Arabidopsis protein of unknown function (DUF241)	8.49909	0.759511	1.36738	2.48171	2.40735	6.17039	0.0856173	0.536025	1.91422	-0.0846305	up
AT5G23850	Arabidopsis thaliana protein of unknown function (DUF821)	9.01039	0.23933	0.673823	1.11479	1.17286	9.03889	0.532027	0.589144	1.05257	1.32462	up
AT5G64310	arabinogalactan protein 1	13.5378	-0.407034	0.206281	1.02463	1.76935	13.5536	-0.370009	0.626332	0.665754	2.78383	up
AT5G11740	arabinogalactan protein 15	14.4165	0.343188	0.400461	0.930213	1.45489	15.8965	0.0352078	-0.0538338	-0.00272799	1.12086
AT1G68725	arabinogalactan protein 19	7.06332	1.5786	2.32037	2.55214	2.36829	7.86589	-0.175542	-0.281344	1.57793	-0.985466
AT2G22470	arabinogalactan protein 2	13.4381	0.748358	0.736258	0.971235	1.93806	9.27309	0.435785	0.64312	2.8848	6.36342	up
AT3G57690	arabinogalactan protein 23	5.05057	-0.179377	0.00221823	1.6972	2.20584	5.22207	1.13957	4.9423	7.1852	7.87696
AT4G40090	arabinogalactan protein 3	12.2416	1.54214	0.763907	0.199508	-1.14848	6.04358	-0.276659	-0.92821	-0.879968	-0.915618
AT3G07490	ARF-GAP domain 11	7.27336	1.12924	0.860989	1.69203	1.3947	5.78312	-0.166524	-0.172291	-0.299938	0.183722
AT4G32630	ArfGap/RecO-like zinc finger domain-containing protein	4.70144	0.236283	0.270353	0.14736	1.04086	4.4209	0.279972	0.343742	0.949648	1.79578
AT1G59980	ARG1-like 2	6.19112	-0.583073	-0.459872	0.460252	1.11018	6.53606	-0.201327	0.312198	0.494758	0.148348
AT4G34710	arginine decarboxylase 2	9.16297	1.25734	2.77754	4.61794	5.07533	9.2264	-0.0212346	0.683367	2.1818	2.67608	up
AT1G31290	ARGONAUTE 3	5.78176	0.143453	0.577508	1.54427	2.59692	6.58989	-0.179825	-0.132278	-0.375035	-0.24465
AT1G31280	Argonaute family protein	7.75499	0.124053	0.142696	0.682118	1.03951	7.97219	-0.0394371	-0.0549796	0.221902	0.666531
AT2G27040	Argonaute family protein	10.3539	0.0901543	0.716238	1.03378	0.761923	10.2808	0.118724	0.342636	0.380736	-0.758032
AT1G24330	ARM repeat superfamily protein	5.74447	0.181902	0.460022	0.747875	1.43411	6.84064	-0.326133	0.291468	-0.0657924	1.33574	up
AT1G51350	ARM repeat superfamily protein	8.89567	0.136896	0.20063	0.467585	1.14681	9.32958	-0.0156332	-0.225974	-0.180482	0.478581	up
AT1G60190	ARM repeat superfamily protein	7.82022	1.57743	3.16303	4.41047	5.16752	9.81834	-0.480785	1.24004	3.55433	3.90681	up
AT2G25130	ARM repeat superfamily protein	6.77289	-0.037079	0.553936	0.737733	1.51389	5.79832	0.0882452	-0.0920134	-0.177941	-0.382158
AT3G06210	ARM repeat superfamily protein	8.27761	0.669244	0.407895	0.845147	1.08309	8.51255	0.192766	0.319413	0.729294	0.643834	up
AT3G08960	ARM repeat superfamily protein	9.74209	-0.130472	0.25084	0.713036	1.0338	9.32152	-0.0519195	-0.0883609	-0.0397428	0.104563
AT3G22990	ARM repeat superfamily protein	7.77549	-0.0980917	0.262654	0.733064	1.31092	7.56413	0.00504533	-0.104256	0.372789	1.41406
AT3G57570	ARM repeat superfamily protein	8.07426	0.0880596	0.286693	0.674273	1.04696	7.91038	0.182616	0.318319	0.641564	0.931147
AT3G59020	ARM repeat superfamily protein	6.97536	0.0821387	0.648981	1.23779	1.39797	6.66309	-0.330472	-0.463207	-0.421691	-0.00254777
AT5G14510	ARM repeat superfamily protein	6.74531	0.259581	0.523348	0.928218	1.0994	6.22771	-0.0723807	0.162236	0.589663	0.442606
AT5G18980	ARM repeat superfamily protein	7.46553	0.0834363	0.297346	0.545759	1.04624	7.10905	0.126622	0.408024	0.781642	0.662102
AT5G53480	ARM repeat superfamily protein	9.00746	-0.303462	0.337263	0.9055	1.29557	9.65132	-0.0833981	0.0758939	0.358407	0.458308
AT5G62600	ARM repeat superfamily protein	8.59602	-0.295951	-0.0890517	0.623978	1.2434	7.9838	0.00989228	-0.0486654	0.117448	0.871235
AT5G67340	ARM repeat superfamily protein	8.61164	0.938578	0.154129	1.12865	2.33525	7.57095	0.283275	0.166264	0.56609	1.90754	up
AT3G09640	ascorbate peroxidase 2	5.66972	0.0935931	0.793455	1.47843	1.96133	5.6982	-0.347821	-0.372461	0.975351	2.01084
AT4G16144	associated molecule with the SH3 domain of STAM 3	8.38094	0.366725	0.35449	0.680661	1.0326	8.19656	0.0427833	0.0411992	0.476706	1.3121	up
AT2G33620	AT hook motif DNA-binding family protein	8.88906	0.306867	0.810047	0.903393	1.03177	9.60331	0.176499	0.418612	0.608683	0.502475
AT4G00200	AT hook motif DNA-binding family protein	9.5363	0.486589	1.15354	1.51018	1.30553	8.03143	0.39547	0.790662	1.30999	1.00676	up
AT5G46640	AT hook motif DNA-binding family protein	6.95456	-0.0887626	0.0598089	0.918836	1.46913	6.15811	0.230087	0.39853	0.720308	0.484277
AT4G04770	ATP binding cassette protein 1	10.2672	-0.140156	-0.0391467	0.041122	1.00853	12.639	-0.110558	-0.689119	-1.00773	0.371543
AT3G51150	ATP binding microtubule motor family protein	5.49515	-0.175172	-0.075508	0.192174	1.33818	6.62514	-0.0930615	0.0550874	-0.103617	-0.119385
AT4G38950	ATP binding microtubule motor family protein	7.82455	1.03532	0.850343	0.817654	1.33127	8.21385	-0.454251	-0.394909	-0.758325	-2.15505
AT1G09795	ATP phosphoribosyl transferase 2	8.33147	0.31089	0.92257	1.31973	1.76578	11.5484	0.0843656	0.0115842	0.22058	-0.0680371
AT2G07777	ATP synthase 9 mitochondrial	8.16785	0.332006	0.776408	1.03904	1.04045	8.84467	-0.163519	-0.40772	-0.120279	-0.586387
AT2G03150	ATP/GTP-binding protein family	6.69812	-0.356107	0.0881966	0.58991	1.24389	6.61545	0.0652034	0.234117	0.213839	0.994869	up
AT3G22910	ATPase E1-E2 type family protein / haloacid dehalogenase-like hydrolase family protein	7.76485	1.87062	1.73451	2.33951	3.35589	7.06784	0.199423	0.819981	1.93819	2.92474	up
AT3G27870	ATPase E1-E2 type family protein / haloacid dehalogenase-like hydrolase family protein	6.86767	0.079191	0.636163	1.28559	1.38569	7.11711	0.394402	0.828543	1.54686	1.95724	up
AT3G53230	ATPase, AAA-type, CDC48 protein	8.59202	0.753358	0.52816	1.18158	1.316	6.68731	0.779499	1.06286	1.69498	3.10422
AT5G03340	ATPase, AAA-type, CDC48 protein	10.6591	0.310671	0.710388	0.872705	1.26953	10.15	0.153849	0.196003	0.597189	1.46116	up
AT2G07741	ATPase, F0 complex, subunit A protein	11.783	0.0421095	0.651783	1.28306	1.15761	11.4764	0.439394	0.704953	0.830992	0.742745
AT1G19910	ATPase, F0/V0 complex, subunit C protein	7.55921	0.587526	0.57224	0.588904	1.15153	7.36059	0.00531325	-0.0897106	0.165319	1.48908
AT2G07698	ATPase, F1 complex, alpha subunit protein	10.4568	0.414853	0.72287	1.30277	1.48829	10.8689	0.0976168	-0.0127153	-0.233402	0.359494	up
AT1G71960	ABCG25	7.91082	0.79232	0.99035	1.10281	0.824183	6.7876	0.348225	0.721895	1.24101	1.28635	up
AT1G08060	ATP-dependent helicase family protein	8.06056	0.213183	0.526994	0.866817	1.22982	8.25307	0.271362	0.312527	0.51502	0.909464	up
AT4G18980	AtS40-3	5.55557	0.510507	0.639716	0.932625	1.9324	5.92376	0.937588	1.9238	3.89585	3.97936	up
AT1G08570	atypical CYS HIS rich thioredoxin 4	11.5071	0.634907	1.14258	2.22308	3.03157	12.2854	0.208906	0.128719	1.837	2.8989	up
AT4G29900	autoinhibited Ca(2+)-ATPase 10	6.60689	0.319066	0.20957	0.459469	1.08051	6.75621	0.140858	0.325274	0.269226	0.401989
AT5G57110	autoinhibited Ca2+ -ATPase, isoform 8	11.9602	0.0533952	0.520349	0.83803	1.24526	11.51	0.352912	0.455424	0.0932321	-0.0658446	up
AT2G31260	autophagy 9 (APG9)	7.76812	0.42675	0.277913	1.00113	1.2311	7.52753	0.328481	0.24144	0.344998	0.704298	up
AT1G70940	Auxin efflux carrier family protein	9.18175	0.271932	0.93578	1.32837	0.664458	9.46587	-0.0102588	0.30377	0.940549	-1.10387
AT2G17500	Auxin efflux carrier family protein	11.9286	1.62066	1.3114	1.0576	0.127796	8.82837	0.247883	0.17696	1.46416	2.11988	up
AT5G01990	Auxin efflux carrier family protein	8.48408	0.850085	1.26761	1.65648	1.97046	8.16692	0.403848	0.421083	1.17877	1.94457	up
AT3G02260	auxin transport protein (BIG)	10.8269	-0.0144084	0.550367	1.16007	1.41176	10.5576	0.124841	0.136681	0.287992	0.997413	up
AT2G33310	auxin-induced protein 13	9.66673	0.216541	1.04097	1.32522	0.932242	8.82151	-0.0616859	0.0989089	1.26403	0.745756
AT3G59900	auxin-regulated gene involved in organ size	9.17603	0.728114	0.58395	1.30866	1.29167	7.93822	-0.115984	1.1918	2.36104	0.564424
AT2G04850	Auxin-responsive family protein	6.9614	0.933652	1.10716	0.920878	0.246915	6.87601	-0.0761936	-0.169499	-0.239548	-1.07845
AT3G25290	Auxin-responsive family protein	10.8237	0.769661	1.35564	1.70982	0.786902	8.58681	0.797025	2.03762	3.05353	2.16855
AT5G47530	Auxin-responsive family protein	6.46497	0.929709	1.5512	2.34349	2.24635	4.95937	0.086303	0.582522	1.8332	0.97219
AT1G23160	Auxin-responsive GH3 family protein	6.63373	0.872906	1.76751	1.71797	0.561503	4.77559	0.119988	0.316983	0.122871	0.113335
AT5G13320	Auxin-responsive GH3 family protein	8.32989	1.93858	-1.67602	-2.41745	-1.8086	7.64932	0.558237	0.426846	-0.289647	0.836215
AT5G13360	Auxin-responsive GH3 family protein	6.77229	0.209186	0.80515	1.05719	1.60163	7.37526	-0.198678	-0.55455	0.0650364	0.411433
AT5G13370	Auxin-responsive GH3 family protein	7.78157	0.779577	1.33349	3.01047	3.67744	9.39284	-0.0669077	-0.582076	1.50427	2.7426	up
AT5G13380	Auxin-responsive GH3 family protein	5.1062	0.518223	0.567011	1.06983	0.493885	5.50604	0.892917	1.0133	1.11289	1.27612
AT5G39720	avirulence induced gene 2 like protein	10.1817	-1.0754	-0.83861	0.3213	1.77287	8.76134	0.617309	1.05418	0.85752	1.17832
AT1G04560	AWPM-19-like family protein	5.1109	0.996359	5.20089	7.71246	9.0287	4.62013	0.251161	0.381143	4.90413	7.80823	up
AT4G15370	baruol synthase 1	10.4055	1.15829	0.818575	0.802744	-1.18042	5.34983	-0.30375	-0.20819	-0.248096	-0.283444
AT2G37640	Barwin-like endoglucanases superfamily protein	5.69432	0.239231	0.928618	1.85403	2.4701	10.304	-0.387091	-0.817313	-1.26934	-3.25402
AT1G25310	basic helix-loop-helix (bHLH) DNA-binding family protein	5.10001	0.119456	0.617769	1.94048	2.03672	5.04056	0.105619	0.0740278	0.0143076	0.234944
AT1G02340	basic helix-loop-helix (bHLH) DNA-binding superfamily protein	6.00454	0.36754	0.215036	1.0037	2.28042	6.5737	0.506962	0.985723	0.414693	0.180506
AT1G26945	basic helix-loop-helix (bHLH) DNA-binding superfamily protein	8.30481	0.700952	0.903623	1.34864	0.709597	9.2961	-0.226142	0.0971246	0.367151	-1.18474
AT1G35460	basic helix-loop-helix (bHLH) DNA-binding superfamily protein	7.34267	-0.202385	-0.00784218	0.306765	1.01546	8.51326	0.236023	0.252628	0.079438	0.112081
AT1G51140	basic helix-loop-helix (bHLH) DNA-binding superfamily protein	10.0843	1.16652	2.43646	3.85072	4.32743	10.9879	0.811295	1.20193	3.53953	4.07608	up
AT1G61660	basic helix-loop-helix (bHLH) DNA-binding superfamily protein	7.47342	0.0821806	0.333383	0.359319	1.05648	7.64414	-0.0777924	0.0948536	0.277413	1.49066	up	hit
AT3G19860	basic helix-loop-helix (bHLH) DNA-binding superfamily protein	10.2632	-0.287303	0.0510914	0.254702	1.06093	10.5097	0.349869	0.639781	0.89832	1.04399	up
AT3G22100	basic helix-loop-helix (bHLH) DNA-binding superfamily protein	5.60513	0.448401	0.389242	0.545445	1.22132	6.409	0.0605923	-0.343313	0.411547	1.39923
AT3G26744	basic helix-loop-helix (bHLH) DNA-binding superfamily protein	7.29726	0.787388	1.73364	2.21289	2.52322	9.75843	-0.0164156	-0.136338	-0.041645	0.0451336
AT3G47640	basic helix-loop-helix (bHLH) DNA-binding superfamily protein	10.7635	0.220937	0.399705	1.0144	1.21147	11.0188	0.0261279	0.303654	0.762404	0.736009
AT3G56970	bHLH38	6.43601	1.76752	1.56708	1.2901	-0.929322	5.6533	1.70723	3.13993	3.06012	0.105875
AT4G29930	basic helix-loop-helix (bHLH) DNA-binding superfamily protein	7.11455	0.62502	1.03162	1.25355	0.021485	5.62831	0.247494	-0.378579	-0.186464	-0.367447
AT5G04150	bHLH101	7.24576	1.30241	0.8264	0.554004	-0.29116	7.36762	0.893564	2.8307	2.92037	1.45316
AT5G67110	basic helix-loop-helix (bHLH) DNA-binding superfamily protein	6.11872	0.332629	0.538817	1.28413	0.661574	5.57405	0.706936	1.28323	2.86164	2.92072
AT3G25710	basic helix-loop-helix 32	10.3868	-0.173812	0.658533	1.12542	1.92434	9.14697	0.0234341	0.264961	0.552372	1.68578
AT5G49450	basic leucine-zipper 1	11.5199	0.371002	-0.0643644	1.11037	1.8982	11.6016	-0.334383	0.252498	0.76787	2.12382	up
AT1G59530	basic leucine-zipper 4	5.01813	-0.041698	0.25334	0.285113	1.05327	4.87686	0.0532536	0.177784	0.295941	0.35582
AT3G49760	basic leucine-zipper 5	7.22612	0.561541	0.674186	1.73551	2.4082	5.1149	0.359576	1.28283	3.02048	4.63032
AT1G19490	Basic-leucine zipper (bZIP) transcription factor family protein	6.00978	-0.245823	0.486804	0.854418	1.64879	5.21124	0.400415	0.729052	1.7655	2.82525	up
AT2G16770	Basic-leucine zipper (bZIP) transcription factor family protein	7.12124	-0.140877	0.423073	1.19125	1.84187	7.40022	0.249887	0.243551	0.769962	1.30677
AT2G36270	Basic-leucine zipper (bZIP) transcription factor family protein	5.75371	-0.121994	1.01349	2.48677	3.13373	6.3906	0.968991	1.94075	3.24146	3.86961	up	hit
AT2G40950	Basic-leucine zipper (bZIP) transcription factor family protein	8.49577	0.24016	0.755356	0.971203	1.76707	8.68328	0.0339345	0.137132	0.583802	1.007
AT1G03070	Bax inhibitor-1 family protein	7.52618	0.670183	1.24659	1.99415	2.28556	6.23347	0.355343	1.06617	3.10114	3.99828	up
AT3G21890	B-box type zinc finger family protein	5.62462	0.750188	0.77871	1.24565	1.69516	5.36285	0.351252	0.565721	1.3545	2.65068
AT4G15248	B-box type zinc finger family protein	5.61117	-0.230096	0.413131	1.08565	1.74888	5.34954	0.28314	0.683519	1.50302	2.61758
AT4G27310	B-box type zinc finger family protein	6.60417	0.332578	0.434884	0.402847	1.43542	7.73598	-0.22402	0.922466	-1.16468	-0.351581
AT5G54470	B-box type zinc finger family protein	5.81214	-0.223608	0.120961	0.670123	2.47258	5.89788	-0.0447953	0.705348	-0.0045385	1.47894
AT5G48250	B-box type zinc finger protein with CCT domain	8.709	-0.120363	0.562373	1.44846	2.05259	10.5122	0.127879	0.285948	0.0821851	0.533798	up
AT5G42570	B-cell receptor-associated 31-like	11.6683	0.051722	0.278325	0.67834	1.06487	10.9439	0.334563	0.685414	1.80409	2.0273	up
AT5G62100	BCL-2-associated athanogene 2	6.00738	0.285786	0.0377848	0.729936	1.16402	8.11142	0.00847609	-0.13721	0.543134	1.10071
AT2G35940	BEL1-like homeodomain 1	10.0635	0.245285	0.418511	1.87842	2.06603	10.7923	0.610139	0.779569	1.91928	1.80153	up
AT2G27220	BEL1-like homeodomain 5	5.06892	0.123681	0.809684	1.24984	0.200777	5.44136	0.163085	0.468588	0.771142	0.0181674
AT1G23730	beta carbonic anhydrase 3	7.16488	1.99024	2.11018	1.37696	-0.0527773	9.59391	0.330306	0.441948	0.393229	0.704091
AT1G02850	beta glucosidase 11	8.93989	0.304158	0.156615	0.783364	1.57221	9.18845	0.378382	0.447606	0.421885	0.463478
AT1G52400	beta glucosidase 18	6.65054	1.19714	2.59682	5.33669	3.77377	13.8879	0.72951	1.04316	1.10827	-2.05495		hit
AT5G28510	beta glucosidase 24	7.1558	2.57891	4.18932	5.56946	5.23487	5.09683	0.249199	-0.105661	0.593688	0.661837
AT3G03640	beta glucosidase 25	10.8962	0.156717	0.708232	1.30133	2.08042	9.78701	0.390079	0.293248	0.65635	1.68411	up
AT2G44460	beta glucosidase 28	5.22316	1.1809	1.30022	0.955914	0.174106	6.52039	-0.100136	0.546622	0.989532	-0.82136
AT2G32860	beta glucosidase 33	5.91905	0.417942	1.27328	1.11899	0.870276	9.01582	-0.14975	0.250587	0.334084	0.593275
AT1G26560	beta glucosidase 40	7.37635	1.63408	2.51938	3.39181	2.64207	10.8194	0.0709002	0.165776	0.748111	-0.18938
AT4G27820	beta glucosidase 9	6.34185	0.118067	0.0796063	0.167746	1.23851	10.2872	0.157724	0.0184574	-0.950386	-0.026246
AT1G62710	beta vacuolar processing enzyme	8.31788	0.341531	1.39337	2.27423	2.62438	6.48689	1.68305	2.93899	3.7852	4.62776	up
AT1G12990	beta-1,4-N-acetylglucosaminyltransferase family protein	8.74113	0.447417	0.543443	0.84658	1.32843	10.1123	0.499083	0.47067	-0.335608	-0.75874	up
AT2G13290	beta-1,4-N-acetylglucosaminyltransferase family protein	7.49847	0.329538	0.621069	0.797326	1.09937	9.04158	0.126471	0.0150532	-0.0573217	0.306853
AT3G27540	beta-1,4-N-acetylglucosaminyltransferase family protein	7.45481	-0.140201	0.281788	0.907608	1.62571	9.25737	-0.532477	-0.155835	-0.336101	0.693705
AT5G14480	beta-1,4-N-acetylglucosaminyltransferase family protein	7.80674	0.504843	0.457873	0.805122	1.19631	8.80131	-0.0390593	-0.112159	0.0944425	0.737307	up
AT3G23920	beta-amylase 1	11.5123	0.594275	1.46998	2.60029	3.39321	11.4622	0.0884935	0.427837	2.03102	4.25876	up	hit
AT5G55700	beta-amylase 4	8.95577	0.0358887	0.255521	0.931525	1.62248	9.05412	0.0333205	0.44011	0.894288	1.73237	up
AT4G15210	beta-amylase 5	4.78182	0.947159	1.73121	1.65257	1.38142	8.69627	0.957166	1.84423	2.24878	-0.609357
AT5G52570	beta-carotene hydroxylase 2	5.14814	0.224767	0.397297	0.494767	1.92144	5.33059	0.438454	0.244114	1.11745	2.91899
AT4G38590	beta-galactosidase 14	5.91296	-0.0652666	0.389667	1.43728	1.58799	5.27442	-0.0150372	0.188604	0.386273	1.17619
AT5G20710	beta-galactosidase 7	5.34898	0.741367	1.53051	2.81172	3.88331	5.3908	0.324191	1.13194	1.45107	1.94449
AT1G61810	beta-glucosidase 45	4.85913	0.112332	-0.0893607	0.077058	1.16215	4.79121	0.0206313	0.261229	0.985428	1.65136	up
AT3G24180	Beta-glucosidase, GBA2 type family protein	5.46737	0.00634609	0.48435	0.237068	1.02575	5.6304	-0.220008	-0.571395	-0.501496	-0.449353
AT5G49900	Beta-glucosidase, GBA2 type family protein	5.72823	-0.271722	0.205869	1.08699	2.10425	5.14148	-0.229069	-0.219709	0.641859	2.63598	up
AT4G25700	beta-hydroxylase 1	6.01142	1.56575	1.92372	2.66644	2.27639	9.46185	-0.220495	-0.505102	0.214001	0.636493	up
AT2G04540	Beta-ketoacyl synthase	7.94593	-0.497535	0.138234	0.458357	1.1803	7.97927	-0.0209163	0.109264	0.105161	0.374114
AT1G17810	beta-tonoplast intrinsic protein	4.95987	0.195757	0.440717	1.32092	2.5693	4.88038	-0.187185	0.107483	2.15419	5.20452
AT1G55260	Bifunctional inhibitor/lipid-transfer protein/seed storage 2S albumin superfamily protein	6.75904	-0.0150098	0.968451	1.44986	1.50461	11.0816	0.119265	0.0337942	0.108391	-1.8078
AT1G62510	Bifunctional inhibitor/lipid-transfer protein/seed storage 2S albumin superfamily protein	8.19788	0.276659	0.992849	1.88453	1.96373	9.8357	1.22309	2.72886	4.27443	4.42696
AT2G18370	Bifunctional inhibitor/lipid-transfer protein/seed storage 2S albumin superfamily protein	11.2765	0.542415	0.673681	1.0192	0.730504	7.60013	0.541852	-0.785263	-0.818517	-0.129991
AT2G37870	Bifunctional inhibitor/lipid-transfer protein/seed storage 2S albumin superfamily protein	7.27538	4.07961	6.78559	7.61101	7.82726	6.30141	2.93223	5.59199	7.52128	7.84316	up
AT2G44290	Bifunctional inhibitor/lipid-transfer protein/seed storage 2S albumin superfamily protein	6.75213	1.82931	0.488511	-0.30739	1.28505	10.8155	0.196204	0.416513	-1.01899	-1.86394
AT2G44300	Bifunctional inhibitor/lipid-transfer protein/seed storage 2S albumin superfamily protein	9.62555	0.898706	1.30834	2.01838	2.01183	8.16183	0.421597	0.448694	1.45678	1.22884
AT3G18280	Bifunctional inhibitor/lipid-transfer protein/seed storage 2S albumin superfamily protein	13.173	0.0331152	0.584285	1.08709	1.71513	10.5325	0.476449	0.908769	1.68371	2.04621
AT3G22600	Bifunctional inhibitor/lipid-transfer protein/seed storage 2S albumin superfamily protein	13.178	0.77638	0.50194	1.06169	1.55893	9.35386	-0.203665	-0.854383	0.468511	2.36638	up
AT3G53980	Bifunctional inhibitor/lipid-transfer protein/seed storage 2S albumin superfamily protein	15.1011	1.59689	1.76823	1.2453	1.25151	11.0543	1.21369	2.60176	4.47805	4.6764
AT4G33550	Bifunctional inhibitor/lipid-transfer protein/seed storage 2S albumin superfamily protein	8.3826	2.95292	5.59538	6.52945	6.84882	6.87929	1.57968	4.36637	5.69847	6.8498
AT5G48485	Bifunctional inhibitor/lipid-transfer protein/seed storage 2S albumin superfamily protein	11.1871	1.23481	1.20778	-0.455292	-2.36842	12.2198	0.406083	0.213644	-0.288731	-1.18939
AT5G59330	Bifunctional inhibitor/lipid-transfer protein/seed storage 2S albumin superfamily protein	7.17424	1.80711	4.17339	4.14956	4.03803	6.03116	3.84779	6.80295	8.76379	8.56069	up
AT5G64080	Bifunctional inhibitor/lipid-transfer protein/seed storage 2S albumin superfamily protein	8.75581	0.928063	1.58271	1.62435	2.21555	9.32797	0.135157	0.512184	1.63604	3.26912
AT1G11190	bifunctional nuclease i	8.73012	0.894683	0.772382	1.58971	2.49293	7.26446	0.0957376	0.779676	2.16118	2.46904
AT1G59640	BIG PETAL P	6.60957	0.484494	0.809566	1.0803	1.19691	7.24879	0.338759	1.52403	2.37412	1.87412
AT2G06210	binding	9.78769	-0.276017	0.25509	0.621565	1.30071	9.57469	0.146209	0.222211	0.142357	0.224627
AT1G55510	branched-chain alpha-keto acid decarboxylase E1 beta subunit	9.72527	0.218702	0.140942	0.81033	1.57403	9.42481	-0.011226	0.200537	0.709676	1.87638	up
AT5G65780	branched-chain amino acid aminotransferase 5 / branched-chain amino acid transaminase 5 (BCAT5)	7.49814	0.116337	0.320766	0.826157	1.25006	7.40915	-0.036696	-0.0669174	0.242105	0.624991
AT1G05690	BTB and TAZ domain protein 3	5.49776	0.495054	0.788118	1.1017	2.27634	6.61334	0.19069	0.30512	0.229247	0.172405
AT5G67480	BTB and TAZ domain protein 4	10.0129	-0.0554873	0.81428	1.24668	2.18098	12.4223	-0.0855251	0.461542	-0.623347	0.648383	up
AT2G24240	BTB/POZ domain with WD40/YVTN repeat-like protein	9.37494	0.180397	-0.0969699	0.338063	1.15231	9.93878	0.152885	0.810723	0.248102	1.37191	up
AT1G55760	BTB/POZ domain-containing protein	8.61577	0.146425	0.386403	1.08262	0.660372	7.37053	0.867367	1.38352	2.2306	1.28735
AT5G21010	BTB-POZ and MATH domain 5	6.79708	0.0242257	0.283306	0.83824	1.73603	7.16163	-0.0649762	-0.149382	0.00196504	0.92786	up	hit
AT5G25610	BURP domain-containing protein	7.01508	1.26451	3.74304	4.75308	4.82259	12.9998	1.29478	1.60034	2.24089	1.64285	up	hit
AT5G50170	C2 calcium/lipid-binding and GRAM domain containing protein	6.75889	0.193827	0.450817	0.890327	1.90782	7.15952	0.233028	0.274348	1.12791	2.68596	up
AT1G74720	C2 calcium/lipid-binding plant phosphoribosyltransferase family protein	6.97383	0.0330536	0.715503	0.952321	1.2242	7.03041	-0.183737	-0.0620564	-0.267198	0.479829
AT5G06070	C2H2 and C2HC zinc fingers superfamily protein	5.29169	-0.210423	-0.0506048	0.889339	2.26432	5.36558	-0.253893	0.0112595	0.141809	0.621197
AT4G25610	C2H2-like zinc finger protein	7.43663	-0.156422	0.26727	0.712704	1.21666	7.07112	0.249747	0.424868	0.450647	0.877699	up
AT5G66730	C2H2-like zinc finger protein	9.58474	0.0756933	-0.0202508	0.940633	1.45093	9.35186	0.188693	0.402567	0.309944	1.11944
AT5G46370	Ca2+ activated outward rectifying K+ channel 2	5.4665	0.81807	0.968261	1.24149	1.6726	5.31469	-0.153817	-0.21047	-0.0724797	-0.0391012
AT5G21326	Ca2+regulated serine-threonine protein kinase family protein	6.45473	-0.149997	-0.00712201	0.326288	1.04014	6.98898	-0.422693	-0.342864	-0.00416539	1.6863
AT1G52827	cadmium tolerance 1	5.87238	1.45603	2.62828	3.65714	3.23496	9.73835	-0.0195842	0.151777	1.35884	0.766741
AT3G05580	Calcineurin-like metallo-phosphoesterase superfamily protein	9.57818	0.308477	0.151786	0.549464	1.10962	8.32163	0.368357	0.468171	0.683401	1.55911	up
AT4G11800	Calcineurin-like metallo-phosphoesterase superfamily protein	9.51185	0.329789	0.845687	1.07708	1.73492	9.49461	0.0584161	-0.105676	0.25458	1.5418	up
AT4G27790	Calcium-binding EF hand family protein	4.44892	0.502397	0.348912	0.785301	1.26175	4.79238	0.442159	0.813469	1.22998	2.4864
AT5G28830	calcium-binding EF hand family protein	6.96945	-0.372298	-0.235029	0.40979	1.36339	6.77271	0.10032	-0.0159775	0.114637	1.85442	up
AT2G41410	Calcium-binding EF-hand family protein	8.8151	0.480035	0.29175	0.735942	1.82895	8.70684	0.505476	0.871812	0.102396	1.33453
AT2G44310	Calcium-binding EF-hand family protein	12.5305	0.0734235	0.249754	0.652283	1.26633	13.5934	-0.0340223	-0.114264	0.162099	0.115357
AT3G47480	Calcium-binding EF-hand family protein	8.18271	1.92233	-0.618008	-1.94796	-2.7338	8.43644	0.297302	-0.92866	-3.12122	-3.28867
AT4G38810	Calcium-binding EF-hand family protein	10.4038	0.181749	1.07741	2.34154	3.58203	10.2528	0.0538902	0.107233	0.706706	1.08893	up
AT1G53590	Calcium-dependent lipid-binding (CaLB domain) family protein	8.87513	0.0673101	0.179833	0.380593	1.01289	8.68225	0.25639	0.526329	0.835518	1.20144	up
AT1G70800	Calcium-dependent lipid-binding (CaLB domain) family protein	8.96212	0.104718	1.03451	1.66271	1.54634	8.47657	0.232503	0.695644	1.12604	2.11378	up
AT1G73580	Calcium-dependent lipid-binding (CaLB domain) family protein	8.41633	1.61646	0.981517	0.324092	-0.843129	5.28986	-0.343535	-0.213999	-0.550961	-0.473019
AT3G14590	Calcium-dependent lipid-binding (CaLB domain) family protein	9.05592	0.241626	0.635325	1.7112	2.51454	6.68067	0.678403	1.54558	3.50246	4.57007	up
AT5G11100	Calcium-dependent lipid-binding (CaLB domain) family protein	6.65705	0.141798	0.699968	0.861223	1.06498	5.43814	0.0364552	0.390364	0.967071	0.92427
AT5G12300	Calcium-dependent lipid-binding (CaLB domain) family protein	7.49678	0.560239	0.737944	0.750026	1.15514	7.17389	-0.0833575	0.0479385	0.178898	-0.234741
AT5G23950	Calcium-dependent lipid-binding (CaLB domain) family protein	6.53983	1.59646	0.921104	1.52917	1.60766	5.50011	0.515939	0.958734	1.83806	2.86127	up
AT3G57880	Calcium-dependent lipid-binding (CaLB domain) plant phosphoribosyltransferase family protein	9.99402	0.242998	0.495763	0.83962	1.1863	9.70998	0.0305464	0.487163	0.892352	0.9843	up
AT1G48090	calcium-dependent lipid-binding family protein	9.98575	-0.0602361	0.482138	0.918622	1.52877	10.2794	0.313897	0.364035	0.163454	0.615195	up
AT3G57010	Calcium-dependent phosphotriesterase superfamily protein	7.51759	0.618768	1.95728	3.30339	3.76204	5.14558	0.262343	0.559898	2.52215	4.31823	up
AT3G57020	Calcium-dependent phosphotriesterase superfamily protein	6.27488	0.308223	1.05511	2.61721	3.20499	6.04916	0.386671	0.564013	2.28631	3.95746	up
AT4G25800	Calmodulin-binding protein	6.14093	-0.0307942	0.426845	0.586031	1.24107	6.13796	-0.172139	0.045479	-0.0159536	-0.18931
AT1G67310	Calmodulin-binding transcription activator protein with CG-1 and Ankyrin domains	9.10387	0.099447	0.489293	0.670085	1.05581	9.16458	0.153475	0.160555	0.514486	0.914553	up
AT3G20410	calmodulin-domain protein kinase 9	9.555	0.258406	0.295446	0.846428	1.62707	8.92286	-0.194	0.0926552	-0.111633	0.987741	up
AT4G16146	cAMP-regulated phosphoprotein 19-related protein	6.64258	1.09875	2.15729	3.09993	3.62445	11.2059	-0.204659	-0.0884359	0.0200047	0.27734
AT4G25780	CAP (Cysteine-rich secretory proteins, Antigen 5, and Pathogenesis-related 1 protein) superfamily protein	5.88098	0.186804	0.556397	0.936422	1.34878	8.09106	-0.182179	-0.51932	0.549455	1.42508
AT4G25790	CAP (Cysteine-rich secretory proteins, Antigen 5, and Pathogenesis-related 1 protein) superfamily protein	9.493	1.67284	0.825393	0.659121	0.544952	4.93749	-0.165465	-0.0531054	0.627521	2.30597
AT4G30320	CAP (Cysteine-rich secretory proteins, Antigen 5, and Pathogenesis-related 1 protein) superfamily protein	9.78003	1.46489	0.314059	-0.164843	-1.51963	5.6735	-0.634908	-0.378422	-0.838368	-0.721647
AT4G33730	CAP (Cysteine-rich secretory proteins, Antigen 5, and Pathogenesis-related 1 protein) superfamily protein	8.68634	1.47869	0.634568	0.0746866	-1.55758	5.14845	-0.272848	-0.361088	-0.328308	-0.387863
AT4G25580	CAP160 protein	5.31837	0.734918	0.445877	1.06733	2.38293	5.09851	0.38038	0.621641	4.00492	4.5731	up
AT5G52300	RD29B	6.92269	3.07494	6.0953	7.36384	8.39191	9.11666	2.50486	2.85177	6.25916	6.8653	up	hit
AT1G10150	Carbohydrate-binding protein	8.57474	0.678178	0.627578	1.40854	1.45735	10.092	0.0568504	0.139651	0.643714	0.906095	up
AT3G49790	Carbohydrate-binding protein	8.41221	0.228163	-0.301184	0.460774	1.43928	9.94977	0.188144	0.607567	0.685844	0.854826	up
AT1G26450	Carbohydrate-binding X8 domain superfamily protein	10.6451	0.576622	1.08295	1.61196	2.044	8.03695	-0.0622838	0.224112	1.76864	2.8512
AT2G43660	Carbohydrate-binding X8 domain superfamily protein	6.79249	0.109528	0.575155	0.827466	1.01137	5.85016	0.245356	0.572321	1.13305	0.444403
AT5G53610	Carbohydrate-binding X8 domain superfamily protein	4.86609	0.144717	0.0443296	0.648103	1.09092	4.74528	-0.131018	-0.140493	0.928877	0.654023
AT5G01260	Carbohydrate-binding-like fold	7.40385	0.329078	0.620656	1.01704	1.1594	8.83309	0.0228744	-0.020799	0.579202	0.52643	up
AT3G48700	carboxyesterase 13	6.1972	-0.284488	0.434692	0.911915	1.50439	5.2638	-0.229803	-0.0222399	0.431506	1.12737
AT3G63520	carotenoid cleavage dioxygenase 1	8.86159	0.0224877	0.651684	1.36245	1.68929	11.6373	0.433605	0.521926	0.946955	1.14203		hit
AT1G15280	CASC3/Barentsz eIF4AIII binding	7.63763	-0.10338	0.0219025	0.44981	1.06449	7.4166	0.242683	0.37144	0.570717	1.20875
AT5G67380	casein kinase alpha 1	9.61344	-0.210129	0.317744	1.03678	1.14599	9.12057	-0.0767421	0.0576317	0.25951	0.499877
AT5G44100	casein kinase I-like 7	8.01448	-0.0810501	0.138075	0.448742	1.35175	8.0148	-0.225536	-0.366896	-0.117676	1.22463
AT4G14670	casein lytic proteinase B2	6.55268	0.145113	0.453066	1.03261	0.612266	6.59698	0.0672651	-0.339152	-0.705113	-0.871208
AT5G15450	casein lytic proteinase B3	9.69308	0.167107	0.607235	1.26188	1.7684	11.2153	0.15897	0.204874	0.551471	1.38173
AT1G20630	catalase 1	5.1897	-0.114797	0.1922	0.381433	1.68625	4.88044	0.035894	0.378687	0.581985	2.12823	up
AT1G74790	catalytics	6.33737	0.442775	0.360988	0.816915	1.72819	6.322	-0.302409	-0.412121	-0.158557	1.54818	up
AT4G03200	catalytics	7.82885	0.157638	0.441623	0.595178	1.23865	8.42737	0.157107	0.201185	0.393618	1.04889
AT1G16310	Cation efflux family protein	9.90429	0.25714	1.06325	1.51269	1.72449	8.41638	0.450455	0.719483	0.75246	1.33942
AT1G79520	Cation efflux family protein	5.37177	0.731912	1.16457	1.70821	1.89596	5.75853	1.12779	1.47828	2.65912	3.52273	up
AT3G51860	cation exchanger 3	9.571	0.975187	1.31766	2.24316	3.00854	7.92373	0.57004	0.998807	2.21247	3.6638	up
AT3G14070	cation exchanger 9	7.79388	1.04756	1.16229	1.21738	1.37833	8.12725	0.144733	0.267694	0.90952	1.88051	up
AT4G23700	cation/H+ exchanger 17	9.41499	2.09423	1.59364	2.35218	2.3189	7.69657	-0.969575	-1.44847	-1.63238	0.77339
AT3G53720	cation/H+ exchanger 20	5.62554	-0.125201	0.495368	0.315534	1.20858	8.88112	0.0439493	-0.230318	-0.7633	-0.819914
AT2G38270	CAX-interacting protein 2	9.3742	-0.0262839	0.0722567	0.422824	1.03251	11.5434	0.0770453	-0.150767	-0.0504408	0.377161
AT2G44200	CBF1-interacting co-repressor CIR, N-terminal;Pre-mRNA splicing factor	5.6394	-0.454785	-0.270341	0.535036	1.82365	5.72859	-0.408472	-0.421899	-0.306892	2.4059	up
AT1G48260	CBL-interacting protein kinase 17	6.56066	1.24751	0.261001	-0.0628108	0.332885	6.70642	-0.521481	-0.412124	-1.30125	-1.29343
AT4G18700	CBL-interacting protein kinase 12	10.3357	-0.0308452	0.705839	1.53653	1.93795	10.4936	0.196779	0.601326	0.687743	0.788359	up
AT1G29230	CBL-interacting protein kinase 18	6.01038	0.745212	0.130574	0.367088	1.35258	5.06011	0.109864	0.895478	1.91901	1.73672	up
AT5G45810	CBL-interacting protein kinase 19	7.86119	0.744926	1.49394	2.43479	3.42798	5.65854	-0.0303281	0.334869	1.51155	4.2281	up
AT2G38490	CBL-interacting protein kinase 22	5.99764	1.45213	1.10383	1.57189	3.0654	4.8538	0.0552193	0.0335846	0.687173	3.47005	up
AT5G25110	CBL-interacting protein kinase 25	8.93827	0.316788	1.2139	2.49136	3.124	7.01535	1.44521	3.32593	5.66646	6.12786
AT5G10930	CBL-interacting protein kinase 5	7.0735	0.62337	1.43022	2.1683	2.6991	7.39496	0.774208	1.20343	3.0731	2.25513	up
AT1G01140	CBL-interacting protein kinase 9	5.36808	0.223193	-0.0881427	0.379683	1.13598	9.47367	-0.0715213	0.417302	-0.861821	-0.132874
AT2G36500	CBS / octicosapeptide/Phox/Bemp1 (PB1) domains-containing protein	6.76884	0.254134	0.534528	1.1676	1.15229	8.40246	-0.369521	-0.618871	0.126387	0.00725311
AT2G14520	CBS domain-containing protein with a domain of unknown function (DUF21)	7.12516	0.16143	0.685289	1.0343	1.57802	7.79548	0.500691	0.617844	0.607399	1.3424
AT4G33700	CBS domain-containing protein with a domain of unknown function (DUF21)	5.48079	-0.251183	0.678158	0.735858	2.13578	5.74315	-0.482514	-0.42586	-0.131586	2.40473	up
AT2G19810	CCCH-type zinc finger family protein	11.1465	0.129918	0.630801	2.15748	2.22482	11.7013	1.30917	1.95632	3.12681	2.67658	up
AT2G41900	CCCH-type zinc finger protein with ARM repeat domain	10.1904	0.0102865	0.121554	0.733312	1.12247	9.96992	0.399541	0.502576	0.978188	0.0724887	up
AT5G04210	CCCH-type zinc fingerfamily protein with RNA-binding domain	5.52962	0.125563	0.0286429	0.649616	1.78435	5.48379	0.0223737	-0.136889	0.122126	3.58766
AT3G26740	CCR-like	7.4887	1.36886	1.59778	1.76699	1.8785	13.7922	0.1193	0.370843	0.21746	0.104036
AT1G63820	CCT motif family protein	6.66944	0.116499	0.490553	0.606375	1.33142	5.92911	-0.350317	-0.0997562	-0.720243	0.526554
AT2G46670	CCT motif family protein	6.57217	0.0286989	1.0569	2.308	3.39661	5.90994	0.147421	0.932624	2.35813	4.66443
AT3G48750	cell division control 2	6.06228	0.425801	0.546936	0.945411	1.37482	6.42936	-0.0754001	-0.0492886	0.210497	0.469188
AT1G47960	cell wall / vacuolar inhibitor of fructosidase 1	4.91589	0.13889	0.809384	2.75429	4.09131	5.2732	0.0678129	2.01005	5.00979	6.27167	up
AT5G64620	cell wall / vacuolar inhibitor of fructosidase 2	9.69988	1.25326	1.34488	0.508549	-0.941933	13.0634	-0.00995545	-0.694639	-1.98864	-2.16844
AT2G36190	cell wall invertase 4	4.57597	0.241635	0.223404	0.453379	2.42396	5.01219	-0.0347505	1.18252	3.20915	2.01995
AT3G13784	cell wall invertase 5	6.63286	2.45671	2.89673	2.43336	3.31021	5.80493	0.615339	0.606107	3.54562	5.59644
AT2G46520	cellular apoptosis susceptibility protein, putative / importin-alpha re-exporter, putative	8.90616	0.129682	0.480503	0.902203	1.47451	8.81263	-0.144773	-0.384534	-0.119704	1.37884	up
AT1G13130	Cellulase (glycosyl hydrolase family 5) protein	6.62891	0.503603	1.00779	1.02169	1.3941	5.43334	-0.0150385	0.679859	1.03608	0.440118
AT1G71380	cellulase 3	6.07281	1.04803	1.92044	1.5747	0.0149016	5.20716	0.0127457	-0.0522369	0.524137	-0.24767
AT1G22880	cellulase 5	7.74361	0.693819	1.55951	2.07058	0.579907	4.98662	0.0365626	-0.1322	0.0594917	-0.150917
AT5G44030	cellulose synthase A4	9.73971	0.710021	1.77868	2.12986	2.00242	8.14972	0.0165245	0.991567	3.76046	0.864823
AT4G18780	cellulose synthase family protein	7.30979	0.894221	1.7495	1.85258	1.54215	6.49495	-0.043016	0.578723	2.6601	0.551468		hit
AT5G17420	Cellulose synthase family protein	9.38131	0.690672	1.71349	2.02501	2.11341	7.68888	0.116956	1.01398	3.77972	1.21823
AT4G24000	cellulose synthase like G2	5.53989	0.528135	1.2463	2.59478	3.29944	5.59536	1.06607	1.6478	4.49164	5.41929	up
AT5G16910	cellulose-synthase like D2	9.39529	0.257866	0.335597	1.094	1.71544	7.65761	-0.225596	0.0324257	0.635147	3.20286	up
AT2G32900	centromere/kinetochore protein, putative (ZW10)	7.40832	-0.13105	0.37972	0.850142	1.57907	7.02641	-0.0225778	0.0847204	0.372429	0.961697	up
AT4G31290	ChaC-like family protein	11.794	-0.482415	-0.0538595	0.594177	1.1051	10.5221	0.0825565	0.703138	1.34316	1.66229
AT5G26220	ChaC-like family protein	7.57651	1.67217	1.95863	2.46243	-1.09756	8.53432	-0.315622	0.801	0.348487	-2.69498
AT1G56300	Chaperone DnaJ-domain superfamily protein	9.41541	0.458063	1.07472	1.51555	2.12493	11.6188	-0.0792805	0.184969	-0.610038	-0.00863375
AT1G69060	Chaperone DnaJ-domain superfamily protein	7.03488	-0.133308	-0.169425	0.65903	1.28028	6.99416	0.157606	0.103454	0.125425	0.552478	up
AT1G71000	Chaperone DnaJ-domain superfamily protein	5.18312	0.492931	2.289	3.56526	5.06246	5.74722	-0.456956	-0.589805	0.0148093	4.92462	up
AT1G72070	Chaperone DnaJ-domain superfamily protein	7.46733	0.0886543	-0.105605	0.293819	1.2198	7.23223	-0.0120546	0.221983	0.201136	1.56088
AT5G03030	Chaperone DnaJ-domain superfamily protein	10.4004	0.393161	0.333076	0.34945	1.03052	11.0917	-0.0669527	-0.529933	-0.620336	0.99671	up
AT5G37440	Chaperone DnaJ-domain superfamily protein	7.03606	0.199641	0.32948	1.19728	1.9196	7.82762	-0.132152	0.113969	0.283797	1.59279
AT5G37750	Chaperone DnaJ-domain superfamily protein	6.58965	-0.289622	-0.310124	0.387544	1.30038	6.55741	-0.383756	0.179311	0.397976	1.21008
AT2G38000	chaperone protein dnaJ-related	8.50802	0.450335	0.77194	1.12844	1.76377	9.45637	-0.015012	-0.0338398	0.310105	1.0454	up
AT5G43260	chaperone protein dnaJ-related	9.02523	0.774775	0.694746	1.21099	1.95557	11.4489	0.0422469	0.0170805	1.18876	2.72164	up
AT5G19855	Chaperonin-like RbcX protein	8.88217	0.648184	0.200964	1.03742	1.84549	11.8215	-0.00119393	-0.162096	0.12567	1.45164
AT4G18020	CheY-like two-component responsive regulator family protein	6.77322	0.433806	0.560347	0.904554	1.0976	8.0068	0.254915	0.537111	0.41946	1.17963
AT5G24090	chitinase A	9.40017	1.1126	0.835442	1.97997	2.33409	5.97012	0.571428	1.20642	3.19682	4.2641		hit
AT2G43580	Chitinase family protein	5.17139	0.471819	0.36126	0.499286	1.35176	5.4897	0.177277	0.759237	2.61558	3.6237
AT2G43570	chitinase, putative	9.94675	2.20954	0.617087	0.951995	1.38797	9.34952	0.276844	-0.109541	0.405586	2.53052	up
AT3G16920	chitinase-like protein 2	10.6074	1.00826	1.89774	1.7028	1.58202	9.04207	0.0342068	0.706203	4.08091	1.10168
AT1G29910	chlorophyll A/B binding protein 3	9.20446	1.04597	1.65263	-0.13374	-0.948732	17.3809	0.187907	0.309266	-1.47568	-3.0633
AT3G22840	Chlorophyll A-B binding family protein	5.68146	-0.254081	0.559156	1.68301	2.23491	5.15373	0.153897	0.828503	2.50985	5.1672
AT1G08640	Chloroplast J-like domain 1	6.22717	-0.0690278	0.21857	0.372172	1.15912	7.54437	-0.23517	-0.294705	-0.38988	-0.0709082
AT5G50250	chloroplast RNA-binding protein 31B	8.37192	0.120515	0.486863	0.526939	1.0702	11.5009	-0.346508	-0.46679	-0.542633	-0.353222
AT4G26500	chloroplast sulfur E	6.35691	0.281578	0.766199	0.776014	1.57221	7.86133	-0.286099	-0.645748	-0.650913	-0.033587
AT3G53530	Chloroplast-targeted copper chaperone protein	5.32092	0.273619	-0.0411549	0.481392	1.1112	8.26804	-0.0953963	0.0954052	-0.269976	-1.37761
AT2G47910	chlororespiratory reduction 6	5.31132	0.316684	0.0905011	1.13264	0.327412	7.91543	0.0515174	-0.680247	-1.25511	-1.20574
AT1G71697	choline kinase 1	7.90192	0.554306	0.600689	1.43098	1.15321	6.66534	-0.125336	-0.0381636	-0.309983	0.378454	up
AT1G77180	chromatin protein family	10.0513	-0.155318	0.512787	1.30375	1.26713	9.3655	-0.0731031	-0.163689	0.517294	1.14371	up
AT1G48310	chromatin remodeling factor18	6.69479	-0.279634	-0.065237	0.653503	1.15918	6.27494	-0.205249	-0.199298	-0.0606332	0.863614	up
AT4G37970	cinnamyl alcohol dehydrogenase 6	8.58328	0.62301	1.29575	2.04448	2.03645	7.1001	0.583509	1.30517	2.46086	2.37871
AT4G39330	cinnamyl alcohol dehydrogenase 9	8.47843	0.455621	1.73632	1.75567	1.39286	13.1539	0.241796	0.403774	0.368286	-2.04762
AT2G46830	circadian clock associated 1	5.32181	0.754893	2.84925	3.75252	5.21562	6.47549	0.479118	0.947136	1.80342	4.66746
AT3G60100	citrate synthase 5	5.63901	0.521274	0.428678	0.975296	1.37286	5.30232	-0.286615	-0.0108759	0.122757	0.109373
AT2G11270	citrate synthase-related	5.84703	0.334356	0.566839	1.33135	1.9407	6.05886	0.204772	0.0289836	-0.0921186	1.03864
AT2G20760	Clathrin light chain protein	8.41682	-0.207954	0.314876	1.32439	2.27206	8.10228	-0.0863425	0.289022	1.78422	3.66867
AT3G11130	Clathrin, heavy chain	7.22414	0.11991	0.847299	1.25057	2.21468	7.2972	0.0896712	0.27292	0.791395	1.88195
AT1G73165	CLAVATA3/ESR-RELATED 1	6.47233	0.627392	0.638843	1.15181	1.63542	4.84801	0.295261	0.267958	-0.0234225	0.277186
AT1G68795	CLAVATA3/ESR-RELATED 12	7.24668	0.49429	0.378437	0.526153	1.10038	6.34285	0.094566	-0.190808	0.352306	2.28373	up
AT1G05065	CLAVATA3/ESR-RELATED 20	6.24764	0.414404	0.215463	0.661455	1.08522	7.34046	-0.0717871	-0.177408	-0.319414	0.0877751
AT3G24770	CLAVATA3/ESR-RELATED 41	7.67562	0.412544	0.824176	1.12783	0.697868	8.53589	-0.0745103	-0.306781	-0.379788	-1.08313
AT5G50920	CLPC homologue 1	10.9574	0.0244761	0.609227	1.13663	1.94932	13.5094	0.0530885	-0.0450946	0.188589	1.09485
AT5G15630	COBRA-like extracellular glycosyl-phosphatidyl inositol-anchored protein family	5.84171	0.188609	0.827427	1.23156	1.3101	5.04169	0.290925	0.711965	2.2153	0.590673
AT5G49270	COBRA-like extracellular glycosyl-phosphatidyl inositol-anchored protein family	9.68516	1.14063	0.81531	-0.0446507	-1.61934	4.98223	0.105539	0.33053	0.215982	-0.0515565
AT3G02210	COBRA-like protein 1 precursor	7.29472	0.519454	1.20419	2.14264	1.71752	7.9316	0.041677	0.288289	0.899747	1.25017
AT2G30920	coenzyme Q 3	7.37975	-0.0975784	0.394934	1.08723	1.53593	7.44496	-0.0558048	0.0273151	-0.210995	-0.224735
AT4G37220	Cold acclimation protein WCOR413 family	6.45339	2.1738	1.24438	1.17949	1.57939	5.27445	0.0753376	0.456874	1.85238	1.83651	up
AT2G42530	cold regulated 15b	5.45228	0.692532	1.20799	0.622356	1.0482	15.3803	1.02608	0.853086	-0.948609	-2.74968	up
AT1G29395	COLD REGULATED 314 INNER MEMBRANE 1	5.62076	1.16801	1.85235	2.73138	2.79138	11.5996	1.28148	1.6244	1.26989	0.918966	up	hit
AT2G15970	cold regulated 413 plasma membrane 1	11.115	1.67764	2.27778	2.51368	2.52763	13.2579	0.903503	0.460286	1.0646	1.22648	up	hit
AT5G42900	cold regulated gene 27	8.78705	0.307308	0.819995	1.34349	1.82387	11.7251	0.330325	0.752789	0.820237	1.19241	up
AT2G17870	cold shock domain protein 3	8.59092	0.415073	0.732192	1.05588	1.43874	8.51275	-0.123886	-0.30114	0.245091	0.795882
AT2G42540	cold-regulated 15a	5.64476	1.58175	3.01326	3.89967	5.16989	12.3803	2.66174	3.05016	3.48792	4.21288	up	hit
AT1G20440	cold-regulated 47	7.78147	-0.794544	0.657471	1.53024	2.96267	7.40326	-0.276664	0.860373	1.20835	3.11949	up	hit
AT2G29220	Concanavalin A-like lectin protein kinase family protein	6.41063	1.3902	-0.806039	-1.33433	-1.40742	5.19105	-0.255873	-0.177904	-0.279455	-0.400322
AT2G43700	Concanavalin A-like lectin protein kinase family protein	5.89185	1.29696	0.691842	0.721254	1.24642	6.16782	0.175072	0.499802	0.244208	0.241032
AT4G28350	Concanavalin A-like lectin protein kinase family protein	6.26112	1.04699	0.455895	1.15425	1.81603	7.29834	0.0905579	0.622434	0.542698	2.54452
AT5G65600	Concanavalin A-like lectin protein kinase family protein	6.66461	1.01609	-0.153123	-0.871293	0.191642	6.65986	-0.871586	-1.07568	-1.53034	-0.252304	up
AT5G15948	conserved peptide upstream open reading frame 10	7.06779	1.74349	2.89843	3.20201	3.95028	8.33189	0.154748	0.0608448	0.627402	1.6752
AT3G25572	conserved peptide upstream open reading frame 11	7.01786	0.0224808	-0.101635	1.33439	0.50716	7.13155	0.360989	0.486097	0.314335	0.146286
AT4G25672	conserved peptide upstream open reading frame 12	9.84493	0.450875	0.40822	1.19119	1.44912	10.0978	0.432951	0.641275	1.76531	2.21117
AT5G52552	conserved peptide upstream open reading frame 14	8.13643	0.175865	0.319893	0.779158	1.30459	8.47475	0.161891	0.141674	0.751168	0.84655
AT5G64552	conserved peptide upstream open reading frame 22	7.96323	1.27779	1.54219	1.26435	0.610784	9.67721	0.527049	0.376187	0.294759	-0.602791
AT3G51632	conserved peptide upstream open reading frame 44	8.37517	0.0350889	0.203306	0.646917	1.1619	8.2112	-0.258196	-0.0828508	0.217532	1.12591
AT5G03190	conserved peptide upstream open reading frame 47	8.09557	0.943188	2.18925	2.67258	3.09928	9.78362	0.463576	1.06764	2.53695	2.65133	up
AT4G36988	conserved peptide upstream open reading frame 49	6.03245	-0.862674	-0.441347	0.0396707	1.30468	5.20251	-0.347517	-0.151484	0.157353	0.316045
AT2G37478	conserved peptide upstream open reading frame 52	7.63791	-0.249918	-0.173355	0.83716	1.33543	7.41538	0.276271	0.651519	0.645592	1.43434
AT5G15850	CONSTANS-like 1	4.95987	0.181023	0.315245	0.357645	1.44886	6.31888	0.330654	0.47431	1.49484	2.80302	up
AT5G24930	CONSTANS-like 4	8.83313	0.421521	1.41764	2.21737	2.98299	13.1905	0.248195	0.348384	1.01059	0.593937
AT4G26430	COP9 signalosome subunit 6B	8.82708	-0.407593	-0.0729746	0.642903	1.05665	8.34102	0.0012239	0.167	0.326006	0.689601
AT5G63970	Copine (Calcium-dependent phospholipid-binding protein) family	8.22031	0.773919	0.470833	0.597894	1.04993	6.40985	-0.0565198	0.187299	0.543193	1.10201
AT4G12290	Copper amine oxidase family protein	7.4639	1.49512	2.26907	2.95077	3.46214	11.7531	0.599551	0.845345	0.482834	1.0122	up
AT3G25855	Copper transport protein family	7.92352	-0.140268	0.104653	0.724469	1.161	7.06256	-0.100978	-0.247164	-0.255445	0.394495
AT4G05030	Copper transport protein family	5.44867	0.390811	-0.0049663	1.0378	1.89208	4.96888	0.0164896	0.0604341	0.208491	0.409505
AT1G10280	Core-2/I-branching beta-1,6-N-acetylglucosaminyltransferase family protein	7.01604	0.56069	0.807097	1.43264	1.828	7.71708	0.128769	0.0990859	0.405623	1.04141	up
AT1G73810	Core-2/I-branching beta-1,6-N-acetylglucosaminyltransferase family protein	7.38619	2.29403	1.80218	2.08473	2.80614	7.64973	0.548	0.625125	0.422535	1.27979	up
AT3G15350	Core-2/I-branching beta-1,6-N-acetylglucosaminyltransferase family protein	8.16465	0.175127	0.992607	2.23591	2.72715	9.27358	0.209287	0.374127	1.26404	1.69264	up
AT5G09570	Cox19-like CHCH family protein	6.20152	1.41366	1.27033	1.90261	2.02942	6.11751	0.794634	1.04365	1.23978	1.52767
AT3G62410	CP12 domain-containing protein 2	7.3153	-0.033658	0.119368	0.85079	1.59655	15.7323	0.140968	-0.145938	-0.597983	-1.75587
AT5G51990	C-repeat-binding factor 4	5.95961	-0.156402	0.991691	1.84072	2.5005	7.3844	-1.78051	-0.237017	2.17632	1.94688	up
AT5G41770	crooked neck protein, putative / cell cycle protein, putative	7.67767	-0.114573	0.790125	0.518399	1.15077	7.6291	-0.176413	-0.00789064	0.276238	1.19971
AT1G51915	cryptdin protein-related	5.59019	1.38356	-0.232694	-0.747896	-0.920777	4.76368	0.0436922	-0.0565465	0.234573	0.164677
AT5G24850	cryptochrome 3	7.5423	-0.494616	-0.278903	0.465347	1.04658	8.5081	-0.244718	-0.576361	-0.431133	-0.389985
AT4G34530	cryptochrome-interacting basic-helix-loop-helix 1	7.21318	0.463796	0.247373	1.05859	0.816753	8.27542	-0.508324	0.596621	0.915476	-0.642005
AT2G26280	CTC-interacting domain 7	10.3221	-0.0498196	0.104724	0.430937	1.07518	10.5233	0.168734	0.135155	0.111265	-0.0104789
AT4G20320	CTP synthase family protein	9.94188	0.311739	0.971417	2.40884	2.85433	7.51458	0.661314	2.2301	3.89647	4.62599	up
AT1G02980	cullin 2	6.04782	-0.352712	-0.115606	0.179633	1.45058	4.82008	0.237571	0.148029	0.619102	0.937173
AT2G02560	cullin-associated and neddylation dissociated	7.18717	-0.00760884	1.06054	1.63062	2.84402	6.92741	-0.0872357	-0.105217	0.28608	1.90897
AT3G22640	cupin family protein	4.41915	0.212333	2.03601	2.69236	5.90057	4.67717	-0.109769	0.113608	1.63306	6.17578	up
AT1G22480	Cupredoxin superfamily protein	6.09276	0.806546	1.87931	2.77333	1.58268	5.90232	0.648025	1.62401	6.39167	3.66566
AT2G15780	Cupredoxin superfamily protein	8.8584	0.39904	1.31832	2.10498	2.85324	5.68479	0.136814	0.470495	-0.0625311	2.61672
AT3G27200	Cupredoxin superfamily protein	6.59953	0.238054	1.23089	1.79682	2.81916	5.89788	-0.0150582	0.805115	0.797266	0.987533
AT4G33930	Cupredoxin superfamily protein	5.36536	0.149068	0.385104	1.20825	1.74131	5.63949	-0.257065	-0.00357289	0.0664941	2.50185	up
AT5G15410	Cyclic nucleotide-regulated ion channel family protein	7.95414	1.34311	1.8121	1.99091	1.81846	11.2286	0.0781385	-0.645999	-0.64584	-0.571583
AT4G19560	Cyclin family protein	5.81087	-0.350976	0.164327	0.755651	1.26439	6.51671	0.00796067	0.396236	0.50189	0.60327
AT5G61650	CYCLIN P4;2	5.9578	1.42804	1.66415	2.19628	2.5442	5.03137	-0.161578	0.0165079	-0.113118	-0.0418777
AT5G07450	cyclin p4;3	6.90131	-0.0837033	-0.0611319	0.726951	1.09764	4.90591	0.0506662	0.0868702	0.510769	1.21428
AT1G27630	cyclin T 1;3	9.96652	-0.0143696	0.469157	0.648941	1.1971	10.0859	0.286338	0.720094	0.819606	1.15743	up
AT2G32710	Cyclin-dependent kinase inhibitor family protein	10.4956	-0.00820916	0.220722	0.937777	1.31654	10.4425	-0.12466	0.167175	0.778404	0.806773
AT5G62430	cycling DOF factor 1	6.43369	-0.328654	-0.0754468	0.275221	1.6095	7.97504	0.252516	0.139329	0.161725	0.309137
AT5G39660	cycling DOF factor 2	9.09338	-0.0462596	-0.115589	0.551286	1.48506	7.27804	0.199345	0.436755	1.55657	2.93282	up
AT3G47500	cycling DOF factor 3	7.27264	0.00775552	0.309605	0.352176	1.00713	8.57112	-0.489357	-0.644622	-0.828958	0.754621
AT2G21130	Cyclophilin-like peptidyl-prolyl cis-trans isomerase family protein	7.35304	0.538726	1.40303	1.83476	2.12239	9.69001	0.0231156	-0.0515416	-0.293023	0.42567	up
AT4G32420	Cyclophilin-like peptidyl-prolyl cis-trans isomerase family protein	7.65336	-0.196069	0.471563	1.01539	1.11806	7.99004	-0.0511003	-0.191053	0.0661747	-0.0199766
AT1G80090	Cystathionine beta-synthase (CBS) family protein	5.16282	-0.0358267	1.21782	2.65295	2.94298	5.04394	-0.147034	-0.064855	1.43162	2.17761
AT4G27460	Cystathionine beta-synthase (CBS) family protein	6.05261	0.658316	1.23503	1.73744	2.01923	5.7296	0.0942981	0.771325	2.61993	2.70704	up
AT1G15330	Cystathionine beta-synthase (CBS) protein	9.37274	0.233316	0.979361	2.14166	2.21378	5.51745	-0.300774	0.138864	2.88056	4.07682	up
AT1G69800	Cystathionine beta-synthase (CBS) protein	8.88704	0.076626	0.534453	1.31833	2.08197	9.60628	0.0590115	0.256078	1.5027	1.82232	up
AT2G40880	cystatin A	9.07898	0.00987512	-0.604735	0.57842	1.30502	12.5335	0.107308	0.56885	0.0189969	0.575405		hit
AT5G05110	Cystatin/monellin family protein	11.0386	0.0567277	0.0237908	0.649788	1.41223	10.9007	0.328648	0.941865	1.86035	2.95842
AT5G47550	Cystatin/monellin superfamily protein	9.81421	0.12062	0.574473	2.01196	1.56409	11.0257	0.786541	1.31735	2.93589	2.48078
AT1G09730	Cysteine proteinases superfamily protein	6.00737	-0.125454	0.507095	0.980886	1.10963	6.13405	-0.364564	-0.218519	-0.122112	0.0457379	up
AT1G22080	Cysteine proteinases superfamily protein	4.98062	0.0657314	0.458766	0.318309	1.02043	4.83045	0.0232498	0.0553984	0.110916	0.273308
AT3G48340	Cysteine proteinases superfamily protein	12.1151	1.30718	1.33994	1.15873	1.13601	5.56825	0.188248	0.0344506	3.53178	3.05314
AT4G01610	Cysteine proteinases superfamily protein	4.82018	0.302801	0.178356	0.642907	1.47286	4.97471	-0.150992	-0.204323	-0.00985369	0.406849
AT5G04250	Cysteine proteinases superfamily protein	7.18095	0.679636	1.70719	3.28194	4.3984	7.27998	0.359483	0.927535	2.61833	4.53555	up
AT5G50260	Cysteine proteinases superfamily protein	6.94562	2.97774	2.3669	1.48137	2.07277	5.7017	0.24447	0.481995	3.12074	3.77182
AT3G13590	Cysteine/Histidine-rich C1 domain family protein	7.47755	0.0668719	0.887822	1.3777	1.89363	7.04636	-0.415411	-0.194089	-0.168217	0.231389
AT3G26240	Cysteine/Histidine-rich C1 domain family protein	7.10349	0.259433	0.498916	0.514268	1.41283	9.16834	-0.141121	-0.240513	-0.24114	0.374842	up
AT4G26380	Cysteine/Histidine-rich C1 domain family protein	6.26298	0.0854399	0.561329	1.59649	0.903601	5.89734	0.108913	-0.277575	-0.30196	-0.125154
AT5G22355	Cysteine/Histidine-rich C1 domain family protein	6.35929	0.895369	0.970604	1.06163	0.726532	4.82482	-0.124751	0.129463	-0.142539	-0.257705
AT5G42280	Cysteine/Histidine-rich C1 domain family protein	6.95679	-0.536546	0.00713391	0.975677	1.063	6.44561	-0.253769	0.0712658	0.480778	0.82719
AT4G23190	cysteine-rich RLK (RECEPTOR-like protein kinase) 11	9.42808	1.0702	-0.24318	-0.108665	0.316695	8.69636	-0.593061	-0.351367	-0.834235	0.720529	up
AT4G11470	cysteine-rich RLK (RECEPTOR-like protein kinase) 31	6.56324	1.09059	-0.432223	-0.73187	-0.516001	5.53018	-0.575523	-0.724178	-0.714411	-0.708572
AT4G11480	cysteine-rich RLK (RECEPTOR-like protein kinase) 32	6.53904	1.09887	-0.0802773	-0.574797	-0.529	5.41459	-0.00269007	-0.420453	-0.393043	-0.310047
AT2G07718	Cytochrome b/b6 protein	7.35012	0.452606	1.02979	1.60736	1.30718	9.65457	0.439387	0.911583	0.953474	0.417646
AT1G14730	Cytochrome b561/ferric reductase transmembrane protein family	10.8293	0.630108	1.3504	2.07871	1.5316	7.84884	0.139698	-0.156475	2.36892	2.84636	up
AT1G49380	cytochrome c biogenesis protein family	7.40302	-0.817587	-0.202856	0.301813	1.16777	10.577	-0.287349	-0.527204	-0.588803	-0.631862
AT1G69750	cytochrome c oxidase 19-2	9.98215	-0.759359	-0.450587	0.562054	1.22248	10.0378	-0.579219	-0.110718	0.267371	1.10516
AT2G07695	Cytochrome C oxidase subunit II-like, transmembrane domain	11.9483	0.0689307	0.684595	1.1364	0.922349	10.7613	-0.0902013	-0.173071	-0.250863	-0.389028
AT5G40382	Cytochrome c oxidase subunit Vc family protein	4.99251	0.0756966	0.731051	1.85594	3.15776	5.43935	0.0299331	1.33885	3.67483	4.74035
AT2G07687	Cytochrome c oxidase, subunit III	10.6514	0.257372	1.04864	1.65028	1.62324	9.81019	0.32807	0.476445	0.481527	0.835214
AT4G10040	cytochrome c-2	9.86665	0.771389	1.09385	1.69143	2.66151	10.1414	-0.0860477	-0.201181	0.224014	2.35932
AT2G12190	Cytochrome P450 superfamily protein	4.82701	-0.272187	0.122583	0.200469	1.0815	7.9302	-0.000583403	-0.16404	0.392286	1.00239
AT3G28740	Cytochrome P450 superfamily protein	8.28909	1.90532	1.36733	1.64372	0.624921	7.79157	0.821619	0.126721	0.512641	-1.19938
AT5G04330	Cytochrome P450 superfamily protein	8.38619	1.24407	1.07959	0.329994	-1.07126	7.95253	-0.00818696	-0.449555	-0.326385	-1.6991
AT5G07990	Cytochrome P450 superfamily protein	6.07416	1.43131	2.33109	1.72275	1.11062	7.81609	0.559567	1.07072	1.50905	-0.0515742
AT5G36130	Cytochrome P450 superfamily protein	8.63442	3.64624	2.47476	0.096203	-2.25145	5.43705	-0.0773672	0.0290093	-0.0384659	0.0112227
AT3G20100	cytochrome P450, family 705, subfamily A, polypeptide 19	6.522	0.304902	0.691044	0.670669	1.23021	6.44431	0.411326	0.601261	1.82622	1.59016
AT3G20140	cytochrome P450, family 705, subfamily A, polypeptide 23	5.81362	0.647883	1.06746	1.4709	1.92791	4.94233	0.182559	0.086195	0.0570792	0.502139
AT5G47990	cytochrome P450, family 705, subfamily A, polypeptide 5	9.20705	2.10903	2.02196	1.30044	-0.42172	5.1107	-0.128842	-0.119252	-0.177693	-0.462629
AT4G12330	cytochrome P450, family 706, subfamily A, polypeptide 7	6.44037	1.09696	0.93476	2.08796	2.34926	5.44345	-0.345825	-0.207776	-0.571641	-0.510377
AT4G19230	cytochrome P450, family 707, subfamily A, polypeptide 1	7.91782	0.848531	1.34298	2.72385	4.0049	6.39778	0.146551	1.10557	1.83228	3.66993	up
AT3G19270	cytochrome P450, family 707, subfamily A, polypeptide 4	4.68837	0.453778	0.187583	1.39796	2.02085	5.85553	-0.0666289	0.299635	0.752624	0.540346
AT2G30750	cytochrome P450, family 71, subfamily A, polypeptide 12	7.93407	2.04923	0.555564	-0.885699	-1.05397	6.50417	-0.525129	-0.919025	-1.08852	-0.900281
AT2G30770	cytochrome P450, family 71, subfamily A, polypeptide 13	6.38322	0.589707	0.481148	0.41763	1.54957	9.32114	-1.44715	-2.97496	-3.59146	-1.59178	up
AT5G42590	cytochrome P450, family 71, subfamily A, polypeptide 16	10.8691	1.74314	2.01384	1.2385	-0.840693	5.09216	-0.44877	-0.431617	-0.351701	-0.656169
AT4G13290	cytochrome P450, family 71, subfamily A, polypeptide 19	10.5605	1.26046	1.79697	1.53279	0.164583	7.42308	0.063286	-0.910068	-0.262067	-0.391021
AT5G25130	cytochrome P450, family 71, subfamily B, polypeptide 12	5.63952	0.450165	0.862736	1.70453	3.09172	9.82323	-0.267018	-0.429462	-0.907109	1.27156
AT5G25180	cytochrome P450, family 71, subfamily B, polypeptide 14	6.10167	0.631464	0.918034	1.3906	2.49262	10.1153	0.0886883	0.00806804	-0.534902	0.662807
AT1G13080	cytochrome P450, family 71, subfamily B, polypeptide 2	7.95627	0.53375	-0.372455	0.297342	1.06143	7.84861	-0.0166384	-0.126102	-0.659526	-0.132064
AT2G34500	cytochrome P450, family 710, subfamily A, polypeptide 1	9.62596	2.1216	1.22474	1.08954	1.1909	7.05872	-0.31015	-1.06909	-0.186973	3.68901	up
AT2G34490	cytochrome P450, family 710, subfamily A, polypeptide 2	9.5033	1.94901	2.06571	0.978307	-1.34175	10.5575	0.0480724	0.0411813	-1.12006	-3.14626
AT2G42250	cytochrome P450, family 712, subfamily A, polypeptide 1	5.47719	1.36229	1.19233	0.103503	-0.0816215	4.93321	0.336503	0.230784	0.238393	0.137667
AT5G06905	cytochrome P450, family 712, subfamily A, polypeptide 2	4.8349	1.37501	0.88027	-0.10287	-0.270598	4.63472	0.292875	-0.0297721	0.0325571	0.236242
AT5G36110	cytochrome P450, family 716, subfamily A, polypeptide 1	6.66966	1.04226	0.769472	0.522838	0.388439	5.11077	0.282378	0.186802	0.522988	0.37005
AT5G36140	cytochrome P450, family 716, subfamily A, polypeptide 2	6.3586	3.1803	2.14448	0.189637	-1.17944	4.98509	0.398693	0.11804	0.0756968	0.223604
AT3G14690	cytochrome P450, family 72, subfamily A, polypeptide 15	6.46381	0.552354	0.111789	0.911626	1.89268	7.14431	0.0737845	0.101898	0.658193	2.37407
AT1G19630	cytochrome P450, family 722, subfamily A, polypeptide 1	5.04191	0.031277	1.46682	2.08843	1.06148	7.35744	0.674806	1.59665	1.56195	0.504495
AT2G45570	cytochrome P450, family 76, subfamily C, polypeptide 2	5.69352	1.34197	2.41556	3.36476	4.82091	7.00237	0.325971	0.467432	4.01493	6.51952	up
AT5G04660	cytochrome P450, family 77, subfamily A, polypeptide 4	6.05742	0.623796	1.07297	2.6016	2.78923	8.72099	0.243817	-0.0427075	1.22079	1.5797
AT3G18270	cytochrome P450, family 77, subfamily A, polypeptide 5 pseudogene	6.22995	-0.0580861	0.010354	0.691075	1.40502	6.08839	0.111289	0.145279	0.45259	1.76217
AT1G11600	cytochrome P450, family 77, subfamily B, polypeptide 1	6.85288	0.547025	1.29391	0.82989	0.0814965	9.93585	-0.0945268	-0.416992	-1.13283	-2.00855
AT2G46660	cytochrome P450, family 78, subfamily A, polypeptide 6	7.75535	-0.203517	0.467337	1.67656	1.96816	7.44196	0.24245	0.559685	2.16361	1.45211
AT4G37370	cytochrome P450, family 81, subfamily D, polypeptide 8	9.16395	1.60038	0.481617	1.46534	2.43663	9.25985	-0.255386	-0.840366	-0.354004	2.3154	up
AT5G67310	cytochrome P450, family 81, subfamily G, polypeptide 1	5.79333	0.469945	0.751712	1.86252	3.53081	6.54689	-0.360938	-0.546216	0.455451	3.44877	up
AT4G31970	cytochrome P450, family 82, subfamily C, polypeptide 2	8.52135	1.60704	-1.04275	-1.2013	-1.12777	7.1801	-1.16348	-2.15679	-2.24885	-2.29219
AT4G31940	cytochrome P450, family 82, subfamily C, polypeptide 4	6.49908	1.5896	-0.637317	-0.633802	-0.891173	4.65937	-0.110653	0.228418	0.132361	-0.0894287
AT4G00360	cytochrome P450, family 86, subfamily A, polypeptide 2	7.16754	0.559404	0.671445	0.610308	1.11892	9.92397	-0.0372908	-0.738909	-1.53428	-2.96147	up
AT5G23190	cytochrome P450, family 86, subfamily B, polypeptide 1	8.61675	0.445887	0.464385	0.838636	1.14978	5.79638	0.407613	0.0411939	0.258891	0.788712
AT1G64940	cytochrome P450, family 87, subfamily A, polypeptide 6	6.55457	0.496824	0.561545	1.10607	1.80523	7.17189	0.73816	0.369494	0.845089	1.69414
AT3G03470	cytochrome P450, family 87, subfamily A, polypeptide 9	7.50509	0.737429	1.12454	0.936664	1.64534	8.92243	0.915844	1.94241	3.13386	4.64194	up
AT1G64900	cytochrome P450, family 89, subfamily A, polypeptide 2	7.96542	1.23003	0.344394	-0.445038	0.376961	11.3746	0.306638	-0.268237	-0.85624	0.102969
AT1G64950	cytochrome P450, family 89, subfamily A, polypeptide 5	7.41942	0.792582	0.967372	1.83528	2.66719	8.02578	0.0134464	0.178179	0.982333	2.46393
AT5G06900	cytochrome P450, family 93, subfamily D, polypeptide 1	5.00883	1.64109	0.964609	0.197015	-0.0371915	5.05341	-0.234208	-0.184995	-0.175633	-0.263192
AT3G01900	cytochrome P450, family 94, subfamily B, polypeptide 2	6.75826	1.01092	0.703312	0.35962	0.0450352	5.16344	-0.150421	-0.367299	-0.150164	-0.326027
AT3G48520	cytochrome P450, family 94, subfamily B, polypeptide 3	7.42331	1.09941	1.16104	1.80394	2.61122	8.05191	-2.06563	0.260122	-0.183022	1.16223	up
AT3G56630	cytochrome P450, family 94, subfamily D, polypeptide 2	6.97959	0.638139	0.797066	1.03404	1.46797	10.4826	-0.127451	-0.421679	-0.327108	-0.115238
AT4G15110	cytochrome P450, family 97, subfamily B, polypeptide 3	8.72833	-0.412273	-0.0132306	0.790755	1.5645	11.2427	0.000244729	-0.25011	-0.503086	-0.311529
AT1G75450	cytokinin oxidase 5	6.04053	0.774276	1.07953	1.10456	0.675632	5.39279	0.00900799	0.205678	0.15206	-0.123611
AT2G46310	cytokinin response factor 5	9.43626	0.37447	0.567493	0.602094	1.00409	9.14816	-0.0170978	0.402324	0.983912	0.432165	up
AT3G61630	cytokinin response factor 6	9.8121	0.473561	0.306611	0.708424	1.78661	9.50764	0.119837	0.186755	1.2933	1.69692	up
AT3G09850	D111/G-patch domain-containing protein	10.6044	0.257157	0.643223	0.838746	1.16301	10.7174	0.0875675	0.00747828	0.776033	1.30534	up
AT1G17745	D-3-phosphoglycerate dehydrogenase	11.3492	0.898884	1.11542	0.538543	-0.301174	10.0542	0.710104	0.769143	1.33138	0.208248	up
AT5G58760	damaged DNA binding 2	8.23976	-0.63699	-0.246806	0.466181	1.32183	7.65087	-0.174891	-0.103663	-0.0215558	0.718879
AT4G05420	damaged DNA binding protein 1A	11.2214	0.0405544	0.482059	0.727422	1.14512	10.8646	-0.0437673	0.0377392	0.468142	0.420739
AT5G27410	D-aminoacid aminotransferase-like PLP-dependent enzymes superfamily protein	9.36291	0.0390369	0.623188	0.903377	1.11058	8.57556	0.0732457	0.425902	0.861081	0.675685
AT2G46760	D-arabinono-1,4-lactone oxidase family protein	7.20848	0.4695	0.877263	1.45298	2.13085	6.53503	-0.0990949	0.270575	0.817486	0.635241
AT5G42050	DCD (Development and Cell Death) domain protein	13.2785	-0.0430163	0.0398354	1.36291	2.21597	13.0075	0.251257	1.03595	1.52949	2.70926	up
AT4G31160	DDB1-CUL4 associated factor 1	10.2096	-0.0365264	0.492583	0.727354	1.40886	9.54847	0.262149	0.410189	0.730485	1.32688	up
AT3G06480	DEAD box RNA helicase family protein	9.6995	0.0305366	0.400963	0.538277	1.11593	9.35655	0.0581891	0.156922	0.560456	1.14362	up
AT4G22214	Defensin-like (DEFL) family protein	11.4336	1.56614	1.54888	1.18794	-0.631012	5.18562	0.144288	0.548553	0.264369	-0.586768
AT5G42223	Defensin-like (DEFL) family protein	5.5541	0.226346	0.0149259	0.496998	1.29363	4.89386	0.301778	0.0599109	0.567653	0.441642
AT5G56369	Defensin-like (DEFL) family protein	4.76733	0.0821708	-0.0877408	0.364487	1.18025	4.51963	0.455907	0.313768	0.996664	1.28977
AT1G20450	Dehydrin family protein	10.3228	0.288786	1.77709	2.80373	3.5192	11.2732	0.482188	1.00588	2.16509	2.82974	up	hit
AT1G76180	Dehydrin family protein	13.2457	0.289623	0.606287	0.866821	1.67576	13.26	0.592924	0.971759	1.42512	1.71881	up	hit
AT3G50970	dehydrin family protein	13.3961	0.594788	1.88985	2.78933	3.81922	9.80358	1.75337	2.64896	6.08895	7.91696	up	hit
AT4G38410	Dehydrin family protein	11.0605	-0.146712	0.00634624	0.63574	1.65538	5.45356	-0.346978	-0.271601	-0.0258893	0.195907	up
AT5G66400	Dehydrin family protein	6.00299	2.05518	6.31599	7.30027	8.30681	6.46874	1.74918	4.25878	8.38647	9.68928	up	hit
AT2G21490	dehydrin LEA	5.09766	-0.0113147	2.16491	3.84903	6.76259	5.06809	0.463776	2.88798	4.923	8.83698	up
AT3G50980	dehydrin xero 1	4.91548	0.18427	0.881883	1.81862	2.94716	4.92989	0.333851	0.14282	0.531119	2.42567	up
AT5G55660	DEK domain-containing chromatin associated protein	9.59793	-0.304641	0.202499	0.958071	1.34947	9.20659	-0.0433959	0.0651721	0.29602	0.515846
AT5G42060	DEK, chromatin associated protein	7.91099	-0.205854	0.0280761	0.409629	1.00456	7.44882	-0.557992	-0.287164	-0.435917	0.691568
AT5G45830	delay of germination 1	4.84457	-0.029404	0.0810063	0.18375	1.0862	4.66531	0.3227	0.439986	0.641592	2.12654
AT1G06080	delta 9 desaturase 1	9.25439	0.720189	1.09357	1.50593	0.0794988	10.2374	-0.129711	-0.380046	-2.08124	-3.86407
AT2G39800	delta1-pyrroline-5-carboxylate synthase 1-P5CS1	6.75038	0.658039	1.99282	2.9408	2.65891	7.43453	0.872471	1.2952	3.89504	3.86001	up	hit
AT2G36490	demeter-like 1	9.30251	-0.102048	0.470162	0.961352	1.30175	10.5118	0.379125	0.585981	0.649002	0.0104246
AT2G20320	DENN (AEX-3) domain-containing protein	8.57963	-0.125317	-0.436019	0.227701	1.07778	7.64425	-0.0190348	0.11404	0.554834	1.48682	up
AT5G35560	DENN (AEX-3) domain-containing protein	5.86961	-0.151657	0.244896	0.179119	1.15502	5.2996	0.0953438	0.38587	0.256383	1.43645
AT5G52530	dentin sialophosphoprotein-related	10.0498	0.108881	0.511397	0.910303	1.89604	9.89301	0.188666	0.436523	0.525364	1.37834	up
AT5G64170	dentin sialophosphoprotein-related	7.10576	0.677024	1.04078	1.94659	2.80105	8.5743	0.894238	1.27264	0.835924	1.78699
AT2G20825	Developmental regulator, ULTRAPETALA	5.61547	0.0972201	-0.0781654	0.427367	1.76496	5.45833	-0.0242979	0.228756	0.529632	0.556081
AT3G55630	DHFS-FPGS homolog D	6.71137	0.0282272	-0.522266	-0.394623	1.37312	11.0213	0.109281	0.0118314	-0.943081	-1.70671
AT4G21534	Diacylglycerol kinase family protein	9.2506	-0.0906164	-0.152135	0.444253	1.1051	8.78428	0.112028	0.148467	0.807045	1.16817
AT5G07920	diacylglycerol kinase1	9.57435	0.263936	0.444427	1.09735	1.63414	8.66138	0.617812	1.10815	2.09498	2.60016	up
AT2G07727	Di-haem cytochrome, transmembrane;Cytochrome b/b6, C-terminal	10.5789	0.0721247	0.871845	1.61898	1.59832	9.66351	0.246613	0.319292	0.375271	0.835028	up
AT5G42800	dihydroflavonol 4-reductase	6.43893	1.17443	2.38517	2.5906	2.27296	8.04943	0.700625	0.696115	2.00072	1.14808
AT5G55070	Dihydrolipoamide succinyltransferase	5.45345	0.0426973	0.355618	0.444338	1.12371	5.55879	-0.0901459	-0.231653	0.128582	0.705766
AT3G17770	Dihydroxyacetone kinase	7.45089	0.470235	0.66949	1.74533	2.49721	7.17902	0.0533375	0.410295	1.21849	2.85954	up
AT1G72850	Disease resistance protein (TIR-NBS class)	7.66768	0.151607	0.945245	1.55165	1.99205	5.9814	-0.098805	-0.229377	-0.488969	-0.406665
AT4G11340	Disease resistance protein (TIR-NBS-LRR class) family	5.65246	1.15694	-0.531366	-0.595609	-0.478452	4.87284	0.127801	0.287784	0.0612538	-0.0395183
AT5G22690	Disease resistance protein (TIR-NBS-LRR class) family	7.27059	0.113555	0.322075	0.746751	1.8945	7.90899	0.217265	0.487665	-0.0346832	1.9535	up
AT5G40910	Disease resistance protein (TIR-NBS-LRR class) family	8.33154	-0.432161	0.227815	0.764138	1.07264	8.63645	0.185918	1.09483	0.863434	0.181599	up
AT4G11190	Disease resistance-responsive (dirigent-like protein) family protein	11.9735	1.49054	1.59692	0.571805	-2.35268	8.12023	-0.174994	-1.16313	-2.35517	-3.28468
AT4G11210	Disease resistance-responsive (dirigent-like protein) family protein	11.4067	1.49316	1.50976	0.0243005	-2.69545	5.69917	0.0760008	0.320967	-0.694846	-0.85335
AT5G42500	Disease resistance-responsive (dirigent-like protein) family protein	10.27	1.0832	0.429912	-1.7002	-3.587	5.93498	0.212829	-0.32259	-1.11253	-1.20982
AT5G42510	Disease resistance-responsive (dirigent-like protein) family protein	11.9484	1.21815	0.760318	-0.199121	-1.29408	7.55564	0.0716551	-0.442908	0.800813	2.03606
AT5G49040	Disease resistance-responsive (dirigent-like protein) family protein	5.20264	0.183095	0.0956885	0.166185	1.02695	5.41321	0.00459519	-0.0016214	0.29775	0.38439
AT2G45630	D-isomer specific 2-hydroxyacid dehydrogenase family protein	7.45163	0.212356	0.337755	0.529798	1.06981	9.9634	0.0374985	-0.438478	0.0159827	0.379726
AT5G16630	DNA repair protein Rad4 family	9.33408	-0.0173089	0.656524	1.53884	2.45785	9.63863	0.152784	0.371007	0.794688	1.28866	up
AT2G32000	DNA topoisomerase, type IA, core	5.77848	0.0373081	0.409545	1.05452	1.34333	5.81415	-0.271851	0.0290007	0.0343071	-0.0348886
AT1G20670	DNA-binding bromodomain-containing protein	7.63763	-0.290212	0.15343	0.649028	1.40114	7.47017	-0.0453526	-0.0916312	0.29473	1.2129	up
AT1G58025	DNA-binding bromodomain-containing protein	6.81159	-0.364261	0.0367032	0.540912	1.08836	7.04626	-0.258924	-0.353299	-0.0561335	0.964303	up
AT1G76380	DNA-binding bromodomain-containing protein	6.39912	0.00495863	0.619861	1.14607	1.53412	6.51366	-0.275715	0.177693	0.881656	1.18402	up
AT3G60110	DNA-binding bromodomain-containing protein	6.03197	0.181592	0.509695	0.709157	1.7621	5.93898	-0.253462	-0.0615393	0.22724	1.88155	up
AT1G67370	DNA-binding HORMA family protein	7.00717	0.197815	0.948151	0.722564	1.29171	7.16167	0.416407	0.564933	0.891622	1.20916
AT2G25620	DNA-binding protein phosphatase 1	9.56617	0.104999	0.552793	0.855118	1.48842	9.25276	0.01781	-0.213076	0.925735	1.66287	up
AT5G14280	DNA-binding storekeeper protein-related	7.95774	0.785013	1.15694	1.04118	0.725437	8.59216	0.438151	0.31564	0.769674	0.86996
AT4G00270	DNA-binding storekeeper protein-related transcriptional regulator	9.08776	0.454661	0.775111	1.32551	1.41999	9.99021	0.238445	0.354248	1.02518	0.490679
AT4G07950	DNA-directed RNA polymerase, subunit M, archaeal	7.52263	-0.547025	-0.00741995	0.47378	1.09001	7.07905	-0.155915	-0.0973598	0.321418	0.197259
AT2G20560	DNAJ heat shock family protein	5.57774	0.0973085	0.12845	0.967922	1.6168	5.43695	-0.312952	-0.0017425	0.328171	2.10636	up
AT1G65280	DNAJ heat shock N-terminal domain-containing protein	8.86926	-0.244985	0.3037	0.960847	1.66126	8.35482	0.273559	0.533565	1.02375	1.33226	up
AT2G21510	DNAJ heat shock N-terminal domain-containing protein	6.04589	0.285587	0.492826	0.815445	1.44824	5.78248	-0.340364	0.599562	0.515234	2.61703
AT2G26890	DNAJ heat shock N-terminal domain-containing protein	9.42063	0.344699	0.736004	1.18467	1.4317	9.16286	0.124559	0.0894961	0.340871	0.441864
AT5G05750	DNAJ heat shock N-terminal domain-containing protein	10.1036	0.154177	0.451973	1.099	1.85737	10.5137	0.0802443	0.200881	1.13995	1.85715	up
AT5G23590	DNAJ heat shock N-terminal domain-containing protein	8.01093	-0.69946	-0.0346422	0.999379	1.44255	7.8872	-0.274597	-0.40991	-0.177751	1.11209	up
AT5G53150	DNAJ heat shock N-terminal domain-containing protein	8.19005	-0.278608	0.147497	0.64419	1.01138	8.33009	-0.113139	0.0285586	0.338672	-0.0596625	up
AT1G71710	DNAse I-like superfamily protein	8.55576	0.74764	1.59642	2.26953	2.9365	10.4258	-0.18281	-0.191702	-0.440112	0.0280074
AT2G37440	DNAse I-like superfamily protein	8.9524	0.608798	1.2269	1.79552	1.69832	4.96126	0.125657	0.114486	0.266649	0.396412
AT3G18500	DNAse I-like superfamily protein	6.41446	-0.145929	0.302872	0.43308	1.21536	10.685	0.0686594	-0.183396	-0.808772	-0.317641
AT1G51700	DOF zinc finger protein 1	8.99556	0.200108	0.283206	0.835129	2.00051	11.1533	-0.192932	0.351302	-0.326392	0.497714
AT3G21270	DOF zinc finger protein 2	8.80873	0.435257	1.32692	2.42786	3.31643	10.9646	0.0728847	0.261798	2.14264	1.88455
AT1G69570	Dof-type zinc finger DNA-binding family protein	6.0965	0.461593	0.34056	0.390679	1.11118	6.81863	0.18731	0.36639	-0.0110324	0.967721
AT4G00940	Dof-type zinc finger DNA-binding family protein	8.90268	0.197744	0.274711	0.676757	1.11441	6.77947	0.190484	0.225136	0.531221	1.99353
AT5G62940	Dof-type zinc finger DNA-binding family protein	7.66808	0.606176	1.33181	1.21146	-0.201603	7.73442	-0.0842753	0.148287	0.345815	-0.481293
AT5G65590	Dof-type zinc finger DNA-binding family protein	4.9474	0.207168	0.266505	0.477742	1.41791	5.84141	-0.261266	-0.245981	-0.29787	-0.259309
AT1G27200	Domain of unknown function (DUF23)	8.16007	0.858283	1.29496	2.28885	2.35153	8.54367	1.1523	2.17181	3.00638	2.6179	up
AT5G59790	Domain of unknown function (DUF966)	7.6428	-0.129145	0.310593	0.681606	1.19797	8.02737	-0.129723	0.0517322	0.0627163	0.104657	up
AT2G46840	DOMAIN OF UNKNOWN FUNCTION 724 4	7.51417	0.376104	0.72209	1.58092	1.3196	7.55098	0.00334824	-0.254366	-0.445917	-0.31931
AT5G14620	domains rearranged methyltransferase 2	7.80484	-0.252817	0.205778	1.01651	1.73475	7.68444	0.0158264	0.0166598	0.373804	0.631248
AT2G36800	don-glucosyltransferase 1	6.87662	1.67468	0.0501144	0.736056	1.34067	10.5471	0.304574	0.359166	-0.582903	-0.543066
AT1G28330	dormancy-associated protein-like 1	12.8387	0.230901	0.420756	0.74292	1.19509	12.5127	0.574796	1.15982	2.17359	2.66235	up
AT1G07200	Double Clp-N motif-containing P-loop nucleoside triphosphate hydrolases superfamily protein	5.82766	-0.0341598	0.671739	0.909449	1.32144	5.92793	-0.182663	-0.235563	0.144593	0.754641	up
AT4G20910	double-stranded RNA binding protein-related / DsRBD protein-related	7.42818	0.328377	0.788967	1.02978	0.994008	7.72079	-0.170321	-0.0667616	0.268225	-0.200711
AT1G21680	DPP6 N-terminal domain-like protein	7.47537	0.994114	1.23911	1.70845	2.08626	9.8853	0.347761	0.299711	0.593405	0.784311	up
AT3G11020	DRE/CRT-binding protein 2B	6.30209	0.551982	0.766045	1.67599	2.71715	8.42288	-0.466158	0.0584246	0.262298	1.93321	up	hit
AT5G67190	DREB and EAR motif protein 2	8.19524	-0.0198838	0.318818	1.14505	1.9772	8.80318	-0.165042	-0.333372	-0.936724	-0.182052
AT5G05410	DRE-binding protein 2A - DREB2A	10.9666	-0.524336	1.11056	2.06761	3.06698	11.0804	-1.36495	0.210364	1.67922	3.67251	up	hit
AT4G15910	drought-induced 21	16.5212	-0.728766	0.238843	0.860298	1.40442	12.9039	0.116401	1.75288	3.94414	4.78311		hit
AT1G73330	drought-repressed 4	10.8759	1.24027	1.77152	0.301285	-2.59822	6.69202	0.578811	0.164496	-0.770041	-1.79787		hit
AT3G06760	Drought-responsive family protein	9.89003	-0.195621	-0.099535	0.497624	1.06669	9.84537	-0.0929088	0.283079	0.327215	0.883327	up	hit
AT3G52180	dual specificity protein phosphatase (DsPTP1) family protein	7.23749	0.42214	1.17414	0.822186	1.31068	11.5081	0.388867	0.621526	0.131702	-1.00663
AT3G21520	DUF679 domain membrane protein 1	9.26249	2.11792	0.524365	0.980581	0.548554	7.44736	0.589303	-0.347427	-0.056153	0.529963	up
AT5G01200	Duplicated homeodomain-like superfamily protein	7.99175	0.898951	1.37948	1.89945	1.56921	8.49278	0.461598	1.30873	2.53791	1.78209
AT5G04760	Duplicated homeodomain-like superfamily protein	10.2746	0.0956457	0.633678	1.86502	2.69686	10.9313	0.297363	1.01845	1.90333	2.35412	up
AT5G08520	Duplicated homeodomain-like superfamily protein	8.35566	0.16125	0.495597	0.835722	1.42451	9.43316	0.113782	0.308216	0.334086	0.700103
AT1G63900	E3 Ubiquitin ligase family protein	7.6995	-0.130588	0.441825	0.510168	1.02705	7.65479	0.208239	0.35715	0.690319	1.5507
AT5G53870	early nodulin-like protein 1	4.86637	0.494899	1.77623	3.24105	4.56663	6.8718	1.62087	2.44327	5.69326	6.00088
AT1G08500	early nodulin-like protein 18	9.02488	0.662547	0.891133	1.39359	1.63881	8.31762	0.149931	0.0742559	0.968926	1.39791	up
AT4G27520	early nodulin-like protein 2	12.1683	0.745394	1.63079	2.53703	2.55397	15.0354	0.532859	0.480798	1.71506	1.65886	up
AT3G63060	EID1-like 3	6.86569	0.862621	2.46678	3.38178	4.08116	6.46894	-0.0602963	0.31541	2.53193	3.94967	up	hit
AT5G25350	EIN3-binding F box protein 2	11.3495	0.178787	0.189519	1.318	1.54886	10.5119	-0.0524639	1.2271	2.59276	1.45731	up
AT2G29950	ELF4-like 1	5.15201	0.842758	0.110062	0.323903	1.23571	5.33554	0.567284	0.87716	0.742869	1.05816
AT5G09990	elicitor peptide 5 precursor	6.86586	-0.209671	0.148664	1.69644	1.6871	7.79078	0.245708	1.13518	1.83654	2.20427
AT4G37990	elicitor-activated gene 3-2	5.44774	0.116167	0.683639	0.956331	1.78767	6.38675	-0.307383	-0.717852	-0.250693	0.40634	up
AT5G63050	embryo defective 2759	8.5155	0.0708146	0.12162	0.378659	1.05703	10.2464	-0.257484	-0.488582	-0.648791	-0.197418
AT2G35950	embryo sac development arrest 12	5.26866	0.75435	1.32392	2.71922	3.33496	6.15578	0.126973	1.16725	2.60344	2.72228	up
AT2G36640	embryonic cell protein 63	5.55471	1.13006	4.00192	6.21066	6.58076	4.90395	0.261779	0.943918	3.33422	5.60662	up
AT2G41475	Embryo-specific protein 3, (ATS3)	10.2269	0.807214	1.00457	1.42425	1.10977	10.0383	0.21975	0.404197	0.701537	0.485561
AT5G62200	Embryo-specific protein 3, (ATS3)	8.7821	0.259386	0.386741	0.693399	1.10014	9.59482	0.303959	0.609757	1.06874	1.36358
AT5G62210	Embryo-specific protein 3, (ATS3)	5.84989	0.804809	2.10692	2.36997	3.56115	10.3018	0.691956	1.69759	1.49641	0.871825
AT1G14010	emp24/gp25L/p24 family/GOLD family protein	7.09003	0.111096	0.287371	0.662335	1.01149	6.65577	-0.0157613	-0.117669	-0.0907528	0.572942
AT3G12140	Emsy N Terminus (ENT)/ plant Tudor-like domains-containing protein	6.87677	0.255083	0.496511	0.677347	1.09855	7.2027	-0.344284	-0.320474	-0.105425	0.341769
AT1G17940	Endosomal targeting BRO1-like domain-containing protein	7.32743	-0.00846005	0.58131	1.26093	2.07359	7.73723	0.77558	1.34899	2.24656	2.10321	up
AT1G73390	Endosomal targeting BRO1-like domain-containing protein	8.82667	0.0247269	0.0135212	1.21318	1.53533	8.46637	0.621069	0.871997	2.5248	2.551	up
AT4G19040	ENHANCED DISEASE RESISTANCE 2	8.76983	0.570137	1.37539	2.24844	2.48691	8.97258	0.051136	0.0705475	0.667913	1.03228
AT1G14686	ENTH/ANTH/VHS superfamily protein	5.95855	0.243368	0.48577	0.520153	1.13092	6.04476	-0.278112	-0.0948162	0.133586	0.251072
AT3G59290	ENTH/VHS family protein	9.99638	0.222485	0.684163	0.887558	1.51182	9.55985	0.0794901	0.101686	0.693931	1.03698
AT1G06210	ENTH/VHS/GAT family protein	9.54927	-0.28023	0.134063	1.01462	1.51115	8.85015	-0.0265883	0.143163	0.856847	1.57657	up
AT2G38410	ENTH/VHS/GAT family protein	8.49874	0.595549	0.60528	1.23856	1.69287	8.05444	-0.0838576	0.0402771	0.684113	1.93562	up
AT2G20875	epidermal patterning factor 1	5.05716	0.179613	0.551364	0.990958	1.0259	8.86488	0.0807958	-0.17156	-0.882116	-1.49855
AT1G19970	ER lumen protein retaining receptor family protein	8.02049	0.236449	0.71096	1.28894	1.44417	8.90581	0.382213	0.375864	1.14568	0.685608	up
AT1G29330	ER lumen protein retaining receptor family protein	6.78132	0.109476	0.194846	0.706622	1.18066	5.78514	-0.17093	0.0712162	0.877228	1.79061	up
AT3G21620	ERD (early-responsive to dehydration stress) family protein	5.99334	0.58973	0.969861	1.41342	1.27188	4.85752	0.606116	0.606906	0.573269	0.541101
AT5G44210	erf domain protein 9	8.36108	0.114598	0.605176	1.23025	2.46918	8.12113	-0.0856004	0.466217	0.690468	1.30737	up
AT1G19400	Erythronate-4-phosphate dehydrogenase family protein	9.95811	0.218938	0.655194	1.67615	2.60595	11.0209	0.460097	0.679338	0.998355	1.54361	up
AT1G54570	Esterase/lipase/thioesterase family protein	10.1571	-0.0297473	0.619392	1.15767	1.72374	10.7946	-0.173756	0.436415	1.59434	2.50387	up
AT5G10120	Ethylene insensitive 3 family protein	5.15356	-0.0182193	0.00953433	0.715482	1.40254	4.97804	-0.137057	-0.0698605	0.0718587	0.113073
AT5G65100	Ethylene insensitive 3 family protein	5.09994	0.030233	0.225021	0.404863	1.19826	4.75648	0.267132	0.0772231	0.207045	0.501517
AT1G53170	ethylene response factor 8	8.28339	0.433769	0.869631	1.12565	1.0035	10.8563	-0.159108	0.0438348	0.875829	-0.172102	up
AT1G04310	ethylene response sensor 2	5.76609	0.340521	0.494378	1.02605	1.80125	5.61202	-0.392397	0.1958	1.14342	0.784813	up
AT1G50640	ethylene responsive element binding factor 3	9.76056	0.0442722	0.340919	0.760714	1.47827	10.0672	-0.133645	0.119399	0.219115	0.658802
AT1G17870	ethylene-dependent gravitropism-deficient and yellow-green-like 3	6.45881	0.0406706	0.414523	1.36962	2.63883	6.36027	0.408948	0.987714	3.72628	6.217	up
AT3G16770	ethylene-responsive element binding protein	10.8384	0.32224	0.994736	1.95541	1.89971	13.6252	-0.506423	0.487283	0.360395	-0.728136
AT4G20880	ethylene-responsive nuclear protein / ethylene-regulated nuclear protein (ERT2)	10.6221	0.0350749	0.212276	0.652677	1.03691	10.6333	0.308011	0.526554	0.704993	0.950014
AT1G03220	Eukaryotic aspartyl protease family protein	14.5898	0.142929	-0.0408763	0.200908	1.04481	13.1347	-0.382329	-0.536619	-0.531918	2.92635	up
AT1G44130	Eukaryotic aspartyl protease family protein	6.31674	1.2879	-0.0896613	-1.00228	-0.760915	5.9439	-0.0602195	-0.0845792	-0.353974	-0.463979
AT3G18490	Eukaryotic aspartyl protease family protein	6.88685	0.665871	1.2599	0.857491	0.819275	9.4452	0.519067	0.184258	-0.303162	-1.2531		hit
AT4G16563	Eukaryotic aspartyl protease family protein	8.38291	0.112626	0.252576	0.535484	1.71033	7.55241	0.841045	0.505346	-0.606058	-0.830509
AT5G02190	Eukaryotic aspartyl protease family protein	7.2782	0.604461	1.08889	0.75315	0.44058	8.00983	0.507751	1.38461	1.91795	0.111754
AT5G10770	Eukaryotic aspartyl protease family protein	9.61486	1.49991	1.54553	1.38135	-0.383184	8.21872	0.301895	0.389798	1.74781	0.431358
AT5G45120	Eukaryotic aspartyl protease family protein	5.19351	0.839033	1.6962	1.63778	0.0901206	4.88756	0.00213537	0.104507	0.0412777	0.0567748
AT1G50400	Eukaryotic porin family protein	6.03081	0.21793	0.18401	0.715326	1.1811	5.79758	-0.147256	0.01901	0.336194	1.38612
AT5G47880	eukaryotic release factor 1-1	11.2072	0.216547	0.929575	1.50103	2.4477	10.7064	0.0189963	0.305192	1.45071	3.87103	up
AT1G21160	eukaryotic translation initiation factor 2 (eIF-2) family protein	6.66193	-0.312782	0.1344	0.842259	2.07085	6.685	-0.0704634	0.188886	0.533269	1.24011	up
AT1G76810	eukaryotic translation initiation factor 2 (eIF-2) family protein	11.7069	-0.254511	0.0475358	0.400849	1.07362	10.9192	-0.0342742	0.0794019	0.148343	0.407466
AT5G20920	eukaryotic translation initiation factor 2 beta subunit	11.7885	-0.150284	0.112796	0.611527	1.00349	10.9759	-0.226353	-0.203325	-0.0440415	0.188276
AT3G60240	eukaryotic translation initiation factor 4G	9.73899	0.166679	0.779939	1.12553	1.47168	9.81455	-0.183628	-0.225468	-0.203982	-0.0636408
AT1G71350	eukaryotic translation initiation factor SUI1 family protein	8.19201	-0.250176	0.145394	0.524559	1.40658	7.89762	0.124277	0.385779	0.813855	1.48896	up
AT1G79270	evolutionarily conserved C-terminal region 8	9.69022	0.66664	0.531416	1.24833	2.08492	8.10895	0.805232	1.36125	3.4437	4.40113	up
AT5G49830	exocyst complex component 84B	6.19194	0.078051	0.818351	1.63099	1.6128	6.21834	-0.276119	-0.333636	-0.132823	-0.117945	up
AT3G14090	exocyst subunit exo70 family protein D3	7.40063	0.513926	0.1381	0.42523	1.1021	7.61792	-0.0855528	0.0727404	-0.485832	0.96016
AT3G09520	exocyst subunit exo70 family protein H4	5.23562	0.776581	0.444589	1.05312	2.31393	7.11947	-0.283662	-0.566223	-1.68133	-0.6211	up
AT1G27440	Exostosin family protein	9.10684	0.76041	1.39234	1.19813	0.903941	7.96147	0.195589	0.397496	2.16996	0.0252924
AT4G13990	Exostosin family protein	7.49719	0.470016	0.977409	0.80879	1.31935	6.65859	0.409751	0.335658	0.407164	0.0419853
AT5G03795	Exostosin family protein	6.42091	-0.0429551	0.484117	0.634288	1.12658	5.88041	-0.0969548	-0.0562578	0.591914	0.688557
AT5G25310	Exostosin family protein	5.07127	0.486905	0.64677	0.554756	1.04553	4.9498	0.119988	0.132686	0.155946	0.00074838
AT1G20190	expansin 11	9.58195	0.277648	0.869592	1.52465	1.24839	10.2195	-0.665385	-0.987714	-0.342464	-1.88312
AT1G69530	expansin A1	9.09095	0.292739	0.852143	1.31099	0.274013	11.3954	-1.29763	-1.31021	-1.1062	-2.29946
AT3G55500	expansin A16	5.11913	0.598822	0.981043	1.61107	0.777457	10.1881	0.388396	-1.27389	-1.73384	-3.57093	up
AT1G62980	expansin A18	9.25801	1.56098	0.861758	0.822987	-0.158591	4.9847	-0.254085	-0.244342	-0.3617	-0.22843
AT4G38210	expansin A20	7.93967	0.420971	0.606582	0.75852	1.12391	7.3766	0.374699	0.207912	0.386055	-0.861913
AT1G12560	expansin A7	10.5642	1.52459	0.859437	0.874733	-0.679607	5.32732	-0.209053	-0.39394	-0.224719	-0.383262
AT2G40610	expansin A8	6.59723	1.96431	1.95244	1.38036	-0.281519	11.636	-0.610801	-1.06751	-1.01554	-4.93557
AT4G28250	expansin B3	10.186	1.22386	1.08594	-1.7854	-5.03631	8.90053	0.369337	0.147048	0.393234	-2.98197
AT3G45970	expansin-like A1	11.3508	0.179709	0.702669	0.997037	1.24834	11.2355	0.473741	0.488231	0.147498	1.6708	up
AT4G38400	expansin-like A2	8.00817	1.01133	1.15655	0.993695	0.957298	7.96205	0.889363	1.08064	0.764605	1.15922
AT4G17030	expansin-like B1	11.855	0.420986	1.16484	2.70649	3.38654	9.69029	0.323515	1.6931	4.0215	5.13873	up
AT1G07985	Expressed protein	6.17037	1.34444	4.49841	6.32857	7.75449	6.44067	0.595791	2.16245	6.08288	7.29303	up
AT2G14247	Expressed protein	6.12037	1.04424	1.92732	2.88085	2.44462	8.66957	2.29582	3.2915	2.2092	-1.88458
AT3G06435	Expressed protein	7.22487	-0.193049	0.744557	1.10221	0.557103	5.97613	0.0859325	0.675855	0.473851	0.712429
AT1G26730	EXS (ERD1/XPR1/SYG1) family protein	7.35057	0.434258	0.707637	1.3203	1.71628	6.84026	0.508284	0.695975	0.677826	1.3585	up
AT1G69480	EXS (ERD1/XPR1/SYG1) family protein	5.65423	0.837398	0.718104	1.5138	2.30616	5.28674	0.48464	0.912424	1.98711	3.47994	up
AT1G31930	extra-large GTP-binding protein 3	8.70792	-0.319988	-0.0865809	0.440861	1.01669	8.27542	0.26242	0.447228	0.34882	0.91836	up
AT3G04650	FAD/NAD(P)-binding oxidoreductase family protein	8.43025	-0.395935	-0.0278517	0.376072	1.05985	11.1462	-0.522377	-0.962251	-1.32202	-1.11788
AT1G26380	FAD-binding Berberine family protein	6.99107	1.73305	-0.515375	-1.33753	-1.09932	6.69186	-0.748051	-1.2901	-1.75596	-1.6949	up
AT1G26390	FAD-binding Berberine family protein	7.12885	3.68855	1.12995	0.148305	0.461194	8.2513	-0.576655	-2.08687	-3.15993	-2.83085
AT1G26410	FAD-binding Berberine family protein	7.66473	2.76561	0.383158	-1.38877	-0.941414	6.66774	-0.572324	-1.25672	-1.9142	-1.78427
AT1G26420	FAD-binding Berberine family protein	7.87721	1.96637	-0.0605049	-0.0445225	0.659954	7.58179	-0.907729	-1.55065	-2.41449	-1.74293	up
AT2G34790	FAD-binding Berberine family protein	10.6867	0.389027	1.34134	1.79913	2.9851	8.04881	-0.0605872	0.847208	1.94231	3.41348	up
AT2G34810	FAD-binding Berberine family protein	6.26469	0.255848	1.14956	2.73804	3.68468	11.4205	0.192413	0.4697	0.749427	1.19172	up
AT4G20820	FAD-binding Berberine family protein	8.82731	0.0059108	0.483299	0.868131	2.18665	7.75334	0.753169	1.78523	1.31479	-0.457416
AT5G44410	FAD-binding Berberine family protein	8.0293	0.546854	1.13895	1.54279	2.70661	10.0834	0.0147335	-0.146596	-0.465419	-0.454679
AT3G10370	FAD-dependent oxidoreductase family protein	6.70225	0.436539	0.535737	0.468531	1.05616	7.18388	-0.217531	-0.253803	-0.420013	1.17924	up
AT2G20815	Family of unknown function (DUF566)	6.87144	-0.565167	-0.117444	0.529514	1.10216	6.52808	0.0262143	0.444657	0.590091	1.74631
AT1G25682	Family of unknown function (DUF572)	6.06406	-0.396915	-0.107195	0.655132	1.67421	6.03397	-0.357323	0.125304	0.149668	1.81712
AT1G55240	Family of unknown function (DUF716)	8.61977	1.94558	1.121	1.03114	0.465011	5.3575	-0.260119	-0.326384	-0.557205	-0.638664
AT5G19870	Family of unknown function (DUF716)	7.63147	1.16499	1.92605	1.90619	2.06027	6.31002	0.0814351	-0.0627326	0.557284	0.729289
AT3G06250	FAR1-related sequence 7	7.92896	0.100859	0.0632893	0.543472	1.23297	8.15137	0.0582067	-0.00736871	0.205591	0.360915
AT2G20520	FASCICLIN-like arabinogalactan 6	7.46875	1.84679	1.26265	0.731342	-0.890403	5.01168	-0.0344579	0.0522023	-0.0113152	0.00751899
AT5G06390	FASCICLIN-like arabinogalactan protein 17 precursor	5.72622	-0.360183	0.0224813	0.426697	1.21206	5.71311	-0.364304	-0.0985798	-0.0838856	0.277807
AT4G31370	FASCICLIN-like arabinogalactan protein 5 precursor	5.42081	1.14391	1.22416	1.24739	0.977067	4.85201	0.464936	0.622962	0.840482	0.648762
AT5G03170	FASCICLIN-like arabinogalactan-protein 11	9.65641	1.11414	1.95092	2.12789	1.79476	8.99336	0.444233	0.960539	3.12541	-0.0513353
AT5G60490	FASCICLIN-like arabinogalactan-protein 12	9.42428	0.914042	1.34409	1.42969	0.348117	8.82461	0.220809	1.64187	3.10534	-2.04499
AT1G06090	Fatty acid desaturase family protein	9.5519	0.423535	0.794221	1.42549	2.32438	5.36733	0.0397242	0.569847	2.40414	3.41684
AT1G06100	Fatty acid desaturase family protein	7.3703	0.265395	0.219489	0.382276	1.12112	7.44645	-0.0555882	-1.36397	-1.43543	-0.808893
AT1G02205	Fatty acid hydroxylase superfamily	5.2155	1.24407	3.12931	3.53844	2.9495	11.2074	1.13997	1.21578	1.97013	0.603487	up	hit
AT5G57800	Fatty acid hydroxylase superfamily	9.51503	0.175337	0.831101	1.40794	0.674368	12.5549	0.0713359	0.423948	0.911639	-0.598669	up
AT3G61580	Fatty acid/sphingolipid desaturase	6.25856	-0.335894	0.346886	0.421813	2.03362	7.33231	-0.59283	-0.380121	-0.36766	2.98709	up
AT5G22600	FBD / Leucine Rich Repeat domains containing protein	5.68964	-0.145426	0.538411	1.70125	1.53285	5.50879	0.174551	-0.0319694	-0.135291	0.00883086
AT2G40920	F-box and associated interaction domains-containing protein	6.74063	0.0504195	0.129948	0.461142	1.36593	8.8139	0.0371923	0.103965	0.168998	0.355032
AT3G17710	F-box and associated interaction domains-containing protein	7.34648	0.139281	0.0787048	0.84045	1.77846	7.07859	0.299371	0.271903	0.217548	1.21009
AT3G18340	F-box and associated interaction domains-containing protein	5.92708	0.138761	-0.199541	0.217775	1.45384	5.84356	-0.118842	0.114776	0.0718817	0.752554
AT4G12560	F-box and associated interaction domains-containing protein	8.14615	-0.36701	-0.228005	0.597959	1.53078	8.17889	0.11673	0.618487	1.01679	1.64656	up
AT1G23780	F-box family protein	6.54973	0.169161	0.592134	1.18402	2.30028	6.52795	-0.0361943	-0.0301413	0.435565	2.38966	up
AT1G30200	F-box family protein	10.433	-0.137226	0.00127392	0.4869	1.31241	10.214	0.0949639	0.116631	-0.0589965	0.629353	up
AT1G61340	F-box family protein	11.2477	-1.30553	-0.858505	0.291112	1.51866	10.2543	-1.19936	0.658426	0.470232	1.83721	up
AT2G41170	F-box family protein	7.62191	0.430818	0.289222	1.29993	1.16117	7.92685	-0.0454798	0.0716576	0.0235298	-1.06631	up
AT3G16210	F-box family protein	7.84233	0.84446	0.83488	1.60182	1.93858	5.1456	0.135704	-0.0932207	0.207415	0.604611
AT4G00755	F-box family protein	6.89194	-0.07291	0.325075	0.690649	1.51647	7.22407	-0.297228	-0.258597	-0.106419	1.0445
AT4G05010	F-box family protein	9.44615	-0.29324	0.0214274	1.09189	1.94207	8.23916	-0.445801	-0.129763	0.16865	0.997574	up
AT5G04010	F-box family protein	5.0315	-0.0818574	0.881441	3.06424	4.42028	5.09355	-0.193839	0.769641	4.97563	6.45864	up
AT5G45360	F-box family protein	8.42093	-0.0832808	0.131364	0.514786	1.05039	8.14297	0.314911	0.395813	0.954198	2.03712
AT2G17030	F-box family protein with a domain of unknown function (DUF295)	7.12205	0.136085	0.261208	0.654554	1.15454	7.03603	-0.0148644	-0.0295641	0.193113	0.815532
AT4G22060	F-box family protein with a domain of unknown function (DUF295)	4.62982	0.187403	0.267033	0.573165	1.14132	4.65249	0.107949	0.342096	0.385934	0.708692
AT1G21410	F-box/RNI-like superfamily protein	8.55262	1.02721	1.19323	1.70858	2.19953	9.51751	0.453135	0.818363	2.2642	3.04729	up
AT4G29420	F-box/RNI-like superfamily protein	8.16805	0.140041	0.107506	0.577093	1.1563	8.23706	0.182486	0.267219	0.691222	1.58083	up
AT5G67140	F-box/RNI-like superfamily protein	8.45354	0.950687	0.714426	0.659749	1.36047	8.34867	0.737504	1.40795	1.0375	2.582
AT1G13780	F-box/RNI-like/FBD-like domains-containing protein	7.24212	-0.275058	-0.139395	0.349467	1.16149	7.63766	-0.0562725	0.0458715	0.122409	0.556466	up
AT5G10000	ferredoxin 4	4.94405	0.0566427	0.120356	1.05096	0.61044	4.99531	-0.390024	0.11212	0.246746	0.473398
AT5G08410	ferredoxin/thioredoxin reductase subunit A (variable subunit) 2	9.52473	0.188451	0.409924	0.948549	1.65574	13.6572	0.117626	-0.243049	-0.372938	-0.0817345
AT5G01600	ferretin 1	12.2227	-0.509575	0.28478	0.97191	1.6753	11.22	0.369612	-0.192165	1.91996	4.46822	up
AT5G50160	ferric reduction oxidase 8/FRO8	6.08558	0.432658	1.36048	1.43674	1.28056	10.1002	0.170016	0.485232	-0.858194	-1.23028
AT1G28200	FH interacting protein 1	7.9814	0.237959	0.249792	0.598617	1.41318	7.72642	0.0558434	-0.170076	0.159301	1.60936
AT4G04020	fibrillin	5.67053	0.236662	0.980835	2.08292	3.49616	6.45364	0.196754	0.33173	2.76635	5.76088
AT4G26700	fimbrin 1	7.25807	-0.0343074	0.496347	1.05613	2.05545	10.195	0.100338	0.0639456	-0.102598	0.821008	up
AT3G55520	FKBP-like peptidyl-prolyl cis-trans isomerase family protein	7.22227	-0.437274	-0.175186	0.273977	1.13615	7.33094	-0.0551218	-0.278709	-0.204195	0.774424
AT3G51240	flavanone 3-hydroxylase	6.8099	0.879814	1.69075	1.49253	2.46556	8.12498	0.444657	1.18814	1.97715	1.7251
AT1G12130	Flavin-binding monooxygenase family protein	5.24615	0.0151323	0.0570631	0.656519	1.25661	5.20412	-0.029878	-0.0228136	-0.0429054	-0.0835541
AT1G62620	Flavin-binding monooxygenase family protein	5.64819	0.253878	0.927945	1.84531	2.68154	5.97968	0.5947	1.12997	2.58892	4.00712
AT4G32540	Flavin-binding monooxygenase family protein	4.56683	0.305036	1.30136	1.00968	1.84141	5.34697	-0.253157	-0.162788	-0.535047	-0.564598
AT5G07800	Flavin-binding monooxygenase family protein	6.90701	0.595393	1.0144	0.976308	1.76934	7.2561	0.321106	0.504255	0.57178	0.12937
AT5G11320	Flavin-binding monooxygenase family protein	5.317	0.642618	0.857009	0.754625	1.65534	5.58103	0.103401	-0.00167109	0.0992304	-0.0382984
AT1G68050	flavin-binding, kelch repeat, f box 1	10.2807	0.182758	0.951573	0.962038	1.23703	12.2999	-0.00526648	0.329079	0.127957	1.08752	up
AT1G62540	flavin-monooxygenase glucosinolate S-oxygenase 2	6.58657	0.928806	1.80559	2.83119	1.85327	7.55957	1.16513	1.93857	2.56246	1.46073
AT1G62570	flavin-monooxygenase glucosinolate S-oxygenase 4	12.0065	1.37618	2.07556	2.97653	2.96138	8.91741	1.43621	1.72493	3.60923	3.96923	up
AT5G63580	flavonol synthase 2	8.41922	0.598815	1.01153	1.5684	1.18035	7.63194	0.766338	1.40393	3.14599	2.81176
AT2G19190	FLG22-induced receptor-like kinase 1	7.64048	0.461269	0.321952	0.482964	1.0461	6.76515	-0.455873	-0.726895	-1.44314	-0.496716	up
AT5G14780	formate dehydrogenase	10.5921	1.14627	1.44202	2.00374	2.6157	13.1801	-0.0691233	0.313631	0.884707	1.32484	up
AT1G70140	formin 8	7.81369	0.625814	0.652379	0.644659	1.38696	6.60823	0.0527203	0.335349	0.453298	1.74552	up
AT5G54650	formin homology5	8.49069	0.123157	0.194318	0.298238	1.0723	7.78744	-0.0396676	-0.183707	0.0178353	1.24536	up
AT1G34260	FORMS APLOID AND BINUCLEATE CELLS 1A	8.46006	0.223563	0.237068	0.969306	1.50978	8.94931	-0.124039	-0.384859	-0.371757	1.02397	up
AT4G31380	FPF1-like protein 1	7.12149	1.10864	0.407812	0.81898	1.02557	5.29222	0.226747	0.618177	1.17825	1.29028
AT5G42270	FtsH extracellular protease family	6.90184	0.0249507	0.28	0.646357	1.28792	9.6685	-0.0847577	-0.540879	-0.203359	1.0262
AT1G06430	FTSH protease 8	7.11347	0.575297	1.13752	1.84841	2.73249	10.1887	0.441375	0.678287	1.3181	2.87256	up
AT4G24740	FUS3-complementing gene 2	6.13588	0.00214015	0.393652	0.971605	1.01418	6.39001	0.0194102	0.0970195	0.239864	0.51532	up
AT4G17330	G2484-1 protein	10.6902	-0.157098	0.360085	0.694197	1.11232	10.615	0.00430509	0.106217	0.508756	0.836611
AT1G56600	galactinol synthase 2/GolS2	6.36434	2.06326	3.75719	6.20511	7.12346	7.50051	2.8235	3.77625	5.2759	5.2104	up	hit
AT1G60470	galactinol synthase 4/GolS4	7.90622	2.28146	3.36519	4.82843	4.43551	5.10511	0.207607	0.176176	0.496263	1.82337	up
AT3G01590	Galactose mutarotase-like superfamily protein	10.5918	-0.179163	0.441379	1.46511	1.88545	10.1726	0.327793	0.475951	1.20788	1.64321	up
AT1G14330	Galactose oxidase/kelch repeat superfamily protein	9.49936	0.3598	0.052479	0.357946	1.13646	9.15457	0.135003	0.0653143	-0.0890843	0.79504
AT2G24540	Galactose oxidase/kelch repeat superfamily protein	7.74948	0.614846	0.864402	0.768973	1.38947	8.24691	0.3021	0.315295	1.30404	1.68271
AT2G44130	Galactose oxidase/kelch repeat superfamily protein	9.68753	1.34758	2.37866	3.26931	3.39629	11.5813	0.284956	0.532543	1.54043	1.14673	up
AT3G27220	Galactose oxidase/kelch repeat superfamily protein	7.02684	-0.229585	0.5817	1.20041	1.09585	6.39167	0.147494	0.320918	0.232211	1.094
AT3G59940	Galactose oxidase/kelch repeat superfamily protein	9.08022	0.679328	1.7481	2.40684	3.22701	12.2151	0.296356	0.388503	0.660149	0.921181	up
AT4G03030	Galactose oxidase/kelch repeat superfamily protein	10.11	0.41549	0.195235	0.685575	1.15956	11.0304	0.374704	0.193194	0.908369	1.49717	up
AT4G36840	Galactose oxidase/kelch repeat superfamily protein	8.29781	0.278902	0.542739	0.580248	1.21833	8.88187	0.144239	0.0522909	0.483816	0.626153
AT1G71360	Galactose-binding protein	8.63579	0.274211	0.564997	1.02239	1.38609	8.61677	0.579853	0.646445	1.68292	1.74021	up
AT1G05170	Galactosyltransferase family protein	6.18404	0.122494	0.704126	1.09645	1.59619	6.38505	-0.100675	-0.285307	0.0181018	0.767372
AT2G32430	Galactosyltransferase family protein	8.95887	-0.299476	0.127867	1.08139	1.41013	7.76084	0.450913	1.02952	1.86188	2.155
AT5G62620	Galactosyltransferase family protein	8.25508	0.197343	0.558909	0.793488	1.2278	8.50943	0.00955071	0.00386209	0.346782	1.18936	up
AT5G54690	galacturonosyltransferase 12	8.40641	0.700054	1.63619	2.00758	1.89815	6.63923	0.0408751	0.736244	3.50137	0.860017
AT3G62660	galacturonosyltransferase-like 7	9.0634	0.737248	0.946348	0.870692	1.07647	10.2499	0.225639	-0.132919	0.459816	0.672841
AT4G32940	gamma vacuolar processing enzyme	9.57272	0.552574	0.67409	1.68615	1.63085	10.0607	0.740137	0.935459	1.01889	2.02011	up
AT1G64970	gamma-tocopherol methyltransferase	5.53357	0.320882	0.884307	1.06387	1.30835	8.12017	0.606014	0.714591	0.557712	0.839933
AT4G09610	GAST1 protein homolog 2	4.65455	0.2476	0.373148	1.99575	3.79894	5.45358	-0.135807	0.271592	3.55986	6.18315
AT4G09600	GAST1 protein homolog 3	5.15848	1.51042	5.06728	7.62224	8.8569	5.07477	0.347542	1.94155	6.24813	8.99806	up
AT4G36240	GATA transcription factor 7	8.94652	0.487526	0.897458	1.72044	1.14378	9.34274	-0.0215024	0.110552	2.24317	2.33836
AT1G01780	GATA type zinc finger transcription factor family protein	6.58814	0.763111	0.728458	1.18022	1.02976	5.50011	0.13207	0.341863	1.04341	0.975731
AT5G37500	gated outwardly-rectifying K+ channel	8.91221	0.636439	1.32574	2.24855	2.87511	7.78754	0.47756	1.21356	2.2488	2.74467	up	hit
AT2G46270	G-box binding factor 3	7.23554	0.293795	0.75347	1.68345	2.11282	5.97382	-0.0232789	0.602349	2.58016	3.77687	up
AT1G03970	G-box binding factor 4	9.67433	-0.0521206	0.166822	0.563359	1.46609	10.3687	0.169255	0.319958	0.591744	0.977993	up
AT4G34590	G-box binding factor 6	9.84064	0.524797	1.21394	1.56715	2.2023	9.59518	-0.759773	-0.43009	1.27426	2.1087
AT2G30330	GCN5L1 family protein	6.04555	-0.164666	-0.0904947	0.0643234	1.15047	6.48757	-0.368501	-0.429278	-0.142569	0.0759704
AT5G65280	GCR2-like 1	9.98088	0.932956	1.56698	2.09976	1.63586	7.88033	0.241311	1.05917	2.51043	2.93101	up
AT2G20770	GCR2-like 2	7.72382	-0.0488007	0.332924	1.06914	1.70733	7.65871	0.54936	0.647174	2.01742	2.63724	up
AT5G08550	GC-rich sequence DNA-binding factor-like protein	8.61926	0.229161	0.547264	0.771318	1.16949	8.77113	0.081422	0.0460254	0.393766	0.921373	up
AT1G14240	GDA1/CD39 nucleoside phosphatase family protein	10.9065	1.26549	1.71785	1.80038	0.796856	6.82681	0.557497	-0.374616	-0.134985	-1.07191
AT5G40990	GDSL lipase 1	7.17993	1.88335	0.621446	0.882086	-0.438443	6.72725	-0.677631	-1.25518	-1.53203	-1.65675
AT1G20120	GDSL-like Lipase/Acylhydrolase superfamily protein	5.13332	-0.160179	-0.0793686	0.0765273	1.37133	5.79693	1.28279	1.60862	1.56711	1.47087
AT1G29670	GDSL-like Lipase/Acylhydrolase superfamily protein	7.76802	-0.0190807	1.75264	1.1319	0.502242	14.3637	0.340707	0.118411	-1.05377	-3.10717	up
AT1G71250	GDSL-like Lipase/Acylhydrolase superfamily protein	4.66817	0.0040738	0.0954195	0.318259	1.14394	4.60019	0.152585	0.00189359	0.420807	2.32303
AT2G03980	GDSL-like Lipase/Acylhydrolase superfamily protein	5.65734	0.92925	1.09826	0.4709	0.531189	8.56108	-0.0574577	-0.697024	-1.17093	-0.371793
AT2G31540	GDSL-like Lipase/Acylhydrolase superfamily protein	7.65895	1.32508	1.25871	1.40307	0.893656	5.54677	-0.25321	-0.344325	-0.115777	-0.179711
AT3G50400	GDSL-like Lipase/Acylhydrolase superfamily protein	7.24585	0.921759	0.753612	1.99232	2.3719	5.84091	-0.230865	-0.285207	-0.041515	0.954981	up
AT3G54540	general control non-repressible 4	9.94298	-0.298804	0.208674	0.595472	1.58554	9.46113	-0.183366	-0.0289163	0.549811	1.3482	up
AT5G64840	general control non-repressible 5	5.80181	-0.195763	0.331514	0.297094	1.06464	5.72849	0.18271	0.0831215	0.130012	2.58529
AT3G02520	general regulatory factor 7	11.512	0.076743	0.0746839	0.87585	1.1943	10.7496	0.0830922	0.166271	0.594845	0.923199
AT3G62020	germin-like protein 10	10.1032	0.506375	0.856905	1.01297	0.797999	8.39992	0.199778	0.631237	2.21977	0.690755
AT5G39100	germin-like protein 6	7.15205	1.15424	-0.478304	0.0418897	-0.429835	5.23125	0.204964	-0.0944454	0.00559389	0.0645197
AT1G02335	germin-like protein subfamily 2 member 2 precursor	11.6218	0.660286	1.1655	0.90931	0.728652	9.72959	-0.228439	0.0613241	1.22403	0.655952
AT1G44090	gibberellin 20-oxidase 5	4.91975	0.435706	0.614554	0.671958	1.31056	5.03887	-0.312796	-0.201607	-9.9365e-05	0.223242
AT1G02400	gibberellin 2-oxidase 6	9.04763	-0.246731	-0.296743	0.213106	1.22602	8.24166	-1.23248	0.0667986	0.593485	2.34256	up
AT2G39540	Gibberellin-regulated family protein	5.80262	1.07143	0.819858	0.0059547	0.237924	5.00375	-0.107569	0.107937	0.490654	0.854727
AT3G10185	Gibberellin-regulated family protein	5.08008	1.00779	1.31719	1.07464	0.28482	6.98928	0.151819	-0.450386	-0.596308	-1.60816
AT5G59845	Gibberellin-regulated family protein	7.94897	0.125503	1.26765	2.24328	3.91197	7.07085	0.665169	1.46661	2.63786	4.41832	up
AT4G34740	GLN phosphoribosyl pyrophosphate amidotransferase 2	7.00972	-0.265085	0.123161	0.349949	1.21647	7.60289	-0.436726	-0.880212	-1.28949	-0.302331
AT2G31960	glucan synthase-like 3	11.0516	0.194886	0.948524	1.21102	1.63263	10.4913	0.197378	0.5588	1.2495	1.48867
AT2G21590	Glucose-1-phosphate adenylyltransferase family protein	6.67825	-0.162936	0.877661	1.82073	2.96446	9.22029	0.348373	1.71583	3.33574	4.79526
AT4G30570	Glucose-1-phosphate adenylyltransferase family protein	6.1521	-0.274392	0.0568448	0.190543	1.16883	6.42624	0.0460566	0.377411	0.891984	1.58478
AT4G39210	Glucose-1-phosphate adenylyltransferase family protein	7.01597	0.107779	1.17834	2.34386	3.21874	8.74064	0.478178	1.07899	1.66796	2.35275	up
AT3G27300	glucose-6-phosphate dehydrogenase 5	10.465	0.252453	0.51308	0.816323	1.0929	10.2701	0.13643	0.160112	0.0902564	0.197585
AT1G61800	glucose-6-phosphate/phosphate translocator 2	4.76479	0.115795	0.569172	0.983128	3.16007	7.30572	-0.313832	-0.344222	2.13441	6.59659	up
AT5G46110	Glucose-6-phosphate/phosphate translocator-related	6.20276	0.372379	0.735534	0.645773	1.54305	10.6529	0.00393815	-0.121645	-0.617707	-0.79212
AT3G01640	glucuronokinase G	10.1341	-0.0333887	0.215389	0.515408	1.19434	9.9755	-0.0573314	-0.0669669	0.126594	0.715651	up
AT3G17760	glutamate decarboxylase 5	4.92518	0.144617	0.170005	0.384278	1.16361	4.42069	0.716575	1.58205	2.02514	2.07944
AT5G57890	Glutamine amidotransferase type 1 family protein	7.05688	-0.411226	0.0668933	0.372007	1.09629	7.4245	-0.543156	-0.957751	-0.528618	1.12792
AT4G25760	glutamine dumper 2	8.32054	1.43791	1.52286	1.08092	-0.159205	7.2694	0.218723	0.0845613	0.154507	-1.31497
AT2G24762	glutamine dumper 4	8.38081	0.740302	1.31847	1.80609	1.39082	8.458	0.45609	0.773095	0.373468	-1.30178
AT3G17820	glutamine synthetase 1.3	12.6048	0.522565	0.961591	0.946276	1.25651	10.7654	0.0673361	0.469038	0.9674	1.1416
AT4G28730	Glutaredoxin family protein	7.18979	-0.0704053	0.0480756	0.392248	1.01006	8.60545	-0.209225	-0.420683	-0.670851	-1.09333
AT5G13810	Glutaredoxin family protein	7.92265	0.15417	0.128541	0.288934	1.10259	7.76589	-0.19058	0.0396737	-0.110444	0.53576
AT4G11600	glutathione peroxidase 6	8.8551	0.172694	0.117378	0.295243	1.04162	8.71384	-0.0381228	-0.79345	-0.897021	1.09389
AT3G54660	glutathione reductase	8.5381	-0.190363	0.267119	0.760234	1.46776	8.9902	-0.11861	-0.384841	-0.075461	1.53965
AT1G02940	glutathione S-transferase (class phi) 5	5.43073	0.632546	1.37159	0.522793	0.121556	6.56954	0.405149	0.282807	0.598535	-0.652695
AT1G02920	glutathione S-transferase 7	11.2163	1.50977	0.30049	-0.944511	-0.783789	11.0527	-1.31229	-3.02132	-4.96548	-4.56699
AT1G10370	Glutathione S-transferase family protein	7.38398	0.725676	1.26982	1.93871	2.53149	9.19523	0.560923	0.917105	1.62414	1.18727	up	hit
AT5G17220	glutathione S-transferase phi 12	8.22551	1.23509	2.64512	2.65688	1.30583	10.1704	0.93167	1.6931	2.25486	0.397079
AT2G29450	glutathione S-transferase tau 5	9.12876	0.559848	0.979245	2.48972	3.37912	13.021	-0.46281	-0.728459	-0.184015	1.23466	up
AT1G74590	glutathione S-transferase TAU 10	9.22938	1.25634	-0.043293	0.382241	1.45874	7.29087	-0.737128	-1.50643	-2.13887	-0.683825
AT1G27140	glutathione S-transferase tau 14	10.3458	1.0017	1.27474	0.839324	0.262033	5.23804	-0.123034	-0.160162	-0.15688	-0.191475
AT1G59700	glutathione S-transferase TAU 16	5.5534	0.334939	0.099874	0.311133	1.1243	9.00814	0.0418504	-0.0937485	-0.19029	0.174874
AT1G10360	glutathione S-transferase TAU 18	7.72678	0.595363	0.943069	1.22889	1.23292	11.4382	-0.0583226	-0.327638	-0.713851	-1.37107
AT1G78340	glutathione S-transferase TAU 22	12.2971	1.14557	-0.505198	-0.937742	-0.977977	6.69882	-0.875635	-1.51837	-0.695872	-0.995686
AT1G17170	glutathione S-transferase TAU 24	12.7497	1.03052	-0.155179	-0.838828	-0.743169	9.84662	-0.212056	-2.50543	-2.72729	-2.33423
AT1G17180	glutathione S-transferase TAU 25	12.665	1.69376	0.684051	0.0680126	0.0287016	8.08753	-0.174339	-1.91805	-2.07832	-2.05541
AT2G29470	glutathione S-transferase tau 3	6.61042	0.560822	0.12889	1.18374	1.90535	6.90515	-0.494041	-1.59772	-0.385151	-0.983279	up
AT2G29460	glutathione S-transferase tau 4	9.56085	0.796946	0.617407	2.42962	3.32091	9.13617	-1.0089	-1.62432	1.41344	4.36004	up
AT5G12110	Glutathione S-transferase, C-terminal-like;Translation elongation factor EF1B/ribosomal protein S6	7.26382	0.630758	1.11732	1.3146	0.425871	8.42167	-0.134673	0.183029	0.10909	-0.713928
AT5G02780	glutathione transferase lambda 1	8.98413	1.47214	-0.526314	-0.907259	-0.762237	6.95172	-0.83526	-1.24314	-1.69733	-1.84464
AT3G24170	glutathione-disulfide reductase	11.1523	0.341498	0.651561	0.768555	1.80498	10.2078	0.0505455	0.0437939	0.795498	2.16816
AT3G04120	glyceraldehyde-3-phosphate dehydrogenase C subunit 1	6.43643	0.191886	0.0591761	0.596601	1.71135	5.47532	-0.226938	-0.316545	-0.30772	0.295196
AT5G06090	glycerol-3-phosphate acyltransferase 7	7.3792	1.02945	0.549069	1.3169	2.10599	5.28351	-0.356066	-0.537524	-0.0798364	0.501136	up
AT4G12130	Glycine cleavage T-protein family	8.27358	0.159525	0.949947	1.48186	2.27095	8.36226	-0.0448588	-0.0281861	0.618932	1.06351	up
AT5G17650	glycine/proline-rich protein	8.42321	0.481358	1.0509	2.03908	2.62646	7.73436	0.223714	0.239301	0.164112	1.74474
AT4G18280	glycine-rich cell wall protein-related	10.0284	-0.49812	1.54072	2.96061	3.7988	10.9687	0.476269	1.56296	2.54619	2.91423	up
AT4G21620	glycine-rich protein	12.0923	0.0150182	0.80679	1.59746	2.02856	13.7017	0.390774	0.444588	1.15672	0.731379
AT4G30460	glycine-rich protein	13.8177	0.127241	0.197301	0.98967	1.39752	9.32297	1.22043	2.35873	5.13119	6.19981
AT4G32920	glycine-rich protein	9.1978	0.382469	0.508087	1.06417	1.59137	8.6635	-0.034591	0.654374	2.68082	3.40262	up
AT5G61660	glycine-rich protein	8.14185	1.06259	1.68794	2.15876	0.83104	11.5587	-0.0612227	-0.590119	-1.17361	-3.0512
AT2G05520	glycine-rich protein 3	8.39522	1.3404	2.18049	3.58707	4.31893	14.7511	0.601528	0.793922	1.20839	1.5554		hit
AT2G05510	Glycine-rich protein family	14.867	0.809945	1.338	1.22341	0.875741	9.76662	-0.0184336	-2.96531	-1.39989	-0.592457
AT2G05530	Glycine-rich protein family	6.63517	-1.05396	-0.100994	0.333873	1.7694	4.99229	0.393458	0.465964	0.352748	0.708263
AT2G05540	Glycine-rich protein family	7.37983	1.51589	0.778058	0.920455	0.114376	10.8501	0.427931	0.344224	1.45725	1.61733	up
AT2G05580	Glycine-rich protein family	6.99224	-0.07914	-0.157214	0.0800341	1.92149	4.84934	0.0133178	0.0725251	0.171335	1.09376
AT5G35660	Glycine-rich protein family	4.87191	-0.143542	0.513296	0.454106	2.492	4.86254	0.160359	1.46729	5.54733	9.14844
AT2G34690	Glycolipid transfer protein (GLTP) family protein	9.60052	-0.390718	0.0261408	0.562084	1.26489	8.82911	-0.4041	-0.439868	-0.153174	0.942137
AT1G54860	Glycoprotein membrane precursor GPI-anchored	5.21808	-0.382068	-0.25166	0.025752	3.02101	5.25374	0.460904	1.38118	2.71191	5.55728
AT1G23210	glycosyl hydrolase 9B6	6.23766	0.494668	1.28975	0.788919	-0.0206655	5.12792	-0.321412	-0.294226	-0.16777	-0.452591
AT1G64390	glycosyl hydrolase 9C2	11.911	0.47086	1.00909	0.866998	-0.548196	11.5013	-0.149847	-0.287138	0.264157	-2.513
AT4G08160	glycosyl hydrolase family 10 protein / carbohydrate-binding domain-containing protein	8.01522	0.600769	1.11095	0.817342	0.7771	5.90726	0.112262	0.336611	1.09491	0.542763
AT5G42720	Glycosyl hydrolase family 17 protein	11.0601	0.907632	1.11376	0.705475	-0.678824	10.6166	-0.103414	-0.320442	-0.757609	-1.7659
AT3G19620	Glycosyl hydrolase family protein	5.39965	0.0299412	1.12156	1.84058	2.70891	9.26095	0.741531	1.6718	1.50552	0.971603
AT5G04885	Glycosyl hydrolase family protein	9.31621	0.665871	1.40345	1.16692	0.869815	10.4736	-0.150848	-0.123711	-0.228307	-0.435925
AT3G49880	glycosyl hydrolase family protein 43	8.19101	0.396332	0.801209	1.03315	1.33189	8.57443	-0.0345467	-0.169301	0.566828	0.736724
AT4G19810	Glycosyl hydrolase family protein with chitinase insertion domain	9.91007	2.13426	1.31274	0.605588	1.07143	8.37311	0.185214	-0.988874	-0.72047	1.38494
AT4G19820	Glycosyl hydrolase family protein with chitinase insertion domain	6.25896	1.48936	0.599037	-0.21883	0.843745	6.07689	-0.423431	-0.615543	-0.775648	0.262766
AT1G02310	Glycosyl hydrolase superfamily protein	6.96347	1.49913	1.81441	2.71809	3.61726	5.22018	0.452649	1.18095	2.96645	6.40226	up
AT1G32860	Glycosyl hydrolase superfamily protein	8.1571	0.413912	0.927661	1.10975	1.52852	7.68805	0.277008	0.250399	0.104121	1.5539	up
AT3G60140	Glycosyl hydrolase superfamily protein	10.8128	1.36028	1.39541	2.34003	3.36326	8.06392	0.0330315	-0.850425	-0.729333	4.09907	up
AT4G33810	Glycosyl hydrolase superfamily protein	7.88917	0.521311	1.27091	1.2063	0.927369	7.58315	-0.248167	-0.178006	0.309865	0.348426
AT5G01930	Glycosyl hydrolase superfamily protein	8.01999	0.839393	1.5861	1.42959	1.57332	7.31802	-0.00148727	0.318769	0.485083	0.811358
AT5G66460	Glycosyl hydrolase superfamily protein	7.96416	0.043901	0.809671	1.16755	0.352914	7.3298	0.216745	1.0042	2.48805	1.89343
AT1G62660	Glycosyl hydrolases family 32 protein	7.96518	0.68155	0.513398	0.675348	1.25553	6.29802	-0.228633	-0.286245	-0.187069	0.166	up
AT5G62220	glycosyltransferase 18	9.63624	0.48791	0.790572	1.13278	1.15866	10.5571	0.363384	-0.0296612	1.25848	0.805419
AT1G75620	glyoxal oxidase-related protein	6.37117	1.08083	0.839674	0.495157	0.440146	5.25396	-0.194507	0.0242484	0.196363	-0.117167
AT1G11840	glyoxalase I homolog	10.865	0.609865	1.22211	1.13963	1.37786	10.5596	0.0145444	-0.040464	0.286915	0.205308
AT1G75000	GNS1/SUR4 membrane protein family	8.20011	1.58157	0.774369	0.330904	0.240656	8.79256	-0.427001	-0.213544	-0.795096	-0.537165
AT4G36830	GNS1/SUR4 membrane protein family	7.13544	1.62138	1.68793	1.00679	0.602612	6.91501	0.47236	0.333923	-0.132265	-0.414889
AT2G19950	golgin candidate 1	7.12684	0.307541	0.693834	1.40325	0.909527	6.77389	0.000954455	-0.142237	-0.084054	-0.0486494
AT4G01600	GRAM domain family protein	8.79565	0.733409	1.06897	1.4909	2.08701	9.41963	-0.0179042	0.000977066	-0.158522	0.715453
AT5G13200	GRAM domain family protein	9.48262	1.40983	1.0508	1.8934	2.39608	10.605	1.13917	1.10347	1.30644	2.40335	up
AT1G47128	Granulin repeat cysteine protease family protein	10.6729	1.01619	0.557568	0.935716	1.34967	10.8607	-0.0112923	-0.108671	0.312545	1.59923	up	hit
AT1G55580	GRAS family transcription factor	6.21604	0.139217	-0.235087	-0.258761	1.00485	4.99714	0.0986867	-0.0426919	-0.0996624	-0.316449
AT2G37650	GRAS family transcription factor	7.84872	0.228346	0.609377	1.19607	1.56004	7.8468	0.175564	0.304674	0.779525	0.919475	up
AT4G00850	GRF1-interacting factor 3	7.54245	0.534852	0.465851	0.802002	1.09994	7.61421	0.366521	0.333477	0.343501	0.558285	up
AT5G53660	growth-regulating factor 7	5.14421	0.0786481	0.525974	1.26635	1.74645	7.23773	0.254911	0.43608	2.61029	2.81698
AT4G24150	growth-regulating factor 8	5.9702	0.258632	0.548998	1.70675	2.02513	6.28007	0.0865266	0.741269	1.2251	1.68624
AT2G41880	guanylate kinase 1	9.29615	-0.255977	-0.14294	0.741962	1.53525	9.53695	-0.130902	-0.123195	0.0720291	0.96679	up
AT5G46070	Guanylate-binding family protein	10.8802	-0.135266	0.200318	0.867571	1.33445	10.4344	-0.0134514	0.12816	0.407259	0.597037
AT5G42950	GYF domain-containing protein	10.0438	0.110728	0.951657	1.62128	2.44111	9.46211	0.0398415	0.153638	0.294762	1.40406	up
AT5G57350	H(+)-ATPase 3	11.0344	-0.0332935	0.892446	1.78646	3.01	12.5014	0.119368	0.518486	1.29744	3.10928	up
AT1G29770	Haloacid dehalogenase-like hydrolase (HAD) superfamily protein	4.82364	0.2434	0.500898	1.05531	2.59224	4.98538	-0.120215	0.0334505	0.0944181	2.69883	up
AT3G19595	Haloacid dehalogenase-like hydrolase (HAD) superfamily protein	5.27301	0.104201	0.434295	1.64024	2.35916	5.10116	-0.0889007	-0.0883666	0.554337	1.63811
AT4G11570	Haloacid dehalogenase-like hydrolase (HAD) superfamily protein	10.0268	0.44804	0.6893	1.34561	2.12349	12.1421	0.197386	0.151687	0.53227	2.09566	up
AT4G12430	Haloacid dehalogenase-like hydrolase (HAD) superfamily protein	5.71071	0.654069	1.04402	2.79841	3.99629	6.47456	-0.211188	0.0764756	1.32174	3.05707	up
AT5G59480	Haloacid dehalogenase-like hydrolase (HAD) superfamily protein	7.47755	1.03229	1.36115	1.50706	1.4331	8.76869	-0.315598	-0.64918	0.291829	0.341217	up
AT5G53850	haloacid dehalogenase-like hydrolase family protein	6.43411	-0.160833	0.584902	0.842208	1.27968	7.1391	-0.474416	-0.508602	-0.576507	0.178488
AT5G40270	HD domain-containing metal-dependent phosphohydrolase family protein	7.42429	0.0549371	0.45629	1.16907	1.88796	6.81691	-0.0800706	0.137921	0.518668	2.14052
AT4G38600	HEAT repeat ;HECT-domain (ubiquitin-transferase)	6.03003	0.234238	0.79477	1.23431	1.31072	6.0104	-0.060848	0.0634541	0.0896751	0.682985
AT1G67140	HEAT repeat-containing protein	5.77592	0.154639	0.562998	1.46839	1.32306	5.56964	-0.193484	-0.0346664	-0.109329	-0.0391846
AT5G16820	heat shock factor 3	8.33035	-0.106507	0.12546	0.538699	1.15787	8.79523	0.259941	0.350194	0.470618	0.341877	up
AT1G74310	heat shock protein 101	7.91865	0.263692	1.05181	1.91592	2.72996	7.54315	-0.073389	-0.257889	0.381448	2.55649	up
AT3G46230	heat shock protein 17.4	6.6297	0.574482	2.81639	4.21004	6.43337	5.6046	0.141447	0.33989	3.93801	7.55065	up
AT5G12030	heat shock protein 17.6A	6.53699	-0.00399806	1.46229	2.48061	4.11507	5.20195	0.135136	-0.0495363	0.949983	4.42702
AT5G59720	heat shock protein 18.2	7.37708	0.790616	2.64877	1.62388	3.26685	7.50744	0.140544	0.41906	0.275379	2.07647
AT3G12580	heat shock protein 70	9.42792	1.8463	3.22487	3.85449	4.33415	8.32036	0.229832	0.828407	4.17248	6.70356	up
AT3G09440	Heat shock protein 70 (Hsp 70) family protein	11.7461	0.565765	0.626025	0.836323	1.0549	11.7059	-0.70635	-1.87737	-2.02593	-0.783403
AT1G16030	heat shock protein 70B	6.71746	0.160427	1.44018	2.28564	3.82397	6.88311	0.204851	0.235524	1.06746	2.71586	up
AT5G52640	heat shock protein 90.1	7.69409	0.521471	1.23674	1.66312	1.81115	7.84962	-0.369555	-0.588011	0.57875	2.54053
AT3G57340	Heat shock protein DnaJ, N-terminal with domain of unknown function (DUF1977)	10.2465	-0.00976685	-0.0638334	0.512589	1.09124	9.97656	0.394734	0.5708	1.09079	1.32283	up
AT5G47590	Heat shock protein HSP20/alpha crystallin family	5.5519	0.587643	1.23104	0.639111	1.35446	7.13268	0.140186	0.853849	1.96302	2.75354	up
AT5G43840	heat shock transcription factor A6A	5.10896	-0.128751	1.12196	3.50715	3.77158	5.32204	1.20081	3.51776	6.78945	6.1062	up
AT3G22830	heat shock transcription factor A6B	8.15672	0.987738	2.09421	3.45948	3.51785	6.41384	-0.210352	0.810768	3.39275	3.27206	up
AT3G51910	heat shock transcription factor A7A	11.5062	-0.866092	-0.272081	0.767696	1.76285	8.08147	-1.17085	-1.54066	-0.611642	0.544283
AT1G67970	heat shock transcription factor A8	6.57093	0.349679	0.291196	0.152918	1.26878	8.8035	-0.0412649	0.0662558	-1.37001	-0.639048	up
AT5G62020	heat shock transcription factor B2A	6.90984	-0.740628	-0.105751	0.687237	1.62864	7.05563	-0.747378	0.518335	0.682752	1.99128	up
AT3G02990	heat shock transcription factor A1E	6.2892	-0.0955119	0.79702	1.67326	2.87589	5.853	-0.0306574	0.136378	0.785721	1.94331	up
AT2G32120	heat-shock protein 70T-2	6.17828	-0.0477228	0.337963	1.11981	1.86138	5.79882	0.124288	0.552896	1.46374	2.39574
AT4G30110	heavy metal atpase 2	9.33074	1.15507	2.38652	-0.7064	1.07782	9.15442	0.441123	0.670815	-0.989823	-1.41906
AT1G22990	Heavy metal transport/detoxification superfamily protein	8.21893	0.841962	1.20898	1.8246	2.14382	5.94333	1.39974	4.24633	6.67918	7.78425	up
AT1G29000	Heavy metal transport/detoxification superfamily protein	6.99207	-0.0038439	-0.0637416	0.500093	1.82296	5.25241	-0.0780529	-0.201884	-0.130503	0.0638217
AT1G51090	Heavy metal transport/detoxification superfamily protein	5.69959	0.26299	1.41208	1.65234	3.36596	9.93285	1.35711	1.42602	1.482	2.26758	up
AT1G63950	Heavy metal transport/detoxification superfamily protein	5.03793	-0.0292902	0.000126524	0.330851	1.99885	4.6582	0.118899	0.278775	0.60806	0.74335
AT1G71050	Heavy metal transport/detoxification superfamily protein	5.87385	0.315631	2.0361	3.81991	5.71199	8.46388	0.300038	0.288627	0.288438	0.845795
AT2G35730	Heavy metal transport/detoxification superfamily protein	7.20447	-0.714198	-0.984942	-0.191413	1.49323	5.54422	-0.356137	-0.457439	0.130039	3.63028	up
AT2G36950	Heavy metal transport/detoxification superfamily protein	11.1759	-0.200093	-0.0184926	0.182818	1.11962	9.2963	-0.395289	-0.339582	-0.0320244	1.92014	up
AT4G08570	Heavy metal transport/detoxification superfamily protein	6.56257	-0.0125349	0.693118	1.98072	1.53083	4.89797	0.639875	1.88811	4.21354	5.16639
AT4G39700	Heavy metal transport/detoxification superfamily protein	8.39055	-0.800739	-0.0164997	0.275961	1.12756	5.92826	-0.186028	0.472625	1.41302	2.02356
AT5G02600	Heavy metal transport/detoxification superfamily protein	9.00607	0.259447	0.694199	0.921629	1.06973	8.88873	0.224013	0.639858	0.700841	1.72745
AT5G17450	Heavy metal transport/detoxification superfamily protein	8.39049	0.639371	1.11437	0.983379	0.984631	8.65155	0.163967	0.402559	0.28768	2.09859
AT5G66110	Heavy metal transport/detoxification superfamily protein	4.90154	0.351794	0.736444	1.90152	2.25133	5.35024	-0.0243481	0.425662	2.35384	3.2638
AT2G30800	helicase in vascular tissue and tapetum	8.77009	-0.0525991	0.402191	0.725896	1.63154	8.2628	0.0484772	0.0261794	0.592927	2.06189	up
AT3G24870	Helicase/SANT-associated, DNA binding protein	6.15854	0.0516157	0.776863	1.34711	1.54046	6.02548	0.164472	0.106138	0.217359	0.388996
AT2G16060	hemoglobin 1	12.3445	-1.05506	-0.123253	0.910705	1.4384	9.9167	-0.442475	-0.309751	-1.1532	0.72612
AT5G20270	heptahelical transmembrane protein1	9.77898	0.795382	0.870288	1.1349	1.48848	12.0521	0.0555801	0.0826939	-0.060602	-0.614089	up
AT2G19860	hexokinase 2	8.40435	0.343133	0.628887	1.42453	2.48199	8.88693	0.161373	0.0107677	0.508705	1.67278	up
AT3G28730	high mobility group	6.29234	0.326739	0.507092	0.923551	1.18019	6.12667	2.19057e-05	0.185728	0.26387	0.685113
AT2G30470	high-level expression of sugar-inducible gene 2	8.84593	-0.0172979	0.354952	0.759002	1.1581	8.81603	-0.0314676	0.0125535	0.162111	0.220765
AT5G59220	highly ABA-induced PP2C gene 1	6.16065	2.95492	4.64273	6.43389	6.65811	6.25496	1.64072	2.56769	6.21497	6.79125	up	hit
AT1G07430	highly ABA-induced PP2C gene 2	6.50056	2.89283	4.9499	6.85121	7.41074	7.40558	1.55703	2.77626	6.06132	6.20324	up
AT2G29380	highly ABA-induced PP2C gene 3	6.1236	3.05993	5.22141	6.85863	7.29331	4.9305	0.341417	0.402463	3.65136	5.18679	up
AT3G56490	HIS triad family protein 3	6.17232	0.198694	0.319155	0.746281	1.40497	6.00592	-0.0517143	-0.0156801	0.324673	1.45931
AT1G27320	histidine kinase 3	10.3834	0.563295	0.578884	0.975549	1.27508	10.5062	0.238718	0.31169	0.665962	0.917083	up	hit
AT5G50780	Histidine kinase-, DNA gyrase B-, and HSP90-like ATPase family protein	8.41949	-0.162709	0.101089	0.620109	1.01303	8.38072	0.119296	0.276381	0.479149	1.32268
AT1G79000	histone acetyltransferase of the CBP family 1	8.19269	0.20799	0.819796	1.57881	1.75659	7.94182	-0.020819	0.0432882	0.293309	1.07996
AT1G08460	histone deacetylase 8	8.81274	0.379871	0.58411	0.775983	1.21701	9.12366	0.404978	0.450468	0.791432	1.25906
AT2G18050	histone H1-3	10.0735	0.394347	2.48791	4.15509	4.25948	9.97473	2.04739	4.20596	5.92374	5.84173	up	hit
AT1G77300	histone methyltransferases(H3-K4 specific);histone methyltransferases(H3-K36 specific)	5.6764	0.0308273	0.114437	1.00592	0.863128	5.72545	1.12322	-0.0070575	-0.0965753	0.323103	up
AT2G44950	histone mono-ubiquitination 1	5.89762	-0.339238	-0.0739092	0.413935	1.28656	5.77013	0.139773	0.37016	0.54359	1.14548
AT1G13370	Histone superfamily protein	6.41494	0.614989	2.1416	3.13985	4.48	6.10371	0.149346	-0.129364	1.45356	4.9204
AT1G75600	Histone superfamily protein	7.12831	0.896913	2.63955	3.77979	5.03758	5.76848	-0.0638011	-0.111308	2.50993	6.41636
AT5G02570	Histone superfamily protein	7.45035	0.323622	0.268753	0.758147	1.07885	7.4003	0.0976967	0.0523559	0.856748	1.40441
AT3G61890	homeobox 12	9.26234	1.27307	2.95363	4.79867	5.37653	8.80263	0.477611	1.65843	5.48416	6.26736	up	hit
AT2G46680	homeobox 7	7.81857	1.72763	3.53243	5.50659	5.79234	7.00845	1.36977	2.58938	5.5628	6.00577	up	hit
AT2G02540	homeobox protein 21	5.23224	0.100486	0.388842	0.413305	1.25771	6.51462	0.128806	0.246836	0.162704	0.349513
AT2G18550	homeobox protein 21	7.40884	1.0825	1.3458	1.81052	1.89868	5.491	1.06237	1.62443	3.75586	4.06471	up
AT4G36740	homeobox protein 40	6.97978	1.12239	2.52202	3.36118	4.01613	5.5528	0.642381	1.1008	3.47253	5.03351
AT5G53980	homeobox protein 52	6.98646	0.472106	0.762603	1.76595	1.07018	5.61697	-0.396286	-0.41524	-0.637223	-0.860364
AT4G37790	Homeobox-leucine zipper protein family	10.4269	0.0959329	0.631373	1.97069	2.05153	9.76199	-0.183872	0.270961	1.41842	1.47774	up
AT3G61150	homeodomain GLABROUS 1	6.41475	0.294798	0.363262	0.791695	1.20862	9.03342	-0.0430827	-0.224057	-0.545258	-0.565777	up
AT1G01060	Homeodomain-like superfamily protein	5.13048	0.179452	0.337068	0.340176	1.24311	5.4471	-0.0992834	-0.376448	-0.460853	0.277963
AT1G01380	Homeodomain-like superfamily protein	8.47986	0.452907	0.81861	1.33657	1.34012	7.70037	0.0165553	-0.0987058	-0.841286	-1.85883
AT1G49560	Homeodomain-like superfamily protein	7.93036	-0.183486	0.327345	0.930099	1.44252	8.57329	-0.117802	-0.0319649	-0.0165213	0.516242
AT2G13960	Homeodomain-like superfamily protein	8.08663	-0.266447	-0.0913554	0.391454	1.06088	6.66305	0.311031	0.662449	1.31017	2.06914
AT3G09600	Homeodomain-like superfamily protein	5.50407	0.464039	1.10131	1.62607	2.89375	5.47914	0.0997672	0.673085	1.40091	3.81285
AT3G12730	Homeodomain-like superfamily protein	7.59876	0.149025	0.619955	1.26359	1.60083	7.66504	-0.236773	-0.0619546	0.635505	1.81343
AT3G24860	Homeodomain-like superfamily protein	7.3536	-0.0520431	0.155269	0.724642	1.16942	6.99358	0.329022	0.368879	0.471246	1.01398
AT3G25990	Homeodomain-like superfamily protein	6.08366	0.0439999	0.524879	1.24111	2.2524	6.52326	0.0684402	0.629283	1.20087	2.06789
AT4G01280	Homeodomain-like superfamily protein	8.69259	0.0351111	0.301422	0.917097	1.30383	8.4362	0.20309	0.614265	1.50105	1.66014	up
AT4G37180	Homeodomain-like superfamily protein	8.59092	0.00735891	0.651245	1.54294	2.82169	8.34861	0.26928	0.926217	1.53051	2.49519
AT5G01380	Homeodomain-like superfamily protein	7.23206	-0.23828	-0.355076	0.676509	1.93415	5.63773	-0.21273	-0.113593	0.0611729	1.25009	up
AT5G17300	Homeodomain-like superfamily protein	6.84835	0.438019	1.12122	1.84545	2.92472	6.55478	0.237995	0.771586	2.65718	3.10465	up
AT5G37260	Homeodomain-like superfamily protein	8.82313	-0.343229	1.3072	2.8256	3.96412	10.5228	0.00737004	-0.407147	2.10582	1.96671	up
AT5G47660	Homeodomain-like superfamily protein	8.07917	0.0598786	0.443475	0.399249	1.21589	7.70749	0.203331	0.18966	0.848827	1.2603
AT5G52660	Homeodomain-like superfamily protein	6.31546	0.288373	0.507314	0.708646	1.69188	6.80793	-0.113855	0.00969252	0.527886	1.6593	up
AT5G59570	Homeodomain-like superfamily protein	7.71161	0.175379	0.592848	1.99935	2.03947	8.82786	0.164261	0.269861	1.45825	1.18879	up
AT1G17520	Homeodomain-like/winged-helix DNA-binding family protein	7.15675	-0.272566	-0.178599	0.391504	1.23295	6.80612	0.0408958	0.321225	1.01652	1.7915	up
AT5G54080	homogentisate 1,2-dioxygenase	9.9371	0.168209	0.140242	0.619017	1.32027	9.3423	0.595025	1.02871	2.15342	3.36604	up
AT2G18950	homogentisate phytyltransferase 1	6.79316	-0.0138793	-0.39384	0.394336	1.39666	8.14689	-0.0766328	0.0976068	-0.0278524	1.01152
AT3G44530	homolog of histone chaperone HIRA	7.75314	-0.00262402	0.278391	0.739828	1.49766	7.52713	0.0799018	0.110923	0.273165	0.533374
AT5G23660	homolog of Medicago truncatula MTN3	5.99697	1.6053	2.25517	2.95854	3.31729	10.6369	0.135595	0.331651	-0.00722602	-0.666661	up
AT3G07740	homolog of yeast ADA2 2A	8.13435	-0.195139	-0.0465147	0.410754	1.00696	8.15153	0.0100105	0.307395	0.682245	1.09093
AT5G54730	homolog of yeast autophagy 18 (ATG18) F	8.5972	0.391239	0.44429	1.16827	1.79128	8.70277	0.0966804	0.308332	0.585923	1.52556	up
AT1G03380	homolog of yeast autophagy 18 (ATG18) G	7.8132	0.231232	0.410012	1.1572	1.9874	7.96381	0.523413	0.572417	0.923436	1.79138	up
AT1G54710	homolog of yeast autophagy 18 (ATG18) H	8.63637	0.195051	0.107512	0.436156	1.16496	8.13881	0.0669792	0.023519	0.668964	1.80276	up
AT1G72770	homology to ABI1	6.64806	0.635896	0.711006	2.55565	2.93255	6.18487	0.405338	1.19212	3.63331	4.0296	up
AT1G17550	homology to ABI2	9.73489	0.127068	0.585887	1.74788	2.32228	10.1516	0.525365	0.791953	1.85794	2.27164	up
AT4G35295	homoserine kinase, putative / HSK, putative	5.60346	-0.00990076	-0.19432	0.527974	1.68819	5.82125	-0.0765802	0.134572	0.54816	1.60559
AT4G31750	HOPW1-1-interacting 2	10.4191	-0.20262	-0.128485	0.498817	1.20796	9.46697	0.110717	0.222676	0.98691	1.64781	up
AT1G07400	HSP20-like chaperones superfamily protein	7.92166	0.127457	1.56816	2.32771	3.33221	7.53929	-0.033624	-0.438626	0.545398	4.5962	up
AT1G52560	HSP20-like chaperones superfamily protein	5.39546	0.467039	0.773977	1.38102	1.96489	5.16309	0.23656	0.0621672	0.458616	2.01266	up
AT1G53540	HSP20-like chaperones superfamily protein	6.21027	0.106018	2.23337	2.83551	4.69466	5.20916	0.681147	0.311654	1.59733	5.213
AT2G29500	HSP20-like chaperones superfamily protein	8.3146	0.992637	1.33981	1.89629	2.5548	7.74698	-0.0560389	-0.904135	0.477204	1.75931
AT4G10250	HSP20-like chaperones superfamily protein	4.83668	0.393322	3.37694	4.53195	5.49395	5.046	-0.167315	1.28641	3.63489	4.01939	up
AT5G37670	HSP20-like chaperones superfamily protein	5.82289	0.0845111	0.112788	0.836125	1.88553	7.00815	-0.141182	-0.267189	0.255964	1.24913
AT5G47600	HSP20-like chaperones superfamily protein	6.57786	0.460065	1.49042	1.38028	1.69764	8.24824	0.149581	0.770438	0.79602	0.537295
AT5G62490	HVA22 homologue B	6.10496	0.933058	2.46292	3.74832	4.72775	4.93241	0.399686	0.859784	3.07885	4.87712	up
AT4G24960	HVA22 homologue D	10.8394	1.23476	2.23667	3.3698	3.73986	10.5024	0.64091	0.825764	2.32683	2.65378	up	hit
AT5G50720	HVA22 homologue E	11.7521	0.175765	0.833613	1.71674	2.44222	9.18911	0.998669	1.53008	2.96242	3.22242	up	hit
AT1G03495	HXXXD-type acyl-transferase family protein	6.4516	1.46188	2.33393	0.795502	-0.218689	7.5093	0.657257	0.613459	0.630247	-0.964968
AT1G65450	HXXXD-type acyl-transferase family protein	4.54286	0.193334	0.291204	0.607702	2.09135	9.27057	0.446249	0.438694	0.238777	-1.27886
AT1G78990	HXXXD-type acyl-transferase family protein	7.43681	1.20385	0.453991	-0.614984	-0.764243	6.78009	-0.449921	-0.987197	-1.35279	-0.928964
AT3G26040	HXXXD-type acyl-transferase family protein	6.08748	0.12163	0.0893972	0.208254	1.93435	6.33055	-0.178374	-0.351537	0.39231	2.85549	up
AT3G29590	HXXXD-type acyl-transferase family protein	5.35393	1.3066	2.70921	2.21837	0.597471	6.6717	0.905619	1.02777	1.53402	-0.755005
AT3G29670	HXXXD-type acyl-transferase family protein	6.9946	1.10311	1.73245	1.39053	1.60794	8.14383	0.153838	0.483331	0.465419	-0.707
AT4G24510	HXXXD-type acyl-transferase family protein	5.28924	0.161613	0.931834	2.17334	1.34979	9.79712	0.0685692	0.0623995	0.0981696	-1.69959	up
AT5G39050	HXXXD-type acyl-transferase family protein	7.58196	1.51467	1.56846	2.47824	3.47579	9.96764	-0.240317	-0.343389	0.752328	1.69663	up
AT5G39080	HXXXD-type acyl-transferase family protein	5.59294	0.539365	2.18843	3.4586	4.59598	10.2229	-0.195053	-0.380186	0.116377	1.59478	up
AT5G41040	HXXXD-type acyl-transferase family protein	10.6087	0.219177	0.0518917	0.344808	1.00461	6.99291	0.15776	-0.292372	0.223919	1.01122	up
AT1G76490	hydroxy methylglutaryl CoA reductase 1	8.13813	1.0658	1.34845	1.68077	1.81926	8.43006	0.0413684	-0.0250639	0.331102	1.64082
AT1G21695	hydroxyproline-rich glycoprotein family protein	9.3091	-0.498006	0.857575	2.569	2.31802	8.44294	0.197603	-0.328697	-0.163036	0.573718
AT1G23050	hydroxyproline-rich glycoprotein family protein	7.9575	1.08914	1.34729	2.09872	2.38073	8.78301	0.441718	0.841143	2.13149	2.43545
AT2G22510	hydroxyproline-rich glycoprotein family protein	10.8563	1.23253	0.427027	0.770682	1.11886	7.49144	0.250798	-0.753157	-0.591464	0.940102
AT2G39050	hydroxyproline-rich glycoprotein family protein	9.44711	2.00254	2.46968	3.01933	3.65434	9.76104	0.726202	0.860095	1.99737	2.85913	up
AT4G16790	hydroxyproline-rich glycoprotein family protein	7.66401	0.267827	0.583155	0.988882	1.41549	6.78186	0.474666	0.526545	0.537644	1.13479
AT4G26750	hydroxyproline-rich glycoprotein family protein	10.4337	0.582269	0.763194	0.857917	1.21751	9.70214	0.390112	0.316944	0.70174	1.62057
AT5G09520	hydroxyproline-rich glycoprotein family protein	9.57251	1.20282	0.891862	0.979952	0.800361	6.28674	-0.066149	-0.171375	0.628375	1.05037	up
AT5G09530	hydroxyproline-rich glycoprotein family protein	12.2363	1.27985	1.41824	1.8143	2.69219	7.94533	0.512579	0.570603	1.74491	3.06443	up
AT5G16620	hydroxyproline-rich glycoprotein family protein	10.5633	-0.4516	0.0748486	0.931496	1.19065	11.6463	0.0376384	0.151835	0.107894	-0.25029
AT5G51680	hydroxyproline-rich glycoprotein family protein	7.83474	0.8388	1.21183	3.10726	3.86395	5.27703	0.107673	0.465234	4.05749	5.63004	up
AT5G55750	hydroxyproline-rich glycoprotein family protein	4.73891	0.225658	0.33306	0.289632	1.82531	4.95602	0.159992	0.109253	3.10093	5.95802
AT5G58210	hydroxyproline-rich glycoprotein family protein	7.71339	0.0752746	0.217689	0.941242	1.34917	7.41793	-0.0539676	0.135241	0.764865	1.17523
AT5G50600	hydroxysteroid dehydrogenase 1	5.86467	-0.514131	-0.327213	0.1617	1.68046	5.02663	0.0752126	0.0816074	0.124223	1.31657
AT5G50700	hydroxysteroid dehydrogenase 1	5.83594	-0.333499	-0.197941	0.03179	1.70622	4.75382	0.341289	0.389013	0.699977	1.72364
AT5G50690	hydroxysteroid dehydrogenase 7	7.36899	1.54125	1.0708	-0.712961	-0.822323	5.05967	0.135705	0.310294	0.0472814	1.08116
AT3G01100	hypothetical protein 1	7.15316	0.405088	0.573676	0.681654	1.24831	7.51852	0.192267	0.213305	1.04778	2.36657	up
AT5G06480	Immunoglobulin E-set superfamily protein	7.04301	0.316598	0.481425	0.776732	1.55788	7.87422	0.26711	0.495263	0.406643	-0.348986
AT5G03070	importin alpha isoform 9	8.21151	-0.148213	0.144356	0.529112	1.16452	8.14969	0.0588506	0.0757386	0.335463	1.38962	up
AT4G28640	indole-3-acetic acid inducible 11	8.26556	0.18003	0.844806	1.39481	1.75737	8.85223	-0.305692	-0.170999	0.139138	-0.649342
AT3G23030	indole-3-acetic acid inducible 2	12.9749	-0.533103	0.0187243	0.729832	1.5094	12.5713	0.0445011	0.672991	1.28988	1.72586
AT4G05530	indole-3-butyric acid response 1	9.9153	0.0493358	0.13018	0.521882	1.15712	9.56092	0.365325	0.552242	0.782524	1.13796
AT4G14430	indole-3-butyric acid response 10	7.33404	0.528047	0.66285	0.870947	1.28576	7.85737	-0.363362	-0.620741	-0.325539	0.640065	up
AT2G04550	indole-3-butyric acid response 5	5.88969	0.159324	0.178312	1.01001	1.84515	5.7428	-0.289415	0.0526264	0.365184	1.83131
AT4G08170	Inositol 1,3,4-trisphosphate 5/6-kinase family protein	9.19919	0.0506446	0.562888	1.17952	1.66258	9.10932	-0.120525	0.642121	0.382372	1.8162
AT1G47510	inositol polyphosphate 5-phosphatase 11	5.57079	0.367015	0.330943	0.943489	1.15425	5.08097	0.351839	0.381873	0.501709	0.304734	up
AT2G43330	inositol transporter 1	8.37229	0.253945	0.369187	0.835889	1.14166	9.07786	-0.0238173	-0.367972	0.159799	0.526149	up
AT1G30220	inositol transporter 2	5.52999	0.896989	1.77814	2.58226	3.52239	5.68985	0.875045	2.17111	3.83623	5.37543	up
AT5G42390	Insulinase (Peptidase family M16) family protein	6.27859	-0.101159	0.182831	0.460053	1.84251	6.61358	-0.147263	-0.17365	0.171841	1.77627	up
AT1G12890	Integrase-type DNA-binding superfamily protein	5.65108	-0.186682	1.39542	1.93464	2.51867	5.26729	0.00759722	0.653811	1.07817	1.6189
AT1G22190	Integrase-type DNA-binding superfamily protein	11.3304	-0.332609	0.63883	1.74478	2.75337	12.4382	-0.384261	0.23655	-0.0998499	0.20101	up	hit
AT1G22985	Integrase-type DNA-binding superfamily protein	9.18479	0.486958	0.740146	1.84644	2.85005	8.82852	0.130699	0.310956	1.75494	3.90605	up
AT1G64380	Integrase-type DNA-binding superfamily protein	6.47365	0.402746	0.90011	1.58069	2.47977	9.88139	-0.896616	-0.34797	-0.575373	-0.943946	up
AT1G71450	Integrase-type DNA-binding superfamily protein	5.54212	-0.284671	0.321357	-0.435921	1.37226	5.18946	0.048385	0.305893	0.0397772	0.0459398
AT1G71520	Integrase-type DNA-binding superfamily protein	6.27285	0.291403	0.461682	1.12147	2.30265	5.37028	-0.167236	-0.266594	0.125015	0.67622	up
AT1G75490	Integrase-type DNA-binding superfamily protein	5.38087	-0.317058	0.781935	2.25084	3.59029	6.92733	-0.916231	-0.0934177	0.920929	2.87518
AT2G20880	Integrase-type DNA-binding superfamily protein	6.81946	0.953037	1.4135	2.87319	4.64921	6.65238	-1.06145	-1.00403	0.195641	1.76126	up	hit
AT2G38340	Integrase-type DNA-binding superfamily protein	6.22216	1.48041	1.33797	2.01637	3.10711	6.75198	-0.0948862	-1.1928	0.458871	2.6691	up	hit
AT2G39250	Integrase-type DNA-binding superfamily protein	4.84788	-0.205957	-0.15739	0.26366	1.13118	10.1096	-0.363794	-0.846137	0.427029	0.562463
AT2G40340	Integrase-type DNA-binding superfamily protein	7.12326	0.0263587	-0.245791	0.389864	1.53759	7.2029	0.0179161	0.373642	0.0132237	1.87275	up
AT2G47520	Integrase-type DNA-binding superfamily protein	7.63007	0.341514	-0.0777233	0.636978	1.17694	5.98888	-0.267955	-0.612393	-0.387679	0.362363
AT4G18450	Integrase-type DNA-binding superfamily protein	5.87886	0.24282	0.254948	1.04713	1.30301	5.46378	-0.00797856	0.0870178	-0.0401194	0.186428
AT4G28140	Integrase-type DNA-binding superfamily protein	6.18174	1.1793	2.65219	4.03578	6.02947	8.79019	0.267233	0.519824	1.25753	2.06755	up
AT4G39780	Integrase-type DNA-binding superfamily protein	9.60024	0.0826522	-0.342273	0.407569	1.30397	8.28814	-0.717755	-0.317644	-0.714376	0.504966
AT5G17430	Integrase-type DNA-binding superfamily protein	7.43359	-0.482063	0.408337	1.25165	1.85183	4.87924	0.0938808	-0.0964771	-0.145474	-0.13342
AT5G18450	Integrase-type DNA-binding superfamily protein	5.02683	-0.273373	0.122328	0.481971	1.71676	4.73073	0.0506785	0.117552	0.49518	1.53885
AT5G25190	Integrase-type DNA-binding superfamily protein	7.99109	0.256849	0.996769	1.74416	1.54494	10.4334	-0.139142	0.571063	-0.800972	-3.99647
AT5G61590	Integrase-type DNA-binding superfamily protein	11.091	-0.606604	-0.645215	0.492104	1.41302	12.0425	0.494989	0.831253	0.315168	1.97618		hit
AT5G64750	Integrase-type DNA-binding superfamily protein	6.48876	-0.0836699	0.439319	0.957215	1.96262	5.72062	-0.387725	-0.208266	-0.168936	1.07741	up
AT1G27760	interferon-related developmental regulator family protein / IFRD protein family	8.3569	0.134976	0.152554	0.59742	1.46877	7.83273	0.209652	0.158922	0.79543	2.43742	up
AT4G11845	Interleukin-1 receptor-associated kinase 4 protein	6.31093	-0.108685	0.248697	0.326001	1.20774	6.47174	0.173801	0.164997	0.16773	0.660354
AT3G51380	IQ-domain 20	6.43406	0.986357	0.863125	1.46061	2.49867	6.60244	0.0888913	0.333766	0.786418	1.79607
AT3G49260	IQ-domain 21	5.39504	0.714204	1.20105	0.726362	0.176075	12.4929	-0.314801	-0.897931	-2.52324	-4.23834
AT1G18840	IQ-domain 30	6.11852	-0.0292321	0.711215	1.51739	1.41615	6.17941	0.000436633	-0.066934	0.245103	-0.064354
AT4G19680	iron regulated transporter 2	8.84307	1.90228	1.17868	0.729833	-1.0691	5.00466	0.0909971	0.0741897	0.0599234	0.00193951
AT2G16710	Iron-sulphur cluster biosynthesis family protein	8.73989	0.0190424	0.0593286	1.07541	1.57727	8.75857	-0.00843043	0.0310557	0.60016	2.12224	up
AT3G16190	Isochorismatase family protein	10.0367	0.0329506	0.255066	0.519832	1.18679	10.5976	-0.00349102	0.206869	1.02736	2.03064
AT1G18870	isochorismate synthase 2	6.97385	3.40714	4.36368	3.83211	1.05804	7.43214	1.54625	1.84126	1.04029	-0.522002
AT3G21720	isocitrate lyase	8.9752	0.448958	0.716957	1.5173	2.1297	5.7354	0.610375	1.15713	1.49943	2.25398
AT2G39310	jacalin-related lectin 22	8.81713	0.909164	1.53581	1.93909	1.10418	6.94721	-0.0109847	-0.276657	-0.255573	0.00661582
AT2G39330	jacalin-related lectin 23	5.25258	0.0954797	0.352354	1.00846	-0.182438	9.38099	0.803511	1.06663	0.69411	-2.85996
AT3G54130	Josephin family protein	10.5141	0.108398	0.331729	0.88946	1.75361	9.62965	-0.232019	-0.186613	0.329353	1.4867	up
AT4G19960	K+ uptake permease 9	7.85218	0.0440966	0.11555	0.321352	1.15747	9.96196	0.419775	1.04217	0.895535	2.23905	up
AT1G31350	KAR-UP F-box 1	7.60885	-0.393479	-0.199983	0.257658	1.05826	8.94868	0.00712194	-0.243759	-0.294527	-0.332578	up
AT5G51860	K-box region and MADS-box transcription factor family protein	5.26809	0.38204	0.685386	1.18798	1.66975	5.3646	0.418724	-0.0361423	-0.0372197	0.0644663
AT1G33680	KH domain-containing protein	6.22596	0.171862	0.812812	1.85319	2.80362	6.1674	-0.023785	0.00805381	0.586595	1.17297
AT1G03080	kinase interacting (KIP1-like) family protein	11.1083	-0.064465	0.254517	0.50164	1.13992	10.1997	0.228359	0.449467	1.11788	1.66006	up
AT1G48405	Kinase interacting (KIP1-like) family protein	5.28937	-0.134437	0.105342	0.730207	2.01287	5.60862	-0.543059	-0.461095	-0.28405	2.46855
AT5G58320	Kinase interacting (KIP1-like) family protein	9.5424	0.550411	0.318291	1.0704	1.98083	7.11402	0.370679	0.553413	1.06305	3.02151	up
AT3G07660	Kinase-related protein of unknown function (DUF1296)	6.43715	-0.123562	0.612674	0.801418	1.34085	6.26587	-0.23092	-0.102177	0.0407245	0.908491
AT5G65460	kinesin like protein for actin based chloroplast movement 2	8.1813	-0.271427	0.311305	0.720996	1.205	8.07535	0.126419	-0.145325	-0.207405	0.198991
AT5G25220	KNOTTED1-like homeobox gene 3	5.08611	0.0391418	0.184092	0.411877	1.26083	5.66603	-0.185075	-0.209886	0.192836	0.59629	up
AT5G11060	KNOTTED1-like homeobox gene 4	6.8717	1.34591	0.595331	0.398248	0.526572	11.4277	-0.0999851	-0.624952	-0.395431	-0.65263	up
AT1G62190	Kua-ubiquitin conjugating enzyme hybrid localisation domain	5.76932	1.28659	2.17504	2.12343	1.39364	5.00652	-0.228365	-0.120191	0.0522572	-0.185659
AT5G03260	laccase 11	8.12671	0.831968	1.44697	1.41586	1.49898	6.77269	0.0470036	-0.0397902	0.305151	0.0296199
AT5G07130	laccase 13	7.5768	1.2486	0.759984	0.487506	0.216272	6.53475	-0.192866	-0.372962	-0.736059	-1.14999
AT5G60020	laccase 17	9.50669	0.788154	2.11153	2.69339	3.08771	8.1197	0.0855575	0.784442	2.37144	1.13148
AT2G29130	laccase 2	7.4894	1.29313	2.79216	2.65626	2.4718	5.49585	0.416437	1.29675	4.22749	2.44159		hit
AT2G38080	Laccase/Diphenol oxidase family protein	9.7352	0.691694	1.85568	2.0896	2.49867	8.08824	0.126673	0.904814	2.86891	0.835064
AT3G15020	Lactate/malate dehydrogenase family protein	11.2325	0.777925	1.34833	1.49126	1.84312	10.8125	0.140918	-0.0534573	-0.0451211	0.314685
AT5G43330	Lactate/malate dehydrogenase family protein	10.601	0.58372	1.119	1.35379	1.60874	11.0431	-0.0233768	0.300617	0.707898	0.402987
AT5G58330	lactate/malate dehydrogenase family protein	6.76515	0.208922	0.535075	0.665807	1.44931	11.7144	0.169721	0.0570853	0.000718417	0.0526113
AT1G80160	Lactoylglutathione lyase / glyoxalase I family protein	8.366	0.997073	0.983594	1.6808	2.42914	7.94499	0.318441	0.227264	2.25342	4.63682	up
AT2G28420	Lactoylglutathione lyase / glyoxalase I family protein	4.83587	-0.039911	0.333402	1.1003	2.1437	5.67417	0.0227139	-0.114418	0.35858	0.419572
AT2G32090	Lactoylglutathione lyase / glyoxalase I family protein	10.4746	0.27493	0.811632	1.63025	2.22392	11.6659	0.243805	0.576779	1.13115	2.01555
AT5G48480	Lactoylglutathione lyase / glyoxalase I family protein	10.8191	0.561702	1.11137	1.6265	1.27216	10.7214	0.30804	0.886738	1.86844	1.5838
AT5G57040	Lactoylglutathione lyase / glyoxalase I family protein	10.1292	0.187852	0.649481	1.45335	2.0152	13.6726	0.429462	0.745227	0.745082	1.93975
AT3G19260	LAG1 homologue 2	9.09817	0.246302	0.410456	0.891656	1.29673	8.65605	-0.231158	-0.215387	0.0645031	1.05614	up
AT1G64065	Late embryogenesis abundant (LEA) hydroxyproline-rich glycoprotein family	8.73174	-0.16824	-0.521379	0.62371	1.40126	9.49861	-0.445539	0.537587	-0.266858	0.0775031	up
AT2G35980	Late embryogenesis abundant (LEA) hydroxyproline-rich glycoprotein family	10.2943	1.47598	0.593652	0.00183441	-0.502583	8.07201	-0.86272	-2.06696	-2.89781	-1.81397	up
AT3G44220	Late embryogenesis abundant (LEA) hydroxyproline-rich glycoprotein family	8.04466	0.605772	1.21728	1.17239	1.00995	8.03681	0.11459	0.135745	0.429024	-0.537009
AT4G13270	Late embryogenesis abundant (LEA) hydroxyproline-rich glycoprotein family	8.91134	0.0746469	-0.157605	0.399113	1.0509	8.6725	0.061954	-0.0656384	0.480595	1.36208
AT4G26490	Late embryogenesis abundant (LEA) hydroxyproline-rich glycoprotein family	6.53979	0.775433	1.09707	1.11529	0.299202	6.90989	0.265555	0.215758	0.164106	0.219716
AT5G53730	Late embryogenesis abundant (LEA) hydroxyproline-rich glycoprotein family	7.48515	1.10302	1.32915	2.51207	2.13117	9.89757	0.25882	0.565736	1.13603	1.45657
AT4G36600	Late embryogenesis abundant (LEA) protein	5.01593	0.338945	0.601913	1.55966	2.77744	4.76206	0.492452	0.876312	3.23051	5.24105	up
AT5G54370	Late embryogenesis abundant (LEA) protein-related	11.2385	0.610847	0.844092	1.14721	0.5955	4.6859	0.554427	0.307661	0.348016	0.495589
AT5G06760	Late Embryogenesis Abundant 4-5	7.95247	3.62528	5.90502	7.63672	8.64587	6.66808	1.65649	3.94401	8.73542	9.56797	up	hit
AT1G72100	late embryogenesis abundant domain-containing protein / LEA domain-containing protein	5.11617	0.576668	1.75762	3.31886	3.59356	4.81223	0.180254	0.565129	3.29381	4.348	up
AT2G42560	late embryogenesis abundant domain-containing protein / LEA domain-containing protein	5.2276	1.19537	4.69119	5.37309	7.09988	4.80518	0.353908	0.928945	7.2513	9.89364	up
AT1G01470	Late embryogenesis abundant protein	13.6442	0.352907	1.00994	1.79617	2.59383	13.3897	1.18564	1.54063	3.00422	3.76467	up	hit
AT1G52690	Late embryogenesis abundant protein (LEA) family protein	8.7555	4.07786	7.17267	8.10014	9.13593	6.64177	1.81081	6.17718	11.3791	11.8394	up
AT3G02480	Late embryogenesis abundant protein (LEA) family protein	9.24199	3.25933	6.40971	6.53781	8.23716	6.68489	1.85283	3.83872	8.83683	10.8371	up	hit
AT3G15670	Late embryogenesis abundant protein (LEA) family protein	6.89144	3.80184	7.0007	7.79295	9.31434	5.29987	0.408995	0.49029	5.79924	9.23929	up
AT3G17520	Late embryogenesis abundant protein (LEA) family protein	5.18169	1.15797	3.83791	5.82606	6.02446	4.86635	0.677074	1.59607	6.51459	7.43991	up
AT4G21020	Late embryogenesis abundant protein (LEA) family protein	4.91375	-0.0492698	0.439921	1.19738	3.30344	4.98031	-0.045628	-0.130753	1.15292	4.77542	up
AT5G44310	Late embryogenesis abundant protein (LEA) family protein	4.85836	0.241865	0.390292	0.745819	1.62209	5.16859	0.568434	0.547305	4.83786	7.24623
AT1G32560	Late embryogenesis abundant protein, group 1 protein	5.37859	0.00447766	0.053197	1.17983	2.72801	5.27899	0.0718967	1.23718	3.08306	4.55215	up	hit
AT2G35300	Late embryogenesis abundant protein, group 1 protein	5.40386	1.72059	3.8719	5.57022	6.76741	5.35133	0.45142	2.07249	6.38514	8.14598	up	hit
AT2G23110	Late embryogenesis abundant protein, group 6	6.07794	0.811499	3.47692	5.18049	6.38662	5.46176	0.507783	1.01316	4.53437	7.48617	up
AT2G23120	Late embryogenesis abundant protein, group 6	13.7287	-0.138167	0.250055	0.897317	1.01048	13.2862	0.39619	1.11585	1.51749	2.07138
AT3G53040	late embryogenesis abundant protein, putative / LEA protein, putative	5.6759	0.422173	1.9027	2.90252	4.13792	5.33521	0.420672	0.22326	0.849631	4.4813	up
AT1G52680	late embryogenesis abundant protein-related / LEA protein-related	5.05309	0.177973	1.73564	2.89476	4.35944	4.71645	0.112184	2.2336	3.17617	4.43294
AT4G00220	Lateral organ boundaries (LOB) domain family protein	7.00943	0.601721	1.20857	1.4121	1.88867	6.04772	0.0850409	0.331212	0.821317	1.04686
AT3G03310	lecithin:cholesterol acyltransferase 3	9.65944	0.0538309	0.382295	1.11473	1.95476	8.43678	0.322598	0.871549	2.18971	3.75642	up
AT3G44830	Lecithin:cholesterol acyltransferase family protein	5.28384	0.159959	0.338909	0.815625	2.25455	5.64034	-0.342969	-0.341352	-0.425445	-0.369147
AT5G01550	lectin receptor kinase a4.1	8.01517	2.36945	0.71634	0.793074	0.711482	6.23587	0.0995726	0.0572295	-0.20436	1.65337	up
AT3G59820	LETM1-like protein	10.5409	-0.256935	0.390552	0.735532	1.10579	10.9933	0.0679855	0.25024	0.573472	1.05054	up
AT1G17230	Leucine-rich receptor-like protein kinase family protein	5.81714	0.32731	0.429456	1.98554	2.97944	7.34235	-0.0626345	0.239219	1.25182	2.2303	up
AT3G20820	Leucine-rich repeat (LRR) family protein	8.2303	0.432101	1.26345	1.17298	1.37955	12.7954	-0.0472229	0.153172	0.624348	-0.843123
AT4G23840	Leucine-rich repeat (LRR) family protein	8.08843	-0.125303	0.0803259	0.50015	1.09599	7.47378	0.294361	0.565995	1.03882	1.48913	up
AT1G66830	Leucine-rich repeat protein kinase family protein	5.80852	0.42386	0.648656	1.45741	1.07826	6.44314	0.366778	0.476901	1.02006	1.69224	up
AT1G74360	Leucine-rich repeat protein kinase family protein	7.82846	1.24936	0.182762	0.0751424	0.606942	7.31581	0.0801755	-0.178896	-0.468847	0.809669	up
AT1G79620	Leucine-rich repeat protein kinase family protein	8.75857	0.746061	1.27753	1.16221	0.528425	7.64644	0.244814	0.656751	1.26488	-0.30078
AT1G12040	leucine-rich repeat/extensin 1	9.09396	1.638	1.14113	0.604063	-0.777622	4.64525	0.0661953	-0.0133666	-0.0544425	0.0404679
AT4G22880	leucoanthocyanidin dioxygenase	7.0416	1.45337	2.42791	2.00773	1.02515	8.67543	0.651649	0.787832	1.48221	-0.379421
AT2G32700	LEUNIG_homolog	9.63528	-0.395763	-0.211148	0.740053	1.26608	8.77205	0.325187	0.497428	0.620138	0.960375		hit
AT2G40100	light harvesting complex photosystem II	6.06694	0.61676	1.0962	0.761296	0.839438	10.4651	-0.1701	-0.671321	-0.130654	-1.65096
AT5G01530	light harvesting complex photosystem II	7.03187	0.409226	1.04898	0.804847	0.919742	13.1446	0.177138	-0.162749	-1.07811	-2.36071
AT1G78600	light-regulated zinc finger protein 1	10.7643	-0.183064	0.0757663	0.858002	1.37468	11.2235	0.189134	0.631306	0.563566	1.43673
AT1G43130	like COV 2	5.71153	-0.267388	-0.0335715	0.237077	1.34984	5.44487	-0.370947	-0.213524	0.0608466	2.11694
AT1G55280	Lipase/lipooxygenase, PLAT/LH2 family protein	6.52348	0.0873555	0.378153	0.903432	2.02295	7.69345	0.219439	0.657893	1.45502	3.46876	up
AT1G58520	lipases;hydrolases, acting on ester bonds	5.47139	0.105364	0.483345	1.35683	1.5257	5.3706	0.0956312	0.173391	0.770064	1.45472	up
AT2G38540	lipid transfer protein 1	9.81311	0.979024	2.34035	2.511	2.67725	16.6227	0.281859	0.526452	0.749747	0.266305
AT2G38530	lipid transfer protein 2	12.2823	0.905183	2.88027	3.33369	3.93317	11.3765	0.0797926	0.997267	3.41489	4.11041	up	hit
AT5G59320	lipid transfer protein 3	6.72486	1.66838	4.23372	4.90301	5.18814	6.10156	3.75066	6.54791	8.73345	8.84905	up	hit
AT5G59310	lipid transfer protein 4	5.7695	3.96633	8.59191	8.5372	9.40983	8.2229	4.37411	8.17435	9.89215	9.98865	up	hit
AT3G55070	LisH/CRA/RING-U-box domains-containing protein	8.99158	0.204707	0.268091	0.584396	1.00022	9.15701	0.0070416	0.0246945	0.45695	0.978909	up
AT2G24260	LJRHL1-like 1	10.7283	0.713668	1.14858	1.75152	2.75687	7.73224	0.0534481	-0.107974	0.552105	1.87458
AT5G58010	LJRHL1-like 3	8.68447	1.37137	0.502407	0.344467	0.231074	5.16138	-0.271393	-0.358293	0.127843	-0.360794
AT5G01460	LMBR1-like membrane protein	7.54413	0.404398	0.761575	0.790773	1.15209	7.99835	-0.113753	-0.231192	0.220856	0.954139
AT4G00210	LOB domain-containing protein 31	5.89471	0.692084	0.606812	0.075812	1.12922	5.2971	-0.0516596	-0.02231	-0.0509091	-0.0155195
AT5G06080	LOB domain-containing protein 33	5.43825	0.463811	0.577991	0.922859	1.00835	5.21789	0.375254	0.0673287	-0.0121937	-0.0251352
AT3G02550	LOB domain-containing protein 41	10.6383	0.809484	1.96193	2.67344	2.39338	9.81921	0.596586	0.810068	2.00079	2.18758
AT1G77590	long chain acyl-CoA synthetase 9	7.86262	0.356943	0.513498	0.965172	1.06274	7.23298	-0.34746	-0.171883	0.206669	-0.575373
AT3G02170	longifolia2	9.27748	-0.0699181	0.159377	0.838835	1.16183	11.2231	0.398436	0.68754	0.163087	-1.68773
AT2G18915	LOV KELCH protein 2	5.11305	0.144736	0.436872	0.669494	1.35878	5.48122	-0.0493835	0.0107075	0.168179	0.758144	up
AT2G38905	Low temperature and salt responsive protein family	4.7359	0.558176	1.64485	2.27724	3.16665	5.1737	0.281517	0.834054	1.34545	2.04407
AT3G05880	Low temperature and salt responsive protein family	9.52178	0.699796	0.809374	1.60714	1.86043	10.2287	0.196756	0.0193545	1.26573	1.99112
AT4G30660	Low temperature and salt responsive protein family	12.8829	0.269372	0.652848	0.910456	1.25286	14.6366	0.0246505	-0.184508	-0.699992	-0.519829
AT5G47175	low-molecular-weight cysteine-rich 3	4.97939	0.24768	0.338693	0.424048	1.17393	4.7511	0.0346176	0.258949	0.580915	1.75447	up
AT3G43505	low-molecular-weight cysteine-rich 30	5.10993	0.0644228	0.123998	-0.0561229	1.84503	4.95664	0.0816383	0.190044	1.55627	1.7553
AT1G75830	low-molecular-weight cysteine-rich 67	5.08023	0.445819	2.20085	5.08038	5.74377	6.09604	0.24152	-1.50831	-1.05949	4.46979
AT5G52310	RD29A	10.3843	2.73664	4.72945	5.3618	6.23038	12.5379	2.21306	2.22414	4.15723	4.60524	up	hit
AT5G51410	LUC7 N_terminus domain-containing protein	10.7669	-0.630781	0.10044	0.977632	1.22314	10.4699	-0.388477	-0.487479	-0.0779609	-0.10336
AT3G03340	LUC7 related protein	9.23731	-0.302104	0.0960771	0.698301	1.61928	8.98184	0.0266721	0.451898	0.83094	1.85203	up
AT1G78960	lupeol synthase 2	7.7807	-0.501208	0.395027	1.31687	1.02581	7.38279	1.09703	2.34737	2.67809	2.06025
AT3G24640	lyases	5.32804	0.0995571	0.000843903	0.201982	1.52969	4.91716	0.448094	0.584858	0.397962	0.852163
AT1G76060	LYR family of Fe/S cluster biogenesis protein	9.4536	0.259165	0.337412	0.789183	1.09065	9.30492	-0.0895218	-0.154639	0.349524	1.05098
AT4G33150	lysine-ketoglutarate reductase/saccharopine dehydrogenase bifunctional enzyme	11.4448	0.121885	0.143102	0.968501	1.79652	8.83749	0.584998	2.47059	5.26837	6.72006	up
AT4G24800	MA3 domain-containing protein	9.12913	0.172812	0.732167	1.53963	2.25637	9.17507	-0.1311	0.0510536	0.700813	1.9735	up
AT5G63190	MA3 domain-containing protein	12.3502	0.0389083	0.386336	0.801094	1.42216	11.5276	0.536519	0.875616	1.58378	2.13566	up
AT1G14780	MAC/Perforin domain-containing protein	8.16276	0.588363	-0.253918	0.570856	1.0505	5.49404	-0.30472	-0.00462603	0.203432	0.722495	up
AT3G12510	MADS-box family protein	9.41005	1.27731	3.21799	4.42457	5.48956	8.53026	0.0903106	-0.0348582	1.54833	4.63265	up
AT1G17310	MADS-box transcription factor family protein	6.09351	0.801519	0.403536	0.568193	1.2103	5.04264	0.0151966	0.0664253	0.256123	0.114701
AT2G47600	magnesium/proton exchanger	8.96943	0.38004	0.894524	1.43833	2.03249	9.77897	0.286007	0.322639	0.707684	1.26104	up
AT1G02140	mago nashi family protein	11.8686	-0.182719	-0.0522035	0.613463	1.03084	11.5966	-0.0657923	-0.0261376	0.263272	0.559867
AT1G04570	Major facilitator superfamily protein	5.74245	0.371604	0.847155	1.72736	2.41966	5.77047	0.50441	0.662245	1.42714	2.41258	up
AT1G08890	Major facilitator superfamily protein	8.22056	0.151037	0.370061	0.863354	1.42692	8.42253	0.493666	0.632115	0.449713	0.909873	up
AT1G08900	Major facilitator superfamily protein	7.29879	0.58102	0.405346	1.15525	1.46712	9.80287	0.142724	0.205894	-0.256382	-0.0955108
AT1G30560	Major facilitator superfamily protein	6.58615	1.32707	0.185488	-0.643833	-0.796917	5.30179	-0.083549	-0.163783	-0.28604	-0.216034
AT1G33440	Major facilitator superfamily protein	5.87658	0.093719	1.23565	1.86574	1.84028	5.93431	-0.408083	-0.59927	-0.688097	-1.12383
AT1G64890	Major facilitator superfamily protein	8.53597	0.711755	1.11496	1.74348	2.1386	9.6227	0.513911	0.120883	-0.179844	0.883135	up
AT1G67300	Major facilitator superfamily protein	8.24952	0.0659871	0.951933	1.20042	1.93388	8.26771	0.661035	1.08827	2.22738	3.19246	up
AT1G72120	Major facilitator superfamily protein	9.49421	0.782701	1.19446	1.55864	1.99258	8.20367	0.649625	0.873493	1.75032	3.19159	up
AT1G72140	Major facilitator superfamily protein	9.71689	1.31562	1.52438	0.960216	0.159167	8.41155	-0.280229	-1.02528	-0.909878	-2.2234
AT1G80530	Major facilitator superfamily protein	8.5306	0.300249	1.06383	1.59967	1.55784	8.63499	0.135517	0.190607	0.259532	-0.137279
AT2G18480	Major facilitator superfamily protein	6.13974	-0.113645	0.651174	0.869587	2.0909	5.85389	0.104324	0.605357	0.884908	0.486883	up
AT2G26690	Major facilitator superfamily protein	7.99763	1.43908	2.24326	3.60205	3.19809	10.5514	-0.400316	-0.495217	-0.0404993	-0.388544
AT2G34355	Major facilitator superfamily protein	7.35274	1.20559	0.900323	0.0431945	-0.48092	8.13287	0.146022	-0.187448	-0.783615	-0.126588
AT2G37900	Major facilitator superfamily protein	5.80445	1.29468	2.1357	2.33373	0.981293	6.41219	0.873158	1.72336	2.662	1.47885
AT3G20460	Major facilitator superfamily protein	7.59449	1.52482	0.390768	-0.316859	-1.30741	6.13442	-0.135871	0.217764	0.0295959	-0.971211
AT3G21670	Major facilitator superfamily protein	5.83092	1.06057	2.71915	3.47252	3.06921	8.45157	0.454358	1.11397	1.12283	1.84707
AT3G45680	Major facilitator superfamily protein	8.73268	1.95789	2.91987	2.35328	0.601045	7.28698	0.0163908	0.296873	0.108754	-0.121664
AT3G47960	Major facilitator superfamily protein	9.53113	0.407593	0.667615	0.650331	1.02709	11.2501	0.454237	0.571643	-0.734598	-0.0751582
AT3G53960	Major facilitator superfamily protein	7.28255	1.11476	2.33732	2.74535	2.71164	9.36165	0.47177	0.906394	1.39139	1.96788	up
AT4G17550	Major facilitator superfamily protein	7.17657	1.0871	1.76024	2.62823	3.75115	7.5855	0.753758	0.660231	1.86514	2.99299	up
AT4G19450	Major facilitator superfamily protein	8.35232	0.357063	0.941338	1.60466	1.27072	8.91392	0.366956	0.333481	0.0724555	0.0809041
AT5G26250	Major facilitator superfamily protein	5.11837	1.03441	0.85316	0.661799	0.16661	4.83236	-0.131059	-0.107165	-0.0368782	0.0976012
AT5G26340	Major facilitator superfamily protein	7.98505	1.00672	0.627538	1.41693	1.78458	8.64057	0.300537	0.667928	0.0188755	2.25921	up	hit
AT5G27350	Major facilitator superfamily protein	9.12526	0.439254	-0.286355	0.41197	1.16327	9.23478	-0.342818	0.187092	-0.268787	0.320254
AT5G62680	Major facilitator superfamily protein	11.7115	0.167408	0.985356	1.58173	1.22845	10.7892	0.0947731	0.534092	0.152134	0.101749
AT1G63010	Major Facilitator Superfamily with SPX (SYG1/Pho81/XPR1) domain-containing protein	6.07455	0.09605	0.827183	1.57916	1.73776	6.069	-0.283226	-0.167355	0.436709	1.36128	up
AT5G03860	malate synthase	7.92693	-0.494032	0.514428	1.63166	2.91	6.07256	0.208506	0.0554005	0.18525	0.962959
AT4G27940	manganese tracking factor for mitochondrial SOD2	7.10373	0.722175	0.406487	0.619497	1.32819	6.36665	-0.166503	-0.00143675	0.133464	0.0945262
AT1G19715	Mannose-binding lectin superfamily protein	7.91715	0.169371	0.659619	1.27359	-0.127003	9.14238	0.177975	0.624555	0.527035	0.504967
AT1G52100	Mannose-binding lectin superfamily protein	5.93996	0.175014	0.64463	1.10748	0.638671	6.27924	-0.544467	-0.593657	0.108383	-0.7059
AT1G73040	Mannose-binding lectin superfamily protein	6.70408	0.995101	2.21879	3.02878	3.11134	6.56363	1.02403	2.2365	3.00256	4.26144
AT3G21380	Mannose-binding lectin superfamily protein	4.6899	0.444059	0.090446	0.460838	1.09664	4.86699	-0.088812	-0.106741	0.00294484	-0.0777297
AT5G28520	Mannose-binding lectin superfamily protein	7.04063	2.9415	4.95727	6.02936	4.5168	5.22923	0.391686	-0.159042	0.278784	0.338884
AT2G18170	MAP kinase 7	5.97597	0.0301375	0.4001	1.13274	2.10355	6.39624	-0.0628143	0.170785	1.15831	2.46989	up
AT5G42600	marneral synthase	8.668	3.55147	4.11489	4.10045	2.65156	4.84457	-0.47019	-0.362207	-0.140149	-0.0511538
AT1G15180	MATE efflux family protein	5.79327	0.60713	0.695608	0.709613	1.33727	10.7483	0.196961	0.141375	0.480652	1.0637
AT1G51340	MATE efflux family protein	6.57564	0.398781	0.635638	0.966325	1.76015	7.35013	-0.142787	0.0672887	-0.152962	1.77615
AT1G66760	MATE efflux family protein	10.2777	-0.16883	0.318824	1.45824	1.45739	9.74258	0.0271606	0.749452	1.71573	2.34515	up
AT1G71140	MATE efflux family protein	7.49107	1.89027	1.16286	2.02963	2.61453	8.76658	-0.321693	-1.16367	-1.46942	-0.554973
AT3G03620	MATE efflux family protein	5.03063	0.252401	0.81494	2.17924	3.3337	4.76421	0.595638	0.533144	3.399	6.41903	up
AT5G17700	MATE efflux family protein	6.34397	0.541028	1.1019	1.5751	1.19993	8.65757	0.00320538	-0.369009	-0.601308	-1.34163
AT5G19700	MATE efflux family protein	6.07156	2.07463	0.95424	-0.0161188	-0.0646778	4.88639	0.130577	0.345977	0.356456	0.202219
AT5G38030	MATE efflux family protein	10.2496	0.773895	0.862395	1.26455	0.243042	6.50678	0.457462	-0.722954	-0.815803	-1.0622
AT5G52050	MATE efflux family protein	9.43651	-0.687785	-0.299808	0.145791	1.02159	10.179	-0.597552	0.0985569	-2.34352	-0.643222	up	hit
AT1G58340	MATE efflux family protein/ZRZ/ZRIZI	7.27695	1.43137	2.38392	4.09789	5.51253	7.1801	0.166255	0.110879	0.973403	2.64255	up
AT2G02955	maternal effect embryo arrest 12	8.20536	-0.351671	0.0865787	0.664666	1.16927	7.53611	-0.149555	0.104513	0.487659	1.30707
AT3G43160	maternal effect embryo arrest 38	8.57901	-0.27195	0.950497	1.93647	1.8688	8.35919	-0.00814889	-0.515253	-0.214949	0.137567
AT1G24140	Matrixin family protein	8.4239	1.46537	-0.199982	-1.21415	-0.716064	10.9326	0.424249	0.587808	-2.53304	-2.39839	up
AT2G16005	MD-2-related lipid recognition domain-containing protein	8.14576	3.37043	5.18179	5.67057	5.27531	5.07198	0.00386056	-0.183672	-0.245788	0.476341
AT5G23820	MD-2-related lipid recognition domain-containing protein	12.4146	1.05529	1.15824	0.68483	-0.251507	11.727	-0.367898	-1.53647	-2.4764	-4.16419
AT1G53470	mechanosensitive channel of small conductance-like 4	8.3717	0.202401	1.38768	2.44308	3.01887	6.21068	-0.187828	-0.0530519	1.71812	3.77209	up
AT3G14810	mechanosensitive channel of small conductance-like 5	5.82054	0.24212	0.607462	1.40929	1.96556	6.10641	-0.0547465	0.144725	0.124545	0.400102	up
AT1G78610	mechanosensitive channel of small conductance-like 6	8.85789	0.371222	1.1057	1.42214	2.02525	9.03846	0.15003	0.0693701	0.89614	1.00918	up
AT2G03070	mediator subunit 8	6.23073	-0.0713355	0.195047	0.0854156	1.32535	5.79318	-0.0762479	-0.0262018	0.316067	1.11203
AT5G07290	MEI2-like 4	7.92697	0.437519	1.04636	1.8625	2.78902	8.27811	0.103586	0.00797278	0.337708	1.25614	up
AT5G61960	MEI2-like protein 1	10.6319	-0.0112885	0.393377	1.05473	1.72774	9.96228	0.171328	0.276856	0.956811	1.57945	up
AT1G29400	MEI2-like protein 5	10.6488	0.431701	0.580024	1.55476	2.10018	10.5347	0.0666275	0.502351	0.786969	0.887333	up
AT1G79330	metacaspase 5	6.33031	1.30753	0.83367	0.713091	1.05139	4.7102	0.264627	0.144111	0.0136455	0.0269248
AT1G79320	metacaspase 6	7.64454	1.20988	0.0872612	-0.363652	-0.466636	4.91938	0.0976954	0.032516	0.322765	-0.0359487
AT5G04200	metacaspase 9	9.82351	0.893184	1.36945	1.53307	1.778	7.62028	0.090771	0.304642	1.97995	1.61748
AT5G41970	Metal-dependent protein hydrolase	6.78136	0.235198	0.62745	1.16643	1.93004	6.79661	0.141639	0.196963	0.644075	2.27362
AT4G33540	metallo-beta-lactamase family protein	7.16174	-0.0222849	0.926129	1.68494	2.7807	7.46665	0.0759617	0.0772214	0.741755	2.81719	up
AT4G29490	Metallopeptidase M24 family protein	8.94109	-0.1914	0.154935	0.348391	1.11976	8.72876	0.0273155	0.22587	0.394439	1.14395
AT3G09390	metallothionein 2A	13.7501	0.742742	2.14932	2.6486	3.6071	16.9215	0.179289	0.571262	1.03309	1.21584
AT5G02380	metallothionein 2B	13.4039	0.144634	0.668387	1.05167	0.716515	13.7489	-0.119915	-0.111003	0.0684185	1.35379
AT1G64660	methionine gamma-lyase	11.1336	1.17993	1.763	2.29311	2.49551	9.30614	0.304667	1.92158	3.95663	4.50416	up	hit
AT4G04800	methionine sulfoxide reductase B3	7.99311	0.187494	-0.270953	0.290522	1.05329	7.52753	-0.000244882	-0.200633	0.0798971	1.39986
AT3G50440	methyl esterase 10	6.19019	1.1502	2.42835	3.22816	3.42858	12.5961	0.0460093	0.352247	0.50465	-0.810648
AT4G16690	methyl esterase 16	5.97304	-0.0213683	-0.333713	-0.0431704	1.94178	8.04857	0.253271	0.416502	1.8276	3.64638	up
AT3G10870	methyl esterase 17	6.76207	0.466553	0.515482	1.02694	2.1112	9.85826	0.161207	0.369812	-0.110894	1.03129
AT5G10300	methyl esterase 5	9.98269	0.831561	1.66683	2.21314	2.81267	7.94988	0.65924	1.39409	3.61472	5.63546	up
AT4G37150	methyl esterase 9	8.5289	-0.0938694	0.108638	0.844959	1.09512	6.89577	0.388636	1.23352	1.04638	2.21873
AT4G22745	methyl-CPG-binding domain 1	10.666	-0.145698	0.0935272	0.775614	1.16829	11.3782	0.18955	0.324894	0.496831	0.885792
AT3G15790	methyl-CPG-binding domain 11	7.18853	-0.0109327	0.394644	1.48587	1.93	7.87233	0.0352089	0.335989	1.28865	2.06181	up
AT5G35330	methyl-CPG-binding domain protein 02	8.96034	0.115213	0.36432	0.824735	1.17047	9.1347	0.0528118	0.116698	0.539939	0.557707
AT5G52230	methyl-CPG-binding domain protein 13	6.93906	0.4903	0.551139	0.982435	1.25225	7.09792	0.241354	0.299711	0.733353	0.97413
AT5G17900	microfibrillar-associated protein-related	9.56617	-0.243059	0.143496	0.561747	1.19097	9.3454	0.204417	0.554673	1.00904	1.08336
AT1G24764	microtubule-associated proteins 70-2	10.1661	0.0733323	0.704057	1.01532	1.13868	10.2685	-0.113549	0.207458	0.657452	0.0351724
AT4G17220	microtubule-associated proteins 70-5	8.96246	0.452332	1.0702	1.03428	1.20784	6.07345	0.0633606	0.198346	3.27474	1.39108
AT4G30972	MIR156B; miRNA	4.61347	0.250035	0.506135	0.802261	2.30664	4.72827	-0.0750326	-0.132762	0.151261	0.640134
AT5G10945	MIR156D; miRNA	4.76595	-0.192233	-0.106454	0.218444	1.2904	5.21099	-0.085157	0.134363	0.707474	1.33452
AT3G10745	MIR158A; miRNA	6.49074	0.048483	0.493454	1.36944	1.96811	5.85034	0.0201038	-0.0757296	0.31312	1.03398
AT1G73687	MIR159/MIR159A; miRNA	6.37776	-0.144796	0.963929	2.35502	3.85724	6.44008	0.0396534	0.509903	1.51156	4.31048
AT1G18075	MIR159/MIR159B; miRNA	7.06545	-0.468174	0.214134	0.509381	1.64379	7.306	-0.199537	0.155313	-0.009223	1.71375
AT5G46845	MIR160/MIR160C (MICRORNA160); miRNA	5.41914	0.531724	1.44381	2.72757	3.91837	5.10387	-0.0670495	0.194982	0.788838	2.42736
AT1G48267	MIR161; miRNA	5.75906	0.250636	0.312506	0.861184	1.32049	5.44571	0.097783	0.114313	0.201057	0.0341188
AT5G23065	MIR162B; miRNA	5.44394	0.0736824	0.25724	1.06889	1.15839	5.11325	0.370034	0.431777	0.528468	0.489182
AT5G01747	MIR164/MIR164B; miRNA	5.65233	0.05671	0.266762	0.853551	1.37462	5.81124	0.215952	0.337982	0.300401	0.259953
AT3G04765	MIR167C; miRNA	6.09593	-0.37737	0.144092	1.18798	1.2435	5.39476	-0.0102762	0.0445973	0.126306	0.23751
AT4G19395	MIR168/MIR168A; miRNA	5.57969	-0.217483	0.0383712	0.983566	1.6432	5.74494	0.0833961	0.133496	0.369688	1.79758
AT5G45307	MIR168/MIR168B; miRNA	5.28952	-0.0537087	0.629401	1.43886	2.537	5.85965	-0.517664	-0.378408	-0.132548	0.855009
AT2G10606	MIR396A; miRNA	5.95646	0.888469	0.989817	1.25682	1.64271	6.6974	0.581275	-0.0921302	0.133658	0.277259
AT1G77235	MIR402; miRNA	4.88625	0.358063	0.398452	0.769175	1.08216	5.09825	0.0513914	0.0751818	0.25119	0.141975
AT1G70645	MIR777a; miRNA	4.76936	0.145394	0.28639	0.515837	1.02456	5.07172	-0.185796	-0.191017	-0.225053	-0.26485
AT5G13887	MIR848a; miRNA	5.52999	0.0678573	0.296264	0.57593	1.13245	5.50207	-0.34196	-0.195456	-0.051845	0.0987725
AT3G25120	Mitochondrial import inner membrane translocase subunit Tim17/Tim22/Tim23 family protein	9.70965	-0.13408	0.0148618	0.501428	1.10922	10.0485	-0.157426	-0.24306	-0.00449783	0.361831
AT4G16160	Mitochondrial import inner membrane translocase subunit Tim17/Tim22/Tim23 family protein	4.64021	-0.0355029	0.280138	0.550351	1.11621	5.12057	0.296323	0.757487	1.36856	2.97191	up
AT1G79900	Mitochondrial substrate carrier family protein	6.03666	1.23541	2.06695	2.92244	2.75981	5.49196	0.977757	1.7449	3.9614	4.5054	up
AT2G35800	mitochondrial substrate carrier family protein	7.24932	-0.214838	0.117354	0.27778	1.06062	7.748	0.0248291	-0.14124	-0.339479	-0.196208	up
AT4G15010	Mitochondrial substrate carrier family protein	9.03564	-0.292778	-0.160541	0.287661	1.02993	8.96793	0.1913	0.34084	0.297599	0.93257
AT5G26200	Mitochondrial substrate carrier family protein	6.54124	-0.881941	-0.181714	1.00172	0.928461	7.73782	-0.0963201	-0.164359	-0.502019	-1.55536	up
AT5G56450	Mitochondrial substrate carrier family protein	7.92412	0.016907	0.222938	0.556037	1.0064	8.67002	-0.124362	-0.2398	0.046312	0.464782
AT5G61810	Mitochondrial substrate carrier family protein	4.88481	0.182704	0.313174	0.647447	1.55114	5.87285	-0.0260086	-0.115096	-0.149354	0.662631	up
AT2G03050	Mitochondrial transcription termination factor family protein	6.42992	0.125054	0.176661	0.109406	1.08004	7.55942	-0.262032	-0.340644	-0.0136064	0.171468
AT2G34620	Mitochondrial transcription termination factor family protein	6.14006	0.486716	0.403288	0.81946	1.16911	11.4476	-0.282842	-1.10879	-1.88568	-3.98382
AT4G25200	mitochondrion-localized small heat shock protein 23.6	5.18096	0.109287	0.10793	0.426664	1.21164	4.895	0.104419	-0.0781686	-0.00213714	0.141224
AT3G58640	Mitogen activated protein kinase kinase kinase-related	5.58448	0.201175	0.516341	1.31436	1.45578	5.8442	-0.147678	-0.0798918	0.121589	-0.0615642
AT1G10210	mitogen-activated protein kinase 1	6.8429	-0.0713526	0.540141	1.41558	1.60473	7.08053	-0.0378411	0.183646	0.553623	0.154131
AT1G53510	mitogen-activated protein kinase 18	7.36959	-0.0821987	0.418789	0.422513	1.02079	7.38213	-0.227703	-0.0382343	-0.0580436	0.986964
AT1G07150	mitogen-activated protein kinase kinase kinase 13	5.06535	-0.26309	0.272488	0.393557	1.55234	5.08749	-0.097315	-0.3021	-0.303632	0.185519	up
AT4G26890	mitogen-activated protein kinase kinase kinase 16	7.29795	0.266633	0.25427	0.301043	1.35839	5.66446	0.302604	0.645465	-0.284951	-0.458362
AT2G32510	mitogen-activated protein kinase kinase kinase 17	7.95442	0.605959	0.947087	1.08411	1.12847	6.38883	0.234967	0.0820043	1.78322	1.25853	up
AT1G05100	mitogen-activated protein kinase kinase kinase 18	8.23544	1.29482	2.36924	3.52275	3.85257	6.78384	0.993168	1.7587	5.24894	5.55638	up
AT5G67080	mitogen-activated protein kinase kinase kinase 19	8.74366	-0.426006	-1.26195	-0.551696	1.61848	8.01982	-1.112	0.818256	2.05074	3.64763	up
AT1G53570	mitogen-activated protein kinase kinase kinase 3	9.53416	0.0333045	0.138724	0.807017	1.38299	9.42291	0.213055	0.31183	0.919607	1.59239	up
AT5G66850	mitogen-activated protein kinase kinase kinase 5	9.23527	0.351805	0.396954	0.909982	1.45725	9.03675	0.0790905	-0.0731826	0.103126	1.06376	up
AT4G24680	modifier of snc1	11.4898	-0.0683896	0.432878	0.749541	1.00792	10.8182	0.0630705	0.140078	0.660253	0.788868	up
AT1G69680	Mog1/PsbP/DUF1795-like photosystem II reaction center PsbP family protein	5.80502	0.0554548	-0.166338	-0.0827078	1.17945	5.95654	-0.53805	-0.405027	-0.530574	0.64849
AT1G77090	Mog1/PsbP/DUF1795-like photosystem II reaction center PsbP family protein	5.80719	0.0288708	0.178766	0.407942	1.01126	10.5876	-0.112546	-0.181557	-0.581366	-0.125767
AT1G16540	molybdenum cofactor sulfurase (LOS5) (ABA3)	8.48553	-0.156281	-0.225995	0.512747	1.33883	7.82385	-0.0286897	0.13187	0.728667	1.98294	up
AT3G52880	monodehydroascorbate reductase 1	10.5967	0.501461	0.676731	1.14982	1.77163	10.6513	-0.0326923	-0.0170126	0.660672	1.88267
AT3G27820	monodehydroascorbate reductase 4	10.746	0.435646	0.551327	1.21008	1.85214	12.1908	0.346029	0.382879	0.411184	0.442754
AT4G31780	monogalactosyl diacylglycerol synthase 1	8.39677	-0.186357	-0.0141638	0.529638	1.08039	10.7007	-0.0264822	-0.289496	-0.835286	-0.542477	up
AT3G24730	mRNA splicing factor, thioredoxin-like U5 snRNP	9.60272	-0.467397	-0.462269	0.379627	1.38652	9.60259	0.0069979	0.351455	0.547518	1.15966
AT3G62700	multidrug resistance-associated protein 10	11.2246	0.301218	0.827331	0.855089	1.26649	11.8578	0.255872	0.121402	0.163255	0.0280609
AT2G47800	multidrug resistance-associated protein 4	7.09745	0.368617	0.646285	1.01696	0.833727	6.64172	0.155265	-0.342723	-0.0615569	0.972342	up	hit
AT3G24500	multiprotein bridging factor 1C	8.89453	0.225944	0.209507	1.15247	1.8346	9.20111	-0.383462	0.00195822	1.15008	2.72717	up	hit
AT3G06490	myb domain protein 108	6.98914	-0.172662	-0.514204	0.195217	1.05823	5.35134	-0.215545	0.457059	1.12387	1.65528	up
AT1G48000	myb domain protein 112	7.85612	1.1409	1.01344	1.94453	1.70289	6.33432	0.830557	2.36345	4.72645	4.86379
AT3G30210	myb domain protein 121	5.48919	1.4643	3.22552	4.7793	4.70445	4.64287	0.933421	0.517021	0.941042	1.22913
AT1G74080	myb domain protein 122	7.14888	1.28664	0.233861	0.616705	0.795401	5.90101	-0.399481	-0.635288	-0.638404	-0.610405	up
AT2G31180	myb domain protein 14	7.99924	-0.379723	-0.199485	0.529835	1.28069	5.47571	-0.285027	-0.14292	0.00360058	0.378805	up
AT2G47190	myb domain protein 2	7.05486	0.0882324	0.627314	1.54405	2.30465	5.88908	0.130352	1.12283	1.60381	2.12473	up	hit
AT1G66230	myb domain protein 20	6.5585	0.111671	1.16003	2.59588	3.84187	8.84148	-0.442193	-0.807779	-0.0689891	-0.54185
AT1G22640	myb domain protein 3	9.73558	0.512254	0.751142	1.21207	1.18106	10.0555	0.231445	0.82153	1.99897	1.44657	up
AT3G24310	myb domain protein 305	7.35423	2.34642	4.22463	4.81023	4.83729	5.06035	0.0975878	-0.000699561	0.48018	0.897263	up
AT3G09370	myb domain protein 3r-3	8.02408	-0.165006	0.0167291	0.392062	1.0825	8.01506	0.228987	0.428257	1.12652	1.78759	up
AT4G28110	myb domain protein 41	6.86977	0.700095	0.318735	1.06538	1.53242	4.52483	0.305389	0.430144	0.667401	1.23731	up
AT5G16600	myb domain protein 43	7.75085	0.0550987	0.327223	1.33466	2.01717	6.10865	0.0549799	0.621048	2.9135	3.22299
AT5G12870	myb domain protein 46	7.19307	0.571935	1.18655	1.64739	2.44309	6.68365	-0.0564961	0.428545	1.79118	1.25044
AT1G18710	myb domain protein 47	5.18493	0.419324	0.939496	3.06297	2.28074	7.30374	1.26396	2.21723	2.45418	0.57445	up
AT3G18100	myb domain protein 4r1	6.65981	-0.369793	-0.00838444	0.382028	1.2823	6.71251	0.0442817	0.250835	0.6479	1.58573	up
AT1G17950	myb domain protein 52	6.48764	0.582494	0.585451	0.84399	1.34291	5.063	0.0654849	0.117176	0.973947	0.103082
AT1G73410	myb domain protein 54	6.84574	0.196667	0.303771	0.534908	1.30673	5.08546	-0.0763194	0.0166806	0.421361	0.111306
AT1G09540	myb domain protein 61	6.97583	0.947309	1.25034	1.45106	0.731369	5.05517	0.197281	1.08579	3.40566	0.351311
AT2G16720	myb domain protein 7	11.0279	-0.746022	-0.0703581	0.809782	1.27336	8.22047	-0.239392	1.32043	2.42601	3.01755	up
AT4G05100	myb domain protein 74	6.22874	0.948359	1.62925	2.13769	2.41199	5.77361	0.848875	1.20383	2.58564	3.19112	up
AT4G13480	myb domain protein 79	5.49194	1.78265	5.11775	5.13253	4.689	4.7063	0.154785	0.362663	0.676485	0.610862
AT3G47600	myb domain protein 94	6.22302	-0.421748	0.604103	1.25104	0.948472	7.87637	0.329669	0.505145	1.78797	1.51141	up
AT4G21440	MYB-like 102	5.1548	0.0604101	0.341364	1.04012	2.48068	6.21546	0.485051	0.713366	1.46686	2.47939	up
AT2G20400	myb-like HTH transcriptional regulator family protein	6.40039	0.0453778	-0.0233174	0.786422	1.59216	6.36949	0.266394	0.746961	0.942599	1.20665
AT3G13040	myb-like HTH transcriptional regulator family protein	6.00612	0.176025	0.41737	0.583115	1.49848	6.66901	0.418347	0.309934	0.670421	1.79541
AT1G35516	myb-like transcription factor family protein	10.1475	-0.475848	0.228697	1.1029	1.20673	9.49508	0.423982	1.16876	1.43876	1.45862
AT5G47390	myb-like transcription factor family protein	10.3718	0.0716958	0.290774	0.67614	1.11966	11.149	0.0298579	0.220549	0.586641	0.494747	up
AT1G14520	myo-inositol oxygenase 1	5.47821	0.0119149	1.4056	2.58072	4.42555	7.03744	0.108037	0.0476845	-0.446054	0.805077
AT4G18010	myo-inositol polyphosphate 5-phosphatase 2	6.23476	-0.168698	0.436892	1.00742	1.65984	6.2121	0.267769	0.424779	-0.401678	1.67776	up
AT2G22240	myo-inositol-1-phosphate synthase 2	5.71446	0.5817	0.783214	0.94184	1.51454	5.97971	0.307092	0.5435	0.860831	1.16162
AT1G54560	Myosin family protein with Dil domain	4.93465	-0.250157	0.211417	0.381348	1.59416	5.13438	-0.36362	0.154884	0.412903	1.92604
AT5G59210	myosin heavy chain-related	7.2378	-0.169871	0.2891	0.607451	1.0349	6.80792	0.204131	0.119837	0.293693	0.613618
AT4G32190	Myosin heavy chain-related protein	7.94154	-0.152982	0.150218	0.532954	1.3127	10.1118	-0.100403	-0.287932	0.0753942	1.37908	up
AT3G10550	Myotubularin-like phosphatases II superfamily	7.42788	0.196751	0.208822	0.952117	2.28528	6.8984	0.166855	0.406819	0.769261	2.18032	up	hit
AT5G04540	Myotubularin-like phosphatases II superfamily	10.6309	-0.351374	-0.0730584	0.407879	1.2378	9.8233	0.113267	0.327718	0.738637	1.65802	up
AT1G52030	myrosinase-binding protein 2	4.71435	0.419361	1.4525	4.38327	2.19234	10.1825	1.15837	2.32774	3.11252	0.313283
AT5G14180	Myzus persicae-induced lipase 1	7.2833	0.145514	0.780316	1.31749	1.89875	6.44677	-0.442657	-0.244689	0.136569	3.36128
AT3G02320	N2,N2-dimethylguanosine tRNA methyltransferase	7.2212	-0.339206	0.0493046	0.485318	1.12131	7.31878	-0.317042	-0.11549	0.27742	0.993347	up
AT1G79610	Na+/H+ antiporter 6	9.18371	0.0183429	0.264332	0.988345	1.33562	8.60957	0.40738	0.75322	1.25612	1.83228
AT1G01720	NAC (No Apical Meristem) domain transcriptional regulator superfamily protein	9.40531	0.760708	1.41506	2.57375	2.80006	9.00329	-0.230487	-0.275965	1.74087	3.007	up
AT1G52880	NAC (No Apical Meristem) domain transcriptional regulator superfamily protein	7.7756	0.347979	0.334416	0.987434	1.46746	9.19821	0.261926	0.395413	1.28264	1.19762
AT4G27410	NAC (No Apical Meristem) domain transcriptional regulator superfamily protein	10.9375	1.36976	2.77522	4.2044	4.41009	11.053	0.775462	1.34221	4.47144	5.06611	up	hit
AT5G39610	NAC domain containing protein 6	9.71601	1.28511	0.869915	1.53052	1.64624	8.61582	-0.256213	1.2829	3.19332	3.3077	up
AT5G61430	NAC domain containing protein 100	6.70027	1.64648	1.18241	0.78577	1.10801	6.213	0.0357369	0.668356	0.51158	0.315585
AT5G66300	NAC domain containing protein 105	7.0541	0.466178	0.960372	1.5815	1.87872	5.78062	0.598643	0.653955	1.33708	1.40169
AT1G52890	NAC domain containing protein 19	6.49688	1.61255	3.02712	4.52114	5.47416	8.68012	-0.238757	2.23299	4.44958	4.40831	up	hit
AT3G15500	NAC domain containing protein 3	7.74625	0.911723	0.529116	1.61864	2.16772	6.9879	-0.467939	1.02404	1.61675	1.71127	up	hit
AT1G77450	NAC domain containing protein 32	9.28224	1.47535	1.91108	3.05159	3.22319	9.58614	0.20145	0.293544	3.64305	4.12869	up
AT2G43000	NAC domain containing protein 42	8.02814	1.79942	0.384055	-1.55076	-1.83702	6.97557	-0.156157	-0.978022	-1.61988	-1.70346
AT3G04070	NAC domain containing protein 47	6.50947	0.807407	0.942417	1.06313	1.76266	6.14483	-0.0948127	0.360987	1.09181	2.21713	up
AT3G44290	NAC domain containing protein 60	6.11942	1.09486	2.99008	4.63443	5.53234	5.47111	0.116742	0.528105	2.80767	5.16669
AT4G01550	NAC domain containing protein 69	5.45415	-0.15863	0.331313	0.843788	1.99378	6.05474	-0.303106	-0.0717783	0.0872647	0.668014
AT4G28500	NAC domain containing protein 73	7.26154	0.620861	1.41623	1.38367	1.48995	6.51041	-0.376336	0.183793	2.11257	-0.127016
AT4G29230	NAC domain containing protein 75	6.541	0.269499	0.486537	0.610443	1.07993	5.63935	0.168504	0.271408	0.433809	0.711697
AT5G22290	NAC domain containing protein 89	8.78135	0.7451	1.92597	3.18806	4.08889	9.02538	0.440364	1.39996	3.25083	3.85387	up
AT5G41090	NAC domain containing protein 95	5.22092	0.246093	-0.0890725	1.45564	1.41262	5.41265	-0.0400977	-0.178954	-0.0172174	0.151957
AT1G32870	NAC domain protein 13	9.32837	0.669342	0.40514	1.31294	2.43351	8.88631	0.471213	0.149095	0.817836	1.73195	up
AT2G22910	N-acetyl-l-glutamate synthase 1	7.21977	0.0248216	0.392977	0.453565	1.11658	7.84557	0.041115	0.121658	0.0594202	0.63607	up
AT1G07440	NAD(P)-binding Rossmann-fold superfamily protein	5.63309	0.424899	0.818901	1.45397	1.52793	12.2133	0.0507784	0.444872	0.132402	-0.724224
AT1G09500	NAD(P)-binding Rossmann-fold superfamily protein	5.00229	0.402646	0.633273	1.43995	2.53272	8.12045	0.914847	1.45773	4.01192	6.73308	up
AT1G30620	NAD(P)-binding Rossmann-fold superfamily protein	8.79049	0.662543	0.998317	1.57202	2.27849	9.13167	-0.0794087	0.148517	0.412454	1.7924	up
AT1G54870	NAD(P)-binding Rossmann-fold superfamily protein	5.16872	0.182609	1.47524	2.14003	5.00937	4.94394	-0.00881808	0.867695	4.4749	7.74524
AT1G62610	NAD(P)-binding Rossmann-fold superfamily protein	8.94929	-0.144141	0.203412	0.854378	1.04767	8.87392	0.416525	0.677705	1.27729	1.88502
AT2G23910	NAD(P)-binding Rossmann-fold superfamily protein	7.70952	-0.193105	-0.101008	0.918477	1.68906	9.76144	-0.0531942	0.297065	1.21587	1.3268	up
AT2G29150	NAD(P)-binding Rossmann-fold superfamily protein	5.35337	0.748585	0.22116	0.398658	1.16573	4.92622	0.233056	0.0771485	0.0560353	-0.0301863
AT2G33590	NAD(P)-binding Rossmann-fold superfamily protein	10.6964	-0.416198	-0.0545365	0.696461	2.0413	9.48974	0.649014	0.943049	3.07322	4.74506	up	hit
AT2G34850	NAD(P)-binding Rossmann-fold superfamily protein	6.2922	0.345423	1.93977	3.7497	4.77027	5.92561	0.97362	1.99344	4.18665	5.14414	up
AT2G37540	NAD(P)-binding Rossmann-fold superfamily protein	7.30878	1.08275	0.771402	-0.29661	-0.852311	10.6643	0.272781	0.0676255	-1.19863	-1.02887
AT3G04000	NAD(P)-binding Rossmann-fold superfamily protein	6.23736	-0.120136	0.115453	0.975583	1.81691	6.95362	-0.285525	-0.539029	0.0441191	1.28863	up
AT3G05260	NAD(P)-binding Rossmann-fold superfamily protein	5.02062	-0.184558	-0.0183379	0.223929	1.24833	4.69887	0.34004	0.812862	3.66355	6.64597
AT3G46170	NAD(P)-binding Rossmann-fold superfamily protein	6.58079	1.15851	1.13449	0.964903	0.122804	5.40664	0.458119	0.753563	1.03767	0.772937
AT4G03140	NAD(P)-binding Rossmann-fold superfamily protein	6.78354	-0.0801738	0.409422	2.20197	2.83848	5.94539	-0.259577	0.0418757	-0.0206293	-0.378233
AT4G24220	NAD(P)-binding Rossmann-fold superfamily protein	8.0595	0.517008	0.743223	1.23582	1.95588	7.9776	0.508614	0.30325	0.339127	2.15531
AT5G10730	NAD(P)-binding Rossmann-fold superfamily protein	9.96654	0.149726	0.711482	1.17511	1.64928	9.59108	0.35486	0.367275	1.01008	1.67902	up
AT5G19440	NAD(P)-binding Rossmann-fold superfamily protein	12.6763	0.280912	0.446423	0.630905	1.14182	11.5706	0.254335	0.149682	0.719272	2.25031	up
AT5G52810	NAD(P)-binding Rossmann-fold superfamily protein	9.19899	1.10128	0.673936	0.0197763	0.0105168	9.92319	0.424951	-0.59426	-0.569362	-0.322428
AT4G05020	NAD(P)H dehydrogenase B2	11.2832	0.917963	0.90922	1.28511	2.05658	9.21774	0.256282	0.0145791	0.969099	1.70604	up
AT2G37760	NAD(P)-linked oxidoreductase superfamily protein	10.0857	0.475784	0.712447	0.98439	1.6639	9.9395	0.168883	0.183228	1.06009	2.10692	up	hit
AT2G37770	NAD(P)-linked oxidoreductase superfamily protein	5.73603	0.798602	1.92615	3.65606	4.84596	7.34012	0.179011	0.0305467	3.11564	3.76464	up	hit
AT5G01670	NAD(P)-linked oxidoreductase superfamily protein	6.5134	0.0119543	0.934485	1.93599	3.37368	6.7314	0.432465	0.823815	2.54793	4.63976	up
AT5G22470	NAD+ ADP-ribosyltransferases;NAD+ ADP-ribosyltransferases	5.11347	-0.138011	-0.0750596	-0.256109	1.18781	4.70901	0.301907	0.338381	2.23525	4.95276
AT2G07751	NADH:ubiquinone/plastoquinone oxidoreductase, chain 3 protein	11.749	0.313988	0.941222	1.73314	1.43991	11.1773	0.4022	0.287774	0.370794	0.542002
AT5G11770	NADH-ubiquinone oxidoreductase 20 kDa subunit, mitochondrial	7.83539	0.745756	1.20835	1.63882	2.66811	7.69864	0.151508	0.0166262	0.991637	3.15998
AT2G07689	NADH-Ubiquinone/plastoquinone (complex I) protein	10.379	0.255853	0.905913	1.50232	1.3884	9.79755	0.204653	0.266585	0.125915	0.463701	up
AT2G19900	NADP-malic enzyme 1	6.00366	1.73397	3.54266	4.5142	5.55884	5.17404	0.28517	1.73244	5.06801	6.64396	up
AT3G07300	NagB/RpiA/CoA transferase-like superfamily protein	7.64948	0.312691	0.818305	1.15544	1.66682	8.03086	-0.22807	-0.302925	-0.0678567	0.550825
AT1G18800	NAP1-related protein 2	5.99642	-0.111135	0.160353	0.763976	1.33542	5.90218	-0.13643	0.000954399	0.101185	1.32723
AT5G67330	natural resistance associated macrophage protein 4	7.64857	0.25363	0.776519	1.45035	2.23908	7.7526	0.539688	0.96082	1.18574	1.89331
AT4G26090	NB-ARC domain-containing disease resistance protein	8.24119	0.648406	0.209871	0.771049	1.08591	9.57719	0.0739051	0.328382	-0.298164	-0.743916	up
AT5G06370	NC domain-containing protein-related	10.9401	0.439682	0.703125	1.13009	1.59617	10.551	0.282689	0.385526	1.56	2.74677	up
AT1G32340	NDR1/HIN1-like 8	6.65395	0.0790457	0.7541	1.67134	2.89451	6.81138	-0.051504	0.110029	0.979606	2.86134	up
AT2G17730	NEP-interacting protein 2	5.89567	0.206649	0.495537	0.886642	2.05213	6.33627	0.0963098	0.336717	0.973231	2.74186	up
AT2G38010	Neutral/alkaline non-lysosomal ceramidase	10.8886	0.98009	1.43214	1.48197	1.44788	11.8104	0.178211	-0.559617	-0.781822	-0.977445	up
AT1G10170	NF-X-like 1	9.85475	1.01254	1.47129	2.30517	3.52085	9.26454	0.355699	0.116495	0.340466	1.77957	up
AT1G23880	NHL domain-containing protein	6.84452	-0.257309	0.742884	0.439915	1.38452	7.17431	-0.0486708	-0.196661	-0.292986	-0.544985	up
AT5G56080	nicotianamine synthase 2/NAS2	10.1137	1.11352	-0.380949	-2.50199	-2.65495	5.50427	0.514387	0.468533	0.00290446	-0.108288
AT5G23220	nicotinamidase 3	8.69747	1.21723	2.39899	2.57404	3.24779	4.59871	0.296346	0.362913	0.219693	0.582416
AT4G18350	nine-cis-epoxycarotenoid dioxygenase 2	5.63525	1.41433	3.79295	4.69233	4.50035	5.15137	-0.156434	0.20112	1.8562	0.657689
AT1G30100	nine-cis-epoxycarotenoid dioxygenase 5	5.7543	0.755134	0.56554	1.24761	0.883526	6.25113	0.319591	0.327858	0.379411	-0.532326		hit
AT1G78390	nine-cis-epoxycarotenoid dioxygenase 9	5.39292	0.86587	1.59006	1.83739	1.0771	4.97403	0.0135418	0.18267	0.751844	0.988215
AT1G69870	nitrate transporter 1.7	7.41465	0.573783	1.88171	2.10043	3.01417	11.9191	0.756648	1.06159	1.13662	2.64345	up
AT4G21680	NITRATE TRANSPORTER 1.8	9.60335	-1.44652	-0.31606	0.140673	1.10957	6.56355	-0.00161231	-0.870269	-0.357491	2.51429	up
AT1G69850	nitrate transporter 1:2	9.11664	0.426329	0.756019	0.581122	1.06419	8.0759	-0.341644	-0.335722	-0.649449	-1.07588
AT3G44300	nitrilase 2	11.2698	0.70149	0.36562	1.03892	1.44459	9.43791	0.0752686	-0.815592	-0.311424	1.21332	up
AT5G48180	nitrile specifier protein 5	6.58488	1.05058	2.29474	2.85452	4.24821	6.18863	0.0663044	0.360006	1.91695	5.50473	up
AT1G75280	NmrA-like negative transcriptional regulator family protein	10.8413	1.08942	1.89384	1.30737	0.312432	10.5492	0.221924	0.417606	2.10048	-0.796825
AT4G34540	NmrA-like negative transcriptional regulator family protein	5.73552	-0.324763	-0.140043	0.266787	1.16017	5.64779	0.0426565	0.165676	0.473362	1.56605
AT1G01070	nodulin MtN21 /EamA-like transporter family protein	8.11413	0.197439	1.10677	0.77795	1.3045	7.15922	-0.226721	-0.0454653	-0.29882	0.438993
AT1G21890	nodulin MtN21 /EamA-like transporter family protein	5.57418	1.75119	3.93966	2.97911	2.64842	5.08596	0.482191	0.821641	0.70649	0.249095
AT2G39510	nodulin MtN21 /EamA-like transporter family protein	9.2847	1.30551	2.80645	2.57406	2.35752	6.97765	0.343515	1.07521	1.34756	1.07288
AT2G40900	nodulin MtN21 /EamA-like transporter family protein	9.03401	0.23389	0.500124	0.790834	1.18927	6.35332	-0.0305392	0.587625	0.931481	1.11398
AT3G45870	nodulin MtN21 /EamA-like transporter family protein	6.74632	0.6918	1.19763	0.945727	0.72436	6.46024	0.485667	0.472263	1.54497	-0.335985
AT3G53210	nodulin MtN21 /EamA-like transporter family protein	7.52503	0.170113	0.394088	0.985091	1.30421	7.88925	0.0557858	0.0435244	0.0820149	-0.53332
AT3G56620	nodulin MtN21 /EamA-like transporter family protein	7.16814	1.65339	2.72526	2.62403	3.45471	8.07371	-0.0566793	0.563563	0.917748	1.1071	up
AT4G16620	nodulin MtN21 /EamA-like transporter family protein	6.44372	0.52953	0.526928	1.10935	2.25995	5.50433	-0.121989	0.746921	1.83016	2.53243
AT4G28040	nodulin MtN21 /EamA-like transporter family protein	8.20313	1.37888	0.757759	0.350046	-0.0574853	6.27017	0.917298	1.97226	2.75339	1.17814
AT5G07050	nodulin MtN21 /EamA-like transporter family protein	4.87946	0.614465	2.3153	1.98421	2.2389	4.6704	0.325857	0.0457728	0.369848	0.0201856
AT1G21460	Nodulin MtN3 family protein	5.98403	-0.309751	0.948114	2.46644	1.93833	9.31959	-0.0349168	0.537016	2.37337	1.66159	up
AT3G14770	Nodulin MtN3 family protein	9.07914	1.24705	-0.120755	0.472578	1.33405	7.87226	-0.454314	-0.983148	-0.42456	0.675366
AT3G28007	Nodulin MtN3 family protein	5.12737	0.598835	3.55829	5.29626	6.1552	7.69458	0.822753	1.81905	4.57115	6.03555	up
AT3G48740	Nodulin MtN3 family protein	5.57904	1.68165	4.69002	5.67088	5.90033	12.3127	-0.0521106	0.15356	-0.369997	-0.173634
AT4G25010	Nodulin MtN3 family protein	6.55305	1.65282	2.89597	2.66715	2.59796	5.2305	0.279858	1.02336	2.35289	2.55594
AT5G50800	Nodulin MtN3 family protein	7.14011	1.77958	3.54993	3.5646	3.98599	7.36873	0.520178	1.34026	1.50974	2.31155
AT1G74780	Nodulin-like / Major Facilitator Superfamily protein	6.82903	0.392937	0.710946	1.06581	1.50141	7.29566	0.0360987	-0.132487	0.179497	0.46568
AT3G03530	non-specific phospholipase C4	7.51124	0.689202	0.480441	0.626237	1.24953	5.7515	-0.000975387	-0.069496	0.521474	1.0287
AT3G48610	non-specific phospholipase C6	9.33227	0.581493	1.04385	0.292079	-0.143902	10.917	-0.253762	-0.187321	-0.868224	-1.26157
AT4G22920	non-yellowing 1	9.09011	0.943381	0.925534	1.35362	1.74802	10.0111	-0.0653356	0.514617	1.96661	2.71343	up
AT1G15960	NRAMP metal ion transporter 6	5.61094	-0.133613	-0.157107	0.536441	1.21445	5.36904	-0.155546	0.257003	1.5571	3.11454
AT1G51130	Nse4, component of Smc5/6 DNA repair complex	8.13797	-0.165228	0.226114	1.06066	1.40153	8.01334	0.0475675	0.0933056	0.866589	1.08529
AT3G25560	NSP-interacting kinase 2	5.98671	0.193744	0.811995	1.46126	0.983613	5.81296	-0.437166	-0.265914	-0.165589	-0.577615
AT4G00590	N-terminal nucleophile aminohydrolases (Ntn hydrolases) superfamily protein	7.55848	-0.23107	0.190921	0.571848	1.33496	7.31596	0.0804893	0.289878	0.55616	1.08879	up
AT1G50260	N-terminal-transmembrane-C2 domain type 5.1	5.3901	-0.124012	0.284197	0.903942	1.4928	5.39334	-0.00477917	0.269736	0.969999	2.23853	up
AT2G27300	NTM1-like 8	5.61647	-0.0124265	1.4162	3.01762	4.28433	5.39879	-0.11132	0.153667	1.0554	2.97079	up
AT5G12840	nuclear factor Y, subunit A1	6.21965	0.684109	0.986382	1.13089	1.44698	7.11562	0.28182	0.376775	1.15718	1.64987	up
AT5G06510	nuclear factor Y, subunit A10	7.28423	1.00501	1.8471	2.0949	1.58945	7.62078	0.618938	1.8121	1.76238	1.12582
AT1G72830	nuclear factor Y, subunit A3	6.89064	0.553426	1.11431	1.36556	1.01801	6.75604	-0.007728	0.418626	1.34528	1.79963
AT1G54160	nuclear factor Y, subunit A5	5.46768	0.887573	2.09795	3.03443	2.93473	6.40307	0.690702	1.38584	2.85531	2.85333	up	hit
AT1G30500	nuclear factor Y, subunit A7	6.68823	0.537558	0.715982	0.917632	1.41913	7.99332	0.713446	1.1005	1.89244	2.20964
AT1G17590	nuclear factor Y, subunit A8	7.33691	0.428405	1.04559	1.02396	0.305467	6.40168	0.369941	0.833574	1.12612	0.596437
AT3G20910	nuclear factor Y, subunit A9	7.87055	0.288119	0.701693	1.30882	1.79118	8.49844	0.104167	0.485775	1.67087	2.57149	up
AT5G47640	nuclear factor Y, subunit B2	9.86068	0.626412	0.908062	1.68788	0.641502	12.0944	0.883525	0.612507	2.02594	0.0874443	up
AT2G47810	nuclear factor Y, subunit B5	5.81248	0.886953	1.76559	2.68727	2.08292	4.99244	0.205568	0.0376939	0.535975	0.23513
AT5G47670	nuclear factor Y, subunit B6	5.09864	-0.0678553	0.0616914	0.452076	1.69712	4.86172	-0.0724121	0.224112	0.587536	2.27329
AT1G56170	nuclear factor Y, subunit C2	8.12743	1.05184	1.60001	2.39141	1.71355	8.58062	0.691001	1.44733	2.76565	1.98268	up
AT1G54830	nuclear factor Y, subunit C3	9.89381	0.411932	0.732563	1.29125	1.53183	9.71949	0.394803	0.543737	1.25569	2.18012
AT1G79280	nuclear pore anchor	7.33685	-0.14947	0.666246	1.30138	1.70255	7.55243	-0.211812	-0.208332	0.168426	0.782962
AT1G55540	Nuclear pore complex protein	6.41841	0.275523	0.839251	1.0833	1.11438	6.60084	0.02665	-0.158065	-0.23548	-0.0399751
AT5G63320	nuclear protein X1	9.00696	-0.0405934	0.356898	0.997333	2.00702	9.10758	-0.301765	-0.157993	0.646962	2.03169	up
AT5G23140	nuclear-encoded CLP protease P7	5.59581	-0.332157	-0.0627232	0.124773	1.43479	5.65241	-0.175594	-0.0990742	0.045015	1.75779
AT2G16485	nucleic acid binding;zinc ion binding;DNA binding	7.93222	0.159989	0.518521	0.986095	1.14903	7.75848	-0.110026	-0.0472045	0.266013	0.953066
AT1G71720	Nucleic acid-binding proteins superfamily	7.27289	-0.388609	0.102375	0.257174	1.83986	10.1805	-0.155188	-0.206436	-0.381365	-0.751442
AT3G48500	Nucleic acid-binding, OB-fold-like protein	6.14418	-0.426566	1.03845	0.570858	1.87664	8.04315	-0.521733	-0.611999	-0.6195	0.10785
AT3G18610	nucleolin like 2	5.86546	0.354132	0.88819	1.12184	1.79389	6.04065	-0.161381	0.0625099	0.1264	0.595987
AT1G59660	Nucleoporin autopeptidase	7.84988	0.0635964	0.620609	0.826859	1.19584	7.14969	0.0522917	0.397914	0.537966	0.479907
AT2G05120	Nucleoporin, Nup133/Nup155-like	5.60596	-0.0271879	0.559041	0.606241	1.20982	5.42637	0.0170896	0.0654006	0.22258	0.352422
AT5G20200	nucleoporin-related	9.88481	0.108682	0.697525	1.10215	1.35375	9.49812	-0.110269	-0.0665265	0.0464388	0.0669822
AT1G12805	nucleotide binding	7.20299	-1.21119	2.23869	4.17904	3.96791	5.12281	0.212624	0.667314	2.24264	3.19018
AT5G50960	nucleotide binding protein 35	12.1181	-0.159378	0.00385786	0.325936	1.00792	11.9024	-0.127634	-0.190474	0.0923984	1.68043	up
AT1G62886	Nucleotide excision repair, TFIIH, subunit TTDA	6.37808	-0.55979	-0.524682	0.331404	1.16822	6.21276	-0.109532	-0.00169001	0.0579721	1.88868
AT3G05210	nucleotide repair protein, putative	6.75643	-0.153959	-0.0507153	0.507567	1.24759	6.63638	-0.188898	-0.135456	0.527862	2.1737
AT1G80300	nucleotide transporter 1	9.94117	0.322242	0.622518	1.06568	1.02615	10.2091	-0.0195147	0.442527	1.48839	1.99011	up
AT2G28315	Nucleotide/sugar transporter family protein	8.19959	0.814388	1.30071	0.925728	0.404033	6.66994	0.33349	0.950957	2.72133	0.0260961
AT5G55950	Nucleotide/sugar transporter family protein	6.01754	0.249318	0.777004	1.17502	0.991333	6.05563	0.313985	0.264834	0.155615	0.171024
AT5G44820	Nucleotide-diphospho-sugar transferase family protein	7.48533	0.737375	1.09064	1.31342	0.174144	8.65579	0.101593	-0.377336	-1.74789	-2.40316
AT1G19300	Nucleotide-diphospho-sugar transferases superfamily protein	10.2832	0.787486	1.2646	0.97408	0.260296	11.076	0.193792	0.0381221	0.571251	-1.17212
AT5G67230	Nucleotide-diphospho-sugar transferases superfamily protein	5.92031	0.951688	1.63566	2.12616	2.28931	7.76324	0.0315663	0.0479477	0.330078	-0.620646
AT1G68760	nudix hydrolase 1	10.8389	0.301786	1.1386	1.91157	1.79653	9.76889	-0.0865821	0.397001	0.34395	0.232726
AT4G11980	nudix hydrolase homolog 14	6.70198	-0.0202153	0.120877	0.679274	1.28212	7.67459	0.0309776	-0.0522614	-0.242521	-0.185725
AT5G47650	nudix hydrolase homolog 2	7.92561	0.463457	0.880336	1.35902	1.72126	8.81836	0.072273	0.112147	1.23543	2.00166
AT5G04900	NYC1-like	6.61891	0.0261961	0.296785	0.752489	1.08123	10.2036	0.168915	0.249	-0.252295	-0.575934
AT3G50410	OBF binding protein 1	7.38462	0.848491	1.81389	1.72603	2.42241	7.43949	-0.0663083	0.480215	1.18972	2.44518
AT5G60850	OBF binding protein 4	8.99888	0.339005	0.972942	1.92872	2.27799	10.3923	0.153381	0.681956	1.16187	0.788624
AT3G55370	OBF-binding protein 3	7.19595	-0.177925	0.302474	0.625369	1.39527	5.92199	-0.337622	0.0694632	0.00427861	0.459142
AT1G70640	octicosapeptide/Phox/Bem1p (PB1) domain-containing protein	5.15834	-0.194411	-0.0310804	0.197991	1.07785	7.43957	0.0460652	1.36906	0.589802	0.716638	up
AT4G32070	Octicosapeptide/Phox/Bem1p (PB1) domain-containing protein / tetratricopeptide repeat (TPR)-containing protein	8.37637	0.872369	1.08778	1.86946	2.38623	7.63813	0.0166504	-0.0496488	0.534713	1.59753	up
AT5G20360	Octicosapeptide/Phox/Bem1p (PB1) domain-containing protein / tetratricopeptide repeat (TPR)-containing protein	6.59914	0.366921	0.635739	1.40899	2.17845	7.36347	0.180628	-0.111124	0.494952	0.989279	up
AT3G48240	Octicosapeptide/Phox/Bem1p family protein	5.98402	0.145981	1.33002	2.48577	3.48071	5.25239	-0.234901	0.555129	4.72525	5.19479	up
AT5G09620	Octicosapeptide/Phox/Bem1p family protein	10.3262	0.657121	1.11371	1.8804	2.22905	11.0432	0.459308	0.500069	2.08397	2.43119	up
AT5G63130	Octicosapeptide/Phox/Bem1p family protein	7.54818	-0.175295	0.944218	2.07498	3.28693	8.20822	-1.64442	-0.0129133	1.24812	2.02475	up
AT5G64430	Octicosapeptide/Phox/Bem1p family protein	8.20378	0.586692	1.04852	1.89051	2.994	7.98715	0.755176	0.90975	2.48389	3.47159	up
AT1G29200	O-fucosyltransferase family protein	6.53772	-0.0509579	0.59389	0.885447	1.06164	5.49612	0.0238715	0.537927	1.41028	0.749957
AT2G01480	O-fucosyltransferase family protein	9.40826	0.114733	0.342243	1.01883	1.60605	8.66022	0.228906	0.352195	0.431491	0.740579	up
AT5G65470	O-fucosyltransferase family protein	11.5273	0.123954	0.609688	1.03416	1.5451	11.4816	0.116627	0.350317	0.818208	1.70591	up
AT3G04010	O-Glycosyl hydrolases family 17 protein	9.90481	0.686453	0.653496	0.518312	1.48366	8.49709	0.0582775	-0.00142455	-0.880089	1.7588	up
AT4G31140	O-Glycosyl hydrolases family 17 protein	7.81629	0.464734	0.723785	1.17797	1.57797	8.05536	0.0321587	0.152538	0.907413	1.2513	up
AT4G25140	oleosin 1	5.08551	-0.478634	-0.186959	0.0391444	1.71212	5.08554	-0.0799709	0.0452409	-0.0695861	0.781381
AT5G40420	oleosin 2	4.78957	0.0124587	2.30642	3.78112	6.1828	4.46537	0.278104	0.192524	0.579344	3.67265
AT2G25890	Oleosin family protein	5.64611	0.514624	0.948568	1.80879	2.2787	5.12738	0.458849	1.14259	2.21208	3.1427	up
AT3G01570	Oleosin family protein	5.70061	-0.251983	0.49262	1.7942	3.36525	5.61593	-0.00208778	0.265845	1.32955	3.61206	up
AT4G16370	OPT3	6.36347	1.22237	1.89809	1.63021	0.336949	9.17053	0.258766	-0.181178	-0.866665	-2.20226
AT1G77520	O-methyltransferase family protein	11.043	1.43151	2.04503	1.35893	0.208595	7.71654	0.5267	1.13697	1.17227	-0.420477
AT4G35160	O-methyltransferase family protein	9.71401	1.15884	1.32048	0.793798	-0.584422	6.13422	0.0582395	0.412867	0.400673	-1.1846
AT1G79360	organic cation/carnitine transporter 2	6.44304	0.226175	1.10013	1.9328	2.44691	5.92636	0.0124994	0.564377	0.653019	1.40333	up
AT1G73220	organic cation/carnitine transporter1	5.70506	2.16708	2.32326	1.30684	1.49626	5.08071	0.00968698	0.943668	1.48046	1.13664
AT3G20660	organic cation/carnitine transporter4	8.89309	0.312869	0.50937	1.0911	1.8226	7.04326	0.409131	1.22256	2.72211	2.93708	up	hit
AT5G46180	ornithine-delta-aminotransferase	9.27665	0.614944	0.839985	1.45619	2.23096	9.27247	-0.00625549	0.399866	1.03227	2.61558	up
AT4G25850	OSBP(oxysterol binding protein)-related protein 4B	6.1158	-0.162005	1.15677	1.84579	2.03845	5.63926	0.848447	1.58972	2.94316	2.11778
AT1G07728	other RNA	9.67143	0.198075	0.710017	1.22987	2.04652	9.45869	0.161543	0.308442	1.30599	2.11322
AT1G11175	other RNA	10.3523	0.414734	0.878778	1.55988	1.68134	10.69	0.469937	0.654521	1.1326	1.77364
AT1G14518	other RNA	5.06987	-0.012895	0.457323	0.784245	2.04554	4.51844	0.499914	0.704304	0.741179	1.2753
AT1G26235	other RNA	6.96136	0.24148	0.574912	1.37169	1.12428	7.10275	-0.258393	-0.538034	-0.530029	-0.207585
AT1G33415	other RNA	7.71039	0.00311128	0.377185	1.51501	1.60051	7.48531	0.194298	0.437302	0.708458	1.103
AT1G46554	other RNA	8.61691	0.619245	1.33668	2.49872	2.98134	10.104	0.57006	0.588854	2.30477	2.64517
AT1G55525	other RNA	8.70426	0.414027	0.347403	1.96097	0.882	5.28898	-0.0771872	-0.517999	-0.107981	-0.0302505
AT1G67105	other RNA	7.68818	-0.939058	0.291717	1.96091	1.5052	7.07046	0.213203	1.17196	1.85186	1.56101
AT1G67365	other RNA	8.71816	0.0102851	0.86982	2.13378	2.91085	8.67775	0.647928	1.29179	2.52849	3.33719
AT1G69572	other RNA	7.35442	0.458547	1.00458	0.654619	0.55322	9.73916	-0.0431012	-0.254602	-0.437044	0.348414
AT1G70185	other RNA	7.20675	0.148215	0.0105536	0.654584	1.0099	7.25807	-0.460501	-0.622943	-0.814098	0.4463
AT2G22821	other RNA	6.31408	0.187897	0.932309	2.22502	2.61405	7.94497	0.191917	0.0204701	0.856021	1.07922
AT2G26355	other RNA	10.9463	-0.0687159	0.494275	1.6924	1.99388	9.88373	0.739048	1.7956	2.55408	2.74624
AT2G41312	other RNA	7.63021	0.986191	1.07835	1.11679	0.158968	8.69634	0.129589	0.0801385	0.472635	-1.99029
AT2G44255	other RNA	7.05547	-0.344118	0.216711	0.579995	1.02826	7.43437	0.170681	0.167886	0.237494	0.170967
AT2G45315	other RNA	7.66466	-0.0865995	0.413965	0.665673	1.1131	7.84484	0.0688704	0.230514	0.61367	0.833606
AT2G46192	other RNA	10.0964	0.511713	0.471049	1.26313	0.794289	11.6731	-0.671878	-1.08651	-0.558082	-0.786554
AT3G13277	other RNA	6.17924	-0.0320544	0.297536	0.912947	1.27651	5.50435	-0.206525	0.575269	1.30434	2.33589
AT3G41761	other RNA	9.27892	0.320592	1.09514	1.94294	1.72484	9.41679	0.213376	-0.575195	-0.379598	-0.721141
AT3G48115	other RNA	11.6378	-0.386209	-0.113297	0.528445	1.17023	10.5232	0.517357	0.942653	1.55271	1.92163
AT3G60972	other RNA	7.96881	0.180639	0.452317	0.765083	1.09447	8.37929	-0.0356279	0.0971572	0.425677	1.45191
AT4G14548	other RNA	6.7406	0.074687	0.256523	1.20699	0.831094	7.46703	0.0183633	-0.00200021	0.613826	0.38727
AT4G37225	other RNA	6.05261	0.571748	1.06802	1.34704	0.424374	7.35115	0.309983	0.923614	1.50304	-0.397161
AT4G37432	other RNA	8.59499	-0.298545	0.0939185	0.469814	1.3069	7.79669	0.110424	0.143447	0.58847	0.283951
AT5G01732	other RNA	5.0812	-0.0179012	-0.146027	0.0801141	1.06855	5.02951	-0.245915	-0.104932	0.0116593	1.61923
AT5G23155	other RNA	5.84534	0.157008	0.205318	0.821438	1.31947	5.80364	-0.203213	0.0466091	0.329748	1.75873
AT5G37485	other RNA	7.4606	-0.183887	0.155652	0.345081	1.4199	6.27214	0.151962	0.293018	0.674945	2.11873
AT5G54569	other RNA	6.90949	-0.744524	-0.0476629	0.678754	1.60192	6.90075	-0.107067	0.196886	0.420268	-0.0442668
AT1G48540	Outer arm dynein light chain 1 protein	7.10558	0.0441682	-0.0581484	0.571539	1.14149	8.47396	0.340382	0.425524	0.278995	0.838819
AT2G30395	ovate family protein 17	6.31372	0.357722	0.283266	0.651492	1.05995	5.4867	-0.408864	-0.10577	-0.135876	-0.305245
AT4G18830	ovate family protein 5	4.64618	0.292169	0.750213	0.824084	2.16515	7.90531	0.3217	0.724648	0.867384	1.63758
AT1G24490	OxaA/YidC-like membrane insertion protein	9.32845	-0.0580711	0.229162	0.508383	1.13525	10.6729	0.0343961	0.109068	0.297912	0.902116
AT1G23740	Oxidoreductase, zinc-binding dehydrogenase family protein	6.27553	0.482316	0.85736	0.782716	1.60924	12.1861	0.180416	0.171902	-0.0336622	0.373611
AT4G13010	Oxidoreductase, zinc-binding dehydrogenase family protein	10.0604	-0.204615	0.413407	1.28181	2.44392	11.6899	0.286657	0.496933	0.900859	2.47883
AT4G21580	oxidoreductase, zinc-binding dehydrogenase family protein	12.0834	-0.02384	-0.125227	0.455157	1.1286	11.8025	0.33446	0.4275	0.933458	2.1579	up
AT5G37830	oxoprolinase 1	8.31394	0.00585498	0.491292	0.551983	1.19307	8.12459	-0.123259	0.00233227	0.328678	0.916417
AT4G24520	P450 reductase 1	8.0848	-0.0133377	0.644735	1.30843	1.27193	7.26025	0.16028	0.246049	0.50749	0.765092
AT3G22961	Paired amphipathic helix (PAH2) superfamily protein	6.81421	-0.915997	-0.551569	-0.13085	1.04286	6.2624	-0.447455	0.384113	0.644607	2.07767
AT2G21430	Papain family cysteine protease	7.20718	0.752365	0.399336	0.548045	1.20088	7.55839	0.11058	0.38448	1.33562	1.90881
AT4G11310	Papain family cysteine protease	6.52565	0.863862	1.38419	0.966873	-0.772552	5.41764	0.754109	0.922867	1.79393	2.52077
AT4G39090	Papain family cysteine protease	9.09347	0.833855	1.07836	1.07758	1.21305	9.36787	0.0505288	0.0603617	-0.119053	0.655891	up	hit
AT5G52390	PAR1 protein	9.50222	0.3282	0.92666	1.37147	1.7521	7.67146	1.53781	3.03786	4.96062	4.46104
AT3G06620	PAS domain-containing protein tyrosine kinase family protein	7.49874	-0.137965	-0.190014	0.474106	1.27115	7.27163	0.339757	0.394895	0.253282	1.01571	up
AT4G23050	PAS domain-containing protein tyrosine kinase family protein	6.17676	0.361174	0.572562	1.54869	2.27633	5.62931	0.146959	0.394168	1.66622	2.76282	up
AT4G37050	PATATIN-like protein 4	6.66214	1.15441	1.2519	2.27506	3.07608	5.28756	0.0275091	0.777134	0.698608	0.741696
AT1G42470	Patched family protein	10.5064	0.221649	0.72064	0.94532	1.01116	9.80083	0.289241	0.752757	0.701886	0.886222	up
AT4G38350	Patched family protein	6.05915	0.184517	0.878791	1.62623	1.69997	6.15557	-0.00255252	0.107692	0.32566	0.369924
AT1G20030	Pathogenesis-related thaumatin superfamily protein	6.00005	0.555003	0.869188	0.855017	1.22799	6.6373	0.448651	0.576437	0.908351	1.63567	up
AT4G36010	Pathogenesis-related thaumatin superfamily protein	7.46647	0.323288	1.24618	1.76793	2.98645	8.13104	0.987044	1.97931	0.399251	2.22939	up
AT5G40020	Pathogenesis-related thaumatin superfamily protein	10.2234	0.482519	1.53379	1.82767	2.79241	7.83671	-0.0768448	0.375107	2.37196	2.47991
AT4G04885	PCF11P-similar protein 4	8.81624	-0.122031	0.284748	0.51485	1.01742	8.65913	-0.134258	-0.0775937	0.403146	0.925697
AT1G18100	PEBP (phosphatidylethanolamine-binding protein) family protein	5.65606	0.136567	0.557054	0.84767	1.9003	5.18027	-0.160443	-0.145554	0.16947	0.217294
AT1G65480	PEBP (phosphatidylethanolamine-binding protein) family protein	4.9567	0.12757	0.572576	0.79492	1.57265	5.93108	0.956804	1.37682	3.91495	3.63644
AT5G01300	PEBP (phosphatidylethanolamine-binding protein) family protein	5.31877	0.738813	3.2174	5.58661	7.07816	5.90523	1.22147	2.30976	6.91471	8.90992	up
AT5G62040	PEBP (phosphatidylethanolamine-binding protein) family protein	4.77542	0.956065	2.84058	5.71108	5.05549	6.38202	1.98019	3.06446	5.03808	6.08882	up
AT3G01270	Pectate lyase family protein	4.82006	-0.0900409	-0.00737886	0.805219	1.30083	4.8906	-0.285285	3.13679	5.40873	6.18122
AT1G02460	Pectin lyase-like superfamily protein	7.45117	0.880317	1.16656	0.198443	0.0684868	6.43306	0.509291	0.227227	-0.714951	-1.03841
AT1G10640	Pectin lyase-like superfamily protein	7.86785	1.40786	1.48849	-0.620799	-2.57844	9.94302	0.0881942	0.142525	-0.296866	-2.61056
AT1G48100	Pectin lyase-like superfamily protein	6.69017	1.55202	2.16807	2.03241	2.44095	8.04046	0.264345	0.412191	1.29293	0.667222	up
AT1G65570	Pectin lyase-like superfamily protein	7.26804	0.781137	1.22863	1.61668	1.40767	4.70714	-0.157625	0.0637417	-0.0328602	-0.0137023
AT1G70500	Pectin lyase-like superfamily protein	6.65401	-0.0869285	0.540016	1.08975	1.85782	5.28354	0.292274	0.484074	0.961743	1.19154
AT2G43870	Pectin lyase-like superfamily protein	6.60311	0.736604	1.13921	1.52817	1.21412	5.50716	0.135293	-0.162487	0.704056	0.108383
AT3G07820	Pectin lyase-like superfamily protein	5.41551	0.0547292	0.140482	0.967952	1.09905	5.1013	0.112141	3.6087	5.96411	6.92194
AT3G07850	Pectin lyase-like superfamily protein	4.82405	-0.00646209	0.170442	1.81921	2.22748	4.81318	0.611286	4.05275	6.56687	7.27671
AT3G07970	Pectin lyase-like superfamily protein	8.53176	0.290944	0.455581	1.03585	1.24457	6.24051	0.328962	-0.0336655	1.03592	1.08193
AT3G14040	Pectin lyase-like superfamily protein	5.02481	-0.244106	0.0816061	1.41113	1.82511	4.65317	0.899215	4.14708	6.5118	7.17807
AT3G57510	Pectin lyase-like superfamily protein	4.9939	0.15989	0.60645	1.65534	3.84871	5.10405	0.297943	0.813345	1.68238	1.79868
AT4G20050	Pectin lyase-like superfamily protein	7.72527	0.635915	1.25894	1.389	1.66051	7.23612	0.562665	1.04562	1.18884	0.359476
AT1G53830	pectin methylesterase 2	7.47512	1.38959	1.10905	0.55712	-0.413685	5.38703	-0.277299	-0.033705	0.117781	-0.345982
AT3G29090	pectin methylesterase 31	8.14973	-0.368689	-0.0883937	0.298602	1.02371	8.4927	0.140404	0.174598	0.496359	1.49759
AT4G19420	Pectinacetylesterase family protein	8.73622	0.337801	1.0333	1.78568	2.08943	10.3942	0.050202	1.19879	1.31876	0.938372
AT2G21610	pectinesterase 11	6.46362	0.720338	1.02453	1.44481	1.24852	5.41417	0.0847836	-0.116949	-0.225216	-0.0820399
AT1G71210	Pentatricopeptide repeat (PPR) superfamily protein	6.0696	-0.125934	0.128774	0.190179	1.36199	6.29015	-0.431834	-0.241132	0.820299	0.653839
AT1G77150	Pentatricopeptide repeat (PPR) superfamily protein	8.27719	-0.10154	0.446045	0.971596	1.69717	8.43114	-0.0284448	0.0563473	0.393195	1.97984
AT4G14190	Pentatricopeptide repeat (PPR) superfamily protein	7.66628	0.165957	0.207833	0.574778	1.07525	8.99614	-0.0645385	-0.186674	0.407752	1.072
AT4G14850	Pentatricopeptide repeat (PPR) superfamily protein	6.79291	0.0420352	0.24384	0.325901	1.14835	7.4165	-0.100342	-0.0731839	-0.0358576	0.678752
AT4G35850	Pentatricopeptide repeat (PPR) superfamily protein	7.54877	0.177341	0.468935	1.42831	1.49556	7.07394	-0.291184	-0.252022	0.0521611	0.857921
AT5G18475	Pentatricopeptide repeat (PPR) superfamily protein	6.33459	0.154928	0.427027	0.427091	1.18838	7.58953	-0.135497	-0.315621	-0.373444	-0.430506
AT5G24060	Pentatricopeptide repeat (PPR) superfamily protein	6.98252	-0.170695	0.301806	1.16954	1.34163	9.32083	-0.159102	-0.221938	-0.457908	-0.668042
AT2G44140	Peptidase family C54 protein	5.62883	0.223576	0.731617	0.962282	1.00821	6.54466	0.25173	0.222412	0.784246	1.12934
AT1G63770	Peptidase M1 family protein	6.91282	0.231977	0.82168	1.1239	1.81174	7.73005	0.0957603	0.0262124	0.071782	0.903372
AT1G44820	Peptidase M20/M25/M40 family protein	6.3728	0.0312411	0.307221	0.665427	1.56016	6.54808	-0.154324	-0.0299798	0.199895	2.02263
AT5G19740	Peptidase M28 family protein	9.50499	-0.0298432	0.294986	0.830302	1.02812	7.43667	0.759804	1.76782	2.10229	1.71114
AT1G06200	Peptidase S24/S26A/S26B/S26C family protein	9.95693	0.16715	0.381393	0.715141	1.04449	9.63357	-0.146841	-0.126448	0.252805	0.989642
AT3G54140	peptide transporter 1	10.1916	0.897137	1.281	1.38668	1.46972	10.8054	0.012801	-0.236457	0.0784443	1.15983
AT5G61640	peptidemethionine sulfoxide reductase 1	8.94844	0.86189	0.50889	0.88495	1.11306	9.46246	0.202975	0.420268	0.813116	1.35465
AT4G25433	peptidoglycan-binding LysM domain-containing protein	5.07129	0.107479	0.241071	0.36319	1.23691	4.77608	0.123816	0.317711	0.538165	1.22773	up
AT5G62150	peptidoglycan-binding LysM domain-containing protein	8.95098	0.488068	-0.071559	1.57417	2.56782	7.58296	-0.185644	0.185715	3.81414	4.45028	up
AT1G16560	Per1-like family protein	8.78649	-0.0960733	0.093738	0.734732	1.26085	8.54993	0.0831711	-0.0142506	0.497199	0.857826
AT5G62130	Per1-like family protein	5.18327	-0.0777571	0.273045	0.452425	1.12541	5.55784	-0.251771	-0.192301	-0.12474	0.507225	up
AT1G34510	Peroxidase superfamily protein	8.64103	2.407	1.94264	1.65819	0.417434	4.83974	0.0373157	0.102786	-0.0556524	0.0379683
AT3G01420	Peroxidase superfamily protein	13.4654	0.980172	0.352988	0.588054	1.4875	8.86899	-0.0895022	-0.939084	0.241565	0.279479
AT3G50990	Peroxidase superfamily protein	4.78654	-0.209742	0.104956	0.537768	2.31371	4.8182	-0.000816548	0.00291506	-0.0912997	0.97904
AT5G06730	Peroxidase superfamily protein	9.12096	0.877621	0.391373	1.28597	0.652707	6.17968	-0.585116	-0.943733	-0.623902	-0.64072
AT5G19880	Peroxidase superfamily protein	5.57599	1.18933	0.80446	-0.0548619	-0.418991	4.85922	0.33024	0.732639	1.21479	0.410233
AT5G51890	Peroxidase superfamily protein	9.3131	0.726386	2.42314	3.53711	4.61485	10.1005	-0.0856036	0.449679	1.11529	1.5406
AT2G26350	peroxin 10	8.22125	-0.204936	-0.122418	0.306033	1.12738	8.24337	0.121336	0.427014	0.576222	1.35537
AT1G47750	peroxin 11A	6.33746	0.0238937	-0.00671781	0.346445	1.16103	6.47482	-0.209309	-0.326489	-0.022947	0.610947
AT5G17550	peroxin 19-2	10.6475	-0.673497	-0.570235	0.214764	1.30056	10.6245	-0.164269	0.027781	0.26852	1.24092
AT3G04460	peroxin-12	7.68157	-0.190685	0.115427	0.644085	1.2497	8.1519	0.135513	0.0815505	0.130613	0.532747	up
AT2G33150	peroxisomal 3-ketoacyl-CoA thiolase 3	8.07489	0.796393	0.923067	1.49096	2.23002	8.02676	0.115797	0.418079	0.444344	2.2034	up
AT5G27520	peroxisomal adenine nucleotide carrier 2	10.2734	0.426488	0.542949	0.762553	1.39846	9.93595	0.0807417	0.62916	0.562537	1.92175	up
AT4G33905	Peroxisomal membrane 22 kDa (Mpv17/PMP22) family protein	6.42993	0.78604	2.25339	3.40566	4.57658	6.17307	1.21597	1.6227	5.32576	6.05073	up
AT2G22780	peroxisomal NAD-malate dehydrogenase 1	6.81134	0.290358	1.41175	2.11812	3.33705	6.63916	0.0155215	0.194548	1.21059	3.16869
AT1G06730	pfkB-like carbohydrate kinase family protein	6.52502	-0.102525	0.144885	0.924813	1.37354	6.84108	-0.159011	-0.260292	-0.0679443	0.462568
AT3G59480	pfkB-like carbohydrate kinase family protein	9.44025	0.452296	0.223159	0.698616	1.12928	6.66841	0.0158775	-0.322628	0.864458	1.16254	up
AT4G10260	pfkB-like carbohydrate kinase family protein	4.63311	0.403367	0.214805	0.444264	1.41857	4.91339	0.246782	0.569752	0.814419	0.947494
AT5G51830	pfkB-like carbohydrate kinase family protein	8.2352	-0.05811	-0.247878	0.602454	1.37622	7.32777	-0.263513	-0.552303	0.140662	1.94506	up
AT4G18050	P-glycoprotein 9	7.01997	0.378839	0.912466	0.849136	1.49548	6.67057	0.083539	0.220386	-0.045739	0.746688	up
AT1G77800	PHD finger family protein	10.3927	-0.108627	0.26357	0.645975	1.11643	10.2676	0.313656	0.444718	0.742031	1.15054	up
AT5G15540	PHD finger family protein	5.48079	-0.0325707	0.440573	0.740387	1.20036	5.50818	-0.137657	0.23122	0.354504	0.626017
AT2G18090	PHD finger family protein / SWIB complex BAF60b domain-containing protein / GYF domain-containing protein	9.7995	0.115755	0.19292	0.779543	1.48151	9.44347	-0.0600361	0.183104	0.62438	1.43063	up
AT3G10340	phenylalanine ammonia-lyase 4	7.26392	1.05244	1.07938	1.13779	1.07106	5.41108	0.140801	0.154593	1.58731	0.99405
AT3G44880	Pheophorbide a oxygenase family protein with Rieske [2Fe-2S] domain	7.42907	0.82217	1.09744	1.84263	2.3369	11.4629	0.287272	0.587158	1.77272	3.63986	up
AT3G61060	phloem protein 2-A13	10.5397	-0.119352	-0.242788	1.24865	1.71515	10.1455	0.894543	1.83153	2.90829	2.76215	up
AT3G53000	phloem protein 2-A15	9.10977	-0.260962	-0.470094	0.425938	1.20322	9.13827	0.0544387	-0.131111	0.221585	1.29709	up
AT1G80110	phloem protein 2-B11	8.1244	1.02508	1.80619	2.98703	2.95751	8.06738	0.58695	1.2554	3.45541	2.98316	up
AT1G73010	phosphate starvation-induced gene 2	7.94117	0.669671	1.72772	2.73743	3.19299	6.96443	0.0637386	1.05463	1.84321	4.05949
AT3G47420	phosphate starvation-induced gene 3	8.73029	1.24636	0.853402	1.18222	1.74276	8.23847	0.122956	1.73605	2.14945	2.25002
AT3G48850	phosphate transporter 3;2	7.45247	1.56432	-0.0832837	0.0870927	0.847293	6.94283	-0.280243	-1.29093	-1.50752	0.612661	up
AT5G20380	phosphate transporter 4;5	7.09174	-0.261321	0.353268	1.2196	2.11942	8.53376	0.382432	0.655325	1.28169	2.31555	up
AT1G15110	phosphatidyl serine synthase family protein	7.98034	-0.0569568	0.122242	0.39242	1.10775	6.14297	-0.051785	0.189933	0.328079	1.4924	up
AT3G55030	phosphatidylglycerolphosphate synthase 2	8.36959	-0.1447	0.452401	1.05387	1.52246	8.09535	-0.0789609	0.0391079	0.828955	1.79258	up
AT5G64070	phosphatidylinositol 4-OH kinase beta1	8.78101	-0.162946	0.361829	1.12153	2.01206	8.47809	0.257718	0.263563	0.994148	2.29172	up
AT2G41210	phosphatidylinositol- 4-phosphate 5-kinase 5	5.96649	-0.453956	0.0948576	1.07643	2.20031	6.48428	0.573447	1.33384	3.14783	3.94222	up
AT2G45900	Phosphatidylinositol N-acetyglucosaminlytransferase subunit P-related	5.76029	0.275503	0.926681	1.00465	1.5084	6.80113	-0.219886	-0.29948	0.470306	-0.417392
AT5G58700	phosphatidylinositol-speciwc phospholipase C4	11.0375	-0.349826	0.0515037	0.552626	1.18521	9.1071	0.149381	0.611566	1.34069	2.1738	up
AT2G42600	phosphoenolpyruvate carboxylase 2	10.4966	0.672716	1.05495	0.719111	0.524361	13.4261	0.0743712	-0.0954989	0.118553	0.673878
AT1G68750	phosphoenolpyruvate carboxylase 4	4.87148	0.463953	0.851115	2.06645	1.96526	4.91809	0.0664948	0.171502	0.668459	0.800474
AT1G08650	phosphoenolpyruvate carboxylase kinase 1	10.5591	0.190355	1.22875	2.69935	3.8748	9.70839	-0.465925	-0.769124	0.567972	2.6165	up
AT5G47810	phosphofructokinase 2	7.61303	0.0286742	1.02216	1.83706	2.65819	7.09443	0.131355	0.230502	1.3349	2.66724
AT4G26270	phosphofructokinase 3	9.13889	1.11173	0.935825	1.27697	1.79709	10.3535	0.459012	0.250927	0.075643	1.26859	up
AT5G51820	phosphoglucomutase	9.18075	-0.18471	0.258797	0.659131	1.27168	12.6792	0.107389	-0.0829896	-0.431316	-1.77266
AT1G23190	Phosphoglucomutase/phosphomannomutase family protein	8.89255	0.286746	0.899868	1.52752	2.14749	8.39247	0.105128	-0.0518739	0.76499	1.4189
AT5G04120	Phosphoglycerate mutase family protein	9.30801	4.63422	5.02868	4.76315	3.07962	5.24768	-0.190507	-0.193432	-0.229396	0.0849918
AT3G08590	Phosphoglycerate mutase, 2,3-bisphosphoglycerate-independent	12.0256	1.15526	1.34681	1.43121	1.52003	11.9618	0.218728	0.0557236	1.05838	1.44298
AT3G01310	Phosphoglycerate mutase-like family protein	6.78566	0.281725	0.856795	1.93476	1.8905	7.5943	-0.142511	-0.162373	-0.400183	-0.128325
AT2G03890	phosphoinositide 4-kinase gamma 7	6.88513	0.333139	1.1199	1.12884	2.30665	7.13196	0.0353827	-0.17761	0.045993	2.08983	up
AT1G61690	phosphoinositide binding	7.85532	0.250143	0.468238	1.00984	1.79304	7.61801	0.0126378	-0.0662706	0.436234	1.58997	up
AT1G17340	Phosphoinositide phosphatase family protein	7.12007	0.699135	0.100685	0.634145	1.16666	6.33651	0.14883	0.244902	-0.018457	0.298218	up
AT5G20840	Phosphoinositide phosphatase family protein	6.82673	-0.160926	0.301068	0.91124	1.45307	6.50694	-0.41665	-0.190996	0.14659	1.40978	up
AT2G26560	phospholipase A 2A	9.2542	1.72214	-0.681504	-0.49896	-0.0306893	11.055	-0.446724	-0.0205626	-3.91188	-3.35411	up
AT4G29070	Phospholipase A2 family protein	8.40222	0.288916	0.65246	1.50948	2.49882	11.2184	0.215615	0.235998	0.824679	1.86796
AT4G38530	phospholipase C1	7.44607	0.317736	0.779588	1.0218	0.915996	6.81334	0.332373	0.985467	1.39473	2.15107
AT5G58670	phospholipase C1	9.87583	0.304148	0.570825	1.04873	0.990341	10.8636	0.432504	-0.176607	-2.07692	-2.24228		hit
AT1G55180	phospholipase D alpha 4	7.52132	0.630397	1.05634	0.964002	1.43425	6.34656	-0.100838	0.0827242	0.420546	0.303257
AT4G35790	phospholipase D delta	7.5582	0.615916	1.02315	0.702118	1.15555	8.27662	0.0978938	0.0610925	0.97514	1.9624	up
AT3G05630	phospholipase D P2	6.33589	0.938751	1.32622	2.17705	2.45736	6.62167	-0.0589857	0.086421	0.790063	1.50411	up
AT4G28940	Phosphorylase superfamily protein	7.85511	1.38595	0.443727	-1.0822	-1.40561	5.33446	0.139458	-0.389769	-0.423132	-0.357325
AT2G32260	phosphorylcholine cytidylyltransferase	8.6104	-0.160964	-0.0544268	0.525482	1.20539	8.21647	-0.299563	-0.100691	0.59385	2.00643
AT2G38670	phosphorylethanolamine cytidylyltransferase 1	8.97832	-0.0487281	0.375573	0.727564	1.43879	9.09719	0.13887	0.0981475	0.523565	1.71558
AT4G03960	Phosphotyrosine protein phosphatases superfamily protein	7.59254	0.0801228	0.250487	0.786474	1.76772	7.79715	0.187471	0.498171	0.905037	1.89169
AT1G03600	photosystem II family protein	7.06018	0.491678	0.872766	1.16878	2.00047	12.9889	0.150236	-0.370374	-0.787553	-1.1904
AT2G05100	photosystem II light harvesting complex gene 2.1	7.58582	1.40548	2.27605	0.891565	0.923048	15.3105	0.089912	-0.0213552	-2.1743	-2.04661
AT3G27690	photosystem II light harvesting complex gene 2.3	11.4271	1.15886	1.43612	0.227304	-0.449634	17.4699	0.0293366	0.262775	-0.759778	-1.18693
AT2G34420	photosystem II light harvesting complex gene B1B2	9.34917	1.0683	1.42992	0.72017	0.405249	15.248	0.394408	0.291334	-1.38826	-1.48127
AT2G30790	photosystem II subunit P-2	6.40367	0.509598	1.03823	1.2235	1.02513	8.66001	0.560141	1.24132	1.43207	0.840987
AT5G03250	Phototropic-responsive NPH3 family protein	5.87416	-0.184348	-0.268237	-0.0420976	1.00414	6.11313	0.0467709	0.259547	0.463521	0.428689
AT5G47800	Phototropic-responsive NPH3 family protein	7.67959	0.650016	0.699065	1.17546	0.387341	8.42675	0.282967	0.337053	0.95956	-0.391903
AT1G15240	Phox-associated domain;Phox-like;Sorting nexin, C-terminal	6.2328	0.0399966	0.508104	0.529575	1.34887	6.40013	0.423234	0.364519	0.520123	1.31319	up
AT3G58850	phy rapidly regulated 2	8.44649	0.815497	1.01155	1.10347	0.652239	8.67357	0.352915	0.583896	-0.130719	-2.00333
AT2G01490	phytanoyl-CoA dioxygenase (PhyH) family protein	11.568	-0.0214788	0.155019	0.448572	1.24482	11.2496	0.147945	0.42105	0.878227	1.68556	up
AT1G09570	phytochrome A	7.96838	0.0843853	0.918659	1.8076	1.8285	7.46297	-0.0563715	-0.19216	-0.182068	0.789635	up
AT2G18790	phytochrome B	7.70872	-0.252448	0.15938	0.532411	1.28933	7.38077	0.267371	0.289303	0.11302	0.453306
AT3G62090	phytochrome interacting factor 3-like 2	5.85076	0.2402	0.857399	1.68614	1.48951	5.11232	0.515979	1.38806	2.40124	2.74559
AT2G43010	phytochrome interacting factor 4	5.90508	0.305516	1.3541	0.869441	1.10598	12.2325	0.379267	0.772752	-0.570319	-0.780206
AT2G31980	PHYTOCYSTATIN 2	6.60914	0.394297	0.904834	1.77167	2.03766	8.01308	0.48333	2.52011	3.30207	2.84615	up
AT1G06570	phytoene desaturation 1	9.33828	0.962362	0.914547	1.54207	1.81743	8.83314	0.29736	0.692604	2.7354	4.09694	up
AT3G44735	PHYTOSULFOKINE 3 PRECURSOR	9.67179	-0.394024	-0.0886967	0.261291	1.24377	10.698	0.0553996	-0.0209429	0.324544	1.26921
AT1G32100	pinoresinol reductase 1	11.0273	0.580812	1.28362	1.46669	1.64907	9.09269	0.0807494	0.742867	3.06178	2.42069
AT1G58320	PLAC8 family protein	8.42065	1.68862	-0.741469	-1.09043	-0.691857	5.19108	-0.076518	-0.275795	-0.216082	-0.0857669
AT4G23470	PLAC8 family protein	5.71133	-0.0203958	0.093925	0.200132	1.04804	5.60963	0.0636144	0.43762	0.08387	0.554679
AT2G15220	Plant basic secretory protein (BSP) family protein	9.66638	1.37594	0.320329	-0.0950318	-0.116447	7.22273	0.0762545	-1.27008	-1.58454	-1.64422
AT2G42900	Plant basic secretory protein (BSP) family protein	5.95535	0.456366	0.265706	0.167043	1.05296	8.40843	-0.608663	-0.955539	-1.07884	-1.36137
AT5G61260	Plant calmodulin-binding protein-related	8.66205	0.0633608	0.0632963	0.430992	1.03534	6.16062	-0.0663972	0.0183035	0.329494	1.69803
AT2G26020	plant defensin 1.2b	5.33841	-0.167157	1.51204	4.18606	4.7902	13.6601	-1.82431	-5.2158	-8.30796	-3.40399
AT2G23240	Plant EC metallothionein-like protein, family 15	5.06431	0.126564	0.331801	0.384823	1.81029	5.06538	-0.158577	0.0121922	0.580206	3.38184
AT2G42000	Plant EC metallothionein-like protein, family 15	5.00391	-0.102878	-0.0405232	0.0312891	1.4201	4.97891	-0.047255	0.0256618	2.49961	5.52079
AT4G33330	plant glycogenin-like starch initiation protein 3	8.17382	0.59424	0.850197	0.772104	1.14929	6.10859	0.0954839	0.456362	2.06188	1.25698
AT5G05850	plant intracellular ras group-related LRR 1	8.31047	0.310192	0.341042	0.69917	1.48062	8.2711	0.162255	-0.193904	-0.0411411	1.05652	up
AT1G12970	plant intracellular ras group-related LRR 3	8.55313	0.645778	0.678262	1.09944	1.41897	8.33213	-0.024903	0.166911	0.352425	0.95053	up
AT4G35470	plant intracellular ras group-related LRR 4	6.09417	0.366703	0.733331	1.67081	2.39416	7.38083	0.142134	0.153482	0.526841	1.06974
AT2G19330	plant intracellular ras group-related LRR 6	4.94004	0.0575273	0.304092	0.181695	1.39278	4.90795	0.0172053	0.575877	1.26719	2.166
AT2G47040	Plant invertase/pectin methylesterase inhibitor superfamily	5.33853	-0.367642	-0.250375	0.985451	1.29107	4.64252	0.529662	3.28873	5.95508	6.62423
AT3G43270	Plant invertase/pectin methylesterase inhibitor superfamily	9.95609	0.561637	1.09011	1.22052	0.654511	9.93478	0.16559	0.070983	0.557353	0.428538	up
AT3G49220	Plant invertase/pectin methylesterase inhibitor superfamily	10.3653	0.578942	0.946172	1.37175	0.371111	11.8942	0.320176	0.271642	0.925222	0.0587006
AT5G04960	Plant invertase/pectin methylesterase inhibitor superfamily	9.94678	1.60134	0.807292	-0.0695161	-1.75867	5.08134	-0.113596	-0.137305	-0.295134	-0.238414
AT1G10770	Plant invertase/pectin methylesterase inhibitor superfamily protein	5.73124	-0.187153	0.397775	1.27591	1.53077	8.04993	-0.0911359	0.48591	2.32588	3.18855
AT1G14890	Plant invertase/pectin methylesterase inhibitor superfamily protein	11.4889	0.467854	0.888693	0.839562	1.7752	11.0366	0.00603851	0.346227	1.31464	1.01261
AT1G62770	Plant invertase/pectin methylesterase inhibitor superfamily protein	9.45808	-0.0137171	-0.021766	0.296964	1.13996	6.9684	0.0720972	0.15483	0.423619	1.06409
AT1G70720	Plant invertase/pectin methylesterase inhibitor superfamily protein	5.66764	2.06607	2.72839	2.38902	1.11288	5.1441	0.363238	2.28976	3.58472	2.55725
AT2G47050	Plant invertase/pectin methylesterase inhibitor superfamily protein	5.43591	-0.83483	-0.527832	0.621329	1.64866	5.92066	0.172382	3.07445	5.68146	6.44468
AT3G17130	Plant invertase/pectin methylesterase inhibitor superfamily protein	5.76822	2.00282	2.55982	3.14184	2.49111	8.03895	0.844097	0.616859	1.79219	0.617142
AT4G00872	Plant invertase/pectin methylesterase inhibitor superfamily protein	5.04483	0.733858	2.21477	2.03822	0.15471	5.21856	0.0460525	-0.155579	3.83761	3.11479
AT4G25250	Plant invertase/pectin methylesterase inhibitor superfamily protein	7.84347	1.2218	1.32603	0.524004	-0.408587	4.62138	-0.156678	-0.213145	-0.214588	-0.360619
AT5G46960	Plant invertase/pectin methylesterase inhibitor superfamily protein	5.14853	1.51328	-0.311083	-0.182998	-0.00368414	5.25925	-0.382451	0.40577	1.66991	1.30235
AT5G50030	Plant invertase/pectin methylesterase inhibitor superfamily protein	5.29005	-0.461543	-0.344739	1.15452	1.51055	5.1042	0.0140084	3.18122	5.64146	6.63214
AT2G07707	Plant mitochondrial ATPase, F0 complex, subunit 8 protein	9.48723	0.284	0.886219	1.26675	1.0093	10.7112	0.0214522	-0.00297741	0.0291442	-0.318321
AT2G18660	plant natriuretic peptide A	6.06141	1.56665	-0.0310536	-0.374743	-0.8243	7.8789	0.343686	-0.398312	-2.24083	-2.60136
AT3G06500	Plant neutral invertase family protein	10.3893	-0.400918	0.257965	1.01661	2.533	10.5582	-0.385712	0.443524	0.59622	3.26411	up
AT4G34860	Plant neutral invertase family protein	10.5945	-0.0760292	0.461413	0.540452	1.06554	7.97442	0.585161	1.33959	2.57231	3.0762	up
AT5G22540	Plant protein of unknown function (DUF247)	7.0097	0.648845	0.233742	0.825678	1.49127	7.31687	-0.158333	0.637339	0.452249	2.17375
AT1G48840	Plant protein of unknown function (DUF639)	7.82129	0.157652	0.547237	1.35139	1.72647	8.04823	0.112886	0.281703	1.31611	2.3483	up
AT2G26570	Plant protein of unknown function (DUF827)	8.21664	0.590698	0.44093	0.97867	1.28446	9.101	0.221034	-0.0306066	0.408078	0.56921	up
AT3G51220	Plant protein of unknown function (DUF827)	7.00117	0.5048	0.847389	0.971571	1.17484	8.28503	-0.0780449	0.230313	0.375745	-0.180987
AT5G55860	Plant protein of unknown function (DUF827)	8.93269	0.492448	0.602019	0.819447	1.36169	8.11707	0.0640755	0.246993	0.627607	1.63767	up
AT1G73140	Plant protein of unknown function (DUF828)	6.05528	-0.106307	0.464308	0.836695	1.19592	5.85342	-0.290569	0.307552	1.1385	0.233281
AT1G69360	Plant protein of unknown function (DUF863)	8.19249	0.157238	0.366238	0.910888	1.41439	7.78426	0.67095	0.731358	1.40655	1.81121	up
AT2G31920	Plant protein of unknown function (DUF936)	5.96566	0.601735	1.08542	0.482666	0.784805	5.31163	0.112511	0.0350295	0.25868	-0.081067
AT2G44260	Plant protein of unknown function (DUF946)	9.38857	0.462008	0.701955	0.524968	1.16394	7.57011	0.207451	0.105407	0.920529	0.949603
AT5G43950	Plant protein of unknown function (DUF946)	6.3585	0.545714	0.711199	0.609547	1.10579	7.15686	0.24251	0.0996109	0.512988	0.969601
AT2G43500	Plant regulator RWP-RK family protein	7.81662	0.888993	0.439161	1.07076	1.8993	7.96043	0.704675	0.948835	1.39708	1.97692	up
AT1G27910	plant U-box 45	8.08761	-0.00746562	0.190526	0.659359	1.14141	8.15053	0.177972	-0.167253	-0.0788552	1.03575	up
AT4G00430	plasma membrane intrinsic protein 1;4	10.3432	1.52336	1.44049	1.0352	1.4806	12.0444	-0.0622988	-0.431337	0.67034	0.955326	up	hit
AT2G45960	plasma membrane intrinsic protein 1B	10.5441	1.0967	1.0155	0.749472	0.529627	10.2654	-0.161681	-0.551139	-0.45014	-1.40129		hit
AT3G54820	plasma membrane intrinsic protein 2;5	10.873	1.04405	1.80654	2.4319	3.26369	10.9858	0.303004	0.256355	1.24828	1.88221	up
AT3G03700	Plasma-membrane choline transporter family protein	8.94723	0.682415	0.407667	0.571074	1.05689	5.97196	-0.00226204	-0.017892	0.898869	1.61265
AT3G04440	Plasma-membrane choline transporter family protein	8.9577	0.659467	0.46155	0.748225	1.12167	5.96123	0.169035	-0.00192511	0.829262	1.72865
AT1G69295	plasmodesmata callose-binding protein 4	11.0887	0.570019	1.51864	2.31533	2.72134	10.5463	0.515102	0.865897	2.57735	3.16095	up
AT5G53280	plastid division1	6.98172	0.0932096	0.315812	0.582033	1.15766	7.3839	-0.0779069	-0.391346	-0.142721	1.47721
AT2G16070	plastid division2	7.51667	0.321457	0.513392	0.856014	1.20914	8.8388	0.135925	0.181539	0.560589	1.3842
AT1G65260	plastid transcriptionally active 4	6.63289	0.185618	0.295729	0.6124	1.06703	8.56034	-0.203865	-0.257987	0.0431536	0.762325
AT1G51110	Plastid-lipid associated protein PAP / fibrillin family protein	5.59508	-0.239205	-0.161929	0.455457	1.06326	11.9109	-0.0698465	-0.15823	-0.731437	-1.32464
AT2G46910	Plastid-lipid associated protein PAP / fibrillin family protein	7.31665	-0.331727	0.175416	0.866761	1.74219	10.6466	0.0187147	-0.13317	-0.149051	-0.134371
AT4G22240	Plastid-lipid associated protein PAP / fibrillin family protein	5.89746	0.240652	0.627416	0.960839	1.79384	5.99184	0.0258057	-0.0570259	1.33816	4.33125
AT1G21000	PLATZ transcription factor family protein	11.6012	-0.473608	-0.579822	0.597762	1.29724	10.7093	0.280646	1.44357	3.076	3.72409	up
AT1G31040	PLATZ transcription factor family protein	5.75872	0.107632	0.55744	1.48009	1.7674	6.61869	0.471827	1.4004	1.6254	1.39891
AT1G76590	PLATZ transcription factor family protein	9.08678	-0.126895	0.423018	2.2498	3.32078	9.68793	0.809157	1.56841	3.19721	3.71211	up
AT3G60670	PLATZ transcription factor family protein	6.03136	0.29954	0.454173	1.20469	1.72046	6.0636	0.175875	0.605406	1.8949	2.68372	up
AT4G38690	PLC-like phosphodiesterases superfamily protein	7.6699	0.950459	1.12222	0.81171	-0.0208502	11.8894	0.253907	0.14091	-0.397581	-2.01231
AT5G08030	PLC-like phosphodiesterases superfamily protein	4.70587	0.0437409	0.336016	0.111071	1.48548	5.1082	0.463823	0.673846	0.47201	1.41397
AT5G43300	PLC-like phosphodiesterases superfamily protein	5.16672	0.0254845	0.0224446	0.603107	1.11582	4.8009	0.349607	0.253499	1.11134	1.99846
AT1G07140	Pleckstrin homology (PH) domain superfamily protein	7.29694	0.0169674	0.133507	0.80388	1.22463	7.58092	-0.136216	0.15679	0.269303	0.563335
AT4G17140	pleckstrin homology (PH) domain-containing protein	5.29281	0.0833089	0.0675472	0.587999	1.47924	5.64267	-0.243199	-0.235112	-0.0648904	0.206764
AT4G15230	pleiotropic drug resistance 2	7.86039	1.25784	1.54256	2.0283	2.44472	5.63221	-0.22456	0.0940021	-0.0136591	-0.281268
AT2G29940	pleiotropic drug resistance 3	5.24887	-0.0509738	0.533676	0.53892	1.54933	7.2651	0.102289	-0.137296	-0.286191	-0.0584608
AT1G08410	P-loop containing nucleoside triphosphate hydrolases superfamily protein	8.76779	-0.523545	-0.0640368	0.678703	1.3209	8.40212	-0.248661	-0.239353	-0.156273	0.39467
AT1G12770	P-loop containing nucleoside triphosphate hydrolases superfamily protein	6.07895	-0.260856	0.0448582	0.426946	1.05263	7.35264	-0.187125	-0.473749	-0.355826	0.207912
AT1G43910	P-loop containing nucleoside triphosphate hydrolases superfamily protein	10.0518	0.399452	0.196238	0.44581	1.71957	8.09456	0.158984	0.11146	-0.961037	-0.760494	up
AT1G64110	P-loop containing nucleoside triphosphate hydrolases superfamily protein	4.75748	0.462222	1.15278	2.32878	3.0244	5.20635	0.115209	1.02083	2.52467	3.2093	up
AT1G72040	P-loop containing nucleoside triphosphate hydrolases superfamily protein	8.78715	0.12948	0.685057	0.971219	1.40834	9.78924	-0.0986647	0.129167	0.782511	1.07091
AT1G72660	P-loop containing nucleoside triphosphate hydrolases superfamily protein	5.36556	-0.0305141	0.488478	1.5803	2.84192	5.16831	0.343772	1.03807	2.79342	4.65367
AT1G80380	P-loop containing nucleoside triphosphate hydrolases superfamily protein	12.9611	-0.624895	-0.475042	0.550939	1.60942	13.3948	0.0344328	-0.339752	-0.670393	0.161491
AT2G27200	P-loop containing nucleoside triphosphate hydrolases superfamily protein	7.5931	0.239279	0.42304	0.720661	1.18817	7.69062	-0.207036	-0.052806	0.307578	1.56963	up
AT2G38770	P-loop containing nucleoside triphosphate hydrolases superfamily protein	10.4459	-0.338011	0.189466	0.657401	1.27974	9.97894	-0.0644256	-0.00202802	0.0394732	0.160569
AT3G01820	P-loop containing nucleoside triphosphate hydrolases superfamily protein	11.0026	-0.162522	0.268094	0.88461	1.51091	10.4672	0.2	0.771211	1.24384	1.13249
AT3G28510	P-loop containing nucleoside triphosphate hydrolases superfamily protein	9.83738	1.60178	-0.0433016	-2.16933	-3.69075	6.51929	0.267106	-0.356146	-1.54993	-1.59236
AT4G16680	P-loop containing nucleoside triphosphate hydrolases superfamily protein	5.35522	0.846715	0.276854	0.475314	2.16189	5.16326	0.0463343	-0.0178408	0.166149	1.43731	up
AT4G27680	P-loop containing nucleoside triphosphate hydrolases superfamily protein	6.36742	0.21647	0.0383655	0.453737	1.64466	6.29704	-0.274485	-0.0986802	0.00311459	2.18095	up
AT1G61040	plus-3 domain-containing protein	7.93953	-0.242183	-0.067026	0.426038	1.09372	7.41154	0.231291	0.428418	0.635587	1.37961	up
AT2G16630	Pollen Ole e 1 allergen and extensin family protein	7.2621	0.23522	0.994623	0.849624	1.0525	8.92113	0.169187	0.197086	1.29674	0.483809	up
AT2G47530	Pollen Ole e 1 allergen and extensin family protein	7.03605	1.44191	0.789116	0.548542	-0.392126	4.57974	0.218426	0.147289	0.00573611	0.295876
AT4G17215	Pollen Ole e 1 allergen and extensin family protein	10.2899	1.06997	0.475193	1.35201	1.92634	6.65354	0.317237	-0.468119	-0.411914	1.73247
AT4G18596	Pollen Ole e 1 allergen and extensin family protein	4.62241	0.157847	0.227345	1.11958	1.60649	4.99925	-0.262237	1.9323	5.22609	6.13527
AT5G05500	Pollen Ole e 1 allergen and extensin family protein	11.4126	1.37098	0.423976	-0.163457	-2.20228	5.3057	-0.207367	-0.267342	-0.0427122	-0.0672365
AT5G45880	Pollen Ole e 1 allergen and extensin family protein	5.78676	-0.381776	-0.41035	1.98988	1.79788	5.31263	-0.117461	4.40013	7.25429	8.05668
AT5G47635	Pollen Ole e 1 allergen and extensin family protein	7.24669	0.889555	0.877846	0.842964	1.02611	5.58561	0.422582	0.411889	1.48085	1.48094
AT4G02390	poly(ADP-ribose) polymerase	6.70694	-0.158812	-0.0676128	0.632441	1.69835	7.29241	-0.276888	-0.805105	-0.818605	0.23882
AT5G13700	polyamine oxidase 1	7.34676	0.854688	1.33037	1.30835	1.2963	7.15175	-0.00156578	0.698381	0.0331819	1.12318	up
AT2G43020	polyamine oxidase 2	10.5818	0.0359958	0.338116	0.758044	1.02116	10.5015	0.333113	0.365249	-0.0921968	1.38642	up
AT5G06860	polygalacturonase inhibiting protein 1	11.5489	1.00104	-0.104955	-0.960778	-1.49399	10.4522	0.150341	0.296385	-0.00868978	-0.194886	up
AT4G17650	Polyketide cyclase / dehydrase and lipid transport protein	9.85317	0.0736656	0.282502	0.714043	1.38969	10.3488	-0.07401	-0.259746	0.507179	1.94517	up
AT1G64720	Polyketide cyclase/dehydrase and lipid transport superfamily protein	5.94997	-0.0392976	-0.315035	0.365547	1.77156	7.74417	-0.241899	-0.546295	-1.06689	0.225454
AT4G14060	Polyketide cyclase/dehydrase and lipid transport superfamily protein	11.7582	0.784625	1.34157	0.93729	-1.85806	8.03662	0.802852	-1.00541	-0.317808	-1.67278
AT4G23670	Polyketide cyclase/dehydrase and lipid transport superfamily protein	13.493	1.0608	1.66978	1.38955	1.24255	13.8512	0.945134	1.40158	1.80205	1.63318
AT4G23680	Polyketide cyclase/dehydrase and lipid transport superfamily protein	11.1792	1.67322	2.42763	2.97132	2.95552	10.3639	1.03571	1.99045	2.91197	4.3589
AT5G54170	Polyketide cyclase/dehydrase and lipid transport superfamily protein	8.50882	-0.462553	0.0807449	0.677963	2.01529	10.6226	-0.134637	0.418752	0.144862	1.77243	up
AT3G45770	Polyketide synthase, enoylreductase family protein	6.45953	-0.0406333	0.255198	0.520097	1.16254	7.71583	-0.119813	-0.125914	-0.0601861	0.40277
AT1G54440	Polynucleotidyl transferase, ribonuclease H fold protein with HRDC domain	9.52632	-0.481567	-0.149853	0.407859	1.24223	9.87496	0.0570426	0.172931	0.358387	0.377817
AT1G06450	Polynucleotidyl transferase, ribonuclease H-like superfamily protein	7.67618	0.507715	0.661397	1.52479	1.82983	7.64484	-0.157205	-0.140183	0.0718829	0.156619
AT5G61390	Polynucleotidyl transferase, ribonuclease H-like superfamily protein	8.09233	0.252326	0.276959	0.710908	1.09023	7.5426	0.0710531	0.270729	0.346966	1.45409
AT5G03240	polyubiquitin 3	14.8867	0.62971	0.827253	1.04819	1.63705	14.6385	0.280772	0.492445	1.27235	1.7376	up
AT5G46240	potassium channel in Arabidopsis thaliana 1	5.02401	0.681336	1.35059	1.34491	1.40838	8.57532	0.166084	-0.374791	-0.771267	-2.15938
AT4G23640	Potassium transporter family protein	5.99473	-0.033691	0.715013	1.27974	0.743202	5.54756	0.12028	-0.0207993	-0.0873492	0.278657
AT5G02030	POX (plant homeobox) family protein	6.64972	0.513326	1.12951	1.27674	1.41896	9.675	0.314427	0.599177	1.14167	0.395994
AT3G01200	PPDK regulatory protein 2	5.94861	-0.0748481	0.0662811	0.391418	1.16754	5.87692	-0.193075	-0.00307767	0.0331583	1.25492
AT4G36850	PQ-loop repeat family protein / transmembrane family protein	7.87139	-0.623883	-0.10109	0.378404	2.01881	9.73644	-0.431679	0.613041	1.38554	3.13314	up
AT1G55190	PRA1 (Prenylated rab acceptor) family protein	9.53771	0.235339	0.333184	1.35741	1.98509	9.12533	0.130207	0.0437816	0.811224	1.24725	up
AT1G14490	Predicted AT-hook DNA-binding family protein	5.29895	-0.205103	0.19367	0.164992	1.1774	5.53757	0.0779252	0.201353	1.53839	2.78989
AT5G49700	Predicted AT-hook DNA-binding family protein	5.49517	0.468756	-0.0299626	0.681463	1.27899	5.453	-0.268073	0.233719	1.89556	2.39682	up
AT4G03430	pre-mRNA splicing factor-related	9.48062	0.160259	0.807469	1.71585	2.61213	8.92402	-0.0245345	0.0542669	0.950518	2.95139	up
AT1G65660	Pre-mRNA splicing Prp18-interacting factor	8.5289	-0.00652974	0.555439	1.31863	2.08064	8.65533	0.169704	0.729856	1.39667	2.23038	up
AT5G02040	prenylated RAB acceptor 1.A1	9.55909	0.352427	0.374855	0.743945	1.12083	8.97838	0.119236	0.0775257	0.375616	1.12381
AT5G01640	prenylated RAB acceptor 1.B5	7.70429	1.43241	-0.194449	-1.37649	-1.4418	7.1032	0.0731852	-0.486891	-0.554317	-1.02705
AT1G08770	prenylated RAB acceptor 1.E	10.8516	0.478153	0.482311	0.815491	1.42243	10.4379	0.231984	0.0955704	0.762109	1.68575
AT3G22510	Pre-rRNA-processing protein TSR2, conserved region	4.99776	0.0706049	0.140076	0.503663	1.67594	4.51903	0.385301	1.18199	3.13749	5.286
AT1G01270	pre-tRNA	6.26611	0.641638	1.06741	2.13857	1.90164	5.99749	-0.140432	-0.202286	-0.28471	-0.0902828
AT1G01870	pre-tRNA	8.69606	0.753417	1.2986	2.09178	1.59031	7.79526	-0.527308	-1.05307	-1.2305	-0.555114
AT1G04320	pre-tRNA	9.0936	1.22505	2.37086	3.21945	3.14951	8.31738	-0.261296	-0.726163	-0.708029	0.223367
AT1G10440	pre-tRNA	10.3755	0.565587	1.33206	2.16731	1.78317	9.7303	-0.0212366	0.382436	0.50645	0.305701
AT1G11550	pre-tRNA	8.7501	0.421568	0.715856	1.4322	0.955352	7.75742	-0.31192	-0.851358	-1.1443	-0.411078
AT1G13850	pre-tRNA	8.27422	0.321894	0.536919	1.38729	0.90472	7.08505	-0.420053	-0.588069	-0.921276	-0.348557
AT1G15090	pre-tRNA	6.04561	0.662849	0.426057	1.1527	1.39304	5.75869	-0.0739462	-0.26905	-0.238785	-0.472747
AT1G16450	pre-tRNA	8.40293	0.0700222	0.927682	1.91501	1.18535	7.0176	-0.593492	-0.62273	-0.946808	0.245766
AT1G17570	pre-tRNA	7.45633	0.423642	0.806625	1.31428	0.790993	6.86146	-0.715698	-0.766843	-1.08263	-0.623119
AT1G18820	pre-tRNA	8.75699	0.152313	1.09994	2.10761	1.75396	7.51562	-0.301777	-0.500588	-0.538763	0.456403
AT1G20040	pre-tRNA	7.21577	0.335594	0.661628	1.41982	1.09748	6.49964	-0.50352	-0.658636	-0.802981	0.157576
AT1G20210	pre-tRNA	8.34171	0.74442	2.19021	3.2929	3.13696	7.68396	-0.543985	-0.619144	-0.821416	0.535198
AT1G26430	pre-tRNA	6.29346	0.582053	0.727771	1.31056	1.31606	5.97032	-0.162212	-0.178129	-0.432974	-0.428207
AT1G28720	pre-tRNA	9.46167	0.473923	1.32191	2.33961	1.92911	8.49613	0.235966	0.573608	0.751879	0.782465
AT1G28730	pre-tRNA	7.10391	0.70767	1.65045	1.90959	1.66558	6.87788	0.204141	0.703852	0.758227	0.679081
AT1G28820	pre-tRNA	10.2937	0.50418	1.30926	2.10795	1.78653	9.56782	-0.0756531	0.35874	0.494558	0.355357
AT1G28940	pre-tRNA	10.5323	0.229506	1.14685	2.22501	1.91821	9.30255	0.087127	0.536387	0.685991	0.725998
AT1G28990	pre-tRNA	9.73683	0.568633	1.51023	2.30894	1.95124	8.90663	-0.0334447	0.344711	0.504684	0.546662
AT1G36350	pre-tRNA	6.63813	0.324014	0.57367	1.47173	0.896279	6.39987	-0.136901	-0.572913	-0.818283	-0.448148
AT1G42120	pre-tRNA	10.0973	1.03259	1.08685	1.88535	0.956167	8.00905	0.0156497	-0.639603	-0.470419	-0.292393
AT1G43820	pre-tRNA	7.57814	0.908629	2.30017	3.36817	3.41411	7.32325	-0.592277	-0.667425	-0.868334	0.273073
AT1G45236	pre-tRNA	8.88842	0.480458	1.46832	2.3437	2.07831	8.19221	0.264183	0.753953	0.969363	0.957175
AT1G49020	pre-tRNA	8.37223	0.806559	2.23125	3.35692	3.21701	7.69852	-0.57567	-0.564513	-0.554065	0.590994
AT1G50070	pre-tRNA	8.39394	0.50035	0.583553	1.0299	0.471663	7.51416	-0.323447	-0.899934	-1.26935	-0.822924
AT1G53220	pre-tRNA	6.45327	0.551908	0.667916	1.11079	1.06027	5.52951	-0.122856	-0.227036	-0.417427	-0.254318
AT1G56730	pre-tRNA	7.58196	0.247286	0.698586	1.29118	0.768626	6.88263	-0.571399	-0.769575	-1.04897	-0.596735
AT1G56850	pre-tRNA	7.63549	0.195335	0.746442	1.5439	1.06021	6.66994	-0.501902	-0.649804	-0.840517	-0.263398
AT1G56940	pre-tRNA	7.32293	0.34527	0.788207	1.40517	0.960385	6.60018	-0.66403	-0.736617	-0.835755	-0.440807
AT1G57030	pre-tRNA	7.6903	0.330797	0.743098	1.29585	0.762423	6.97544	-0.530369	-0.777851	-1.16584	-0.456137
AT1G57150	pre-tRNA	7.08533	0.292346	0.544289	1.30435	0.848167	6.1927	-0.5909	-0.539727	-0.667071	-0.265902
AT1G57270	pre-tRNA	6.95311	0.142516	0.598491	1.14079	0.896556	6.08881	-0.363658	-0.539631	-0.544674	-0.188527
AT1G57450	pre-tRNA	7.63455	0.295149	0.783844	1.39868	0.835748	6.80669	-0.574786	-0.786739	-1.02188	-0.439789
AT1G60840	pre-tRNA	8.95038	1.08369	2.23695	3.1321	3.07178	8.13589	-0.237161	-0.687294	-0.660664	0.161794
AT1G60910	pre-tRNA	9.19173	1.2073	2.44877	3.24445	3.22729	8.43871	-0.283802	-0.746743	-0.623417	0.153282
AT1G61020	pre-tRNA	8.05934	0.411696	0.952138	1.61256	0.864159	7.23786	-0.134818	-0.724811	-1.07201	-0.99123
AT1G61910	pre-tRNA	9.08834	0.362589	0.90162	1.66538	1.3077	8.04792	-0.390484	-0.817852	-1.02934	-0.243049
AT1G63510	pre-tRNA	5.88173	0.103245	0.810034	1.40245	0.923841	5.4866	-0.079594	-0.258604	-0.241002	-0.0731551
AT1G63790	pre-tRNA	7.60931	-0.129217	0.812827	1.8123	1.38298	5.80591	-0.143207	0.000874004	-0.117935	0.689936
AT1G64120	pre-tRNA	6.65891	0.543975	0.805788	1.16241	0.867472	6.20669	-0.316347	-0.559166	-0.663267	-0.154411
AT1G68860	pre-tRNA	6.97334	0.785761	1.35445	1.44326	0.33385	6.54988	-0.497191	-0.813389	-1.24544	-1.34525
AT1G70050	pre-tRNA	9.15496	0.62228	1.34365	2.07003	1.59488	8.57701	0.25266	0.64466	0.804123	0.56326
AT1G71700	pre-tRNA	8.88353	1.27641	2.47878	3.13994	3.10957	8.15476	-0.373422	-0.819818	-0.716107	0.206127
AT1G75570	pre-tRNA	9.06051	0.66769	1.71522	3.00385	2.96933	8.92768	-0.345857	-0.494698	-0.524248	0.379079
AT1G77190	pre-tRNA	6.61398	0.319396	0.771611	1.51187	1.1744	6.3058	-0.194037	-0.419402	-0.655791	-0.553017
AT1G77560	pre-tRNA	8.43977	0.50393	1.05633	2.16106	1.58176	7.72051	-0.129469	-0.429561	-0.606186	0.816804
AT2G01160	pre-tRNA	6.39933	0.538167	0.799944	1.16973	1.43615	6.03848	-0.0439579	-0.316186	-0.473367	-0.538731
AT2G03660	pre-tRNA	7.15119	0.134038	0.793756	2.01748	1.76602	5.9809	-0.165417	-0.0916407	-0.435929	0.148023
AT2G03700	pre-tRNA	6.31331	0.569231	0.909462	2.2211	2.56857	6.08004	-0.192219	-0.16875	-0.443934	0.263665
AT2G07742	pre-tRNA	5.96068	0.147178	1.25397	2.58085	3.16481	5.66197	0.125675	0.0652531	-0.0371126	0.646515
AT2G07743	pre-tRNA	6.99762	0.544129	1.47255	2.8118	3.03075	8.52749	0.331765	0.011533	-0.291701	0.0321326
AT2G07746	pre-tRNA	7.79562	0.390188	0.90347	2.33783	2.49187	7.48607	-0.204687	-0.283459	-0.495742	0.310393
AT2G07752	pre-tRNA	7.25967	0.258257	0.540144	1.56495	1.29013	6.70968	-0.0722966	-0.0607551	-0.319964	-0.234998
AT2G07756	pre-tRNA	6.85962	0.733835	1.10547	2.31017	2.10491	6.74257	0.22625	-0.0857081	-0.305494	-0.516464
AT2G07757	pre-tRNA	6.62957	0.246055	0.477085	1.50869	1.28239	8.67452	-0.179327	-0.521565	-0.757206	-0.41345
AT2G07762	pre-tRNA	10.4036	0.372463	1.70213	3.12826	3.29352	9.57363	-0.0765103	-0.12852	-0.304205	0.372253
AT2G07763	pre-tRNA	9.55058	0.252819	2.68638	4.4616	5.13249	8.93966	-0.174413	-0.134588	-0.199059	1.21672
AT2G07764	pre-tRNA	8.59761	-0.00300669	0.634635	1.43738	0.74908	8.9935	-0.0238023	-0.331937	-0.304755	-0.032286
AT2G07765	pre-tRNA	9.082	0.469454	1.26116	1.99499	1.58143	8.84587	-0.12587	-0.2059	0.00268492	0.5051
AT2G07792	pre-tRNA	9.31016	0.464966	1.19958	1.83671	1.44819	8.84369	0.00219099	-0.063708	0.18258	0.486675
AT2G18310	pre-tRNA	6.49171	0.62039	0.789388	1.24205	1.30966	6.2739	-0.216002	-0.336121	-0.670627	-0.362433
AT2G22580	pre-tRNA	7.32587	0.288348	0.592137	1.5533	1.10468	6.59146	-0.484933	-0.649984	-0.765943	-0.373277
AT2G24380	pre-tRNA	7.48132	0.366279	0.686443	1.66412	1.11823	6.66955	-0.318614	-0.585456	-0.947019	-0.895722
AT2G28730	pre-tRNA	6.12743	0.497214	0.798758	1.43818	1.24284	5.68581	-0.257059	-0.308611	-0.329558	-0.272824
AT2G28770	pre-tRNA	6.52277	0.732106	1.31779	2.2726	2.06539	6.79019	-0.582145	-0.882851	-1.07028	-0.796547
AT2G30850	pre-tRNA	7.48112	0.80235	0.601757	1.3199	0.502725	6.37029	-0.243611	-0.308902	-0.479465	-0.533852
AT2G33650	pre-tRNA	8.23561	0.91973	2.37346	3.48408	3.3577	7.73069	-0.586065	-0.659669	-0.935177	0.489602
AT2G33920	pre-tRNA	10.2327	0.443031	1.26229	2.13012	1.81358	9.44873	0.0595546	0.486971	0.618732	0.44038
AT2G33950	pre-tRNA	9.78847	0.48621	1.52789	2.49098	2.05484	8.91141	0.214236	0.551164	0.807999	0.773474
AT2G34985	pre-tRNA	6.52042	0.10107	0.460645	1.46047	1.34556	5.85822	-0.423049	-0.257939	-0.424836	0.444762
AT2G38030	pre-tRNA	9.26282	0.719585	1.7467	3.04365	2.90753	9.09385	-0.323503	-0.569959	-0.464533	0.425544
AT2G39610	pre-tRNA	6.08738	0.357115	0.550807	1.11584	1.02	5.53686	-0.345131	-0.308531	-0.31583	-0.261577
AT2G42020	pre-tRNA	7.94339	0.406672	1.01383	1.95314	1.29327	7.1745	-0.257669	-0.639099	-0.832775	-0.575246
AT2G42970	pre-tRNA	7.41204	0.332595	0.639304	1.55499	1.14649	6.73582	-0.433725	-0.555828	-0.915302	-0.559804
AT2G43300	pre-tRNA	7.081	0.131668	0.829456	1.80477	1.42893	5.63194	-0.315496	0.0139552	-0.103263	0.50441
AT2G45020	pre-tRNA	7.1241	0.439342	0.6844	1.84078	1.3304	6.69426	-0.176779	-0.448863	-0.733083	-0.258189
AT3G02715	pre-tRNA	7.11975	0.335162	0.786541	1.43254	0.982945	6.75662	-0.564359	-0.640578	-0.949969	-0.632146
AT3G05525	pre-tRNA	9.25581	0.643065	1.55889	2.56142	2.55117	8.36115	-0.105984	-0.382372	-0.460139	0.707147
AT3G05755	pre-tRNA	7.64616	0.640584	1.71551	2.59505	2.34029	7.05687	-0.00952046	0.139757	0.391931	0.822709
AT3G05835	pre-tRNA	6.72876	0.572761	0.750213	1.03512	0.830217	5.76472	-0.44451	-0.479171	-0.595758	-0.142607
AT3G06105	pre-tRNA	9.47845	1.07545	2.3396	3.11659	3.09562	8.50299	-0.230283	-0.678299	-0.504591	0.390873
AT3G06665	pre-tRNA	6.78822	0.719243	1.15487	2.44517	2.2074	6.60612	-0.335083	-0.499669	-0.615656	-0.561668
AT3G07185	pre-tRNA	6.12633	0.589993	0.527439	1.10367	0.668335	5.9894	-0.53076	-0.438438	-0.736186	-0.681302
AT3G09505	pre-tRNA	7.71732	0.37129	0.943418	1.65018	1.06658	6.49947	-0.432798	-0.597226	-0.88463	-0.294006
AT3G09585	pre-tRNA	6.97785	0.472074	0.585717	1.33462	0.944783	6.43705	-0.316088	-0.56866	-0.774522	-0.470295
AT3G10035	pre-tRNA	6.90521	0.49423	0.448697	1.50856	1.02075	6.42872	-0.268262	-0.464375	-0.851489	-0.478874
AT3G11395	pre-tRNA	6.0479	0.722525	1.37708	1.58669	1.78457	6.06696	-0.515669	-0.420723	-0.546753	-0.238181
AT3G14855	pre-tRNA	5.77162	0.331266	0.505731	1.03253	0.918178	5.25669	0.0811197	-0.190681	-0.0180153	0.0563123
AT3G16552	pre-tRNA	7.56114	0.484715	0.572538	1.25205	0.519418	7.55034	-0.505461	-0.718672	-1.0982	-1.07818
AT3G18815	pre-tRNA	7.48717	0.922859	0.768837	1.46925	1.13723	7.72675	-0.526144	-0.797606	-1.32688	-1.15019
AT3G20655	pre-tRNA	7.43591	0.417059	0.834903	1.5744	1.23637	6.7164	-0.243185	-0.600985	-0.963448	-0.725195
AT3G20885	pre-tRNA	7.40664	0.351239	0.925132	1.61935	1.1714	6.77628	-0.369227	-0.615208	-0.686669	-0.734785
AT3G45955	pre-tRNA	6.72922	0.586202	0.931558	1.62728	1.25026	6.63314	-0.108518	-0.432919	-0.532713	-0.0173145
AT3G46875	pre-tRNA	7.53564	0.193503	0.637005	1.29488	0.812772	6.76964	-0.61563	-0.682421	-1.07274	-0.505813
AT3G50505	pre-tRNA	8.78601	0.672543	1.5043	2.48997	2.46366	8.00541	-0.287923	-0.502983	-0.569674	0.759815
AT3G50665	pre-tRNA	8.65173	0.898716	1.66615	2.66892	2.59578	7.85653	-0.194403	-0.477548	-0.523856	1.06528
AT3G50835	pre-tRNA	8.7405	0.737546	1.16534	2.06838	1.51789	7.7867	-0.408349	-0.993166	-1.19941	-0.517823
AT3G51135	pre-tRNA	8.95685	0.50318	1.57669	2.83053	2.73022	8.58509	-0.195634	-0.431665	-0.337004	0.516647
AT3G52345	pre-tRNA	5.72424	0.35474	0.843418	1.06696	0.839349	5.27475	-0.0733216	0.111684	-0.0725376	0.0729045
AT3G55795	pre-tRNA	6.98353	0.989763	1.29159	1.91471	1.41715	5.85265	-0.131642	-0.438109	-0.505142	-0.235626
[truncated: 1,544 more rows]
