# Supplementary material for: Transcriptomic Analysis of Soil-Grown Arabidopsis thaliana Roots and Shoots in Response to a Drought Stress
Source: Front Plant Sci. 2016 Feb 23;7:180. doi: 10.3389/fpls.2016.00180 (PMC4763085; doi:10.3389/fpls.2016.00180)
Supplement: Supplementary file 2 [file Table2.XLS]

## Sheet: Table-S2
Table S2: Genes down-regulated in roots of Arabidopsis plants in response to a progressive drought stress
Ratios are expressed as log2 and values shown in red are significantly up-regulated, while those shown in blue are significantly down-regulated (FDR<0.1). The genes reported to be down-regulated by 2 or 10h of drought stress (Matsui et al., 2008; Plant & Cell Physiology 49, 1135-1149) are shown as down. Genes categorized as GO:00009414 (response to drought stress) are marked as hit.
		Root					Shoot
		Signal Intensity at 0d	Ratio to 0d				Signal Intensity at 0d	Ratio to 0d
Gene	Name		3d	5d	7d	9d		3d	5d	7d	9d	Matsui et al., 2008	GO:0009414
AT1G01080	RNA-binding (RRM/RBD/RNP motifs) family protein	6.40538	-0.228756	-0.358932	-1.29908	-1.21663	10.8577	-0.427877	-1.10043	-1.99109	-3.79911	down
AT1G01100	60S acidic ribosomal protein family	15.5526	-0.162782	-0.355472	-0.690236	-1.06451	14.3501	-0.265045	-0.389851	-0.261214	-0.694059
AT1G01190	cytochrome P450, family 78, subfamily A, polypeptide 8	11.0767	1.14453	0.550618	-2.02461	-3.70586	7.43794	0.193352	-0.348055	-1.39532	-1.97506
AT1G01290	cofactor of nitrate reductase and xanthine dehydrogenase 3	9.49765	-0.355804	-0.345213	-0.780487	-1.61013	9.46644	-0.30826	-0.258058	-0.0775925	-0.653059
AT1G01310	CAP (Cysteine-rich secretory proteins, Antigen 5, and Pathogenesis-related 1) superfamily protein	8.32052	-0.533796	-0.586205	-1.14445	-1.44012	5.47662	0.161671	0.502246	2.79486	3.99305
AT1G01340	cyclic nucleotide gated channel 10	10.3743	-0.858257	-2.19753	-2.48654	-2.14507	7.61925	-0.124243	-0.986136	-1.44641	0.317568
AT1G01370	Histone superfamily protein	8.84283	-0.215129	-0.169682	-0.546078	-1.27203	8.46687	-0.0899242	-0.360881	-0.832076	-1.63922
AT1G01420	UDP-glucosyl transferase 72B3	6.91355	-0.210194	-0.231489	-1.4154	-1.41158	8.07474	0.23464	-0.0435778	-0.863504	-1.96182	down
AT1G01580	ferric reduction oxidase 2/FRO2	11.5436	-0.201126	-2.53084	-3.19462	-3.58394	6.54747	0.022262	0.537902	1.37456	1.19397	down
AT1G01590	ferric reduction oxidase 1	6.02651	-0.951508	-1.26984	-1.2063	-1.35554	5.58933	0.314972	0.901756	1.2328	-0.182246
AT1G01680	plant U-box 54	7.06059	1.05006	-1.15047	-1.33713	-0.650691	5.89957	0.265387	0.368562	0.3897	2.22806
AT1G01750	actin depolymerizing factor 11	9.5405	0.701763	0.0550566	-0.504903	-1.61242	5.31186	-0.090903	-0.171636	0.362849	-0.0143518
AT1G01790	K+ efflux antiporter 1	6.81134	-0.457491	-0.514982	-0.947996	-1.14161	7.86088	0.428601	-0.154849	-0.607531	-1.52512
AT1G02220	NAC domain containing protein 3	9.92329	-0.312397	-1.27505	-0.859894	0.647289	7.28651	-0.0965888	-0.464555	-0.316773	2.68857
AT1G02250	NAC domain containing protein 5	10.1629	-0.622247	-1.55348	-0.900761	0.518983	7.46365	-0.0669086	-0.398758	-0.164211	2.72986
AT1G02290		9.33907	0.158882	0.216593	-0.277942	-1.31061	9.946	0.0732111	-0.0913784	-0.263725	-1.67961	down
AT1G02360	Chitinase family protein	12.1032	0.480906	-0.957245	-3.19005	-3.96443	9.72055	-0.831435	-1.97551	-4.3008	-4.5946	down
AT1G02370	Tetratricopeptide repeat (TPR)-like superfamily protein	9.23776	-0.496825	-0.29933	-0.986345	-1.37447	8.91479	-0.280715	-0.0120999	-0.158633	-0.895686
AT1G02430	ADP-ribosylation factor D1B	8.01207	-0.490148	-1.33418	-2.71544	-2.43733	5.51464	0.240084	-0.0528802	-0.564093	-0.13729
AT1G02440	ADP-ribosylation factor D1A	6.96966	-0.0865366	-1.06115	-1.67003	-1.41956	5.60265	0.0508553	-0.0511106	-0.315684	-0.167611
AT1G02520	P-glycoprotein 11	12.5326	1.0416	-0.863778	-1.61877	-1.42052	7.11233	0.164463	-0.237776	0.41578	-0.804592
AT1G02530	P-glycoprotein 12	11.294	1.23061	-0.636074	-1.30984	-1.26305	6.75689	0.126421	-0.269302	0.45552	-0.703246
AT1G02640	beta-xylosidase 2	12.0962	-0.48641	-0.788336	-1.78894	-2.68291	10.8621	-0.354166	-0.134439	0.0837186	-2.24344
AT1G02690	importin alpha isoform 6	10.9718	-0.291176	-0.0298766	-0.873347	-1.25818	9.07404	0.108571	0.0935392	-0.0236202	-0.677003
AT1G02730	cellulose synthase-like D5	10.0186	0.453235	0.725711	-0.231597	-2.33088	10.0806	-0.267921	-0.506556	-1.57985	-4.1468	down	hit
AT1G02810	Plant invertase/pectin methylesterase inhibitor superfamily	9.00221	-0.814408	-1.50613	-2.46091	-3.03462	5.62807	-0.278166	0.590048	-0.0732023	-0.518317	down
AT1G02900	rapid alkalinization factor 1	12.6986	-0.351151	-1.28827	-2.09207	-2.73205	8.53548	-0.0798112	-0.816032	-0.373526	-1.8538
AT1G02930	glutathione S-transferase 6	11.068	0.805878	-0.208367	-1.58679	-1.6212	11.22	-0.862535	-1.76588	-2.32319	-2.67902		hit
AT1G02970	WEE1 kinase homolog	6.88669	-0.418469	-0.282562	-0.22611	-1.00412	6.64349	-0.00215072	-0.71456	-1.11241	-1.43182
AT1G03040	basic helix-loop-helix (bHLH) DNA-binding superfamily protein	7.69678	0.029099	-0.413897	-1.16544	-1.06376	7.43653	0.208012	0.0967796	0.42485	0.773074
AT1G03210	Phenazine biosynthesis PhzC/PhzF protein	11.3423	-0.308414	-0.682387	-1.3641	-1.74457	9.74502	0.101475	-0.860231	-1.30106	-0.97282
AT1G03230	Eukaryotic aspartyl protease family protein	9.96542	0.0340912	-0.178163	-1.43004	-2.26149	9.25069	-0.439269	-1.35873	-2.30767	-2.06983
AT1G03340		6.72354	-0.429264	-0.906316	-1.20375	-0.198687	7.51881	0.13729	0.00775279	-0.405665	0.502243
AT1G03420	transposable element gene	10.6948	0.0494806	-0.111606	-0.858758	-1.9717	10.2668	0.0509413	-0.964222	-1.45391	-2.55183
AT1G03457	RNA-binding (RRM/RBD/RNP motifs) family protein	6.50828	-0.331421	-0.686721	-0.991891	-1.00047	6.08084	-0.100447	-0.40732	-0.681807	-0.821845
AT1G03660	Ankyrin-repeat containing protein	8.02001	1.27561	-0.668733	-1.53228	-1.58056	6.73148	-0.167477	-0.425948	-0.919066	-1.65496
AT1G03730		11.3507	-0.200055	-0.835769	-1.31315	-1.19173	11.1831	0.16029	0.25062	-0.566873	-0.391692
AT1G03740	Protein kinase superfamily protein	11.1374	-0.348086	-1.15939	-1.34847	-0.719955	11.0706	-0.102324	-0.125593	-1.11456	0.382533
AT1G03820		11.7003	-0.0840086	-0.352386	-1.98753	-4.65967	9.77178	0.398556	1.5393	0.843606	-2.81314	down
AT1G03850	Glutaredoxin family protein	11.7992	-0.119393	-1.5456	-2.02944	-1.77423	9.42151	-0.444191	-1.5099	-2.23456	-2.09464
AT1G03870	FASCICLIN-like arabinoogalactan 9	14.4341	0.306269	-0.204944	-2.013	-5.33004	12.9519	-0.186917	-0.229705	-3.28811	-7.12408	down
AT1G04020	breast cancer associated RING 1	8.07623	-0.271681	0.0111018	-0.355783	-1.4185	7.8861	-0.161233	-0.696056	-1.15585	-2.47239
AT1G04040	HAD superfamily, subfamily IIIB acid phosphatase	13.0722	-0.402729	-1.0461	-1.8042	-2.59328	11.8618	-0.826797	-2.06939	-3.54289	-4.87881	down
AT1G04180	YUCCA 9	7.58722	-0.233276	-0.21599	-0.901232	-1.6314	5.34443	-0.0189838	-0.166255	0.00409685	-0.310766
AT1G04250	AUX/IAA transcriptional regulator family protein	12.9001	-0.242594	-0.618799	-0.922212	-2.26898	10.588	-0.226413	-0.815857	-0.800611	-2.36618
AT1G04340	HR-like lesion-inducing protein-related	11.3371	0.179509	0.0778207	-0.729578	-1.6013	10.4949	-0.27946	-0.531379	-0.83555	-1.00405
AT1G04425	other RNA	8.84436	-0.704612	-0.838651	-1.12976	-2.02901	8.17563	-0.212876	-0.3049	-1.3806	-2.50388
AT1G04430	S-adenosyl-L-methionine-dependent methyltransferases superfamily protein	10.9473	-0.994968	-1.21736	-1.9277	-2.58907	10.2652	0.147371	-0.068159	-1.04944	-2.64174
AT1G04480	Ribosomal protein L14p/L23e family protein	16.6197	-0.461715	-0.837727	-1.25702	-1.54828	15.3464	-0.638352	-0.531996	-0.331252	-0.996559
AT1G04520	plasmodesmata-located protein 2	8.68754	-0.32713	-0.196585	-0.657161	-2.0138	8.17283	-0.368957	-0.808351	-1.81305	-3.09318	down
AT1G04630	GRIM-19 protein	12.2873	-0.226232	-0.49035	-0.726487	-1.14733	11.4255	0.324541	0.253423	0.176202	-0.0726525
AT1G04660	glycine-rich protein	6.17373	0.261691	0.163217	-1.34173	-1.48242	7.90903	0.57831	1.05489	-0.083276	-1.4606
AT1G04680	Pectin lyase-like superfamily protein	8.9033	0.1496	0.363667	-0.80615	-2.27108	8.99084	-0.0128811	0.0392888	-0.700219	-3.22732	down
AT1G04760	vesicle-associated membrane protein 726	7.50086	0.12864	-0.0602991	-0.916884	-1.88071	7.95999	-0.18218	-0.468359	-0.892673	-1.85885
AT1G04778		7.69441	-0.0467106	-0.213321	-0.857144	-1.10564	6.66677	-0.0434585	-0.0950914	0.165738	3.57214
AT1G04820	tubulin alpha-4 chain	12.5565	0.0808901	0.274514	-0.393685	-1.6202	11.6674	-0.0838354	-0.252018	-0.524813	-2.33132	down
AT1G04870	protein arginine methyltransferase 10	7.7284	-0.375612	-0.311396	-1.1186	-0.660479	6.99326	-0.476142	-0.57787	-0.602753	-0.873454
AT1G05135		11.2699	-1.87831	-2.45369	-3.41811	-5.04932	13.4332	-0.409051	-0.880048	-3.00065	-4.85373
AT1G05190	Ribosomal protein L6 family	8.74218	-0.330644	-0.534142	-1.15976	-1.0736	13.5862	-0.36399	-0.702016	-1.1387	-2.43835
AT1G05200	glutamate receptor 3.4	7.44612	-0.0890088	-0.348655	-1.09446	-1.86612	9.16526	-0.0894938	-0.0249093	-0.738881	-2.13771	down
AT1G05210	Transmembrane protein 97, predicted	9.60167	0.314017	0.175679	-0.372044	-1.4265	8.78109	-0.358074	-0.999965	-1.68481	-3.06037	down
AT1G05240	Peroxidase superfamily protein	10.8693	0.261088	-0.965499	-2.06556	-2.83896	4.91513	0.18457	-0.0151845	0.0558785	0.104549
AT1G05250	Peroxidase superfamily protein	11.0131	0.353215	-0.980372	-1.98357	-2.85831	4.92252	0.0115885	-0.00204216	0.0423443	-0.0656289
AT1G05260	Peroxidase superfamily protein	13.6836	-0.294861	-0.362841	-0.922584	-1.22762	7.72899	0.565316	0.277252	1.52917	0.275807	down	hit
AT1G05300	zinc transporter 5 precursor	10.0098	-0.089172	-0.737779	-2.98892	-3.39847	9.53961	0.686999	1.07471	-0.883272	-1.83063	down
AT1G05420	ovate family protein 12	6.40414	0.166262	0.0823427	-0.798108	-1.09911	6.54399	0.444253	0.347794	0.186478	-0.562415
AT1G05470	DNAse I-like superfamily protein	8.6373	-0.18994	-0.111992	-0.655688	-1.2945	7.83801	-0.0881206	0.114328	-0.122895	-1.37975
AT1G05540	Protein of unknown function (DUF295)	5.89594	-0.18293	-0.537718	-1.06053	-0.659723	8.48613	-0.0538098	-0.460004	-0.873952	-2.27951
AT1G05560	UDP-glucosyltransferase 75B1	8.95299	1.37843	-0.519505	-1.26937	-0.916696	11.7868	-0.448545	-1.42862	-0.374055	0.223753	down
AT1G05575		10.5125	-1.04441	-2.67175	-3.83843	-3.33374	10.5772	-1.35185	0.166783	-2.52935	-1.49011
AT1G05590	beta-hexosaminidase 2	9.18866	0.400637	0.333728	-0.356344	-1.99195	9.369	0.000347145	-0.46388	-1.13394	-2.83435	down
AT1G05620	uridine-ribohydrolase 2	9.79849	0.0891657	-0.0235861	-0.954843	-1.61931	8.30567	0.0500719	-0.166522	-0.45817	-0.899672
AT1G05700	Leucine-rich repeat transmembrane protein kinase protein	7.7352	-1.2216	-1.60119	-2.46793	-1.78403	4.94904	0.0345227	-0.0153674	0.0621761	0.186968
AT1G05710	basic helix-loop-helix (bHLH) DNA-binding superfamily protein	10.0695	-0.285211	-0.241581	-0.484519	-1.24877	8.91932	-0.0266031	-0.100899	-0.163879	-0.827787
AT1G05805	basic helix-loop-helix (bHLH) DNA-binding superfamily protein	9.94877	-0.144495	-0.957997	-2.04974	-3.00931	10.1252	0.245813	0.183072	-1.09561	-2.12941
AT1G05810	RAB GTPase homolog A5E	10.4393	-0.214312	-0.983738	-1.75356	-2.73992	9.95906	-0.177461	-0.832206	-1.75147	-2.18374
AT1G05850	Chitinase family protein	14.7738	0.193199	-0.0364957	-0.904299	-1.82538	15.5603	0.20591	-0.130934	-0.10076	-1.54716	down	hit
AT1G05880	RING/U-box superfamily protein	6.77737	-0.0567348	-1.73122	-2.08487	-1.88141	4.69494	0.160797	-0.0476756	-0.0146947	0.0761221
AT1G05950		6.99609	-0.0474672	0.137685	-0.275954	-1.00714	7.47796	-0.084294	-0.18095	-0.231491	-1.05072
AT1G06040	B-box zinc finger family protein	10.7421	0.00885114	-0.396353	-1.38767	-1.25296	12.1431	-0.0322239	-0.0215003	-0.430019	0.145095	down
AT1G06135		6.26713	0.262079	-0.8125	-1.2795	-1.27849	5.56795	-0.430826	-0.472208	-0.391058	-0.316695
AT1G06160	octadecanoid-responsive Arabidopsis AP2/ERF 59	10.7643	-1.63327	-3.13297	-4.58823	-4.51478	9.60104	-1.52035	-0.676594	-2.75078	-4.03834
AT1G06225	CLAVATA3/ESR-RELATED 3	7.58739	-0.450886	-1.49606	-1.86717	-1.936	5.41118	0.270899	-0.110089	-0.161169	-0.170379
AT1G06330	Heavy metal transport/detoxification superfamily protein	8.21402	0.135242	-0.3874	-1.11163	-1.3821	4.89122	0.0774576	0.106285	-0.00213638	0.0481056
AT1G06350	Fatty acid desaturase family protein	8.41518	-0.429101	0.162872	-0.185936	-1.58961	8.60698	1.59188	2.9658	3.06238	-0.923241
AT1G06520	glycerol-3-phosphate acyltransferase 1	7.97901	-0.232939	-0.122378	-0.424742	-1.06074	6.70611	-0.474953	0.438497	1.64549	0.97669
AT1G06550	ATP-dependent caseinolytic (Clp) protease/crotonase family protein	10.6289	-0.228257	-0.57744	-0.588301	-1.04804	8.94067	0.313386	0.812276	1.12791	-0.306894
AT1G06640	2-oxoglutarate (2OG) and Fe(II)-dependent oxygenase superfamily protein	13.8533	-0.0472104	-0.156932	-0.459761	-1.29584	11.7625	0.346492	0.355326	-0.505583	-2.04497
AT1G06760	winged-helix DNA-binding transcription factor family protein	12.8008	0.0293792	-0.0560124	-0.239842	-1.141	12.4887	0.189161	0.127071	0.0564235	-1.29812	down
AT1G06830	Glutaredoxin family protein	8.77434	-1.62767	-2.81775	-3.32967	-3.7328	10.0347	-0.889704	-1.62752	-3.74184	-4.98099
AT1G06890	nodulin MtN21 /EamA-like transporter family protein	9.86702	-0.0609221	-0.25471	-0.559024	-1.04381	9.90539	0.0117937	-0.31824	-0.157653	-0.388388
AT1G06930		9.20243	0.142376	-0.491633	-1.65503	-2.76492	5.07066	-0.16981	-0.199183	-0.454892	-0.494421
AT1G07000	exocyst subunit exo70 family protein B2	9.50409	-0.0887849	-1.22857	-1.36007	-1.05298	9.61298	-0.0712531	-0.0248252	-2.27793	-1.23616
AT1G07070	Ribosomal protein L35Ae family protein	12.1556	-0.482044	-0.451309	-0.756224	-1.94167	11.0171	-0.664183	-0.762726	-1.07779	-2.3974
AT1G07090	Protein of unknown function (DUF640)	7.46671	0.318766	-0.0020458	-0.393985	-1.45862	6.62228	-0.0724954	-0.00895778	-0.42946	-1.38449	down
AT1G07135	glycine-rich protein	13.1436	-1.73707	-2.45333	-4.09585	-3.02107	14.625	-0.130209	0.866238	-1.02033	-1.11936
AT1G07175		8.02495	-0.63401	-1.57893	-2.48337	-2.14583	5.53037	-0.0440633	-0.094648	-0.168939	-0.372656
AT1G07260	UDP-glucosyl transferase 71C3	11.0793	-0.247162	-0.651667	-1.11631	-1.53752	7.60654	-0.230147	-0.44796	-0.606827	-0.748332
AT1G07320	ribosomal protein L4	10.2949	-0.207952	-0.522702	-1.19002	-1.76689	14.3813	-0.148851	-0.742624	-1.29839	-3.29779
AT1G07370	proliferating cellular nuclear antigen 1	9.89256	0.0320994	0.10213	-0.525915	-1.85941	9.60878	-0.596899	-1.28062	-2.12007	-3.22579	down
AT1G07550	Leucine-rich repeat protein kinase family protein	7.69952	-1.42887	-2.49263	-2.68323	-2.77818	4.67244	0.140277	-0.100542	0.0105334	0.204065
AT1G07560	Leucine-rich repeat protein kinase family protein	9.21665	-0.866568	-2.02712	-2.29227	-2.64713	5.02042	-0.11169	-0.0482098	-0.170327	-0.0833378
AT1G07600	metallothionein 1A	17.6276	-0.453013	-1.07295	-1.0475	-0.257453	15.6538	-0.0102778	0.29958	0.301148	0.963412
AT1G07610	metallothionein 1C	14.8483	-0.525371	-1.4522	-0.722011	0.122592	10.5607	0.0945523	-0.412122	-0.876414	-0.0884251
AT1G07620	GTP-binding protein Obg/CgtA	7.62743	-0.526855	-1.6732	-2.08152	-0.838079	6.56701	0.176545	0.222406	-0.174989	2.01203
AT1G07710	Ankyrin repeat family protein	7.10858	-0.529124	-0.682307	-1.48425	-1.59513	5.41001	0.0183091	-0.123803	0.13012	-0.03965
AT1G07730	Disease resistance-responsive (dirigent-like protein) family protein	9.18488	0.616088	0.21279	-1.15663	-1.6501	7.06947	0.0617064	0.0886687	0.443641	0.571528
AT1G07740	Tetratricopeptide repeat (TPR)-like superfamily protein	10.2529	0.756727	0.517415	-0.931971	-1.88265	7.78708	-0.24524	-0.16521	0.180838	0.371198
AT1G07780	phosphoribosylanthranilate isomerase 1	8.79157	-0.107672	-0.477759	-0.91022	-1.20079	9.17966	-0.044095	-0.192701	-0.0806572	-0.953237
AT1G07790	Histone superfamily protein	11.2135	0.00104999	0.0457654	-0.381875	-1.30896	11.1269	0.00976807	-0.359814	-0.683066	-1.40121
AT1G07880	Protein kinase superfamily protein	8.06787	-0.142682	-0.319069	-1.6416	-2.39865	7.65886	-0.0438631	-0.295474	-0.961073	-2.35503
AT1G07920	GTP binding Elongation factor Tu family protein	17.1349	-0.306592	-0.413034	-0.985786	-1.46726	15.4513	-0.0520099	0.0508174	0.34981	-0.475849
AT1G08090	nitrate transporter 2:1	12.5967	-0.435321	-1.50391	-2.36364	-2.45465	6.3529	-0.840748	-0.821904	-1.11545	-1.18144
AT1G08165		6.10916	0.102529	-0.498306	-1.2074	-1.3102	7.71235	-0.0192856	-0.35668	-1.17779	-1.92494
AT1G08320	bZIP transcription factor family protein	10.5675	0.0169669	-1.11627	-1.53321	-1.62684	5.91182	-0.105526	0.285108	0.397315	0.222362	down
AT1G08360	Ribosomal protein L1p/L10e family	16.1287	-0.426751	-0.562156	-0.922316	-1.58313	14.847	-0.205911	-0.178859	0.0974645	-1.07199
AT1G08420	BRI1 suppressor 1 (BSU1)-like 2	9.5125	0.0150461	-0.499358	-1.02256	-0.434506	8.86629	0.200987	0.0438431	0.302381	0.451056
AT1G08430	aluminum-activated malate transporter 1	8.64837	0.981782	1.11119	0.508242	-1.14257	5.57581	-0.0320592	0.187418	0.244699	-0.495911
AT1G08560	syntaxin of plants 111	10.951	-0.0854185	-0.00512789	-0.772325	-2.63775	10.7783	-0.261082	-0.406516	-1.06798	-2.84113	down
AT1G08590	Leucine-rich receptor-like protein kinase family protein	10.1702	0.370813	0.493918	-0.536097	-1.36804	5.50965	-0.364715	-0.287958	-0.293337	-0.701847
AT1G08660	MALE GAMETOPHYTE DEFECTIVE 2	9.35448	-0.359187	-0.489525	-1.0247	-0.883036	9.27945	-0.138206	-0.211497	-0.554164	-1.37438	down
AT1G08670	ENTH/VHS family protein	9.31561	-0.0354609	-0.434405	-1.15363	-1.16607	5.08329	-0.258054	-0.35028	-0.379309	-0.514974
AT1G08920	ERD (early response to dehydration) six-like 1	12.0804	0.322023	-0.349371	-0.740483	-1.00648	10.463	0.38462	1.2834	1.21868	1.87551		hit
AT1G08930	Major facilitator superfamily protein	13.0847	-0.193688	-1.27799	-1.69066	-1.54838	13.1525	-0.205603	0.518452	-2.62239	-2.60851		hit
AT1G09090	respiratory burst oxidase homolog B	9.47202	-0.307508	-1.33607	-2.99959	-3.46704	4.85456	0.044574	0.0289224	0.0989017	-0.0427082	down
AT1G09160	Protein phosphatase 2C family protein	9.53455	-0.273975	-0.401423	-0.847842	-1.39985	9.7331	0.0803381	0.0239836	-0.86627	-1.96514	down
AT1G09200	Histone superfamily protein	13.0617	-0.0365579	-0.00361135	-0.525837	-2.29195	12.9479	-0.200605	-0.826804	-1.41197	-3.24107	down
AT1G09210	calreticulin 1b	8.95509	0.144405	0.238989	-0.233151	-1.98497	8.3338	-0.390117	-0.97833	-1.28496	-2.1952	down
AT1G09430	ATP-citrate lyase A-3	11.0368	-0.0602856	-0.418102	-1.14973	-1.19103	10.7227	0.072197	-0.410442	-0.858772	-0.538593
AT1G09460	Carbohydrate-binding X8 domain superfamily protein	9.08979	-0.357309	-0.427473	-1.05026	-2.0584	5.97437	-0.21894	0.0474383	0.0140396	-0.782998
AT1G09470		6.85862	-0.592468	-0.44563	-0.659537	-1.23698	6.63527	0.239009	0.0837367	-0.167306	-1.0271
AT1G09480	NAD(P)-binding Rossmann-fold superfamily protein	8.25884	-0.666538	-1.91022	-2.55199	-2.5427	7.68141	-0.168679	-0.0577705	-0.0661747	0.268166
AT1G09590	Translation protein SH3-like family protein	15.4727	-0.548936	-0.60054	-1.06164	-2.00849	13.8292	-0.0891863	-0.100298	-0.0535483	-1.23999
AT1G09630	RAB GTPase 11C	11.4579	-0.0797804	-0.295775	-1.14207	-1.94778	10.7541	-0.289355	-0.744042	-1.06485	-2.14111
AT1G09660	RNA-binding KH domain-containing protein	9.4988	-0.226639	-0.325252	-1.44053	-1.99648	9.54449	-0.202771	-0.364866	-0.788052	-1.91927
AT1G09690	Translation protein SH3-like family protein	16.2768	-0.425494	-0.633088	-1.10764	-1.57806	15.0106	-0.22447	-0.119578	0.0160555	-1.06522
AT1G09750	Eukaryotic aspartyl protease family protein	11.4326	0.526078	0.387092	-2.82114	-5.57073	14.0056	-0.457889	-1.5461	-3.46917	-5.17556	down
AT1G09830	Glycinamide ribonucleotide (GAR) synthetase	8.35503	0.107371	0.0597812	-0.960593	-1.43048	9.16376	-0.359228	-0.573895	-0.957529	-1.7225	down
AT1G09932	Phosphoglycerate mutase family protein	10.3672	-0.0142265	-0.61518	-1.08345	-0.29233	7.58441	-0.633199	-0.920032	-1.90113	-2.23773
AT1G09995	DNA repair DEAD helicase RAD3/XP-D subfamily protein	7.38427	-0.576716	-0.721142	-0.661876	-1.11624	5.95647	0.613563	0.595907	0.508741	0.0730428
AT1G10020	Protein of unknown function (DUF1005)	10.0177	0.405973	0.0890729	-0.985729	-1.58813	10.5002	0.00350095	-0.492872	-2.15247	-3.9133	down
AT1G10030	homolog of yeast ergosterol28	11.2151	0.121248	0.0459367	-0.764231	-1.44915	9.67981	-0.521638	-0.866962	-1.09962	-2.15952
AT1G10400	UDP-Glycosyltransferase superfamily protein	8.49044	-0.630644	-1.27173	-2.62442	-2.95891	4.82319	0.168251	0.367438	0.369918	0.576776
AT1G10460	germin-like protein 7	7.56497	0.521301	0.6537	-0.060749	-1.33219	5.95356	0.0652827	-0.153005	-0.149941	-0.81879
AT1G10550	xyloglucan:xyloglucosyl transferase 33	9.31626	0.135009	-0.293852	-1.42609	-3.11134	6.40248	-0.0880038	-0.3304	-0.826211	-1.36886
AT1G10640	Pectin lyase-like superfamily protein	7.86785	1.40786	1.48849	-0.620799	-2.57844	9.94302	0.0881942	0.142525	-0.296866	-2.61056	down
AT1G10682	other RNA	15.9658	-0.859186	-1.35718	-0.864732	0.175513	11.9208	-0.375731	-0.356843	0.118983	1.25135
AT1G10750	Protein of Unknown Function (DUF239)	7.22235	-0.261179	-0.54423	-0.718757	-1.43527	5.851	0.489874	0.590022	0.208159	-0.169381	down
AT1G10780	F-box/RNI-like superfamily protein	8.44068	0.101999	0.187591	-0.515029	-1.09831	8.20521	-0.313663	-0.396777	-0.989335	-1.98777
AT1G10790		5.99507	0.0786546	-0.436552	-1.03327	-1.08549	5.76628	-0.0648541	-0.129182	-0.438982	-0.832739
AT1G10810	NAD(P)-linked oxidoreductase superfamily protein	8.22411	0.0919168	-0.1178	-0.886089	-1.40675	5.33297	-0.407865	0.0179787	0.327031	-0.172552
AT1G10865		11.5257	-0.334297	-0.788915	-0.652546	-1.00209	10.5074	0.171451	0.298496	0.567573	1.17639
AT1G10990		7.81838	-0.419745	-1.44479	-1.84111	-1.98541	7.38924	-0.727747	-1.81498	-2.17908	-2.09891	down
AT1G11080	serine carboxypeptidase-like 31	10.0702	-1.15715	-2.78706	-4.66173	-4.68449	7.18681	0.176376	0.337396	0.623423	-0.83476	down
AT1G11120		7.30437	0.0319944	-0.0574937	-1.0489	-0.797773	7.53389	-0.104118	0.0360548	-0.156385	-1.57204
AT1G11130	Leucine-rich repeat protein kinase family protein	8.94383	0.0718528	0.197302	-0.365353	-1.30905	8.99844	-0.0624167	9.84743e-05	-0.689377	-2.32107
AT1G11185	other RNA	13.5292	-0.818594	-1.60225	-1.85812	-2.63985	8.12534	-0.568158	-0.291872	-0.280965	-2.13961
AT1G11220	Protein of unknown function (DUF761)	7.30019	-0.18264	-0.305862	-0.431737	-1.17682	7.02365	0.275923	0.0909337	-0.730022	-1.53439
AT1G11260	sugar transporter 1	13.736	0.264203	-0.27519	-1.18388	-1.56661	13.9626	0.297212	0.733267	0.171662	-1.02977
AT1G11310	Seven transmembrane MLO family protein	9.45631	0.0234005	-1.00775	-1.90123	-2.04285	10.8286	0.205297	0.117184	-0.748404	-0.90186
AT1G11440		8.86509	-0.229939	-0.664212	-1.50547	-2.31402	10.2334	-0.207707	-0.261884	-1.08262	-2.76794	down
AT1G11450	nodulin MtN21 /EamA-like transporter family protein	10.198	-0.478162	-0.993893	-1.17932	-3.0113	7.79517	0.132991	-0.834414	-1.25134	-1.92586
AT1G11460	nodulin MtN21 /EamA-like transporter family protein	9.85638	-0.428385	-0.798083	-1.52763	-2.91887	7.60271	-0.442833	-1.01715	-1.31319	-1.72556
AT1G11490	zinc finger (C2H2 type) family protein	6.12564	-0.563121	-0.563467	-1.19778	-0.674909	5.12534	-0.151904	-0.123511	-0.374499	-0.390259
AT1G11530	C-terminal cysteine residue is changed to a serine 1	9.54296	-1.35798	-2.19094	-1.85535	-2.02203	12.5141	-0.425153	-0.385857	-0.74412	-1.60614
AT1G11540	Sulfite exporter TauE/SafE family protein	9.83546	-1.98347	-2.61038	-3.32106	-3.4373	5.36499	-0.132462	0.0282991	0.14739	-0.029599
AT1G11545	xyloglucan endotransglucosylase/hydrolase 8	10.3988	0.176444	0.0542864	-1.22871	-2.68541	9.57079	-0.738917	-1.54573	-2.91097	-4.43327	down
AT1G11580	methylesterase PCR A	14.9832	-0.891727	-0.906776	-1.45974	-2.5822	10.6356	-0.583388	-0.483645	-0.860037	-0.962264
AT1G11655		7.80914	1.54264	0.434515	-0.296771	-1.37206	4.89317	0.0522319	-0.0198421	-0.178729	0.519778	down
AT1G11670	MATE efflux family protein	11.6413	-0.543367	-0.721094	-1.03417	-1.81161	8.32926	-0.474948	-0.337346	-1.14895	-2.12454
AT1G11680	CYTOCHROME P450 51G1	13.988	0.00293273	0.0149592	-0.689876	-1.70022	12.8256	0.0596392	0.062283	-0.228283	-1.61423	down
AT1G11730	Galactosyltransferase family protein	6.69077	-0.440114	-0.463848	-0.806315	-1.07156	6.77355	0.147565	0.144299	-0.262872	-1.19822
AT1G11820	O-Glycosyl hydrolases family 17 protein	8.84589	-0.507701	-0.489902	-1.25637	-0.763203	9.96439	-0.174022	-0.656107	-1.46639	-0.845276	down
AT1G11860	Glycine cleavage T-protein family	12.4935	-0.143919	-0.2329	-0.872716	-1.746	14.9803	-0.0739312	-0.623396	-1.46647	-4.05383	down
AT1G12010	2-oxoglutarate (2OG) and Fe(II)-dependent oxygenase superfamily protein	11.7064	-1.34157	-2.7988	-3.63846	-3.48169	7.53086	-0.050583	-0.392138	-0.658945	0.448061
AT1G12070	Immunoglobulin E-set superfamily protein	6.09214	-0.42225	-0.632845	-0.850739	-1.00529	5.66998	-0.243311	0.253182	1.25587	1.81168
AT1G12080	Vacuolar calcium-binding protein-related	13.9159	-0.460243	-0.609245	-1.66948	-3.63889	10.5868	-0.356676	0.223305	1.28352	-0.714346
AT1G12090	extensin-like protein	14.6475	-1.17533	-1.54989	-2.88826	-3.45104	17.1625	-0.313301	-0.378254	-0.677378	-2.20296	down
AT1G12110	nitrate transporter 1.1	12.9705	-0.391378	-0.924741	-2.04274	-2.72826	10.0767	-0.356706	-0.835904	-1.99645	-2.6647	down	hit
AT1G12240	Glycosyl hydrolases family 32 protein	11.9811	0.120737	-0.04629	-0.601561	-1.35476	12.3067	-0.0745784	0.258983	-0.216254	-1.38713
AT1G12370	photolyase 1	6.76297	0.0893041	-0.148026	-0.915853	-1.11355	6.85951	-0.0514463	-0.54237	-0.324945	-0.306904
AT1G12380		8.9997	0.560899	0.702718	-0.00464782	-1.40485	8.91615	0.340527	0.767086	0.487201	-1.82319	down
AT1G12460	Leucine-rich repeat protein kinase family protein	8.1032	-0.291377	-0.184704	-0.737426	-1.29619	10.0243	0.0414957	-0.471628	-1.12628	-3.03144	down
AT1G12500	Nucleotide-sugar transporter family protein	9.82998	-0.256264	-0.137152	-1.00988	-1.66838	9.81993	0.202031	-0.167037	-1.32457	-2.59116	down
AT1G12530		11.148	-0.211015	-0.534146	-1.00006	-1.48559	10.7391	-0.204318	-0.0822909	-0.0641499	-0.459532
AT1G12550	D-isomer specific 2-hydroxyacid dehydrogenase family protein	7.47704	0.445078	0.253531	-0.399724	-1.34663	8.09457	0.121349	-0.173303	-0.575626	-1.27425
AT1G12610	Integrase-type DNA-binding superfamily protein	7.41857	-1.7961	-1.64347	-2.30649	-2.41115	8.59555	-2.76301	-0.701745	-2.48913	-1.95866		hit
AT1G12740	cytochrome P450, family 87, subfamily A, polypeptide 2	8.68803	-1.10764	-1.42404	-1.00745	-1.59383	4.7767	-0.139052	0.0667412	0.212642	0.107796
AT1G12850	Phosphoglycerate mutase family protein	11.1794	-0.24788	-0.439411	-0.820941	-1.49455	10.7609	0.0573073	-0.387146	-0.621947	-1.02445
AT1G13100	cytochrome P450, family 71, subfamily B, polypeptide 29	8.68108	-0.107798	-1.42551	-2.10496	-1.88963	9.29942	-0.321596	-0.831083	-2.06452	-2.13037
AT1G13110	cytochrome P450, family 71 subfamily B, polypeptide 7	10.9268	-1.28433	-3.286	-4.14714	-4.09018	12.1544	-0.33684	-0.631433	-3.08866	-3.17977	down
AT1G13210	autoinhibited Ca2+/ATPase II	10.119	0.294716	-0.209478	-1.06697	-1.47244	10.5706	0.31851	0.272208	-2.10417	-1.92412
AT1G13250	galacturonosyltransferase-like 3	9.74203	0.688484	0.758155	-0.523907	-1.03109	11.0837	0.122347	-0.234377	-1.02216	-3.44526	down
AT1G13260	related to ABI3/VP1 1	8.96053	-1.21275	-1.98672	-3.20051	-2.78621	9.23403	-0.13202	0.0186721	-2.96926	-4.21242
AT1G13300	myb-like transcription factor family protein	10.8697	-0.745938	-1.40925	-2.18222	-2.72579	5.37125	-0.369551	-0.536986	-0.366875	-0.667147
AT1G13340	Regulator of Vps4 activity in the MVB pathway protein	11.0037	-0.11089	-1.13203	-1.43666	-1.36314	8.51273	-0.22568	0.118442	-0.282644	-0.710774
AT1G13420	sulfotransferase 4B	11.8847	0.439099	0.0773594	-0.761422	-3.46917	6.10378	-0.502735	-1.08271	-1.42812	-1.42527
AT1G13480	Protein of unknown function (DUF1262)	10.465	-0.893882	-2.72938	-3.59736	-1.91964	5.5909	-0.378515	-0.672702	-0.673828	-0.53799
AT1G13500	Protein of unknown function (DUF1262)	6.00735	-0.23124	-1.0075	-0.967588	-1.0807	4.76656	0.199868	0.0796114	0.111798	-0.0304544
AT1G13510	Protein of unknown function (DUF1262)	6.61428	0.284815	-0.505165	-1.11803	-1.48486	4.74335	0.239372	0.134849	0.164979	0.22314
AT1G13540	Protein of unknown function (DUF1262)	6.27546	-0.36793	-1.01864	-1.39513	-1.2098	4.8723	0.14175	-0.096822	-0.0339659	0.0200032
AT1G13550	Protein of unknown function (DUF1262)	6.75852	-0.359552	-1.39097	-1.88577	-1.99971	5.38467	0.14815	0.109122	-0.664238	-0.229703
AT1G13580	LAG1 longevity assurance homolog 3	8.5484	-0.260485	-0.732925	-1.44407	-1.9868	8.10051	-0.0274249	-0.225417	-0.743626	-0.944347	down
AT1G13590	phytosulfokine 1 precursor	10.5792	-1.4873	-2.63802	-3.29633	-3.08487	5.29387	-0.345405	-0.50707	-0.256422	-0.415712
AT1G13670		10.1508	-1.03845	-2.5086	-3.70647	-3.8664	7.65422	0.327088	0.59076	1.52729	-0.619239	down
AT1G13710	cytochrome P450, family 78, subfamily A, polypeptide 5	9.38672	0.335493	-0.098956	-1.60662	-2.73739	8.92058	0.113619	-0.0118128	-0.568224	-0.625424
AT1G13750	Purple acid phosphatases superfamily protein	9.30037	0.23568	0.0316014	-0.643553	-1.41283	10.013	0.196128	-0.600254	-1.61381	-3.00383
AT1G13830	Carbohydrate-binding X8 domain superfamily protein	10.4976	0.229803	-0.314865	-0.940082	-1.64922	6.79208	0.215311	0.0619065	1.29398	-0.0603744
AT1G13950	eukaryotic elongation factor 5A-1	11.5335	0.468218	0.247336	-0.339085	-1.21899	10.3341	0.0615374	0.0201924	-0.16937	-0.75372
AT1G14080	fucosyltransferase 6	10.6524	0.028608	-0.476294	-1.05558	-1.95928	5.43315	-0.247923	-0.410325	-0.547295	-0.716858
AT1G14120	2-oxoglutarate (2OG) and Fe(II)-dependent oxygenase superfamily protein	9.58119	0.16034	-0.201936	-0.373787	-2.25493	6.18823	-0.0376325	-0.83091	-0.844635	-1.31581	down
AT1G14160	Uncharacterised protein family (UPF0497)	8.96001	0.190327	-0.661031	-2.01183	-2.08924	5.16335	0.0970973	0.0533935	-0.0375714	-0.042996
AT1G14185	Glucose-methanol-choline (GMC) oxidoreductase family protein	7.74358	0.829737	0.351464	-0.228911	-1.36591	5.60269	0.0763562	-0.0595586	-0.157898	-0.591841
AT1G14190	Glucose-methanol-choline (GMC) oxidoreductase family protein	8.31335	0.635696	0.615293	-0.546586	-1.78147	7.31088	0.0255594	-0.324571	-0.628762	-1.99692	down
AT1G14210	Ribonuclease T2 family protein	12.3238	-0.760939	-1.34168	-2.04462	-3.22551	9.72126	-0.556608	-0.962454	-1.2612	-2.42259	down
AT1G14220	Ribonuclease T2 family protein	11.0469	0.509422	-0.0970799	-1.14659	-3.42678	5.21137	-0.184398	-0.277094	-0.248768	-0.436767
AT1G14260	RING/FYVE/PHD zinc finger superfamily protein	6.79059	-0.214662	-0.788595	-1.49348	-1.68176	5.84852	-0.0145113	0.0445668	-0.20156	-0.854141
AT1G14280	phytochrome kinase substrate 2	7.00333	0.0762476	-0.258974	-1.00655	-1.74305	10.4538	0.17459	0.664936	-0.379859	-2.3155	down
AT1G14290	sphingoid base hydroxylase 2	8.9681	0.294558	0.188397	-0.415695	-1.22123	9.20471	-0.207621	-0.513596	-0.877818	-1.93708	down
AT1G14360	UDP-galactose transporter 3	10.6344	-0.113508	-0.193322	-0.702925	-1.32747	10.4831	-0.364889	-0.855626	-0.84989	-1.38816
AT1G14370	protein kinase 2A	10.2448	-0.335184	-1.40953	-1.89093	-2.21979	9.88498	0.22029	0.546913	-1.42561	-0.844442
AT1G14460	AAA-type ATPase family protein	8.78933	-0.389476	-0.637692	-0.95158	-1.13977	9.45682	-0.0660442	-0.279635	-1.08857	-2.43756	down
AT1G14480	Ankyrin repeat family protein	9.52547	-0.466123	-0.469723	-1.76624	-1.66864	7.37692	-0.0829695	0.654846	-0.0901792	-0.429476
AT1G14540	Peroxidase superfamily protein	8.40165	-0.592675	-2.37326	-3.59439	-3.41858	6.10566	-1.04057	-0.509072	-1.10761	-1.17277
AT1G14550	Peroxidase superfamily protein	8.52146	-1.12567	-2.16074	-3.09172	-3.09314	5.22631	0.0215914	0.0857052	-0.0317825	0.0636594
AT1G14580	C2H2-like zinc finger protein	8.26144	-0.0293505	-0.667835	-2.09995	-1.94278	10.1275	0.274574	-0.0585971	-1.18566	-1.61775	down
AT1G14630		8.74293	-0.00284885	0.215333	-0.49779	-2.31264	7.81125	-0.165801	-0.174937	-0.19187	-1.81925
AT1G14870	PLANT CADMIUM RESISTANCE 2	13.6367	0.169759	-1.37699	-1.82573	-1.39089	10.4328	0.0965324	-1.03538	-1.70474	-0.834748
AT1G14900	high mobility group A	13.1959	-0.20862	-0.166943	-0.482706	-1.30887	11.8127	-0.0259094	0.15013	0.301904	-1.24357	down
AT1G14960	Polyketide cyclase/dehydrase and lipid transport superfamily protein	12.1493	1.59061	1.03214	-0.384387	-3.10008	5.34316	-0.255773	-0.575281	-0.567413	-0.367146
AT1G15000	serine carboxypeptidase-like 50	10.031	0.122891	-0.0459341	-0.757672	-1.22899	10.6821	-0.365052	-0.375485	-1.43832	-3.3645	down
AT1G15010		10.6413	-1.06205	-1.58524	-1.71247	-1.04454	11.6151	-1.56262	0.605249	-0.429552	0.27462
AT1G15040	Class I glutamine amidotransferase-like superfamily protein	9.35163	0.135265	-1.42151	-1.915	-2.1218	5.92729	-0.176147	-0.494147	-0.634365	-0.385209
AT1G15210	pleiotropic drug resistance 7	12.0119	-0.241716	-0.495559	-1.79267	-3.6426	6.23991	-0.272445	-0.878719	-0.982104	-1.73237
AT1G15380	Lactoylglutathione lyase / glyoxalase I family protein	15.4138	-0.291195	-1.13458	-2.09646	-2.23217	8.45655	-0.215222	-0.489512	1.01245	3.54676
AT1G15490	alpha/beta-Hydrolases superfamily protein	8.9409	-0.116442	-0.259035	-0.736213	-1.13431	8.34012	0.0430454	-0.112333	0.0324559	-0.293787
AT1G15520	pleiotropic drug resistance 12	6.85247	0.882465	-0.261444	-1.57269	-1.09028	8.45427	-0.495558	-2.79184	-2.63779	-3.16348
AT1G15550	gibberellin 3-oxidase 1	9.1628	-0.497142	-0.698027	-1.85658	-2.26686	8.29788	-0.357628	-0.0684903	0.241191	0.135237	down
AT1G15630		7.04398	-0.119077	-0.460444	-1.08412	-1.9969	5.53479	-0.209698	-0.408465	-0.483642	-0.602463
AT1G15640		7.84933	0.188766	-0.41632	-1.21803	-1.90755	4.97289	0.125674	-0.177072	-0.28365	-0.323148
AT1G15670	Galactose oxidase/kelch repeat superfamily protein	8.90279	-1.18462	-1.54521	-1.56374	-1.31715	7.33599	-0.25623	0.334862	0.669384	1.40575
AT1G15760	Sterile alpha motif (SAM) domain-containing protein	7.5133	-0.213062	-0.280689	-1.3212	-1.53926	6.05017	0.171837	0.535565	0.244143	-1.00853
AT1G15890	Disease resistance protein (CC-NBS-LRR class) family	7.39191	-0.00857582	-0.926817	-1.36514	-0.538021	8.07851	0.0934036	0.215143	-0.840625	-0.214411
AT1G16060	ARIA-interacting double AP2 domain protein	9.76158	-0.310206	-0.38254	-0.925273	-1.34269	8.85693	-0.151767	-0.197508	-0.87187	-1.60544		hit
AT1G16070	tubby like protein 8	8.54623	-0.895001	-1.36029	-2.22355	-3.08251	7.41466	0.0985499	0.00430463	-0.966472	-2.12026
AT1G16110	wall associated kinase-like 6	7.06424	-0.426942	-1.23795	-1.43313	-0.723151	9.21163	-0.0968968	0.53601	-0.958814	-1.37952
AT1G16150	wall associated kinase-like 4	8.46204	-0.0226262	-1.11949	-1.61954	-1.6455	7.46202	0.256787	0.419701	-0.357241	-0.430186
AT1G16160	wall associated kinase-like 5	7.71702	-0.108311	-0.905422	-1.15182	-1.78657	5.19361	0.529115	0.31045	0.0138852	0.262355
AT1G16225	Target SNARE coiled-coil domain protein	7.55008	-0.952827	-2.02297	-2.09906	-1.83088	5.26491	-0.077396	-0.0172881	-0.182151	-0.0416569
AT1G16330	cyclin b3;1	8.21765	-0.246002	-0.2975	-1.09136	-2.2259	7.40944	-0.198453	-0.444942	-1.09698	-1.92076
AT1G16370	organic cation/carnitine transporter 6	9.85874	0.579817	0.142699	-0.680481	-1.60568	7.3704	-1.47984	-0.516826	-1.67195	-1.69179		hit
AT1G16400	cytochrome P450, family 79, subfamily F, polypeptide 2	11.55	-0.567205	-1.2123	-3.40666	-6.0782	7.57954	-0.558403	-0.674997	-2.10699	-2.65372	down
AT1G16410	cytochrome p450 79f1	9.10158	-0.243955	-1.42295	-3.36409	-3.99277	12.1502	-0.335841	-0.530837	-2.81666	-5.76071	down
AT1G16500		10.336	0.505691	0.333985	-0.82639	-1.67228	9.71079	-0.197318	-0.492329	-0.941457	-1.94316
AT1G16530	ASYMMETRIC LEAVES 2-like 9	9.51656	0.0342165	-0.460544	-2.02093	-3.27517	7.93438	-0.261852	-1.23496	-2.28044	-2.35398
AT1G16630		9.48779	-0.034217	0.298824	-0.653551	-2.63585	8.58648	-0.353988	-0.34786	-1.21535	-3.14463
AT1G16640	AP2/B3-like transcriptional factor family protein	7.26556	-0.433601	-0.627808	-1.09352	-1.27619	7.61047	-0.338916	-0.376197	-1.06245	-2.08312
AT1G16920	RAB GTPase homolog A1B	13.3868	-0.42503	-0.513314	-0.758644	-1.35685	12.3885	-0.256762	-0.547365	-0.671609	-2.07972
AT1G17060	cytochrome p450 72c1	8.93978	-0.13342	-0.518527	-1.0298	-0.824739	7.18482	0.132702	-0.411368	-1.00681	-1.12716
AT1G17147	VQ motif-containing protein	9.03199	0.761561	-0.408545	-1.27329	-0.726555	9.19615	-1.00862	-0.619593	-2.40806	-2.06028
AT1G17160	pfkB-like carbohydrate kinase family protein	10.0971	0.46395	0.262404	-0.438872	-1.05594	10.4821	-0.0387761	-0.17095	-0.23996	-0.729805
AT1G17190	glutathione S-transferase tau 26	10.4378	0.680994	0.473985	0.0466848	-1.04394	6.81171	0.21629	0.27291	0.253042	-0.1836
AT1G17240	receptor like protein 2	6.95617	0.301163	-0.67968	-1.39672	-1.72303	6.3361	0.0955074	0.176758	-0.140847	-0.586198
AT1G17250	receptor like protein 3	7.00509	0.00658635	-0.712921	-1.59071	-1.40114	6.68114	-0.292082	-0.738124	-1.31787	-1.64161
AT1G17380	jasmonate-zim-domain protein 5	9.30846	-0.649807	-1.04592	-1.37763	-2.18605	9.48871	-0.551065	1.48323	0.157017	-0.172865
AT1G17420	lipoxygenase 3	8.81331	-0.572232	-1.17246	-2.07583	-1.50272	11.9812	-0.732961	0.582365	-1.79805	-0.562339
AT1G17430	alpha/beta-Hydrolases superfamily protein	10.6012	-0.134386	-0.434512	-0.898631	-1.29169	10.0956	0.0721477	-0.884432	-1.28696	-1.64471
AT1G17560	Ribosomal protein L14p/L23e family protein	10.2446	-0.316278	-0.259156	-1.20774	-2.55683	10.0355	-0.632074	-0.478171	-1.21631	-3.34812	down
AT1G17620	Late embryogenesis abundant (LEA) hydroxyproline-rich glycoprotein family	13.0885	-0.152946	-0.235007	-0.958125	-1.25761	11.828	0.448227	0.608124	0.29078	-0.849624
AT1G17750	PEP1 receptor 2	10.3104	-0.194944	-0.311514	-1.28671	-2.00915	8.39901	-0.501217	0.0615926	-0.865719	-2.03687
AT1G17860	Kunitz family trypsin and protease inhibitor protein	13.5964	-0.178429	-1.44568	-2.2881	-2.88091	10.2877	-0.0782261	-0.716038	-1.92414	-2.39167	down
AT1G18140	laccase 1	8.64392	0.84259	0.563043	-0.525585	-1.95896	7.45067	0.0480767	-0.49856	-0.933547	-1.39359
AT1G18191		9.68859	-1.26646	-2.4549	-2.31439	-1.56002	7.11857	-0.451645	0.402791	-0.513775	0.349623
AT1G18200	RAB GTPase homolog A6B	10.2111	-1.13875	-2.48849	-2.35416	-1.70809	7.43808	-0.328348	0.429893	-0.296707	0.55179
AT1G18250	Pathogenesis-related thaumatin superfamily protein	7.98073	0.405796	0.572169	-0.673387	-2.29911	7.95433	-0.118498	-0.238955	-1.35483	-2.89929	down
AT1G18280	Bifunctional inhibitor/lipid-transfer protein/seed storage 2S albumin superfamily	6.0752	0.188846	-0.744692	-1.10177	-1.21353	4.59524	1.0727	2.77453	3.18297	2.59392
AT1G18290		6.31928	-0.6145	-0.625607	-1.17275	-0.732244	4.71886	0.0548719	0.207834	0.10729	0.108004
AT1G18300	nudix hydrolase homolog 4	12.5294	-2.63086	-2.49752	-3.17903	-2.7926	12.7863	-1.84874	0.800361	-0.631791	-0.418584
AT1G18320	Mitochondrial import inner membrane translocase subunit Tim17/Tim22/Tim23 family protein	9.89599	-0.466767	-0.519328	-0.853871	-1.44695	9.22002	-0.556829	-0.47636	-0.943872	-1.27334
AT1G18370	ATP binding microtubule motor family protein	9.48079	-0.373833	-0.0788171	-0.899788	-2.63709	8.66199	-0.137595	-0.236671	-1.23641	-3.49767	down
AT1G18390	Protein kinase superfamily protein	10.5908	0.0946052	-0.841326	-1.4106	-1.24224	8.86647	0.225613	0.542576	-0.258831	1.23537		hit
AT1G18420	Aluminium activated malate transporter family protein	7.05208	1.02306	0.578696	-0.341783	-1.00471	5.24476	0.0107265	-0.1337	-0.00474711	-0.0147028
AT1G18500	methylthioalkylmalate synthase-like 4	9.91488	-0.367574	-0.44124	-1.09886	-1.22904	10.0734	-0.356381	-0.492051	-0.681575	-1.32375
AT1G18540	Ribosomal protein L6 family protein	15.5141	-0.206402	-0.205184	-0.788414	-1.27339	14.2778	-0.198283	-0.272666	-0.0458565	-0.421815
AT1G18550	ATP binding microtubule motor family protein	6.98366	-0.296114	-0.149355	-0.641488	-1.55067	6.68841	0.0610129	0.144109	-0.305392	-1.02455
AT1G18590	sulfotransferase 17	12.32	-0.28812	-0.722195	-1.42383	-3.01177	11.5938	-0.278149	0.133671	-1.45022	-3.31185	down
AT1G18630	glycine-rich RNA-binding protein 6	9.93435	-0.419366	-0.527292	-0.564122	-1.40042	9.01342	-0.0943712	-0.121979	-0.524335	-0.741071
AT1G18650	plasmodesmata callose-binding protein 3	7.56082	-0.0421266	-0.510797	-1.42761	-2.47938	9.92681	-0.208806	-0.471861	-1.45016	-3.48247	down
AT1G18740	Protein of unknown function (DUF793)	12.4785	-1.52999	-1.4232	-1.85113	-1.67523	12.9931	-1.2491	0.314855	-1.13897	-0.344466
AT1G18860	WRKY DNA-binding protein 61	7.39108	-0.258535	-1.53477	-1.87589	-1.88619	5.00462	0.374382	0.476742	0.119248	0.216004
AT1G18910	zinc ion binding;zinc ion binding	9.676	-0.707188	-1.22633	-1.52604	-1.29811	7.37581	-0.0282743	-0.155224	-1.05734	-1.65195
AT1G18940	Nodulin-like / Major Facilitator Superfamily protein	6.95627	0.0332208	-0.625045	-1.54828	-0.670591	6.65672	-0.0349566	-0.779819	-0.500464	0.198081
AT1G18970	germin-like protein 4	10.2309	1.03774	-2.38841	-4.2418	-3.94321	5.34565	-0.150778	-0.47349	-0.474013	-0.176219	down
AT1G19020		12.1487	0.0150833	-1.69201	-2.32331	-2.17273	11.6145	-1.43034	-0.515642	-2.85219	-1.52666
AT1G19050	response regulator 7	10.1645	-0.815	-1.1691	-1.67178	-2.62622	10.0557	-0.605736	-0.884468	-1.47692	-2.8077
AT1G19110	inter-alpha-trypsin inhibitor heavy chain-related	10.7769	0.139478	-0.100209	-0.698656	-1.1449	10.5617	0.0173497	-0.0185455	0.0325563	-0.529271
AT1G19150	photosystem I light harvesting complex gene 6	6.00222	-0.551529	-0.49971	-1.04794	-1.2248	13.7044	-0.00239249	-0.736389	-1.45825	-3.88996	down
AT1G19180	jasmonate-zim-domain protein 1	13.7103	-0.668807	-1.15841	-1.19146	-1.09478	12.4915	-0.554696	0.781485	0.383978	0.880077
AT1G19210	Integrase-type DNA-binding superfamily protein	10.0729	-3.54215	-2.31161	-4.02999	-3.38243	10.8076	-4.06705	-0.187615	-1.40329	-0.477028
AT1G19250	flavin-dependent monooxygenase 1	9.00155	0.391694	-2.036	-2.68948	-3.1896	6.31112	-0.406253	-1.07562	-1.40756	-1.10494
AT1G19360	Nucleotide-diphospho-sugar transferase family protein	11.422	0.177753	0.00580238	-0.517156	-1.01189	10.4836	-0.195413	-0.458435	-0.648655	-1.0503	down
AT1G19380	Protein of unknown function (DUF1195)	12.1355	-1.50133	-2.648	-3.56987	-3.1155	11.9326	-1.05524	0.131316	-1.86479	-1.62022
AT1G19450	Major facilitator superfamily protein	9.57378	-0.372667	-0.542102	-1.13065	-1.31325	7.6427	-0.109212	-0.0140931	-0.699171	-0.110541	down
AT1G19610	Arabidopsis defensin-like protein	6.85339	0.19008	-0.659655	-1.14558	-0.915967	6.83896	-0.15538	-0.767436	-0.946618	-1.34541
AT1G19770	purine permease 14	12.3258	-0.765683	-1.2623	-2.18914	-2.09887	13.2883	-0.631262	0.399465	-0.872758	-0.689934
AT1G19900	glyoxal oxidase-related protein	9.53211	0.220407	-0.393672	-0.485171	-2.46456	4.9376	0.18188	0.159837	0.512611	0.210853
AT1G19960		11.3222	1.04513	-0.27728	-2.00003	-3.89548	14.2429	0.811154	0.0457158	-2.98268	-7.59068
AT1G19990		9.21805	-0.76881	-0.756595	-1.24953	-1.93993	8.79675	-0.329683	-0.153719	-0.629126	-1.88348
AT1G20010	tubulin beta-5 chain	10.2682	-0.081941	-0.0121259	-0.650505	-1.30395	11.7563	-0.337277	-0.705731	-2.27696	-4.64696	down
AT1G20220	Alba DNA/RNA-binding protein	12.7523	-0.135476	-0.168084	-0.89492	-1.89947	11.223	-0.115854	-0.265273	-0.0950336	-1.01735
AT1G20280	homeobox-leucine zipper protein-related	8.14699	0.84735	0.285994	-0.400799	-1.15565	6.97517	0.452959	0.636029	1.27118	0.59818
AT1G20380	Prolyl oligopeptidase family protein	9.94175	-0.764102	-0.398529	-2.31155	-1.70705	8.3159	0.0380342	0.210542	-0.455133	-0.819529
AT1G20410	Pseudouridine synthase family protein	10.0827	-0.602844	-0.50545	-1.12274	-1.35767	9.86296	-0.142308	-0.109045	-0.633042	-1.78301
AT1G20480	AMP-dependent synthetase and ligase family protein	7.20929	-0.130139	-0.125114	-1.06467	-0.781621	6.52114	-0.477645	-0.425646	-0.401216	-1.08569
AT1G20510	OPC-8:0 CoA ligase1	10.9759	-0.252891	-1.06517	-2.41656	-3.03104	11.0963	0.141463	0.806625	-1.39984	-1.43796
AT1G20700	WUSCHEL related homeobox 14	9.57629	-0.224612	-0.354943	-0.671275	-1.07443	5.78316	0.529383	0.157816	0.202045	-0.301256
AT1G20820	pre-tRNA	12.1723	0.937927	0.361362	0.0626286	-2.1008	12.406	-0.539512	-1.25948	-2.08707	-3.81646
AT1G20840	tonoplast monosaccharide transporter1	10.7512	0.440827	-0.289852	-1.35984	-2.11792	10.1095	0.0730509	-0.556926	-1.76081	-2.51578	down
AT1G20880	RNA-binding (RRM/RBD/RNP motifs) family protein	6.95055	0.343482	-0.394563	-1.00264	-0.638713	7.37157	0.417397	0.302141	0.78004	1.43672
AT1G20930	cyclin-dependent kinase B2;2	9.79719	-0.00251334	0.0429462	-0.741879	-1.66728	9.12442	-0.127149	-0.191944	-0.702409	-2.08882
AT1G21050	Protein of unknown function, DUF617	11.793	-0.529318	-1.01043	-2.43518	-3.57351	9.43041	-0.298869	-0.153047	-0.309905	-3.21885	down
AT1G21100	O-methyltransferase family protein	13.3283	0.670412	-0.400476	-2.04364	-1.82005	14.7186	-0.359293	-0.285308	-0.685779	-0.0315673
AT1G21110	O-methyltransferase family protein	10.7964	0.697537	-0.0115141	-2.55293	-2.69394	8.46537	-1.54054	-1.46106	-3.07199	-3.39099
AT1G21120	O-methyltransferase family protein	13.4138	0.466086	-0.635157	-2.22006	-1.94894	14.6685	-0.308306	-0.203892	-0.547005	0.132156
AT1G21130	O-methyltransferase family protein	10.6609	0.825291	-0.592125	-2.5025	-2.15945	13.1226	-0.364254	-0.345302	-0.701435	-0.163959
AT1G21140	Vacuolar iron transporter (VIT) family protein	12.108	-0.712151	-1.54833	-1.11094	-0.259601	7.34659	0.0606046	-0.258656	-0.00161631	0.557703
AT1G21210	wall associated kinase 4	7.55215	-0.869157	-2.03779	-1.61526	-1.81898	5.18297	0.154125	-0.0168536	-0.107501	0.875966
AT1G21220	transposable element gene	7.30017	-0.177869	-0.399396	-0.810555	-1.06813	6.98381	-0.0526556	0.0892424	-0.238224	-0.290858
AT1G21230	wall associated kinase 5	8.67434	-1.43378	-3.40772	-3.83357	-3.90093	4.72219	0.0356357	-0.0111302	-0.189519	0.024619
AT1G21310	extensin 3	14.7582	-0.378153	-1.03447	-1.48871	-1.86545	10.2284	0.143027	-0.177545	-0.342959	-0.282685	down
AT1G21326	VQ motif-containing protein	7.7098	-0.556168	-0.897326	-1.44357	-1.26978	7.13815	-0.532875	0.486987	-0.287917	-0.430234
AT1G21380	Target of Myb protein 1	10.8729	-0.103867	-0.598005	-1.07139	-0.807686	10.3169	0.0756997	-0.0750732	-0.29837	0.000107277
AT1G21440	Phosphoenolpyruvate carboxylase family protein	12.1435	-0.783879	-1.27326	-2.95469	-4.3359	10.7448	0.0885651	0.413183	-0.118404	-1.63623	down
AT1G21500		6.97984	0.24689	0.1056	-1.2784	-1.85584	13.8634	0.030904	-0.716373	-2.57485	-4.28726	down
AT1G21520		9.89912	0.704139	-0.720745	-0.625112	-1.07602	9.70424	-0.180205	-0.372944	-1.58568	-2.36261
AT1G21528		7.38811	-0.502915	-1.41499	-0.468739	-1.64755	5.20613	-0.251017	-0.220437	-0.198802	-0.304856
AT1G21550	Calcium-binding EF-hand family protein	7.38704	0.903826	-1.52235	-1.59072	-0.2993	10.0494	0.232188	0.186539	-1.86587	-0.820514
AT1G21750	PDI-like 1-1	11.2437	-0.0735337	-0.0465751	-0.575121	-1.24619	10.5202	-0.269265	-0.673486	-0.631653	-0.585958
AT1G21810	Plant protein of unknown function (DUF869)	6.00429	-0.218033	-0.276234	-0.974977	-1.17493	6.70731	-0.415881	-0.274159	-0.831873	-1.45265
AT1G21880	lysm domain GPI-anchored protein 1 precursor	8.65775	-0.00218817	-0.258197	-1.28856	-2.07679	8.4738	0.0747541	-0.068182	-0.294783	-0.915159	down
AT1G21910	Integrase-type DNA-binding superfamily protein	8.62538	-1.02396	-1.35117	-2.00734	-1.13295	8.59613	0.0351023	0.191049	-1.93152	-2.65699	down
AT1G22030		9.83087	-0.376338	-0.445713	-0.947989	-1.64608	7.85755	0.282863	0.388744	0.351187	-1.07673
AT1G22140		9.34537	0.171041	-0.154712	-0.532156	-1.08679	10.3273	-0.258958	-0.306424	-0.719098	-0.655801
AT1G22220	F-box family protein	7.77364	-0.106399	0.0156243	-0.711005	-1.15605	6.06591	-0.159086	-0.0569393	-0.464074	-0.8837
AT1G22230		10.6627	-0.556699	-0.885247	-1.42929	-1.25098	6.9165	-0.234854	-0.545989	-0.345001	-0.288863
AT1G22300	general regulatory factor 10	14.0265	-0.0249382	-0.207603	-0.845055	-1.15567	13.432	-0.273043	-0.446751	-0.578604	-1.02605
AT1G22330	RNA-binding (RRM/RBD/RNP motifs) family protein	6.70178	0.298657	-0.26439	-1.23673	-1.73014	7.71812	0.0541735	-0.344552	-1.73664	-2.53802
AT1G22340	UDP-glucosyl transferase 85A7	6.84669	-0.126722	-0.414755	-0.907377	-1.21224	7.05876	-0.290193	-0.468639	-0.769611	1.92148
AT1G22460	O-fucosyltransferase family protein	6.65741	-0.360183	-0.269562	-0.449289	-1.0243	4.87419	0.698746	0.938193	1.21817	0.96551
AT1G22490	basic helix-loop-helix (bHLH) DNA-binding superfamily protein	6.88416	-1.02451	-1.16064	-0.945892	-1.14954	7.2192	0.0316055	0.201154	-0.487236	0.0887502
AT1G22500	RING/U-box superfamily protein	11.2511	-0.189803	-0.821788	-1.85901	-2.22631	9.4462	0.404425	0.54634	-0.927845	-1.20184
AT1G22550	Major facilitator superfamily protein	10.9488	0.472328	0.202943	-0.80071	-2.12389	9.91111	-0.108858	-0.48066	-1.56346	-1.66812	down
AT1G22570	Major facilitator superfamily protein	7.95952	-0.352634	-0.719584	-1.14455	-0.645242	9.74062	0.257936	0.994133	0.170698	1.82192
AT1G22740	RAB GTPase homolog G3B	8.96802	0.160693	-0.00494332	-0.640466	-1.05293	10.6847	0.0134646	-0.209646	-0.439881	-1.24212
AT1G22780	Ribosomal protein S13/S18 family	16.1965	-0.698879	-0.920564	-0.957566	-1.11565	14.3147	-0.25292	-0.237629	-0.28653	-0.897262
AT1G22810	Integrase-type DNA-binding superfamily protein	6.69355	-0.419362	-1.25916	-0.966148	-0.171443	7.78706	-2.03376	-1.31413	-2.32895	-0.902237
AT1G22885		12.1223	-0.203501	-0.995702	-1.38977	-1.83578	10.769	0.293	0.260859	-0.361533	-1.17489
AT1G23030	ARM repeat superfamily protein	9.61833	0.445318	0.187386	-0.238955	-1.13871	9.73216	0.0336951	-0.17426	-1.82954	-2.55306	down
AT1G23080	Auxin efflux carrier family protein	7.97698	0.265675	0.443582	-0.384776	-1.35506	9.45552	-0.0299035	-0.106749	-1.0636	-3.4951	down
AT1G23100	GroES-like family protein	11.2544	-0.190431	-0.0871639	-0.321245	-1.75318	9.84181	-0.404562	-0.38685	-1.15673	-1.82747
AT1G23140	Calcium-dependent lipid-binding (CaLB domain) family protein	10.106	-0.700537	-1.32245	-0.454653	0.0371147	8.3522	0.0268832	0.268506	0.240251	0.845243
AT1G23205	Plant invertase/pectin methylesterase inhibitor superfamily protein	8.33962	-0.200781	-0.571709	-1.68789	-2.63262	9.22368	-0.213677	-1.11859	-1.43422	-3.05546	down
AT1G23290	Ribosomal protein L18e/L15 superfamily protein	17.46	-0.271964	-0.614258	-1.13399	-1.11553	15.9057	-0.103417	-0.0816456	-0.0894932	-0.544711
AT1G23340	Protein of Unknown Function (DUF239)	7.4549	0.239853	0.345314	-0.156103	-1.03354	6.64081	-0.0862058	-0.0544073	-0.224438	-1.30893	down
AT1G23360	S-adenosyl-L-methionine-dependent methyltransferases superfamily protein	8.01231	-1.06908	-1.07698	-0.698601	-0.955964	9.76748	-0.274089	-0.44064	-1.03353	-1.91248	down
AT1G23410	Ribosomal protein S27a / Ubiquitin family protein	11.335	-0.477218	-0.316649	-0.89143	-1.1512	8.65425	-0.935578	-1.03986	-0.908182	-2.21044
AT1G23440	Peptidase C15, pyroglutamyl peptidase I-like	10.0805	0.331458	-0.672141	-1.54699	-1.95059	9.9428	-0.112843	-0.607218	-0.473671	-0.59713
AT1G23480	cellulose synthase-like A3	9.37534	-0.408165	-1.01137	-1.82729	-2.23582	9.96971	-0.412452	-0.722826	-2.89127	-2.86834	down
AT1G23710	Protein of unknown function (DUF1645)	10.8606	-0.814363	-1.53203	-1.07316	-0.234004	11.5794	-0.938084	0.0633285	-0.774121	-0.112632
AT1G23720	Proline-rich extensin-like family protein	12.5509	-0.0739275	-0.941837	-1.6337	-3.18637	5.41693	-0.602657	-0.572365	-0.709718	-0.576805
AT1G23760	BURP domain-containing protein	10.026	0.330755	-0.0198611	-0.709515	-1.17931	5.9054	-0.0338167	0.198492	0.7773	-0.204395
AT1G23790	Plant protein of unknown function (DUF936)	7.82411	0.00344714	0.128637	-1.054	-1.96819	8.01349	-0.162504	-0.423827	-1.35739	-2.65663
AT1G23830		9.4422	0.0279449	-0.533992	-1.31243	-1.70763	8.86132	-0.0101222	-0.682846	-1.80548	-2.18396
AT1G23850		11.4961	-0.169844	-0.229515	-0.253499	-1.25752	8.21422	-0.43546	-0.389507	0.19998	-0.842185
AT1G24090	RNase H family protein	7.89313	-0.640416	-0.460398	-1.14252	-1.22647	7.48984	-0.371293	-0.398715	-0.855187	-1.76903
AT1G24100	UDP-glucosyl transferase 74B1	12.7136	-0.00604933	-0.437426	-1.78399	-3.111	12.2808	-0.300176	-0.427198	-1.96622	-3.46279	down
AT1G24140	Matrixin family protein	8.4239	1.46537	-0.199982	-1.21415	-0.716064	10.9326	0.424249	0.587808	-2.53304	-2.39839
AT1G24145		5.70038	0.16714	-0.219093	-0.82622	-1.02765	9.98838	0.577846	1.68754	0.0818067	-0.535279
AT1G24170	Nucleotide-diphospho-sugar transferases superfamily protein	10.9127	-0.04363	-0.30399	-1.02593	-1.40639	11.5122	-0.0226475	-0.246369	-1.92592	-2.61108	down
AT1G24420	HXXXD-type acyl-transferase family protein	6.18049	0.716493	-0.00596334	-1.08125	-0.9652	5.28315	-0.392008	-0.367047	-0.424146	-0.690264
AT1G24575		11.2576	-0.654984	-1.28337	-1.15361	-1.03529	9.88826	-0.185938	-0.0182647	0.67337	1.31698
AT1G24620	EF hand calcium-binding protein family	6.98646	0.110949	-0.840055	-1.59198	-1.7108	5.2142	-0.117866	0.214544	0.957574	1.5801
AT1G24625	zinc finger protein 7	9.98922	-0.0656758	-0.430182	-1.15931	-1.80556	10.1782	-0.0576773	0.0689988	-1.1428	-2.40676	down
AT1G24807	Glutamine amidotransferase type 1 family protein	10.8717	0.563383	0.078757	-0.51743	-1.24057	10.4166	-0.76388	-1.24913	-1.32945	-0.977153
AT1G24851		11.3715	-0.142087	-0.228395	-0.869488	-1.07315	9.32581	-0.313481	-0.367567	0.364702	0.756788
AT1G24880	UDP-3-O-acyl N-acetylglycosamine deacetylase family protein	11.9268	-0.677392	-0.672655	-0.418323	-1.06917	11.3666	0.370419	1.30069	1.44539	0.715783
AT1G24996		9.3999	-0.396852	-0.484845	-0.459648	-2.03425	9.20398	-0.0623034	0.186121	0.33379	-0.14805
AT1G25083	Glutamine amidotransferase type 1 family protein	11.5977	0.529377	-0.0981047	-1.00224	-1.66717	11.231	-0.824914	-1.28831	-1.63609	-1.80142
AT1G25098	other RNA	12.7251	-0.468835	-0.384597	-0.320311	-2.2166	12.7933	0.353952	0.893764	0.984598	-0.895508
AT1G25220	anthranilate synthase beta subunit 1	11.1657	0.4683	-0.13853	-0.642381	-1.47628	10.5421	-0.71294	-1.29037	-1.26297	-1.05351
AT1G25230	Calcineurin-like metallo-phosphoesterase superfamily protein	12.6526	-0.0240513	-0.390679	-0.986276	-2.33473	12.0701	-0.323084	-0.120426	-0.50695	-1.82029	down
AT1G25275		12.5174	-1.00952	-1.57728	-0.84422	-0.449591	13.5335	-0.461037	-0.623776	-1.30871	-0.777311
AT1G25320	Leucine-rich repeat protein kinase family protein	8.78982	0.290481	0.414667	-0.361838	-1.46856	8.56583	0.071102	0.121968	-0.316229	-1.56556
AT1G25390	Protein kinase superfamily protein	9.31385	0.242886	-0.49385	-0.916385	-1.19037	9.89062	0.169381	0.320009	-0.578238	-0.246527
AT1G25400		8.55395	-0.288189	-1.39393	-2.24188	-0.879743	9.01131	-0.674646	-0.111346	-2.09817	-0.950434
AT1G25460	NAD(P)-binding Rossmann-fold superfamily protein	6.84059	-0.616002	-1.08719	-1.08453	-1.47095	5.55265	-0.116461	-0.076203	-0.286004	-0.64156
AT1G25510	Eukaryotic aspartyl protease family protein	8.77897	0.49645	0.864508	-0.0640499	-1.47434	8.05895	0.294618	0.522715	0.123143	-1.51142	down
AT1G25550	myb-like transcription factor family protein	11.0312	-0.425985	-0.985609	-1.24931	-1.24786	11.6685	-0.283753	0.290389	-0.142068	-0.0254247
AT1G25560	AP2/B3 transcription factor family protein	12.3944	-0.448044	-1.1643	-1.67782	-0.841815	13.8239	-0.0542925	0.794003	0.466196	-0.571993
AT1G25570	Di-glucose binding protein with Leucine-rich repeat domain	8.88798	-0.148245	-0.0218725	-0.488033	-1.35083	8.48594	-0.0690009	-0.0326863	-0.35908	-1.38851
AT1G26100	Cytochrome b561/ferric reductase transmembrane protein family	8.23979	0.0291839	0.0537331	-0.521703	-1.00797	8.45284	-0.239961	-0.432826	-1.05962	-2.31973	down
AT1G26200	TRAM, LAG1 and CLN8 (TLC) lipid-sensing domain containing protein	7.97594	-0.102205	-1.18346	-2.03296	-2.01782	5.86698	-0.281086	-0.784735	-0.671621	-0.242224
AT1G26240	Proline-rich extensin-like family protein	7.79531	0.205351	-0.730838	-0.872899	-1.9394	6.05186	-0.274835	-0.797456	-0.656465	-0.517592
AT1G26250	Proline-rich extensin-like family protein	13.5854	-1.74177	-4.69748	-6.24986	-6.26007	6.60248	-1.38573	-1.62265	-1.60997	-1.39582
AT1G26380	FAD-binding Berberine family protein	6.99107	1.73305	-0.515375	-1.33753	-1.09932	6.69186	-0.748051	-1.2901	-1.75596	-1.6949
AT1G26410	FAD-binding Berberine family protein	7.66473	2.76561	0.383158	-1.38877	-0.941414	6.66774	-0.572324	-1.25672	-1.9142	-1.78427
AT1G26540	Agenet domain-containing protein	6.2421	-0.155616	-0.00447572	-0.963522	-1.19314	7.96171	-0.263348	-0.246337	-0.376669	-1.89805
AT1G26760	SET domain protein 35	7.65095	0.00988608	0.391332	-0.331468	-1.60702	6.98037	-0.113294	-0.117758	-0.7191	-1.72318	down
AT1G26840	origin recognition complex protein 6	7.91504	-0.495609	-0.369622	-0.805033	-1.12841	7.58262	-0.679476	-1.12071	-1.64795	-1.73197
AT1G26870	NAC (No Apical Meristem) domain transcriptional regulator superfamily protein	6.79536	-0.319713	-0.389981	-0.85143	-1.33913	5.14208	-0.464174	-0.507779	-0.346758	-0.618334
AT1G26880	Ribosomal protein L34e superfamily protein	14.3269	-0.265544	-0.42038	-0.621679	-1.24598	13.2216	-0.501358	-0.468838	-0.412302	-1.25634
AT1G27020		8.00094	-1.00756	-1.64098	-1.72336	-2.57759	7.92014	-1.56344	-1.363	-2.87601	-3.10555
AT1G27030		11.5199	0.317051	0.289145	-0.0314976	-1.36668	9.78518	0.177916	0.550362	0.130952	0.0870616
AT1G27110	Tetratricopeptide repeat (TPR)-like superfamily protein	7.12095	-0.296342	-0.207283	-0.537103	-1.05495	6.05147	0.255393	0.532974	-0.116593	-0.412819
AT1G27330	Ribosome associated membrane protein RAMP4	12.4715	-0.498507	-0.666368	-0.740566	-1.28374	11.6571	-0.315764	-0.450845	-0.716155	-1.05025
AT1G27400	Ribosomal protein L22p/L17e family protein	12.127	-0.30655	-0.296563	-0.540555	-1.28282	10.7193	-0.268681	-0.0901133	-0.0950043	-1.11086
AT1G27540	Protein of unknown function (DUF295)	10.394	0.0120883	-0.408255	-0.839707	-1.39051	10.5591	0.0652409	0.0936351	0.354178	0.224258
AT1G27580	Protein of unknown function (DUF295)	10.4781	0.00500173	-0.411264	-0.925274	-1.38135	10.6216	0.0892876	0.0925926	0.353743	0.224157
AT1G27695	glycine-rich protein	11.1977	-0.0739644	-0.229781	-0.44463	-1.03204	10.5416	0.24696	0.292614	0.215782	-0.645545
AT1G27730	salt tolerance zinc finger	13.5322	-1.0604	-1.2752	-1.42843	-0.4126	13.8215	-0.690122	0.477699	-0.0911813	1.028		hit
AT1G27770	autoinhibited Ca2+-ATPase 1	7.04214	0.019084	-0.216664	-1.09768	-0.62904	7.20632	0.108236	0.416104	-1.14584	-1.16242
AT1G27820	Polynucleotidyl transferase, ribonuclease H-like superfamily protein	7.49704	-0.258426	-0.637342	-1.67032	-1.26739	6.54258	-0.511836	-0.318206	-0.837443	-1.03111
AT1G27970	nuclear transport factor 2B	13.5689	0.174027	-0.0472155	-0.636983	-1.13084	13.1447	-0.273673	-0.505158	-0.294736	0.254111
AT1G28110	serine carboxypeptidase-like 45	10.7776	0.17633	-0.0826177	-1.05718	-2.30724	10.8882	-0.224617	-0.279642	-0.89917	-3.59375	down
AT1G28160	Integrase-type DNA-binding superfamily protein	6.50798	-0.27376	-0.624331	-1.16461	-1.3628	5.07143	-0.0879263	-0.181618	-0.163445	-0.476479
AT1G28290	arabinogalactan protein 31	6.99883	0.225193	-0.0747792	-1.48156	-1.80207	5.63026	-0.122459	-0.0927871	-0.35758	-0.600254	down
AT1G28390	Protein kinase superfamily protein	9.22613	0.18554	-0.0536729	-1.15592	-1.57953	7.28831	0.276172	0.27649	0.182812	-1.03799
AT1G28395		9.41515	0.0698061	-0.092857	-1.05074	-1.92389	9.03804	-0.317941	-0.518151	-0.902587	-2.13104
AT1G28400		12.3977	0.3344	0.336547	-0.100248	-1.89077	10.0987	0.361295	0.879822	0.970656	-1.6836	down
AT1G28480	Thioredoxin superfamily protein	12.5652	-0.252856	-1.83644	-3.53929	-4.48409	10.7285	-0.758613	0.512972	-3.00009	-4.15365
AT1G28600	GDSL-like Lipase/Acylhydrolase superfamily protein	8.30341	-0.219193	-0.64995	-0.906895	-1.08365	9.01601	0.143326	-0.050338	-0.876075	-0.957271
AT1G28640	GDSL-like Lipase/Acylhydrolase superfamily protein	9.41796	0.798611	0.638932	-0.352072	-2.01919	11.8935	-0.238922	-0.824239	-2.85044	-4.60409
AT1G28670	GDSL-like Lipase/Acylhydrolase superfamily protein	7.69069	0.222267	-0.10158	-1.0426	-1.80621	10.0243	0.0271051	-0.339919	-2.38836	-4.08788	down
AT1G28680	HXXXD-type acyl-transferase family protein	8.15357	0.339612	0.0880615	-0.652455	-1.48331	6.03428	-0.0293437	-0.175933	-0.553139	-0.901943
AT1G29020	Calcium-binding EF-hand family protein	8.05429	-0.804422	-2.44981	-3.09582	-2.99415	5.01494	-0.225923	-0.171139	-0.042717	-0.207465	down
AT1G29025	Calcium-binding EF-hand family protein	11.0233	-0.0840553	-0.601071	-1.83248	-4.54826	4.91325	-0.312414	-0.142218	-0.348217	-0.21012
AT1G29050	TRICHOME BIREFRINGENCE-LIKE 38	11.2033	-0.018004	-0.299712	-0.865168	-1.36545	9.03405	1.34088	1.9717	2.2496	2.00711
AT1G29100	Heavy metal transport/detoxification superfamily protein	7.77229	-0.578005	-2.55896	-2.88012	-2.82823	5.01865	-0.40832	-0.230296	-0.617194	-0.459538
AT1G29160	Dof-type zinc finger DNA-binding family protein	7.40092	0.60881	0.305958	-1.05819	-0.861433	6.38094	-0.305517	-0.651766	-0.628788	-0.717565
AT1G29179		5.82424	-0.301776	-0.709056	-1.00153	-1.0013	4.53729	0.169543	0.285962	0.205657	-0.0146322
AT1G29180	Cysteine/Histidine-rich C1 domain family protein	6.71433	-1.23949	-1.44243	-1.9749	-1.97848	4.64552	0.213778	0.692731	-0.0171927	-0.00506183
AT1G29250	Alba DNA/RNA-binding protein	12.9101	-0.309253	-0.285884	-0.588117	-1.27565	12.3069	-0.631994	-0.487806	-0.678342	-0.899515
AT1G29270		9.41179	-1.39349	-1.75338	-1.86544	-1.77399	6.69646	-0.708472	-0.559837	-1.21083	-1.52613
AT1G29280	WRKY DNA-binding protein 65	7.05061	0.106355	0.579129	-1.01501	-0.939383	4.93486	0.180498	0.200613	0.126076	0.2771	down
AT1G29290		9.29283	-0.0188528	-1.59203	-1.69392	-1.17602	8.61212	-0.370176	0.238523	-1.17463	-1.27726
AT1G29310	SecY protein transport family protein	11.0014	0.0697175	0.2679	-0.327748	-1.13866	9.69499	-0.257859	-0.546638	-0.610422	-1.51049
AT1G29418		11.8012	-0.521319	-0.882968	-0.76245	-2.04792	10.2083	-0.399078	0.476586	0.916449	0.271986
AT1G29470	S-adenosyl-L-methionine-dependent methyltransferases superfamily protein	13.0665	-0.156257	-0.064417	-0.631595	-1.58767	12.7816	-0.0117239	-0.141927	-0.599439	-2.15099	down
AT1G29530		6.14166	-0.288683	-0.677156	-1.0219	-0.995395	7.24533	-0.019206	-0.304468	-1.31088	-2.0602	down
AT1G29660	GDSL-like Lipase/Acylhydrolase superfamily protein	8.16432	-1.36958	-1.55559	-2.17948	-2.72673	13.2494	-0.327205	-1.31678	-3.59379	-6.39285	down
AT1G29730	Leucine-rich repeat transmembrane protein kinase	7.84561	-1.39633	-1.50358	-1.77776	-1.79087	6.36096	0.327515	0.321297	0.0618808	-0.248716
AT1G29840	alpha/beta-Hydrolases superfamily protein	8.3111	-0.554727	-0.702366	-0.851197	-1.12019	8.51863	-0.169368	-0.271943	-0.753925	-1.75222
AT1G29860	WRKY DNA-binding protein 71	7.70194	0.14074	-0.584194	-0.458844	-1.07311	6.21563	-0.142273	-0.473729	-0.607896	-0.838165
AT1G29930	chlorophyll A/B binding protein 1	13.9685	0.622167	0.715222	-0.463957	-1.54097	17.2374	0.41151	0.660067	0.342174	-0.845876
AT1G29980	Protein of unknown function, DUF642	10.6282	-0.0532378	-0.148882	-1.20686	-3.25657	9.82533	-0.0393463	-0.0764171	-0.874412	-2.65816	down
AT1G30040	gibberellin 2-oxidase	8.22057	0.571352	-0.319236	-1.29799	-1.49937	8.47777	0.0250477	-0.0841159	0.0835342	-1.21285
AT1G30080	Glycosyl hydrolase superfamily protein	8.53854	-0.282571	-0.452725	-0.407177	-1.22364	5.42887	-0.0424172	0.433611	0.984463	-0.120611
AT1G30120	pyruvate dehydrogenase E1 beta	12.9612	0.177265	0.176174	-0.68061	-1.57005	12.904	-0.083719	-0.303757	-0.182431	-0.316846
AT1G30135	jasmonate-zim-domain protein 8	8.01683	-1.62456	-2.47021	-2.80233	-2.48621	7.84587	-1.85205	0.661743	-1.45331	-0.431736
AT1G30370	alpha/beta-Hydrolases superfamily protein	10.5839	-0.0530326	-2.41485	-5.09586	-4.96718	7.62329	-0.821222	-0.455769	-1.54777	-1.11458
AT1G30420	multidrug resistance-associated protein 12	8.85649	-0.384601	-0.810464	-1.24194	-1.70543	7.81094	0.027372	-0.240532	-0.799051	-1.5102
AT1G30440	Phototropic-responsive NPH3 family protein	10.7259	-0.241064	-0.278361	-0.616759	-1.15089	10.673	-0.0660775	-0.192369	-0.471142	-0.844333
AT1G30510	root FNR 2	13.3393	-0.705042	-0.829053	-1.32919	-1.56049	10.4979	-0.118112	0.0985731	0.221671	-0.337316	down
AT1G30515		7.25395	0.577671	0.283593	-0.751593	-1.17923	7.13289	0.132514	-0.644782	-1.19667	-1.69404
AT1G30550	S-adenosyl-L-methionine-dependent methyltransferases superfamily protein	7.89366	-0.407561	-0.41374	-1.22274	-1.25609	4.90041	0.282559	-0.0713699	-0.0764083	0.163098
AT1G30690	Sec14p-like phosphatidylinositol transfer family protein	10.3157	0.292179	0.322232	-0.648693	-1.69234	9.89802	-0.200782	-0.0921564	-0.295499	-1.6524
AT1G30720	FAD-binding Berberine family protein	11.9006	-0.375116	-1.97294	-2.32147	-2.21192	7.98029	-1.15552	-1.36952	-2.62896	-2.28997
AT1G30730	FAD-binding Berberine family protein	11.9607	0.128076	-1.68759	-3.23695	-3.50045	6.90212	-1.03975	-1.20968	-1.73944	-1.9568
AT1G30750		9.97585	0.607629	0.215057	-0.865976	-1.80781	5.28543	-0.538827	-0.420066	-0.462434	0.777157
AT1G30820	CTP synthase family protein	10.768	-0.694593	-1.68467	-1.09045	-1.15691	8.36669	0.294209	1.05129	2.70114	1.77038
AT1G30825	Arp2/3 complex, 34 kD subunit p34-Arc	9.41015	-0.400717	-0.740845	-1.05001	-1.07572	8.79989	0.149199	0.0706087	-0.213588	-0.518608
AT1G30840	purine permease 4	11.6058	-0.373762	-0.458779	-1.47321	-3.46304	8.52784	0.131338	-0.200144	0.056528	-1.78063
AT1G30910	Molybdenum cofactor sulfurase family protein	8.76493	-0.392049	-0.619676	-1.05821	-1.72434	9.42882	-0.120137	-0.298304	-0.63163	-1.16141
AT1G30990	Polyketide cyclase/dehydrase and lipid transport superfamily protein	8.36194	-0.165707	-1.01608	-0.895422	-0.895597	5.11317	-0.136709	-0.11047	-0.160359	-0.0919435
AT1G31050	basic helix-loop-helix (bHLH) DNA-binding superfamily protein	9.7092	-0.116693	-1.27073	-1.73548	-1.69024	5.49118	-0.13867	-0.117503	0.0108122	-0.563262
AT1G31070	N-acetylglucosamine-1-phosphate uridylyltransferase 1	11.0752	0.17411	0.239535	-0.473235	-1.02233	10.0744	-0.259401	-0.0439792	0.364282	-0.091757
AT1G31130		11.0366	0.28511	-0.289428	-1.14342	-1.62403	10.9094	0.167356	0.506979	-0.281386	-0.46583
AT1G31150	Domain of unknown function (DUF1985)	8.8174	0.00450206	-0.0914783	-0.357194	-1.07849	8.87304	0.233701	0.211964	-0.00714726	-1.30491	down
AT1G31230	aspartate kinase-homoserine dehydrogenase i	12.0295	-0.857128	-0.956917	-1.50639	-1.62052	11.6562	-0.0357607	0.204861	-0.2508	-1.23713	down
AT1G31258	other RNA	11.346	-0.480176	-0.901361	-0.592805	-1.03056	10.0699	0.0573272	0.214737	0.0745073	-0.255423
AT1G31320	LOB domain-containing protein 4	10.1433	0.097681	0.244796	-1.28637	-2.91269	8.68612	-0.557469	-0.572957	-0.295261	-2.45581
AT1G31335		10.4063	0.259116	0.0106826	-0.90052	-2.61037	10.5997	0.0307773	-0.315376	-1.09498	-2.82424
AT1G31420	Leucine-rich repeat protein kinase family protein	10.1569	0.0192906	0.00886287	-0.758242	-1.38536	11.6067	-0.0916952	-0.559757	-1.36548	-2.32031	down
AT1G31540	Disease resistance protein (TIR-NBS-LRR class) family	6.89817	-0.194237	-0.834456	-1.06484	-0.887644	9.03751	-0.0347312	0.243251	-0.62538	-0.456223
AT1G31580	ECS1	5.56278	0.865608	-0.343706	-0.894952	-1.03003	17.0477	0.245996	0.0742874	-2.10223	-6.60779	down
AT1G31710	Copper amine oxidase family protein	11.5473	0.302843	0.285541	-0.626813	-2.65044	9.76262	-0.113363	-0.569022	-2.41757	-4.02633	down
AT1G31885	NOD26-like intrinsic protein 3;1	10.1116	-1.49324	-3.03621	-3.00065	-3.08356	5.35189	-0.198416	-0.354322	-0.531262	-0.31133
AT1G32070	nuclear shuttle interacting	8.00699	-0.27819	-0.56493	-1.35951	-1.29919	10.7538	0.0188257	-0.247125	-1.39858	-1.93764
AT1G32170	xyloglucan endotransglucosylase/hydrolase 30	8.83825	-0.0285505	-0.753846	-1.23784	-1.38268	6.83039	-0.0996935	-0.117753	0.765854	0.0891372
AT1G32190	alpha/beta-Hydrolases superfamily protein	7.04364	0.109408	0.149545	-1.12924	-0.856063	6.35214	0.123602	0.118789	-0.299426	-1.00982
AT1G32290		15.3982	-0.509317	-0.474668	-1.14711	-1.44534	13.479	0.091879	0.604242	0.717192	-0.52402
AT1G32450	nitrate transporter 1.5	10.286	0.163265	0.114855	-1.23205	-1.95452	5.87494	-0.317727	0.122927	0.607327	0.829139	down
AT1G32460		13.0008	-0.545355	-1.63751	-2.33118	-2.63618	11.168	0.100766	0.15196	-0.754793	-0.294037
AT1G32470	Single hybrid motif superfamily protein	7.21008	0.15643	0.0347145	-0.623618	-1.59804	13.2437	-0.0857403	-0.493842	-1.02862	-3.45128	down
AT1G32510	NAC domain containing protein 11	7.20991	-0.801777	-0.844975	-1.06442	-0.929892	5.20496	0.136162	-0.0214999	0.116719	-0.117587
AT1G32640	Basic helix-loop-helix (bHLH) DNA-binding family protein	12.7356	-0.267678	-0.305376	-1.16166	-2.29822	12.7154	-0.716282	0.492417	-0.399599	-0.787963		hit
AT1G32790	CTC-interacting domain 11	11.6531	0.370635	-0.0668068	-0.795503	-1.1057	11.7693	0.199996	-0.0388772	0.0836253	0.181659
AT1G32920		14.5792	-0.756218	-1.47936	-2.08535	-1.61081	15.6412	-0.449681	0.470496	-0.601586	-0.24303
AT1G32928		12.9805	-1.25653	-2.01377	-2.02918	-1.42272	13.5375	-0.349072	0.917064	-0.209138	0.165824
AT1G32930	Galactosyltransferase family protein	9.12461	-0.346029	-0.28132	-0.495215	-1.05824	8.14385	0.078361	0.410199	0.338871	-0.372655
AT1G32970	Subtilisin-like serine endopeptidase family protein	9.31121	0.0269865	-0.958409	-2.28962	-3.74959	4.9694	0.00160739	-0.123746	-0.25484	-0.311352
AT1G32990	plastid ribosomal protein l11	8.46165	0.0545698	-0.103309	-0.77155	-1.4643	13.4437	-0.360526	-1.0232	-1.62918	-3.21224
AT1G33080	MATE efflux family protein	9.31276	-0.526364	-0.549627	-1.22941	-2.22321	8.01449	-0.0607193	-0.0957939	-0.920322	-1.32415
AT1G33170	S-adenosyl-L-methionine-dependent methyltransferases superfamily protein	10.0068	0.24581	0.00452104	-1.20054	-2.23462	10.4338	-0.276485	-0.389777	-1.32891	-3.00042	down
AT1G33260	Protein kinase superfamily protein	8.31846	0.148947	0.259705	-0.485762	-1.6128	6.85128	0.0312959	0.126626	1.0837	2.63956
AT1G33320	Pyridoxal phosphate (PLP)-dependent transferases superfamily protein	6.18382	-0.331852	-0.768229	-0.0174861	-1.08277	5.50493	0.0590246	-0.16361	-0.373177	-0.417126
AT1G33340	ENTH/ANTH/VHS superfamily protein	7.96159	-0.353097	-0.663365	-0.809777	-1.4604	7.14522	-0.917898	-1.06076	-1.71927	-1.44363
AT1G33540	serine carboxypeptidase-like 18	6.87834	-0.575363	-1.06863	-1.32152	-1.74735	5.02572	-0.0154261	-0.0665756	-0.139929	-0.0490053
AT1G33560	Disease resistance protein (CC-NBS-LRR class) family	9.02443	-0.111065	-0.442993	-1.40848	-1.48963	8.66146	0.122377	0.129138	-0.691088	-0.962878		hit
AT1G33590	Leucine-rich repeat (LRR) family protein	11.9465	-0.368332	-0.605957	-1.5268	-1.60332	13.5533	-0.289471	-0.255705	-1.73284	-1.24123
AT1G33610	Leucine-rich repeat (LRR) family protein	12.5703	-0.502116	-0.922165	-1.81113	-2.16479	14.0079	-0.18935	-0.276361	-1.75755	-1.30761
AT1G33612	Leucine-rich repeat (LRR) family protein	6.64783	-0.604964	-1.14353	-1.76388	-1.80504	5.32043	-0.402847	-0.258141	-0.512761	-0.771233
AT1G33670	Leucine-rich repeat (LRR) family protein	11.8721	-0.348803	-0.650664	-1.66044	-2.00439	13.4374	-0.325711	-0.422571	-1.94732	-1.49156
AT1G33790	jacalin lectin family protein	10.0769	-1.19448	-1.33338	-0.798686	-0.24543	6.84875	-0.19357	-0.418581	-0.801748	-0.725062
AT1G33840	Protein of unknown function (DUF567)	8.00447	-2.44649	-2.70545	-2.6494	-2.8375	4.87351	0.454665	0.228378	0.211728	0.164199
AT1G33890	Avirulence induced gene (AIG1) family protein	6.08359	0.248517	-0.591803	-0.719196	-1.01984	5.00297	0.350662	0.0723093	0.209266	0.226805
AT1G33900	P-loop containing nucleoside triphosphate hydrolases superfamily protein	6.05143	-0.901172	-1.14989	-1.41519	-1.2592	5.06675	-0.269727	-0.235083	-0.36487	-0.202886
AT1G33940		9.28248	0.0167598	0.0960181	-0.490326	-1.16776	9.71224	0.0285136	-0.423286	-0.751736	-1.2273
AT1G34000	one-helix protein 2	9.07462	0.0337622	-0.527858	-1.10334	-0.903081	13.2816	-0.101822	-0.625541	-0.900146	-1.03469
AT1G34040	Pyridoxal phosphate (PLP)-dependent transferases superfamily protein	9.72319	-0.0348754	-0.268188	-0.982096	-1.72235	6.08631	-0.17149	0.0483418	0.661969	-0.633325	down
AT1G34047	Defensin-like (DEFL) family protein	13.922	-1.21489	-2.02086	-5.43034	-2.76456	5.98692	-0.657639	-1.12678	-1.06478	-0.540079
AT1G34050	Ankyrin repeat family protein	8.68149	0.133018	-2.69095	-3.73484	-3.20279	4.92868	-0.0659897	-0.416275	-0.44514	-0.27302
AT1G34110	Leucine-rich receptor-like protein kinase family protein	8.29132	0.0251883	-0.0459932	-0.00321345	-1.08509	7.20915	0.250573	0.151971	-0.316922	-0.797141
AT1G34310	auxin response factor 12	7.90239	0.04527	-0.0603155	-0.456143	-1.14162	6.92222	-0.141719	-0.11104	-0.0461757	-0.404007
AT1G34315		10.7333	-1.55363	-1.57115	-1.07366	-1.37396	8.28543	-0.41743	0.283096	-0.0874795	-0.948536
AT1G34355	forkhead-associated (FHA) domain-containing protein	8.16687	-0.134286	0.0714528	-0.527769	-1.73768	7.21479	-0.00384979	-0.0370379	-0.655151	-1.49958
AT1G34420	leucine-rich repeat transmembrane protein kinase family protein	8.56149	0.333347	-0.584665	-1.32055	-1.61191	8.09069	0.48562	0.138481	-1.31319	-2.41842
AT1G34520	MBOAT (membrane bound O-acyl transferase) family protein	7.10204	1.39851	0.78455	0.0654106	-1.02343	5.03442	-0.159625	0.762189	-0.0990134	-0.361908
AT1G35140	Phosphate-responsive 1 family protein	10.6518	-0.249037	-0.620306	-3.09008	-2.86671	11.8083	-0.122911	0.590163	-4.06237	-5.2224
AT1G35160	GF14 protein phi chain	12.9355	0.178572	-0.00157558	-0.37539	-1.05648	12.3689	-0.0442245	-0.231741	-0.25986	-0.647579
AT1G35210		10.4167	-0.869835	-1.75039	-3.1301	-2.96445	11.4022	-0.91635	-0.012502	-2.4407	-2.44653
AT1G35250	Thioesterase superfamily protein	9.96703	0.889475	0.59698	-0.509843	-2.08411	6.55031	-0.181658	-1.34522	-1.04263	-1.80146
AT1G35260	MLP-like protein 165	11.3114	0.0755135	-0.395994	-0.690775	-2.1922	8.80825	0.27475	-0.186169	-1.12602	-3.19238
AT1G35350	EXS (ERD1/XPR1/SYG1) family protein	6.6851	-0.364064	-1.12763	-1.82926	-1.74282	8.46717	0.0707063	-0.0314332	-1.78816	-1.65911
AT1G35520	auxin response factor 15	8.23663	-0.00843262	-0.0610862	-0.619525	-1.19668	7.21617	-0.073641	-0.0671943	-0.0388535	-0.427597
AT1G35560	TCP family transcription factor	9.02257	0.0531706	-0.208829	-0.532878	-1.3996	9.18842	0.0823686	-0.0593501	-1.08874	-2.59015	down
AT1G35580	cytosolic invertase 1	10.3944	-0.173131	-1.04942	-1.89923	-2.59075	8.4414	-0.184248	-0.739655	-0.863274	-1.24724
AT1G35612	transposable element gene	10.4298	-1.20437	-1.25332	-0.996056	-0.631537	9.89097	0.0358353	0.746276	0.542502	-0.173818
AT1G35625	RING/U-box superfamily protein	6.24896	-0.16755	-0.60934	-1.00767	-1.22862	5.02791	-0.0161902	0.165304	-0.0402135	0.0717254
AT1G35670	calcium-dependent protein kinase 2	10.4027	-0.471766	-0.998957	-1.02323	-0.523938	8.48245	0.0658411	-0.0246585	-0.266965	0.373969
AT1G35910	Haloacid dehalogenase-like hydrolase (HAD) superfamily protein	8.46922	0.129127	-0.47087	-1.00573	-0.926534	6.14743	-0.100552	-0.180033	0.0679864	-0.228557
AT1G36050	Endoplasmic reticulum vesicle transporter protein	10.0522	-0.508994	-0.831052	-1.16022	-1.4452	9.39529	-0.168667	-0.410755	-0.6548	-0.353889
AT1G36060	Integrase-type DNA-binding superfamily protein	9.2728	-1.30618	-1.22713	-0.961919	-0.481906	5.25531	-0.418302	-0.127374	0.0728132	-0.090421
AT1G36622		7.31737	0.287616	-1.43875	-2.08353	-1.0871	6.15662	-0.83973	-0.710693	-1.04117	-0.534123
AT1G36640		9.46953	-0.334083	-2.38823	-3.01809	-2.75921	5.82393	-0.251199	-0.564165	-0.550882	-0.397646
AT1G36950	RING/U-box superfamily protein	6.76116	-0.581479	-1.26289	-1.38292	-1.27455	5.38533	-0.10167	0.0453188	-0.160391	-0.274614
AT1G38065	O-fucosyltransferase family protein	8.65888	0.203775	0.231039	-0.776797	-1.45149	8.64137	0.0312729	-0.235965	-1.18731	-2.42236
AT1G38131	O-fucosyltransferase family protein	8.33729	0.318972	0.289408	-0.725864	-1.43791	8.27801	0.121416	-0.243236	-1.20745	-2.26578
AT1G38790		7.43313	-2.37441	-2.23543	-1.75164	-1.8997	7.5141	1.03225	1.04005	0.410696	0.808762
AT1G38870	transposable element gene	6.4335	-1.13337	-1.29116	-0.778996	-1.19231	6.59269	0.625112	0.700269	0.177154	0.579082
AT1G39670	transposable element gene	6.76713	-1.19809	-1.00679	-1.27265	-1.06947	6.60102	-0.293168	-0.211901	-0.751822	0.332322
AT1G40077	transposable element gene	6.78097	-1.73071	-1.8566	-1.9104	-1.33797	6.45445	0.406895	0.0234128	-0.514534	0.22755
AT1G40104		7.27016	-1.98233	-1.80249	-1.18932	-1.45854	7.60369	0.80068	0.719654	0.0906347	0.589872
AT1G42370	transposable element gene	6.44523	-1.35292	-1.31616	-1.11395	-0.870424	6.35094	-0.326864	-0.408874	-0.653605	0.0824082
AT1G42430		9.33186	-0.210853	-0.299218	-0.637435	-1.01103	9.38968	0.168251	0.0671022	-0.170009	-1.09741
AT1G42480		8.90821	-0.191368	-0.372924	-1.04124	-1.74867	8.84527	-0.185763	-0.417041	-0.885839	-1.68054
AT1G42980	Actin-binding FH2 (formin homology 2) family protein	6.13885	-0.626662	-1.07182	-1.00833	-0.712344	6.60131	-1.28064	-0.282555	-0.424159	0.579182
AT1G43040	SAUR-like auxin-responsive protein family	7.29618	0.0160647	-0.727863	-2.24847	-2.45013	5.48792	0.0985748	-0.205176	-0.63051	-0.853318
AT1G43624		10.7103	-3.05428	-3.85725	-3.44448	-3.3424	8.28461	0.668593	0.117118	-0.0699062	0.968917
AT1G43650	nodulin MtN21 /EamA-like transporter family protein	8.45136	-0.389282	-0.630516	-1.12792	-2.51861	6.64074	0.0888887	0.178445	0.00252814	-0.321501
AT1G43845	transposable element gene	6.40577	-1.27205	-1.32294	-0.74043	-0.0750156	5.78535	-0.338846	0.303169	0.2002	1.0683
AT1G44020	Cysteine/Histidine-rich C1 domain family protein	6.62583	-0.906887	-1.22609	-1.50155	-1.58726	4.9453	0.23534	-0.372572	-0.0571395	0.151599
AT1G44030	Cysteine/Histidine-rich C1 domain family protein	6.94966	-1.17324	-1.72757	-1.86321	-2.09928	4.80999	0.202542	0.163182	0.215388	-0.0626783
AT1G44050	Cysteine/Histidine-rich C1 domain family protein	7.30736	-1.97594	-2.44385	-2.3662	-2.28568	4.94737	-0.0963808	-0.208998	-0.302003	-0.342104	down
AT1G44100	amino acid permease 5	10.7508	0.179954	-0.0350983	-0.909138	-1.97181	9.92209	0.30399	0.615943	-0.286592	-1.07677	down
AT1G44110	Cyclin A1;1	7.12742	0.0102958	0.163655	-0.293694	-1.55843	7.0055	-0.130436	-0.0805072	-0.95662	-2.02879	down
AT1G44130	Eukaryotic aspartyl protease family protein	6.31674	1.2879	-0.0896613	-1.00228	-0.760915	5.9439	-0.0602195	-0.0845792	-0.353974	-0.463979
AT1G44382		5.72737	-0.350851	0.699876	-1.00754	-0.826572	5.1491	0.0480516	-0.0890001	-0.0312675	-0.246095
AT1G44608		8.68934	-0.0181879	-0.597735	-1.30279	-2.20333	5.75406	0.160849	0.505978	1.06135	0.40427
AT1G44770		8.52408	-0.0624318	-0.650483	-1.06661	-0.751932	8.21907	0.465821	0.347786	0.277115	0.82644
AT1G44830	Integrase-type DNA-binding superfamily protein	9.45086	-0.557662	-1.28439	-2.61156	-3.37344	7.57033	0.11165	0.705085	-1.04733	-2.61614
AT1G44900	minichromosome maintenance (MCM2/3/5) family protein	9.43742	-0.334003	-0.145907	-0.607905	-1.10625	8.92303	-0.185578	-0.502796	-1.13739	-2.45782	down
AT1G44970	Peroxidase superfamily protein	9.95849	0.123291	-0.325892	-1.42912	-2.4639	8.35599	0.500159	0.861652	1.14604	0.00854	down
AT1G45015	MD-2-related lipid recognition domain-containing protein	9.4755	0.169238	-0.38052	-1.38729	-3.02233	4.91166	0.064712	-0.167652	-0.255866	-0.127023
AT1G45201	triacylglycerol lipase-like 1	10.4432	0.573949	0.114747	-1.47712	-3.42798	12.8026	-0.190227	-0.721742	-1.97363	-4.0319	down
AT1G45207	Remorin family protein	8.82625	-0.0434037	0.0784159	-0.535805	-1.00464	8.9374	0.136205	0.228468	-0.335601	-2.19026
AT1G45474	photosystem I light harvesting complex gene 5	6.89548	-0.0690499	-0.51694	-0.86617	-1.11362	12.9013	0.0353689	-0.434258	-1.00197	-1.69195
AT1G46264	heat shock transcription factor B4	10.0023	-0.101543	-0.0342985	-0.495672	-1.16609	8.48099	-0.0592388	-0.21385	-0.10088	-0.790686
AT1G46480	WUSCHEL related homeobox 4	9.39545	0.266557	0.337589	-0.810236	-3.23839	8.03469	0.565553	0.846127	-0.013609	-2.01983
AT1G47210	cyclin-dependent protein kinase 3;2	10.9362	-0.644028	-0.55265	-0.954661	-1.78044	10.2693	-0.103989	-0.684569	-1.2636	-2.42841
AT1G47220	Cyclin A3;3	9.26513	-0.627172	-0.678859	-1.05155	-1.7879	8.52599	-0.130493	-0.675814	-1.17213	-2.3012
AT1G47290	3beta-hydroxysteroid-dehydrogenase/decarboxylase isoform 1	10.4052	-0.367321	-0.302782	-0.517415	-1.02503	9.21824	-0.259993	-0.494227	-0.830265	-1.80851
AT1G47395		9.17079	0.455849	0.895447	1.88072	-1.76711	8.99373	1.06447	2.69243	2.57329	-1.7993	down
AT1G47400		8.95497	0.467121	0.933325	1.9671	-1.37314	9.71324	0.905818	2.36144	1.9486	-2.72331	down
AT1G47430		5.61049	-1.0572	-1.03909	-0.827406	-0.751161	5.29096	-0.282547	-0.198289	-0.307338	-0.146476
AT1G47480	alpha/beta-Hydrolases superfamily protein	11.1323	-0.0477619	-0.568506	-1.61029	-2.41649	7.54186	-0.108723	-1.39275	-1.95911	-2.35437	down
AT1G47580	Pentatricopeptide repeat (PPR) superfamily protein	7.03777	-0.806136	-0.768278	-1.01693	-0.779416	10.3004	-0.406709	-0.837318	-0.883896	-1.455
AT1G47590		7.49961	0.485324	-0.00689511	-0.321032	-1.47935	4.77455	0.360983	0.418499	0.418073	0.35702
AT1G47600	beta glucosidase 34	11.3812	0.259024	-0.35254	-0.428727	-1.21268	4.98143	0.0524939	-0.094902	-0.0414499	0.158384	down
AT1G47670	Transmembrane amino acid transporter family protein	11.4422	0.32529	0.546218	-0.10975	-1.26204	9.67784	0.368126	0.643786	0.422153	-1.53439	down
AT1G47740	PPPDE putative thiol peptidase family protein	11.1969	0.126053	-0.127453	-1.07779	-1.9742	10.843	-0.0573953	-0.424052	-0.779471	-2.14903
AT1G47840	hexokinase 3	8.8351	-1.1687	-1.57241	-1.80135	-2.18193	5.87855	-0.0604276	-0.205689	-0.62227	-0.871748
AT1G47890	receptor like protein 7	6.59004	1.25347	-0.372383	-0.701743	-1.00486	6.30643	-0.590766	-0.314128	-1.1724	-0.954999
AT1G47990	gibberellin 2-oxidase 4	6.4729	-0.0305812	-0.120234	0.279501	-1.05349	5.25916	-0.128678	0.101807	0.415515	-0.0243228
AT1G48210	Protein kinase superfamily protein	10.4344	0.290735	-0.191428	-0.953222	-1.23177	11.1995	0.1796	-0.48329	-1.05254	-1.24847
AT1G48240	novel plant snare 12	10.0702	-0.229417	-0.418153	-0.877819	-1.19702	10.8282	-0.125633	-0.204305	-0.839588	-1.26215
AT1G48480	receptor-like kinase 1	11.6519	0.133182	-0.116846	-1.2238	-1.73722	12.18	-0.134636	-0.422043	-1.25057	-4.07797	down
AT1G48500	jasmonate-zim-domain protein 4	8.05656	-1.52416	-1.89504	-1.47772	-2.0335	5.83155	0.228994	0.41322	0.897447	0.684799
AT1G48510	Surfeit locus 1 cytochrome c oxidase biogenesis protein	6.75563	-0.672288	-0.642964	-1.14254	-1.4813	4.9731	0.0114332	-0.0569381	-0.191655	-0.128672
AT1G48598	conserved peptide upstream open reading frame 31	12.6803	-0.220344	-0.155153	-0.869186	-1.62471	11.3611	-0.142675	-0.0687777	-0.701803	-1.45277
AT1G48600	S-adenosyl-L-methionine-dependent methyltransferases superfamily protein	13.1086	-0.338961	-0.331218	-0.846998	-1.66099	11.6978	-0.0886942	0.0399607	-0.539609	-1.42042	down
AT1G48610	AT hook motif-containing protein	6.45777	-0.109946	-0.252932	-1.05853	-1.282	6.45323	-0.265518	-0.553641	-0.879863	-1.35187	down
AT1G48640	Transmembrane amino acid transporter family protein	6.95418	-0.0326384	-0.770105	-1.08131	-1.01992	5.01988	0.0447677	-0.133788	-0.101072	0.796698
AT1G48690	Auxin-responsive GH3 family protein	7.88558	-0.123591	-0.531666	-1.04711	-1.13334	5.0066	0.017516	-0.134746	-0.133678	-0.243758
AT1G48850	chorismate synthase, putative / 5-enolpyruvylshikimate-3-phosphate phospholyase, putative	10.5214	-0.047664	-0.331865	-0.79649	-1.06101	9.23618	0.0532997	-0.17942	0.0213935	-0.0616457
AT1G49000		8.08951	0.497796	-0.866695	-1.06535	-1.33437	6.66971	-0.219638	0.445875	0.109124	0.588587
AT1G49030	PLAC8 family protein	8.15317	-1.75619	-2.6588	-3.18418	-3.17365	5.06706	-0.186855	-0.203418	-0.525217	-0.577139
AT1G49230	RING/U-box superfamily protein	9.77087	-0.130575	-0.754971	-2.889	-3.82542	9.21873	0.196685	0.112502	-1.74463	-3.61347	down
AT1G49310		10.805	-0.32853	-1.55545	-0.896351	-0.211577	7.7237	-0.3862	-0.802355	-0.326591	0.131373
AT1G49370		5.93065	-0.685436	-0.854008	-1.06357	-1.38449	6.75753	-0.498004	-0.615235	-1.43715	-1.28371
AT1G49410	translocase of the outer mitochondrial membrane 6	11.8373	-0.240216	-0.173972	-0.42954	-1.23	10.954	-0.407977	-0.563058	-0.896053	-1.04439
AT1G49470	Family of unknown function (DUF716)	11.1167	0.227365	-0.348049	-2.0602	-4.17173	9.83666	-0.0542778	-0.0434448	-0.812885	-1.90374	down
AT1G49570	Peroxidase superfamily protein	13.9101	-0.950086	-1.54168	-2.71704	-4.51661	6.61868	-1.36087	-2.06375	-1.74985	-1.56913	down
AT1G49860	glutathione S-transferase (class phi) 14	13.774	-3.13256	-5.41706	-6.26273	-5.68515	7.00117	-0.795143	-1.57675	-1.61933	-1.92061	down
AT1G49870		6.85441	-0.216197	-0.0707839	-0.388581	-1.00738	6.16179	0.397366	0.300939	-0.23173	-0.958119
AT1G50010	tubulin alpha-2 chain	13.3478	-0.1078	-0.0576587	-0.614751	-1.6334	12.4561	-0.16623	-0.450333	-0.610163	-2.05162
AT1G50040	Protein of unknown function (DUF1005)	7.0273	0.772593	0.478832	-1.3908	-1.39052	8.00226	0.579225	-0.136934	-2.54837	-2.67576
AT1G50060	CAP Super family protein	11.0179	-0.172466	-0.664249	-1.32286	-2.17298	4.8477	0.30664	0.215835	0.198599	0.237421
AT1G50090	D-aminoacid aminotransferase-like PLP-dependent enzymes superfamily protein	7.83877	-2.18538	-2.42094	-2.70176	-1.1578	5.20022	0.126304	-0.0472578	-0.0829723	0.407559
AT1G50240	Protein kinase family protein with ARM repeat domain	8.65661	-0.0986568	0.219868	-0.490883	-1.09741	8.07026	0.124443	-0.232587	-0.75224	-1.54665
AT1G50430	Ergosterol biosynthesis ERG4/ERG24 family	8.61685	0.0761817	-0.195724	-1.04441	-1.41055	8.74761	-0.252756	-0.844994	-1.26343	-1.50196
AT1G50490	ubiquitin-conjugating enzyme 20	11.9794	-0.587806	-0.650896	-1.16126	-2.5224	10.5984	-0.0317045	-0.117465	-0.831667	-1.80651
AT1G50520	cytochrome P450, family 705, subfamily A, polypeptide 27	10.4467	-0.303132	-0.518513	-1.03754	-1.72977	6.30442	-0.324239	-0.284436	-0.170579	1.16287
AT1G50560	cytochrome P450, family 705, subfamily A, polypeptide 25	11.4242	0.0192927	-0.477353	-1.05583	-1.55974	5.59319	-0.291109	-0.402009	-0.560571	-0.593935
AT1G50575	Putative lysine decarboxylase family protein	9.09188	-0.156397	-0.218175	-0.453062	-1.0341	10.0758	-0.487227	-0.836911	-1.29752	-2.57455
AT1G50580	UDP-Glycosyltransferase superfamily protein	9.45642	-0.808362	-1.37839	-2.0892	-2.67444	4.82776	0.158605	0.0411081	0.0245663	-0.0757913
AT1G51060	histone H2A 10	12.3686	0.112797	-0.17144	-0.973856	-1.9226	12.0741	-0.291343	-0.98369	-1.70457	-2.18155
AT1G51070	bHLH115	12.2337	-0.0103865	-0.520005	-1.8086	-2.7442	11.1084	-0.0560992	-0.405579	-0.961607	-2.2146
AT1G51270	structural molecules;transmembrane receptors;structural molecules	8.06257	-1.07522	-2.43794	-2.9456	-2.83044	6.97463	0.476695	0.795039	-0.351894	-1.53528
AT1G51570	Calcium-dependent lipid-binding (CaLB domain) plant phosphoribosyltransferase family protein	11.1424	0.156445	0.289906	-0.511259	-1.10074	12.0881	-0.049791	-0.344633	-0.600178	-2.09697
AT1G51620	Protein kinase superfamily protein	7.91922	0.0548294	-1.05293	-1.66751	-0.958901	7.3022	0.19692	0.0329622	-2.07778	-0.591757
AT1G51630	O-fucosyltransferase family protein	10.6357	-0.133873	-0.119656	-0.438148	-1.29109	10.1073	-0.15221	-0.296379	-0.6143	-1.56119	down
AT1G51680	4-coumarate:CoA ligase 1	11.5914	0.655643	0.282307	-0.581629	-1.01517	9.88744	0.00480589	-0.066365	1.16018	-0.158841	down
AT1G51790	Leucine-rich repeat protein kinase family protein	9.37764	-0.677797	-2.17561	-3.39549	-2.99276	7.23331	-0.101682	-0.532526	-1.95017	-2.13483
AT1G51800	Leucine-rich repeat protein kinase family protein	9.3411	-1.11851	-2.50514	-3.61187	-3.95881	6.56887	-0.913762	-1.03179	-1.59214	-1.97162
AT1G51820	Leucine-rich repeat protein kinase family protein	7.05573	-0.506806	-1.14955	-1.13925	-1.69408	5.47721	-0.10481	0.0126582	-0.29105	-0.252884
AT1G51830	Leucine-rich repeat protein kinase family protein	9.91879	-0.30718	-1.62102	-2.29884	-2.64572	5.10033	-0.0306673	-0.00708575	-0.1564	-0.240172	down
AT1G51850	Leucine-rich repeat protein kinase family protein	10.0634	-0.656356	-1.941	-3.77425	-4.82073	5.51784	-0.334984	-0.344368	-0.581077	-0.929503	down
AT1G51860	Leucine-rich repeat protein kinase family protein	9.34365	-0.0804773	-1.29312	-1.77343	-1.62622	5.96141	-0.158407	-0.230761	-0.723276	-0.533708
AT1G51880	root hair specific 6	6.77346	0.928385	-0.633934	-1.59501	-1.58423	5.33062	-0.483494	-0.374928	-0.634952	-0.752558
AT1G51890	Leucine-rich repeat protein kinase family protein	6.21458	0.0235233	-0.927762	-0.923855	-1.10378	5.44124	-0.467497	-0.483292	-0.568327	-0.791002
AT1G51913		6.40322	1.00225	-0.183251	-1.38975	-1.1176	5.171	-0.271792	-0.369634	-0.377747	-0.541024
AT1G51920		7.90979	1.80053	-0.103625	-2.31422	-2.64014	5.95152	-0.411438	-0.704283	-1.00398	-0.734672
AT1G51940	protein kinase family protein / peptidoglycan-binding LysM domain-containing protein	7.90221	-0.226198	-0.381982	-1.12707	-1.58841	10.4199	0.0317508	0.142597	-1.82214	-3.58967	down
AT1G52050	Mannose-binding lectin superfamily protein	11.8834	-0.448897	-0.798708	-1.51708	-2.79559	4.96639	-0.137921	-0.155949	-0.268785	-0.0335292	down
AT1G52060	Mannose-binding lectin superfamily protein	11.271	-0.224078	-0.930174	-1.65217	-3.21979	5.12303	-0.14465	-0.221982	-0.168276	-0.213869	down
AT1G52070	Mannose-binding lectin superfamily protein	12.763	-0.0876275	-0.527299	-1.27184	-2.45408	5.40316	-0.397778	-0.444504	-0.373586	-0.339297	down
AT1G52085		6.44286	-1.31683	-1.59272	-1.53163	-1.6086	5.40224	-0.520334	-0.437934	-0.69398	-0.690453
AT1G52120	Mannose-binding lectin superfamily protein	7.06128	-0.505638	-1.99133	-1.9121	-2.08592	5.09323	-0.208985	-0.261201	-0.290065	-0.0816751
AT1G52130	Mannose-binding lectin superfamily protein	8.03031	0.352906	0.159108	-0.294955	-1.24423	5.48719	-0.317555	-0.168503	0.198593	-0.36238
AT1G52140		10.7038	-0.0872218	-0.416159	-1.3626	-2.25656	8.73725	-0.0755331	-0.415264	-1.22653	-2.34548
AT1G52150	Homeobox-leucine zipper family protein / lipid-binding START domain-containing protein	8.02834	0.18238	-0.0695223	-0.970897	-1.17733	6.81114	0.504016	0.673001	0.736123	0.303138	down
AT1G52190	Major facilitator superfamily protein	6.65871	0.146165	0.220264	-0.739232	-1.10033	11.359	-0.124142	-0.189971	-0.913684	-3.61652	down
AT1G52200	PLAC8 family protein	11.3701	-0.893417	-3.24648	-4.45198	-4.38138	9.25698	-0.881349	-0.690715	-3.64664	-3.20402
AT1G52230	photosystem I subunit H2	9.05124	0.452889	-0.106202	-1.3053	-2.02036	16.3287	-0.213728	-0.741486	-2.03119	-3.57342	down
AT1G52240	RHO guanyl-nucleotide exchange factor 11	8.99062	-0.855988	-1.21244	-1.25219	0.0696791	7.49192	-0.755991	-0.883551	-0.53424	-1.1407
AT1G52270		7.97318	-0.669549	-0.576372	-0.902602	-1.24323	8.64198	-0.130106	-0.301917	0.399867	0.064861
AT1G52280	RAB GTPase homolog G3D	10.6768	-0.41211	-0.522796	-1.01785	-1.86699	10.2863	-0.196909	0.0206743	-1.03209	-1.72685
AT1G52310	protein kinase family protein / C-type lectin domain-containing protein	10.0988	0.0589187	-0.20677	-0.664063	-1.04734	10.2982	0.145708	0.189503	0.295486	-0.291618
AT1G52660	P-loop containing nucleoside triphosphate hydrolases superfamily protein	7.23781	0.933396	0.00285028	-0.617416	-1.71905	4.92152	-0.3735	-0.338587	-0.0210575	-0.218156
AT1G52700	alpha/beta-Hydrolases superfamily protein	9.0427	-0.316148	-1.03978	-1.69868	-3.11902	7.56579	-0.0188581	-0.000371077	-0.553168	-1.93566
AT1G52750	alpha/beta-Hydrolases superfamily protein	7.80048	0.76911	0.671062	-0.195145	-1.37851	6.54241	0.166112	0.436711	0.301873	-1.18099	down
AT1G52760	lysophospholipase 2	14.0456	-0.00931265	-0.481761	-1.10912	-1.97376	11.3698	0.0145299	0.288079	1.09025	0.191124
AT1G52820	2-oxoglutarate (2OG) and Fe(II)-dependent oxygenase superfamily protein	6.53875	2.82087	2.46366	0.0576592	-1.2137	5.27374	-0.245315	0.0289649	0.0297668	0.0664145
AT1G52910	Protein of unknown function (DUF1218)	9.80184	0.0187246	-0.180567	-0.346261	-1.10971	7.72502	0.31677	-0.0951616	-0.33853	-1.35535
AT1G53030	Cytochrome C oxidase copper chaperone (COX17)	9.79301	-0.652561	-1.14447	-0.209567	0.49869	9.79295	-0.24355	-0.0233726	0.0395113	1.23172
AT1G53070	Legume lectin family protein	8.26155	0.803424	0.863887	0.126157	-1.20037	9.0366	0.668017	1.10266	0.698123	-2.06135
AT1G53140	Dynamin related protein 5A	7.87925	0.104924	0.404401	-0.528166	-1.88671	7.60715	-0.275222	-0.527238	-1.23171	-2.33012
AT1G53163		7.788	-0.154379	-0.597499	-1.28666	-1.9979	6.39392	-0.0571884	0.00666402	0.326509	-1.20067
AT1G53230	TEOSINTE BRANCHED 1, cycloidea and PCF transcription factor 3	7.12919	0.561751	0.239221	-1.17546	-1.41487	10.8422	0.178305	-0.835695	-2.4549	-3.76119	down
AT1G53300	tetratricopetide-repeat thioredoxin-like 1	8.56459	0.0735564	-0.112061	-0.83939	-1.27237	8.52017	0.0193498	-0.259817	-0.887384	-2.10131
AT1G53390	P-loop containing nucleoside triphosphate hydrolases superfamily protein	10.393	-0.283103	-0.601073	-0.598125	-1.24994	10.53	-0.172549	-0.643166	-1.34882	-1.96848
AT1G53430	Leucine-rich repeat transmembrane protein kinase	9.93683	-0.471314	-1.21155	-2.12484	-1.56118	9.98791	-0.275583	-0.371891	-2.43092	-2.76388
AT1G53440	Leucine-rich repeat transmembrane protein kinase	9.73054	-0.914346	-1.73297	-2.47493	-2.81501	9.70029	-0.0141791	0.123806	-1.07723	-1.46552
AT1G53520	Chalcone-flavanone isomerase family protein	8.75802	-0.202852	-0.272862	-0.758677	-2.00693	11.1267	-0.508823	-0.931909	-2.22711	-4.59626	down
AT1G53610		7.4548	1.30373	-0.652184	-1.28919	-1.15944	4.90638	0.305106	0.185734	0.082794	0.23793
AT1G53620		7.5518	1.39163	-0.889352	-1.66562	-2.12682	4.71104	0.160081	0.248084	-0.0947491	0.230236
AT1G53625		7.4052	1.27951	-0.92405	-1.72018	-0.856032	5.15613	0.125205	0.0178009	-0.0488815	0.0752663
AT1G53633		8.80772	-0.234115	-1.85358	-2.67637	-2.29347	6.89172	0.592096	0.286386	-0.219625	-0.122658
AT1G53635		9.27983	-0.570102	-2.73018	-2.96327	-2.82362	5.17426	-0.145775	-0.0993556	-0.221587	-0.29486
AT1G53690	DNA directed RNA polymerase, 7 kDa subunit	6.18418	-0.654704	-0.656504	-1.03431	-1.16473	7.42404	-0.909091	-1.3732	-1.8055	-2.33125
AT1G53730	STRUBBELIG-receptor family 6	10.418	0.271067	0.0962982	-0.830473	-1.6625	10.4598	-0.156826	-0.45302	-1.10919	-1.7954	down
AT1G53920	GDSL-motif lipase 5	8.7646	0.0503533	-0.344881	-0.697991	-1.01984	7.80902	-0.346268	-0.695823	-1.50842	-1.8165
AT1G53980	Ubiquitin-like superfamily protein	7.15903	0.391353	-0.621642	-1.02947	-1.35696	5.74782	0.0746823	-0.33552	-0.497688	-0.352336
AT1G53990	GDSL-motif lipase 3	7.78818	-1.06459	-2.14389	-2.61333	-2.72781	4.97779	-0.0706485	-0.325796	0.0105252	-0.142401
AT1G54000	GDSL-like Lipase/Acylhydrolase superfamily protein	10.4845	-0.178296	-0.0737624	-0.555104	-2.27779	5.60137	-0.502775	-0.453057	-0.97847	-0.87829	down
AT1G54010	GDSL-like Lipase/Acylhydrolase superfamily protein	10.3536	0.198214	0.623153	0.241632	-1.78626	8.28235	-1.05355	-1.6166	-1.93411	-3.1071	down
AT1G54030	GDSL-like Lipase/Acylhydrolase superfamily protein	11.1021	-0.0630053	-0.130058	-0.342364	-1.19177	9.54611	0.383125	0.269348	-0.0493522	-1.37073
AT1G54095	Protein of unknown function (DUF1677)	7.74668	0.180245	-1.01308	-1.43866	-1.52977	5.11427	0.0750459	0.303381	0.782857	0.146294
AT1G54200		7.93105	0.57794	0.701771	-0.442823	-2.01376	7.83055	0.509932	0.141545	0.391539	-1.45057
AT1G54450	Calcium-binding EF-hand family protein	7.47783	-0.193359	-0.301592	-0.833348	-1.23054	6.95551	-0.0244278	-0.0283186	-0.283563	-1.12732
AT1G54580	acyl carrier protein 2	14.6066	-0.106769	-0.230556	-0.832654	-1.22857	13.5211	-0.232655	-0.16048	0.034512	-1.44143
AT1G54630	acyl carrier protein 3	13.4407	-0.287815	-0.5272	-1.0278	-1.49067	12.3069	-0.0263997	-0.0875527	0.171777	-0.792393
AT1G54740	Protein of unknown function (DUF3049)	8.31276	-0.712669	-1.35331	-1.21086	0.214496	9.79001	-0.0660793	0.171378	-0.313719	-0.0430084
AT1G54890	Late embryogenesis abundant (LEA) protein-related	11.7899	-1.38956	-2.22953	-2.66957	-2.00026	5.57569	-0.337625	-0.404503	-0.0632992	1.62842	down
AT1G54950		8.69147	-2.85901	-3.4496	-3.55394	-3.75495	5.14605	-0.216382	-0.0937252	-0.195243	-0.21359
AT1G54970	proline-rich protein 1	8.637	1.61774	1.38615	0.935353	-1.19485	4.85474	-0.0938099	-0.0779096	-0.0487914	-0.336245
AT1G55020	lipoxygenase 1	12.969	-0.640308	-0.760118	-1.19917	-2.06542	10.5278	0.134276	0.0185817	1.14751	0.763194
AT1G55205		8.80104	0.132564	-0.0617661	-0.908726	-1.92009	8.06394	-0.541595	-0.800668	-1.02567	-1.4521
AT1G55230	Family of unknown function (DUF716)	8.05822	2.00405	-0.667785	-2.87616	-2.93186	4.66162	0.474179	0.210689	-0.0470295	0.230407
AT1G55320	acyl-activating enzyme 18	9.19402	-1.02681	-1.1812	-1.32694	-0.694989	7.90185	0.118034	0.479934	1.0169	1.13158
AT1G55325	RNA polymerase II transcription mediators	8.94546	0.0811665	-0.156405	-0.816679	-1.23015	8.90202	0.100431	0.0786258	-0.0246301	-0.438817
AT1G55360	Protein of Unknown Function (DUF239)	10.8057	0.121151	0.20387	-0.421928	-1.64948	11.076	-0.167361	-0.222562	-0.934662	-3.31375	down
AT1G55380	Cysteine/Histidine-rich C1 domain family protein	7.9483	-0.531564	-0.467378	-1.16544	-1.6408	5.94234	0.115104	-0.198144	-0.568788	-0.722903
AT1G55390	Cysteine/Histidine-rich C1 domain family protein	7.00816	-0.262338	-0.752811	-1.73122	-1.70282	5.06613	-0.201505	-0.0313978	-0.0504895	-0.12043
AT1G55420	Cysteine/Histidine-rich C1 domain family protein	6.33881	0.293785	-0.301805	-1.06183	-0.538388	5.18878	-0.0811876	-0.221525	-0.349913	-0.412635
AT1G55430	Cysteine/Histidine-rich C1 domain family protein	6.55728	-0.221246	-0.738246	-1.33664	-0.837815	4.91467	-0.00748653	0.0464737	-0.165795	-0.29954
AT1G55450	S-adenosyl-L-methionine-dependent methyltransferases superfamily protein	9.18194	0.0575462	-1.40221	-2.31834	-2.06895	11.2444	-0.587598	-0.217562	-2.12814	-1.47534
AT1G55490	chaperonin 60 beta	10.9738	-0.492963	-0.270013	-0.712805	-1.39358	14.0944	-0.210433	-0.413921	-0.578708	-2.36575
AT1G55700	Cysteine/Histidine-rich C1 domain family protein	6.8131	-0.925502	-1.17634	-1.6865	-1.49313	5.27707	-0.135949	0.0571332	-0.0614776	-0.0340492
AT1G55880	Pyridoxal-5'-phosphate-dependent enzyme family protein	9.87927	-0.536953	-0.792185	-1.15971	-1.45321	9.14375	0.0499731	0.0495938	-0.204054	-0.950618
AT1G55940	cytochrome P450, family 708, subfamily A, polypeptide 1	7.24927	0.103829	-0.411118	-0.833932	-1.02921	5.95074	-0.169922	-0.570229	-0.71016	-0.776886
AT1G56110	homolog of nucleolar protein NOP56	13.0021	-0.340627	-0.217875	-0.278749	-1.07056	11.5216	-0.269048	-0.0628045	0.0442294	-0.866601	down
AT1G56120	Leucine-rich repeat transmembrane protein kinase	6.69052	-0.254297	-0.537349	-1.30242	-1.36171	7.25582	0.760685	0.128517	-1.243	-1.81844
AT1G56140	Leucine-rich repeat transmembrane protein kinase	11.8235	-0.350105	-0.928503	-1.24805	-0.867048	9.75708	-0.371854	-0.269652	-0.497309	0.56369
AT1G56150	SAUR-like auxin-responsive protein family	6.70516	1.19679	-0.595336	-1.16299	-1.24702	9.96678	0.143046	0.00164571	-1.03981	-1.58947
AT1G56190	Phosphoglycerate kinase family protein	10.6406	-0.123083	-0.24982	-0.643979	-1.06442	12.3215	0.131623	-0.567574	-1.15477	-3.35909
AT1G56210	Heavy metal transport/detoxification superfamily protein	9.60218	0.010208	-0.110214	-0.812764	-1.42471	8.79285	-0.102129	0.102031	0.0101333	-1.29975
AT1G56240	phloem protein 2-B13	7.27125	-0.383386	-0.819737	-1.73221	-1.55358	8.0241	-1.30117	-0.659039	-2.35959	-2.58604
AT1G56250	phloem protein 2-B14	8.04929	-1.06621	-1.58104	-2.66627	-2.22686	7.35595	-1.23856	-0.694873	-1.5955	-1.75399
AT1G56340	calreticulin 1a	12.1677	-0.104618	-0.210796	-1.12595	-2.51136	11.5747	-0.216111	-0.511014	-0.825407	-2.4306	down
AT1G56670	GDSL-like Lipase/Acylhydrolase superfamily protein	7.53782	-0.466671	-0.547839	-1.59105	-1.89026	7.08866	-0.196638	-0.498066	-1.15365	-1.62024
AT1G56680	Chitinase family protein	12.0589	-0.889419	-1.00699	-1.89132	-4.77694	5.41773	0.909	1.21632	0.538452	-0.33116
AT1G56690	Pentatricopeptide repeat (PPR) superfamily protein	6.80985	-0.103931	0.0871533	-0.505767	-1.04777	7.4637	-0.289102	-0.449552	-0.529191	-1.20417
AT1G57620	emp24/gp25L/p24 family/GOLD family protein	12.2513	-0.479052	-0.513742	-0.736666	-1.22777	11.3573	-0.0332539	0.0885657	-0.0245599	-0.866347
AT1G57630	Toll-Interleukin-Resistance (TIR) domain family protein	7.03259	1.77734	-0.583689	-1.06956	-1.22647	8.18882	-0.486772	-1.40076	-2.55707	0.6906
AT1G57660	Translation protein SH3-like family protein	16.8031	-0.590977	-0.975196	-1.17498	-0.997311	15.7727	-0.399263	-0.336996	-0.433269	-1.24568
AT1G57680		12.6456	0.0845838	-0.22695	-0.832165	-1.00273	12.7081	0.304545	0.0239623	-1.01711	-1.29543	down
AT1G57860	Translation protein SH3-like family protein	16.3592	-0.666955	-0.841222	-1.05774	-1.05183	15.1704	-0.259284	-0.238185	-0.221372	-1.15346
AT1G57980	Nucleotide-sugar transporter family protein	6.6187	-0.402401	-0.496839	-0.798088	-1.36077	7.5549	0.250354	0.0538008	-1.45173	-1.63613	down
AT1G57990	purine permease 18	10.7401	-0.0562355	-0.628323	-1.20704	-0.274966	12.5172	-0.23407	0.539766	-2.89864	-0.477858
AT1G58080	ATP phosphoribosyl transferase 1	10.8006	-0.463182	-0.598061	-1.15213	-1.81977	11.0048	-0.140206	-0.51815	-1.09614	-1.90938
AT1G58110	Basic-leucine zipper (bZIP) transcription factor family protein	10.4489	-0.246948	-0.905901	-1.51961	-1.99332	9.69363	-0.182057	-0.714081	-0.260039	-1.01519
AT1G58248	Plant thionin family protein	9.00754	-0.588593	-0.472901	-0.935265	-1.36694	5.89651	0.214708	0.534438	0.747666	0.0334418
AT1G58280	Phosphoglycerate mutase family protein	9.09672	-0.218169	-0.758368	-1.63914	-1.58499	7.67729	0.16448	0.123137	-0.466699	-0.275373
AT1G58320	PLAC8 family protein	8.42065	1.68862	-0.741469	-1.09043	-0.691857	5.19108	-0.076518	-0.275795	-0.216082	-0.0857669
AT1G58370	glycosyl hydrolase family 10 protein / carbohydrate-binding domain-containing protein	9.45002	-0.263979	-0.364683	-1.44331	-2.04745	7.12666	-1.06963	-0.975585	-0.686369	-1.63614	down
AT1G58380	Ribosomal protein S5 family protein	15.1755	-0.442412	-0.391771	-0.633333	-1.01671	13.6108	-0.0259324	-0.151642	-0.192295	-0.918951
AT1G58410	Disease resistance protein (CC-NBS-LRR class) family	8.71975	-1.21662	-1.27103	-1.16697	-1.17632	5.60119	0.217741	0.363887	0.347869	0.286358
AT1G58420	Uncharacterised conserved protein UCP031279	9.13144	-1.12468	-1.71443	-2.28598	-1.24723	10.5609	-1.12101	0.14205	-1.68128	-1.40392
AT1G58590	other RNA	6.97423	-0.730719	-1.05402	-0.345773	-0.435128	8.89142	0.0826152	-0.218474	0.291303	0.0410481
AT1G58643	Inositol-pentakisphosphate 2-kinase family protein	7.00548	-0.747554	-0.972731	-1.42393	-1.59166	5.22967	0.172279	-0.0869862	0.00798484	0.569141
AT1G58807	Disease resistance protein (CC-NBS-LRR class) family	7.80335	-0.446368	-0.590118	-0.586547	-1.05281	12.0391	0.0660501	0.115523	-0.164987	-1.09734
AT1G59359	Ribosomal protein S5 family protein	15.9223	-0.428944	-0.373816	-0.678434	-1.00454	14.317	-0.125222	-0.286656	-0.267433	-1.01309
AT1G59590	ZCF37	10.4511	-0.386375	-1.92147	-2.32099	-1.62646	9.63036	-0.636509	-0.229649	-2.55391	-2.81485
AT1G59730	thioredoxin H-type 7	10.5525	-0.520915	-0.82559	-0.863854	-3.03814	5.30251	-0.574125	-0.336714	0.144727	-0.184063
AT1G59860	HSP20-like chaperones superfamily protein	7.22371	-0.77592	-0.697653	-1.05849	-0.609634	7.06325	-0.756972	-1.02423	-1.28524	-1.07555
AT1G59870	ABC-2 and Plant PDR ABC-type transporter family protein	12.5015	-0.12569	-0.919823	-1.72904	-1.81981	13.3395	0.0382865	-0.315719	-2.13978	-1.30937
AT1G59940	response regulator 3	11.398	-0.175299	-0.221731	-0.594117	-2.10342	5.4389	-0.370448	-0.252911	-0.331412	-0.511836
AT1G59960	NAD(P)-linked oxidoreductase superfamily protein	11.7229	-0.895232	-1.05096	-1.04069	-1.09686	9.83722	-0.373246	-0.752565	-1.68995	-2.81293
AT1G59970	Matrixin family protein	10.2657	-0.126227	-0.380805	-0.983964	-1.89323	9.16762	0.113041	-0.0338162	-0.901216	-1.28549
AT1G59990	DEA(D/H)-box RNA helicase family protein	9.19058	-0.555694	-0.554937	-0.813768	-1.03022	10.5379	-0.234397	-0.104044	-0.695458	-1.40971	down
AT1G60070	Adaptor protein complex AP-1, gamma subunit	9.57651	-0.266677	-0.477575	-1.08422	-1.51433	9.35324	0.178703	-0.0977061	-0.435227	-1.79052	down
AT1G60095	Mannose-binding lectin superfamily protein	8.62234	-0.649089	-0.894561	-1.42613	-2.30403	5.08248	-0.0420583	-0.00950863	-0.225714	-0.417379
AT1G60110	Mannose-binding lectin superfamily protein	7.30842	-1.01034	-1.35122	-1.45977	-1.98435	5.34998	0.0211853	-0.204893	-0.388333	-0.433568
AT1G60270	beta glucosidase 6	7.89452	-0.974404	-0.991994	-1.17237	-1.99117	8.17193	-0.0345413	-0.498775	-0.874096	-1.37841
AT1G60390	polygalacturonase 1	9.37333	0.313659	-0.0088698	-1.67311	-3.20574	7.28883	0.202458	0.653181	0.00289225	-2.06832
AT1G60630	Leucine-rich repeat protein kinase family protein	8.1459	0.229348	0.181074	-0.78161	-1.96963	8.86596	0.141361	-0.149956	-1.3433	-2.66723	down
AT1G60660	cytochrome B5-like protein	8.31656	-0.219102	-0.528666	-0.52677	-1.63655	8.20935	-0.206005	-0.473281	-1.13062	-2.23365	down
AT1G60740	Thioredoxin superfamily protein	9.18114	-0.497466	-2.08686	-1.596	-1.17255	5.9097	-0.228332	0.95879	3.78873	5.00121
AT1G60750	NAD(P)-linked oxidoreductase superfamily protein	10.1779	-0.0359246	-1.29794	-1.05675	-0.915892	8.41826	-0.127497	-0.689686	-0.444441	0.630842
AT1G60800	NSP-interacting kinase 3	10.8178	-0.176722	-0.276277	-0.635521	-1.47563	11.8927	0.0438345	-0.0613875	-0.816383	-2.47931	down
AT1G60960	iron regulated transporter 3-IRT3	12.3477	-0.05628	-0.333499	-2.24395	-3.18265	10.6879	0.264927	0.277904	-0.915034	-2.3778	down
AT1G61130	serine carboxypeptidase-like 32	7.32035	0.518494	-0.0715934	-2.19882	-2.61516	5.65627	-0.311652	-0.161423	0.0699184	-0.407728
AT1G61170		9.82521	-0.0706769	-0.166836	-0.94218	-1.72721	10.556	0.215939	0.0499149	-0.622879	-2.82397	down
AT1G61250	secretory carrier 3	12.3246	0.265176	-0.318774	-0.889018	-1.06855	11.8047	0.251667	-0.047588	0.096299	0.327527
AT1G61290	syntaxin of plants 124	5.79507	-1.1239	-0.75978	-0.851134	-0.817361	5.32873	-0.26128	0.390038	1.1241	1.78199
AT1G61360	S-locus lectin protein kinase family protein	9.82125	0.1676	-0.982059	-1.20153	-0.771839	8.12229	-0.432838	-0.502541	-1.06989	-1.06554
AT1G61450		9.41897	-0.61327	-0.416678	-0.775372	-1.99416	9.5807	-0.105107	-0.252716	-1.08704	-2.91244
AT1G61470	Polynucleotidyl transferase, ribonuclease H-like superfamily protein	9.63789	-2.30092	-2.41261	-2.68863	-2.2798	12.2377	-2.24423	-0.319288	-1.71497	-1.55809
AT1G61480	S-locus lectin protein kinase family protein	8.1242	0.322546	-1.26017	-2.19692	-2.42055	5.07537	0.00329492	-0.0534071	0.0464588	-0.0492655
AT1G61500	S-locus lectin protein kinase family protein	7.7362	-0.435679	-0.903135	-1.33808	-1.73791	6.97053	0.0616626	0.192215	-0.255634	-1.05732
AT1G61560	Seven transmembrane MLO family protein	7.49403	0.665919	-1.2632	-2.57335	-2.59298	5.99331	-0.423404	-0.343483	-0.560571	-0.74464
AT1G61570	translocase of the inner mitochondrial membrane 13	12.5345	-0.475687	-0.492573	-0.875309	-1.23477	11.4188	-0.662454	-0.546377	-0.740574	-0.601664
AT1G61580	R-protein L3 B	10.7438	0.0609312	0.19849	-0.470727	-1.5981	9.88778	-0.550181	-0.81237	-0.597135	-1.12722	down
AT1G61600	Protein of unknown function (DUF1262)	8.66512	0.209893	0.2591	-0.255501	-1.28259	7.00122	0.317448	0.159544	0.0343215	-0.816628
AT1G61750	Receptor-like protein kinase-related family protein	7.75776	-0.531417	-1.91955	-2.5676	-2.55157	5.04708	0.170488	0.557053	-0.155033	-0.0890381
AT1G61790	Oligosaccharyltransferase complex/magnesium transporter family protein	13.573	-0.0211337	-0.188719	-0.9544	-1.80726	13.1223	-0.136372	-0.20868	0.115745	-0.757973	down
AT1G61795	PAK-box/P21-Rho-binding family protein	9.1673	0.0628713	-0.475775	-1.19493	-1.62855	9.1903	-0.263495	-0.166119	-1.35312	-2.09948
AT1G61820	beta glucosidase 46	10.5534	-0.807878	-1.6362	-1.68802	-1.24539	7.11607	-0.216281	-0.287688	0.265598	1.04375
AT1G62262	SLAC1 homologue 4	6.89681	-0.135841	-1.10379	-0.989641	-1.47495	5.32151	0.131292	-0.151119	-0.339418	-0.43806
AT1G62280	SLAC1 homologue 1	10.033	0.549899	-0.458554	-3.27264	-4.77906	5.36119	0.124883	0.383845	0.327065	-0.279452	down
AT1G62380	ACC oxidase 2	14.6474	-0.443622	-0.598018	-1.60268	-3.23318	14.2233	-0.909971	-0.744021	-0.446687	-0.445666
AT1G62440	leucine-rich repeat/extensin 2	7.99144	0.491436	0.024522	-0.788736	-1.474	5.87173	0.0513826	-0.323402	-0.444187	-0.60016
AT1G62480	Vacuolar calcium-binding protein-related	14.7179	-0.324495	-0.510645	-1.09487	-1.37142	12.8831	-0.546068	-0.457974	-0.151026	-1.48038
AT1G62640	3-ketoacyl-acyl carrier protein synthase III	10.4566	0.084239	-0.00920927	-0.833839	-1.4541	9.95594	-0.255594	-0.644387	-1.17397	-2.4733	down
AT1G62670	rna processing factor 2	8.33784	-0.471141	-0.418388	-0.606743	-1.07412	8.58801	0.244269	0.154242	-0.0612574	-1.13604
AT1G62750	Translation elongation factor EFG/EF2 protein	8.91914	-0.756924	-0.780475	-1.02357	-1.19528	13.1004	0.028203	-0.342616	-0.793839	-2.40711	down
AT1G62820	Calcium-binding EF-hand family protein	10.9633	-0.170248	-0.575534	-0.809308	-1.83762	10.7631	-0.0859127	-0.0582058	-0.155717	-1.06301
AT1G62910	Pentatricopeptide repeat (PPR) superfamily protein	8.53117	-0.257586	-0.384844	-1.0356	-1.56184	8.86391	-0.102185	-0.24694	-0.284235	-1.28545
AT1G62975	basic helix-loop-helix (bHLH) DNA-binding superfamily protein	8.34519	-0.155116	-0.804345	-1.04036	-1.66855	6.75197	-0.315914	0.132843	-0.187572	-1.49404
AT1G63030	Integrase-type DNA-binding superfamily protein	7.00528	-1.7956	-1.55731	-1.93433	-1.98305	6.99532	-1.74305	0.254625	-1.15862	-1.35107
AT1G63040		6.06304	-0.924804	-0.916712	-1.08003	-1.147	5.48302	-0.197586	-0.264774	-0.422879	-0.386984
AT1G63055		7.62871	-0.479064	-1.28047	-0.115261	0.36971	5.25394	0.088647	0.405854	1.71084	1.54043
AT1G63057		6.39183	-0.106134	-1.08536	-0.629009	-0.135569	4.95139	0.306036	0.247821	1.1868	0.922077
AT1G63100	GRAS family transcription factor	9.14149	-0.603521	-0.349379	-1.33264	-3.15231	8.12134	0.167042	0.272226	-0.646483	-2.42373	down
AT1G63330	Pentatricopeptide repeat (PPR) superfamily protein	7.88724	-0.412676	-0.39836	-0.710718	-1.04896	8.14084	0.273938	0.305137	-0.00995319	-1.16947
AT1G63350	Disease resistance protein (CC-NBS-LRR class) family	5.80241	-0.757998	-0.938815	-1.14635	-0.997419	6.83814	-0.253279	-0.126139	-1.17546	-1.65565
AT1G63450	root hair specific 8	7.90478	0.692981	0.382466	-0.140296	-1.12117	4.49961	0.1881	0.212627	0.177931	0.538012
AT1G63470	AT hook motif DNA-binding family protein	9.6379	-0.120989	-0.0142642	-0.520856	-1.17307	9.60369	0.0566632	-0.0324074	-0.0812999	-1.71539	down
AT1G63550	Receptor-like protein kinase-related family protein	6.47541	1.03241	-0.787794	-1.12382	-1.2281	4.8472	-0.00650548	0.169612	-0.0978744	0.0686226
AT1G63560	Receptor-like protein kinase-related family protein	6.79346	0.798002	-0.348871	-1.52903	-0.771348	4.75777	0.272308	0.0971696	0.0571982	0.17116
AT1G63570	Receptor-like protein kinase-related family protein	6.58526	0.930372	-1.052	-1.7237	-1.75545	5.00868	0.0582639	-0.185519	-0.317607	-0.121388
AT1G63660	GMP synthase (glutamine-hydrolyzing), putative / glutamine amidotransferase, putative	9.51323	-0.153336	-0.134587	-0.791599	-1.18783	8.58571	-0.171102	-0.187698	-0.00983967	-0.278355
AT1G63750	Disease resistance protein (TIR-NBS-LRR class) family	6.72422	0.252123	-0.899961	-1.24256	-0.633845	8.2884	0.0972471	0.302092	-1.55111	-1.06085
AT1G63800	ubiquitin-conjugating enzyme 5	11.2655	-0.525517	-0.923852	-1.13462	-0.855946	10.857	0.333682	0.727659	0.0708172	0.0946963
AT1G63880	Disease resistance protein (TIR-NBS-LRR class) family	6.55437	-0.7258	-0.713458	-1.10106	-0.352793	10.9116	-0.0242456	0.231192	-0.440809	-0.0264074
AT1G63980	D111/G-patch domain-containing protein	8.95606	-1.05356	-1.01708	-0.614429	-0.116274	8.24289	-0.0142191	0.376506	0.500302	0.228193
AT1G64090	Reticulan like protein B3	12.6692	-0.0828694	-0.173645	-0.559862	-1.51217	11.8999	-0.232384	-0.507768	-0.646432	-1.56024
AT1G64160	Disease resistance-responsive (dirigent-like protein) family protein	11.3245	-1.24413	-3.46605	-4.74718	-5.60747	5.8025	-0.329961	-0.640975	-0.749649	-0.754357
AT1G64170	cation/H+ exchanger 16	9.53089	0.0961449	-1.94953	-4.10258	-4.82134	8.78818	0.257466	-0.704964	-2.86691	-3.60299	down
AT1G64200	vacuolar H+-ATPase subunit E isoform 3	10.7482	0.489588	-0.0294522	-1.02279	-1.85932	10.1615	-0.687197	-1.39251	-2.17307	-3.45314
AT1G64220	translocase of outer membrane 7 kDa subunit 2	9.86933	-0.0707856	-0.17785	-0.849617	-1.46233	8.93236	-0.00781609	-0.119128	-0.35573	-0.643298
AT1G64400	AMP-dependent synthetase and ligase family protein	9.71655	-0.526635	-2.17494	-2.79248	-2.27504	9.71574	0.353072	0.16489	-0.183602	-1.17609
AT1G64405		7.65961	-0.358599	-0.556375	-1.00001	-1.58796	5.80182	0.334557	0.418558	1.00892	0.0159592
AT1G64450	Glycine-rich protein family	9.96596	0.256738	0.0168232	-1.68004	-2.66686	9.76945	0.0409953	-0.0739097	-1.03138	-3.19388	down
AT1G64530	Plant regulator RWP-RK family protein	11.1296	-0.587119	-0.814692	-1.66106	-2.50125	8.19851	-0.185843	-0.223239	-0.549662	-0.704348
AT1G64590	NAD(P)-binding Rossmann-fold superfamily protein	10.6905	1.01303	0.34766	-0.405021	-1.55638	6.04469	-0.264801	-1.14419	-0.790257	-1.03629
AT1G64610	Transducin/WD40 repeat-like superfamily protein	9.88125	0.07279	-0.804344	-1.22974	-0.861311	9.52236	0.082897	0.556793	-0.079412	0.711674
AT1G64625	Serine/threonine-protein kinase WNK (With No Lysine)-related	7.59328	0.174892	0.137028	-0.419122	-1.48115	7.48229	-0.00439298	-0.0960406	0.447145	-1.46061
AT1G64640	early nodulin-like protein 8	11.7444	0.214285	0.0716831	-1.01269	-1.73692	11.4412	-0.0128236	-0.0545764	-1.41554	-3.54159
AT1G64700		9.58098	-0.249442	-0.434229	-0.896559	-1.60663	8.09372	-0.351684	-0.097341	-0.677059	-1.48125
AT1G64760	O-Glycosyl hydrolases family 17 protein	9.65826	-0.0908668	0.104587	-0.718096	-1.24333	10.7339	0.188125	0.607269	-0.93841	-1.25169
AT1G64780	ammonium transporter 1;2	12.0102	-0.0924646	-1.89323	-5.11722	-6.12012	8.70193	0.403321	-0.0819529	-1.48073	-2.91694	down
AT1G64910	UDP-Glycosyltransferase superfamily protein	6.61867	-0.739317	-1.081	-1.54227	-1.67614	4.90731	-0.275242	-0.0565745	-0.0440312	-0.249771
AT1G64920	UDP-Glycosyltransferase superfamily protein	7.89241	0.0916177	-0.335724	-0.817429	-1.33722	4.90538	0.0222075	-0.119866	0.0806789	-0.0573918
AT1G65270		10.9668	0.162158	-0.00950136	-0.503325	-1.4565	10.6857	0.0837829	-0.111879	-0.379873	-1.1942
AT1G65310	xyloglucan endotransglucosylase/hydrolase 17	10.7202	0.477596	-0.430086	-2.07185	-4.57042	8.52456	-1.18175	-0.548279	-2.94139	-3.56996	down
AT1G65390	phloem protein 2 A5	6.00359	-0.788512	-0.645352	-0.858957	-1.0105	10.42	-1.49953	-0.590436	-4.58722	-4.57342
AT1G65470	chromatin assembly factor-1 (FASCIATA1) (FAS1)	7.83303	-0.70898	-0.298852	-0.560683	-1.02968	7.63731	-0.433774	-0.978166	-1.0323	-1.89279
AT1G65481		9.72959	0.150262	-2.63979	-4.02362	-3.60116	6.19378	-0.265749	-0.638782	-0.757597	-0.75296
AT1G65484		7.10246	0.201041	-0.688203	-1.45617	-1.74424	6.68243	-0.502412	-1.04143	-1.46548	-1.53406
AT1G65486		6.01205	-0.425958	-0.797072	-1.04882	-1.24871	8.99454	0.232074	0.466916	-1.56311	-3.90085
AT1G65610	Six-hairpin glycosidases superfamily protein	9.11195	0.216984	-0.682229	-1.53114	-1.82313	5.1504	-0.0987493	-0.0779911	-0.168229	-0.0202627
AT1G65680	expansin B2	7.53771	-0.141164	-1.58345	-2.33361	-2.37745	5.47085	0.37696	-0.299952	-0.653926	-0.619096
AT1G65710		8.32648	0.116519	-0.00733157	-0.682876	-2.25167	8.19418	-0.173006	-0.407166	-1.55681	-2.46978	down
AT1G65730	YELLOW STRIPE like 7	9.57531	-0.0446708	-0.727638	-1.704	-2.23419	6.41883	0.300011	0.677155	1.27653	0.848751
AT1G65845		11.9801	-1.11711	-2.87618	-4.13338	-4.93939	9.70101	-0.459213	-0.0508778	-2.20618	-4.07369
AT1G65860	flavin-monooxygenase glucosinolate S-oxygenase 1	7.16954	-0.813096	-1.19838	-1.94459	-2.24008	10.0768	-0.210818	-0.148874	-2.51471	-4.84073	down
AT1G65890	acyl activating enzyme 12	6.05924	1.37088	0.347738	-0.634138	-1.09269	7.75028	0.154196	0.727339	-0.132276	-0.275823
AT1G65900		8.56315	0.0131909	0.389868	-0.287048	-1.7675	10.0788	-0.183373	0.00779664	-0.592635	-2.64582	down
AT1G65960	glutamate decarboxylase 2	14.148	-0.283079	-0.519186	-1.17416	-2.8838	14.7891	0.259956	0.26157	-0.313874	-2.21013
AT1G65970	thioredoxin-dependent peroxidase 2	12.4564	-0.142168	-1.5934	-1.42082	-0.87026	7.41388	-0.18275	0.362889	2.89719	3.70769
AT1G65985	Plant protein of unknown function (DUF247)	10.9034	-0.896408	-1.99927	-2.94616	-4.17436	7.72156	-0.31228	-1.04664	-1.93596	-2.20741	down
AT1G66090	Disease resistance protein (TIR-NBS class)	7.10705	0.54409	-0.0717339	-1.36533	-0.576395	11.0146	-0.630022	-0.207746	-3.48119	-2.51453
AT1G66160	CYS, MET, PRO, and GLY protein 1	8.48107	-0.515255	-0.919922	-1.06809	0.472892	9.64304	-1.25249	-0.138337	-3.08612	-1.43973
AT1G66180	Eukaryotic aspartyl protease family protein	11.8329	0.00713958	0.0344498	-0.850648	-1.2981	11.7813	-0.121668	0.45206	-0.839737	-2.22309	down
AT1G66190		10.1843	0.351855	-0.43678	-1.28602	-2.36292	9.53209	0.226584	-0.494038	-2.24203	-3.68709
AT1G66200	glutamine synthase clone F11	11.4151	0.0886968	-1.75212	-3.86623	-4.07083	10.3233	-0.190361	-0.657949	-1.39634	-1.60047	down
AT1G66250	O-Glycosyl hydrolases family 17 protein	8.44058	-0.0271589	-0.045988	-0.683625	-1.43188	7.7585	0.179411	0.320307	-0.374884	-1.32311	down
AT1G66270	Glycosyl hydrolase superfamily protein	13.7862	-0.187864	-0.0239306	-0.013378	-1.11055	9.13261	-0.617712	-1.52942	-1.56632	-2.83222	down
AT1G66280	Glycosyl hydrolase superfamily protein	14.6923	-0.199248	0.0716488	-0.180661	-1.13459	6.72667	-1.00284	-1.84858	-1.66306	-1.34101
AT1G66400	calmodulin like 23	11.6028	-1.64677	-1.88232	-1.72606	-1.35101	11.1731	-1.37065	-0.480982	-1.62497	-1.29707
AT1G66430	pfkB-like carbohydrate kinase family protein	9.1529	-0.303704	-0.315386	-0.843457	-1.43238	10.6429	0.0959415	0.103599	-0.31235	-1.96603
AT1G66440	Cysteine/Histidine-rich C1 domain family protein	8.14465	-0.936024	-2.02554	-3.13528	-3.58909	4.98279	-0.413686	-0.422275	-0.711377	-0.552266
AT1G66450	Cysteine/Histidine-rich C1 domain family protein	7.61781	-0.816015	-1.17833	-2.17323	-2.05763	6.0024	-0.24872	-0.385942	-0.727833	-0.785045
AT1G66480	plastid movement impaired 2	10.517	-0.315672	-0.780512	-1.33878	-1.85828	8.37222	-0.254225	-0.337183	-0.779264	-0.87831
AT1G66500	Pre-mRNA cleavage complex II	11.6567	-2.71461	-2.0193	-1.8231	-1.04997	10.8076	-2.19527	0.408238	0.39169	2.04151
AT1G66520	formyltransferase, putative	7.51129	-0.623285	-0.315779	-1.01499	-0.51746	8.80955	-0.325755	-0.600763	-1.22753	-1.82123
AT1G66800	NAD(P)-binding Rossmann-fold superfamily protein	11.4776	0.493338	0.375209	0.144722	-1.36381	5.18327	-0.396953	-0.495594	-0.874727	-0.487293
AT1G66820	glycine-rich protein	11.4723	-0.00609367	-0.0383744	-0.52865	-1.58881	13.7326	-0.179544	-0.602268	-1.16643	-3.12172
AT1G66930	Protein kinase superfamily protein	7.58181	-1.40204	-2.04165	-2.31288	-2.464	4.83426	0.247298	0.228506	0.0484571	-0.0382639
AT1G66960	Terpenoid cyclases family protein	6.00957	-0.66974	-0.776012	-1.15039	-1.15888	4.92674	0.925754	2.61943	2.33633	0.182641
AT1G67110	cytochrome P450, family 735, subfamily A, polypeptide 2	8.32409	-0.768242	-0.745727	-1.73443	-1.58282	5.08897	0.084148	-0.0645645	0.0832981	-0.271016
AT1G67148		10.4815	-0.105285	-1.45796	-2.67146	-3.56175	5.05099	-0.0838	0.0176014	-0.406116	-0.303154
AT1G67150	Plant protein of unknown function (DUF247)	8.95378	-1.09375	-2.26472	-3.40083	-3.38592	4.77302	0.113713	-0.0629335	0.401822	-0.042055
AT1G67325	Ran BP2/NZF zinc finger-like superfamily protein	8.78897	-0.0358126	-0.374756	-0.946526	-1.61725	8.54198	0.0241521	-0.150785	-0.237044	-0.987534
AT1G67330	Protein of unknown function (DUF579)	12.7921	0.452848	0.365027	-0.470929	-1.19206	8.93178	0.0851965	-0.692738	-1.65482	-3.03702	down
AT1G67400	ELMO/CED-12 family protein	7.95822	-0.476634	-0.931229	-1.17095	-1.33933	8.84573	0.0913112	0.221897	-0.221087	-0.697017
AT1G67430	Ribosomal protein L22p/L17e family protein	14.0875	-0.0209066	-0.137414	-0.458557	-1.02316	13.2285	-0.3012	-0.307078	-0.228516	-1.17601
AT1G67470	Protein kinase superfamily protein	6.94808	-0.744932	-1.11842	-0.72388	-1.0378	9.51473	-0.259877	0.239572	-1.54853	-1.58449
AT1G67630	DNA polymerase alpha 2	7.93907	0.0723087	0.119847	-0.704421	-1.37394	7.54025	0.00312243	-0.373421	-0.647487	-1.89296	down
AT1G67760	TCP-1/cpn60 chaperonin family protein	7.88804	-0.273692	-0.242087	-0.569006	-1.16209	5.57886	-0.0522397	-0.0161731	-0.125498	-0.744775
AT1G67800	Copine (Calcium-dependent phospholipid-binding protein) family	10.5991	0.782488	-0.9362	-1.41027	-1.5061	9.02244	0.091967	-0.416467	-0.885487	-0.228215
AT1G67810	sulfur E2	10.1395	0.866104	-0.377331	-2.02587	-1.55645	9.04341	-0.800315	-0.925006	-2.3219	-1.85207
AT1G67870	glycine-rich protein	14.9494	0.0860734	0.0757541	-0.129077	-1.4935	13.7027	0.720105	1.19327	1.61949	1.32717
AT1G67910		7.41996	0.259079	-0.191193	-0.77041	-1.66914	8.10284	0.108522	0.435329	-0.916429	-2.07633
AT1G67950	RNA-binding (RRM/RBD/RNP motifs) family protein	8.26692	-0.065306	-0.550516	-1.29347	-1.58495	9.20579	-0.554375	-0.98044	-1.43391	-2.15849	down
AT1G67980	caffeoyl-CoA 3-O-methyltransferase	9.34496	0.332907	-1.88458	-1.78063	-1.44011	7.63892	-0.616646	-1.21218	-2.15712	-1.31412
AT1G68040	S-adenosyl-L-methionine-dependent methyltransferases superfamily protein	7.29258	0.376038	0.10526	-0.845464	-1.98665	5.03977	0.137567	0.203918	-0.0765952	0.0476212
AT1G68150	WRKY DNA-binding protein 9	10.2883	-0.580064	-1.66761	-2.66374	-2.5849	5.4576	-0.388432	-0.500323	-0.522115	-0.484746
AT1G68220	Protein of unknown function (DUF1218)	12.0885	-0.0101196	-0.085608	-0.753247	-1.90182	11.5573	0.237349	0.613041	0.295032	-1.04956
AT1G68238		11.6502	-1.17148	-1.88355	-3.1969	-4.05767	10.9955	-1.1933	-1.23545	-2.3266	-4.15669
AT1G68360	C2H2 and C2HC zinc fingers superfamily protein	10.6634	0.565049	0.265631	-0.464321	-1.9157	7.59879	0.352181	0.182634	1.70386	0.0184822
AT1G68390	Core-2/I-branching beta-1,6-N-acetylglucosaminyltransferase family protein	7.036	0.601718	-0.292417	-0.761865	-1.20972	6.65638	-0.524477	-0.92955	-0.991451	-0.868752
AT1G68520	B-box type zinc finger protein with CCT domain	5.88026	0.255446	-0.308975	-1.31932	-1.38093	13.4189	0.222809	0.580819	-0.410935	-2.49327
AT1G68568	other RNA	6.26907	-0.11165	-0.21493	-0.714776	-1.00512	5.67749	0.24133	0.0640678	-0.0118854	0.10424
AT1G68585		6.5405	-0.652047	-1.10728	-1.56746	-0.989047	7.85588	-0.115159	-0.622273	-1.64581	-1.31145
AT1G68620	alpha/beta-Hydrolases superfamily protein	10.8492	1.10302	-0.436139	-0.923735	-1.08878	8.88041	-0.189352	-0.547409	0.0774207	0.761653
AT1G68650	Uncharacterized protein family (UPF0016)	10.7844	-0.470087	-0.76036	-1.74702	-2.65364	9.67727	-0.332589	-0.975423	-1.80684	-3.05178
AT1G68740	EXS (ERD1/XPR1/SYG1) family protein	6.8163	-0.491721	-0.579071	-1.29175	-1.2634	6.59148	-0.0891097	0.649504	0.263268	-0.188687	down
AT1G68840	related to ABI3/VP1 2	11.8806	-0.669332	-2.62213	-4.83382	-5.15248	12.5289	-0.842809	0.429488	-2.90919	-5.39127
AT1G68862		7.1705	-1.08844	-0.456399	0.0861361	0.256275	6.45352	0.246402	0.603622	0.855245	0.4491
AT1G68910	WPP domain-interacting protein 2	9.05506	-0.254623	-0.81401	-1.10556	-1.03894	9.3067	-0.0590894	-0.096313	-0.11778	-0.0176719
AT1G68940	Armadillo/beta-catenin-like repeat family protein	8.10091	-0.0497613	-0.822869	-0.902688	-1.34379	5.312	0.333597	0.0310914	0.0249702	-0.0732187
AT1G69030	BSD domain-containing protein	10.8265	-0.56894	-0.734931	-0.897403	-1.39508	10.3248	-0.44672	-0.398225	-0.838203	-1.62428
AT1G69040	ACT domain repeat 4	11.6028	-0.675139	-0.616292	-1.02706	-1.19543	10.7458	-0.324171	-0.0345507	-0.998438	-1.09613	down
AT1G69050		8.18609	-0.252077	-0.734074	-1.43348	-1.09988	6.34754	-0.347629	-0.307605	0.432028	0.559859
AT1G69160		7.06992	0.0429519	-0.246596	-1.506	-1.70997	7.93384	0.0859772	0.0813148	-0.916991	-1.52184	down
AT1G69230	SPIRAL1-like2	9.44732	0.859225	0.572806	-0.64308	-1.18544	7.95985	0.393388	-0.21277	0.0449008	-0.657981
AT1G69240	methyl esterase 15	7.41699	0.974011	0.316976	-0.269753	-1.14712	4.69415	0.0449966	0.211046	0.163479	0.226113
AT1G69370	chorismate mutase 3	8.064	-0.127183	-0.316832	-0.646508	-1.14902	8.36963	-0.125798	0.00297253	-0.862966	-1.86571
AT1G69420	DHHC-type zinc finger family protein	10.3913	-0.346932	-0.285558	-0.697957	-1.0221	10.9999	-0.0795779	-0.243051	-0.561084	-1.63106	down
AT1G69440	Argonaute family protein	6.6229	0.0563803	0.325079	-0.694273	-1.10514	7.6892	0.364087	0.219569	-0.0102885	-1.45233
AT1G69450	Early-responsive to dehydration stress protein (ERD4)	10.8016	-0.0661348	-0.712174	-1.06971	-1.19274	9.10849	0.12004	-0.0361619	-0.210276	0.291713
AT1G69520	S-adenosyl-L-methionine-dependent methyltransferases superfamily protein	9.57212	-1.025	-1.95794	-2.36859	-1.62765	8.28781	-0.595562	-0.835766	-1.35966	-0.762644
AT1G69580	Homeodomain-like superfamily protein	10.3009	-0.525097	-0.471553	-0.762483	-1.5678	8.98939	-0.067138	0.211515	0.659158	-0.0370257
AT1G69587		8.32066	-1.04	-1.15059	-0.772138	-0.901786	7.22357	-0.00770013	0.0261129	-0.307236	-0.902387
AT1G69770	chromomethylase 3	9.65683	-0.185875	0.188823	-0.396989	-1.50743	9.02265	0.0979632	-0.14875	-0.60719	-1.75099
AT1G69810	WRKY DNA-binding protein 36	10.2425	-0.457414	-1.5021	-2.18234	-2.41652	6.06081	-0.259737	-0.372128	-0.602788	-0.743626
AT1G69890	Protein of unknown function (DUF569)	10.0549	-0.539435	-1.16822	-1.08152	-0.568396	10.8111	-0.141703	0.586014	-1.00052	0.26465
AT1G69900	Actin cross-linking protein	9.17032	-0.226419	-1.52177	-2.65098	-2.34383	10.5459	-0.615085	-0.348927	-3.11024	-3.42836
AT1G69920	glutathione S-transferase TAU 12	8.81674	0.797201	-0.486625	-2.1875	-2.15481	5.99582	-0.789857	-1.08026	-1.13884	-0.836103
AT1G69930	glutathione S-transferase TAU 11	6.48086	-0.03193	-0.947912	-1.50224	-1.22383	5.81295	-0.490643	-0.558717	-0.789349	-0.0668204
AT1G70080	Terpenoid cyclases/Protein prenyltransferases superfamily protein	7.05808	-0.350239	0.0739503	-0.277107	-1.03221	5.02651	-0.201973	-0.285591	0.0486398	-0.0418575
AT1G70090	glucosyl transferase family 8	9.74083	-0.739661	-0.762343	-1.25957	-0.702668	12.0775	-0.236765	0.155271	-1.80993	-1.66426
AT1G70130	Concanavalin A-like lectin protein kinase family protein	8.05092	-1.21914	-1.35646	-1.10464	-1.40507	5.4207	-0.498033	-0.10745	-0.350426	-0.389047
AT1G70230	TRICHOME BIREFRINGENCE-LIKE 27	8.43559	-0.0709613	-0.22165	-0.784324	-1.26462	8.64641	0.121921	0.033897	-0.205792	-1.57821	down
AT1G70260	nodulin MtN21 /EamA-like transporter family protein	6.35062	-0.188248	0.640019	-1.14096	-0.680988	6.92081	1.00419	1.25536	-0.614844	-1.52312	down
AT1G70370	polygalacturonase 2	11.1726	0.407094	0.497247	-0.871106	-2.49406	12.5824	0.0908636	-0.214261	-0.979193	-2.85858	down
AT1G70410	beta carbonic anhydrase 4	11.1225	-0.311051	-1.31425	-1.8843	-1.42364	11.0718	-0.281584	-0.576254	-1.47041	-2.19271
AT1G70420	Protein of unknown function (DUF1645)	8.84022	-0.466743	-1.21439	-0.0934379	0.591414	9.71352	-0.581857	0.4592	0.667498	0.654716
AT1G70470		10.9374	0.205529	-0.0437053	-0.677106	-2.23268	9.5963	-0.302711	-0.192741	-0.588368	-1.97893
AT1G70581	other RNA	6.31897	-0.149804	-0.390211	-1.04117	-0.930834	5.68342	-0.143549	0.312878	-0.165072	-0.322658
AT1G70690	Receptor-like protein kinase-related family protein	10.2991	0.31532	-0.891134	-1.46013	-1.98546	7.80638	0.102406	0.393772	1.12829	-0.776779
AT1G70710	glycosyl hydrolase 9B1	10.4171	0.463232	0.326074	-1.32342	-3.34077	8.88042	0.587233	0.459474	0.723464	-1.45305	down
AT1G70850	MLP-like protein 34	13.6066	0.504701	0.334803	-0.465272	-1.91333	11.927	0.703547	1.00455	0.947125	0.109665
AT1G70885		10.426	-0.182248	-0.696743	-0.634143	-2.03111	9.66072	0.847125	0.919369	0.606699	-1.91277
AT1G70895	CLAVATA3/ESR-RELATED 17	7.11857	-0.043677	-0.533386	-1.42433	-1.67645	7.86368	-0.185933	-0.446172	-1.02306	-2.11874
AT1G70950	TPX2 (targeting protein for Xklp2) protein family	10.5075	-0.908472	-0.776856	-0.941235	-1.05663	6.64131	-0.437715	0.423031	1.08406	-0.299887
AT1G70985	hydroxyproline-rich glycoprotein family protein	7.07236	0.248806	-0.179203	-1.82321	-1.88245	7.43064	0.399165	0.363966	-0.179024	-1.75341	down
AT1G70990	proline-rich family protein	9.74039	0.428742	-0.0666856	-1.60442	-2.77216	5.42719	-0.087241	-0.184531	0.115902	-0.461448	down
AT1G71015		7.20109	-0.419442	-0.574987	-1.2419	-1.39843	6.60096	-0.147358	-0.316177	-0.772079	-1.05867
AT1G71400	receptor like protein 12	10.8539	-0.604502	-1.47946	-2.8809	-3.10462	6.75596	-0.819372	-1.16603	-1.61338	-1.64346
AT1G71690	Protein of unknown function (DUF579)	6.43429	0.793666	0.794299	-0.552667	-1.41063	5.88469	0.176759	-0.0986976	0.975097	-0.224088
AT1G71695	Peroxidase superfamily protein	11.4057	-0.592427	-1.17441	-1.69939	-1.60956	13.0648	0.307104	-0.13997	0.129314	0.69095	down
AT1G71740		9.95436	0.561035	-0.158834	-1.38183	-2.8479	5.77145	-0.463721	-0.432066	-0.531042	-0.720701
AT1G71750	Hypoxanthine-guanine phosphoribosyltransferase	8.89905	-0.326891	-0.900318	-1.33821	-2.2286	9.02927	-0.115052	-0.355762	-0.498583	-1.18459
AT1G71830	somatic embryogenesis receptor-like kinase 1	10.3551	-0.259509	0.0269038	-0.476474	-1.74088	9.22305	-0.0555587	0.411425	0.444516	-0.9194
AT1G71860	protein tyrosine phosphatase 1	10.7018	-0.119289	-0.415127	-0.860593	-1.32026	9.73157	0.0316857	-0.135536	-0.446464	-1.12458
AT1G71870	MATE efflux family protein	9.25491	-0.453493	-0.486209	-0.910825	-1.2232	6.39977	0.153524	0.199226	0.464536	0.530119
AT1G71880	sucrose-proton symporter 1	11.4132	-0.497965	-2.00754	-4.70022	-5.73325	9.72876	0.140886	0.491015	-1.09995	-1.71672	down
AT1G72150	PATELLIN 1	13.3954	-0.394637	-0.539337	-0.748122	-1.03283	14.3851	0.182849	0.330117	0.16926	-0.0256507
AT1G72170	Domain of unknown function (DUF543)	11.0637	-0.10691	-0.215096	-0.602262	-1.16817	10.8823	-0.28609	-0.615591	-0.916879	-1.3261
AT1G72240		9.74289	-0.272553	-0.783104	-1.29173	-0.628195	9.12217	0.314226	0.664801	0.333992	0.192992
AT1G72250	Di-glucose binding protein with Kinesin motor domain	8.20742	0.0777356	0.393974	-0.109009	-1.45181	7.78165	-0.1504	-0.310911	-0.791329	-1.81898
AT1G72300	Leucine-rich receptor-like protein kinase family protein	9.38353	-0.445863	-1.05025	-1.42464	-1.13076	7.78577	0.235193	-0.113595	-0.685953	-0.316062	down
AT1G72310	RING/U-box superfamily protein	10.252	0.571246	0.454309	-0.391587	-1.33136	9.69366	0.0213283	-0.300624	-0.249406	-1.10414	down
AT1G72360	Integrase-type DNA-binding superfamily protein	11.4471	-1.55486	-1.3127	-0.960852	-0.983527	8.19988	0.160325	0.660106	0.202033	1.19592	down
AT1G72420	NADH:ubiquinone oxidoreductase intermediate-associated protein 30	7.74365	-0.469264	-0.505557	-0.506769	-1.051	7.46394	0.0505759	0.260802	-0.133428	-0.634296
AT1G72430	SAUR-like auxin-responsive protein family	11.0658	0.147283	-0.284612	-2.28953	-3.92836	12.4421	0.32339	0.0353659	-2.8407	-4.07223	down
AT1G72450	jasmonate-zim-domain protein 6	6.43597	-0.847625	-1.02091	-1.58144	-1.67789	6.88416	-0.168517	1.64057	-0.24089	-1.30123
AT1G72500		11.7422	-0.180889	-0.489321	-1.83234	-2.78092	11.0327	-0.168136	-0.184566	-0.892858	-1.44658
AT1G72520	PLAT/LH2 domain-containing lipoxygenase family protein	9.80096	0.264898	-0.736637	-1.84913	-1.42655	11.4421	-0.615095	0.678186	-1.96102	-1.36315
AT1G72610	germin-like protein 1	5.8464	-0.669298	-0.815995	-1.20472	-1.17932	15.3573	-0.180472	-1.26393	-3.79428	-8.24453	down
AT1G72670	IQ-domain 8	8.05491	-0.205496	0.0468139	-0.684874	-1.07912	7.82783	-0.17157	-0.490963	-0.971556	1.05217
AT1G72890	Disease resistance protein (TIR-NBS class)	7.48915	-0.140048	-0.972761	-1.74289	-1.32194	8.20172	-0.345091	-0.231607	-0.582004	-1.09829
AT1G72900	Toll-Interleukin-Resistance (TIR) domain-containing protein	8.23953	-0.349372	-1.48648	-2.43702	-1.56875	9.87726	-0.0623309	0.390651	-1.45872	-0.848888
AT1G72920	Toll-Interleukin-Resistance (TIR) domain family protein	8.04592	-0.873666	-1.54843	-2.38726	-2.61626	10.5532	-1.04702	0.290543	-2.42223	-4.11649
AT1G72930	toll/interleukin-1 receptor-like	8.84333	0.221649	-1.36298	-2.97133	-3.07364	14.2649	0.113158	0.0321404	-2.28603	-5.18987
AT1G72940	Toll-Interleukin-Resistance (TIR) domain-containing protein	9.94366	-0.191049	-0.857858	-1.03556	-1.34475	12.3199	-0.713882	0.122373	-2.39932	-3.38274
AT1G72950	Disease resistance protein (TIR-NBS class)	8.34216	-1.05696	-1.66175	-1.69678	-1.73481	8.57337	-0.827228	0.376479	-1.34257	-1.6411
AT1G73120		8.48828	1.62103	-1.53715	-2.30425	-2.59649	5.68658	1.05715	1.26075	0.485294	0.104673
AT1G73160	UDP-Glycosyltransferase superfamily protein	7.4554	0.11542	0.00279649	-0.689019	-1.30489	4.7881	1.05073	0.00304286	-0.104082	0.123692
AT1G73280	serine carboxypeptidase-like 3	6.46884	0.106816	-0.355263	-0.785852	-1.09326	5.06279	-0.0407578	-0.22808	-0.0577775	-0.273591
AT1G73300	serine carboxypeptidase-like 2	9.73031	0.365574	-0.0315047	-0.579087	-2.25509	5.08273	-0.0269686	-0.0170594	-0.0226528	0.0703533
AT1G73310	serine carboxypeptidase-like 4	6.74095	-0.309843	-0.615949	-1.2829	-1.43444	5.47345	0.21659	0.247563	0.0947028	0.0781904
AT1G73330	drought-repressed 4	10.8759	1.24027	1.77152	0.301285	-2.59822	6.69202	0.578811	0.164496	-0.770041	-1.79787	down	hit
AT1G73340	Cytochrome P450 superfamily protein	7.75628	0.85201	0.00131722	-1.07883	-2.30558	5.20542	-0.331236	-0.308546	-0.323239	-0.31121
AT1G73500	MAP kinase kinase 9	12.4199	-0.227052	-0.825652	-0.87617	-1.1932	13.0258	0.245752	1.03747	0.807369	-0.152472
AT1G73540	nudix hydrolase homolog 21	13.341	-2.74687	-2.45912	-3.22316	-3.32809	14.2788	-1.52771	0.536171	-0.574514	-0.614631
AT1G73600	S-adenosyl-L-methionine-dependent methyltransferases superfamily protein	12.1198	-1.80644	-1.7722	-4.0073	-5.54577	13.8037	-0.729528	-0.767858	-3.15974	-5.80815	down
AT1G73602	conserved peptide upstream open reading frame 32	12.5762	-1.97904	-1.99589	-3.92544	-5.62694	14.1531	-0.613352	-0.645296	-2.97407	-5.78879
AT1G73620	Pathogenesis-related thaumatin superfamily protein	10.6886	0.0815906	0.0767736	-1.11988	-3.12888	8.42044	-0.38927	-0.662195	-0.739468	-2.80872	down
AT1G73770		9.05946	-0.26478	-0.393047	-0.816526	-1.00847	9.49012	-0.162449	-0.351445	-0.310754	0.137484
AT1G73780	Bifunctional inhibitor/lipid-transfer protein/seed storage 2S albumin superfamily	9.4582	0.376249	-0.112901	-0.806743	-1.60278	5.40222	0.349581	-0.0327601	0.410312	1.04065
AT1G73790	Protein of unknown function (DUF3743)	8.26851	0.180363	-0.335129	-0.434067	-1.06951	8.12402	0.093357	0.0304013	0.0699281	0.104807
AT1G73805	Calmodulin binding protein-like	6.46452	-0.318474	-1.12937	-1.46642	-1.12169	8.19741	-0.0878769	-0.113306	-2.41551	-2.79688
AT1G73965	CLAVATA3/ESR-RELATED 13	7.63946	-0.243376	-1.41945	-1.84148	-1.71602	6.07454	-0.325192	-0.523173	-0.745558	-0.606634
AT1G74030	enolase 1	11.126	-0.0983601	-0.181181	-0.724284	-1.44291	8.27625	-0.305771	-0.555782	-0.935878	-1.53041	down
AT1G74055		9.81463	-0.10676	-0.861942	-1.10034	-1.88991	7.15399	-0.246733	-0.0354353	0.225892	-1.15984
AT1G74090	desulfo-glucosinolate sulfotransferase 18	13.5331	-0.555701	-1.02454	-2.39333	-3.5535	12.412	-0.00133285	-0.116611	-0.781241	-2.04319	down
AT1G74100	sulfotransferase 16	13.6488	0.402037	0.301436	-0.566814	-1.70766	12.9582	-0.307448	0.173135	-1.22546	-2.59233	down
AT1G74210	PLC-like phosphodiesterases superfamily protein	11.0483	0.24105	0.17505	-0.782033	-1.91071	9.86118	0.0406477	-0.126636	-0.440388	-1.44472	down
AT1G74450	Protein of unknown function (DUF793)	9.14172	-1.82064	-1.54248	-1.44004	-0.961249	10.1679	-1.18875	0.641279	-0.864664	-0.192061
AT1G74458		7.20046	-0.392718	-0.864434	-0.663068	-1.08939	5.68416	0.142895	0.473709	0.0722209	-0.105153
AT1G74460	GDSL-like Lipase/Acylhydrolase superfamily protein	11.9996	0.41369	-0.196285	-1.09909	-1.31466	8.12624	0.118402	-1.25445	-1.6447	-1.34414
AT1G74560	NAP1-related protein 1	11.953	-0.448218	-0.303122	-0.680336	-1.08853	11.526	-0.167665	0.400021	0.776646	0.106847
AT1G74660	mini zinc finger 1	11.3667	-0.30208	-0.927823	-1.42448	-2.04404	7.82553	0.0101416	0.752904	2.45851	0.322967
AT1G74710	ADC synthase superfamily protein	8.78179	0.569429	-0.951017	-1.33084	-1.66248	7.68893	0.184662	-0.401964	-1.21661	-2.04546	down
AT1G74770	zinc ion binding	7.68526	0.00735268	-0.507492	-1.3598	-1.40102	4.86501	0.176966	0.395516	0.225822	0.300924	down
AT1G74840	Homeodomain-like superfamily protein	12.0485	-0.408662	-0.881084	-1.56502	-1.47283	10.1149	-0.144159	-0.143471	-0.0881779	0.303795
AT1G74890	response regulator 15	7.92037	-0.00191038	0.23933	-0.242897	-1.21578	8.21151	-0.810094	-1.54129	-1.96941	-2.78733
AT1G74930	Integrase-type DNA-binding superfamily protein	11.7611	-3.60569	-2.64264	-4.09167	-4.72792	13.5275	-2.70861	-0.14336	-1.48393	-1.51913
AT1G74950	TIFY domain/Divergent CCT motif family protein	11.9275	-0.0527171	-0.572797	-1.22538	-2.41535	10.895	-0.107802	0.818861	0.0389528	-0.39172
AT1G74960	fatty acid biosynthesis 1	10.1403	0.00907593	0.0243694	-0.704505	-1.08371	11.089	-0.373793	-0.572473	-0.9918	-0.108757
AT1G75060		7.29469	0.0390845	-0.18463	-0.817217	-1.61836	7.78923	-0.102317	-0.16973	0.114485	-0.845504
AT1G75080	Brassinosteroid signalling positive regulator (BZR1) family protein	9.84778	0.150472	-0.514858	-1.2704	-2.24771	9.4664	0.283192	0.344757	0.0852729	-0.84161
AT1G75130	cytochrome P450, family 721, subfamily A, polypeptide 1	9.27928	-0.131371	-0.403212	-0.798795	-1.04074	8.82713	0.17023	-0.0532232	-0.489645	-0.846132
AT1G75295	other RNA	7.74585	-0.524238	-0.612152	-0.604705	-1.07368	7.25797	0.0826672	0.476809	1.0657	0.561543
AT1G75310	auxin-like 1 protein	8.52281	-0.234899	-0.185686	-0.900306	-1.0459	8.27639	0.58937	0.739299	0.242417	-0.0512723
AT1G75440	ubiquitin-conjugating enzyme 16	10.1248	0.483722	-0.14622	-1.02452	-2.01363	9.53873	0.129142	0.281493	-0.267379	-1.62881
AT1G75500	Walls Are Thin 1	12.8219	0.0945241	0.134984	-1.11832	-3.73836	11.7939	0.233861	0.262225	-0.0209995	-3.50057	down
AT1G75540	salt tolerance homolog2	10.7438	-0.0229505	-0.536631	-0.430609	-1.25563	9.10714	0.120899	-0.301717	0.184399	0.148532
AT1G75640	Leucine-rich receptor-like protein kinase family protein	8.73664	0.120188	0.332939	-0.512122	-2.03179	8.12745	0.0495716	-0.125188	-0.952082	-2.56003
AT1G75680	glycosyl hydrolase 9B7	11.2442	-0.126364	0.06868	-0.40222	-1.03492	11.3487	0.0398283	-0.356248	-0.757352	-2.1385	down
AT1G75710	C2H2-like zinc finger protein	8.84354	-0.351177	-0.0235595	-0.27293	-1.07096	8.67399	0.167808	0.126463	-0.0544649	-1.4383
AT1G75750	GAST1 protein homolog 1	14.0734	-0.284462	-0.95147	-1.78496	-1.39122	12.5858	-1.25388	-2.52607	-3.01215	-1.95372
AT1G75780	tubulin beta-1 chain	10.5663	0.348799	0.188635	-0.623174	-1.74952	8.68881	-0.011204	0.102638	-0.846166	-2.35106	down
AT1G76090	sterol methyltransferase 3	12.6299	0.172259	0.0333311	-1.07397	-1.80857	10.3196	-0.196536	-0.756143	-1.77776	-2.07395	down
AT1G76170	2-thiocytidine tRNA biosynthesis protein, TtcA	8.38742	-1.11749	-0.66549	0.142562	0.996643	8.6325	0.184852	0.586646	0.49767	1.29819
AT1G76210	Arabidopsis protein of unknown function (DUF241)	6.97857	-0.972183	-1.11855	-1.83049	-2.1108	4.83761	0.200726	0.382308	0.0204906	0.246596
AT1G76220	Arabidopsis protein of unknown function (DUF241)	5.84572	-0.0427376	-0.163941	-0.731674	-1.12728	4.68249	0.257262	-0.0345922	0.197412	0.132593
AT1G76240	Arabidopsis protein of unknown function (DUF241)	10.9564	0.15869	-0.215214	-1.12224	-1.19646	8.41552	-0.670685	-0.908252	-1.41006	-1.9877	down
AT1G76310	CYCLIN B2;4	8.60059	-0.469123	-0.352468	-0.634054	-2.0256	7.81872	-0.128361	-0.119116	-0.711497	-2.25036
AT1G76340	golgi nucleotide sugar transporter 3	9.75766	-0.36256	-0.535507	-0.660313	-1.11844	9.37999	-0.102527	-0.0981424	-0.766081	-1.20707	down
AT1G76360	Protein kinase superfamily protein	9.68947	0.0503157	-0.753723	-1.40054	-1.72518	10.5037	0.353974	0.654486	-1.33358	-1.5635
AT1G76405		9.95895	-0.678294	-0.78265	-1.13658	-1.68606	10.6101	-0.431258	-0.449499	-1.24564	-2.68657
AT1G76500	Predicted AT-hook DNA-binding family protein	10.1293	0.0261217	-0.102521	-0.338723	-1.42947	5.47146	-0.0555215	-0.0608699	0.0876654	-0.236933
AT1G76520	Auxin efflux carrier family protein	9.69131	0.023116	-1.21844	-2.1538	-2.93336	10.8428	0.0535867	-0.0832518	-0.749503	-0.846499
AT1G76540	cyclin-dependent kinase B2;1	8.58668	-0.0370517	0.057134	-0.442398	-1.10249	7.89882	0.442585	0.390038	-0.0401414	-1.22354	down
AT1G76550	Phosphofructokinase family protein	11.6349	0.21684	-0.0484122	-0.855756	-1.45306	10.0425	-0.122214	0.216836	0.27731	-1.11556
AT1G76560	CP12 domain-containing protein 3	10.8258	-0.0615147	-0.929175	-1.03355	-1.11213	9.79823	0.0766661	0.495774	0.71175	0.141119
AT1G76600		12.2163	-0.137203	-2.02158	-1.99723	-1.37753	13.2016	-0.919672	-0.247588	-1.95037	-1.69403
AT1G76640	Calcium-binding EF-hand family protein	10.3041	-0.501285	-1.72537	-3.15151	-4.67176	6.11839	-0.899879	-0.545379	-0.721939	-1.01985
AT1G76650	calmodulin-like 38	10.958	-2.3113	-2.40922	-1.46228	-0.656527	11.9028	-1.39137	1.0099	-1.43833	-0.643414
AT1G76680	12-oxophytodienoate reductase 1	5.74389	0.048273	-0.397903	-0.885568	-1.24148	5.43043	-0.149324	-0.0755692	-0.419034	-0.218443
AT1G76690	12-oxophytodienoate reductase 2	11.1441	0.573221	0.0741128	-0.715005	-1.67427	9.30621	0.263443	-0.324752	-0.596046	-0.961264
AT1G76740		6.66317	0.157737	0.243606	-0.770313	-1.36639	7.05869	-0.0583678	-0.164665	-0.85269	-1.68447
AT1G76800	VTL2	8.09289	-0.779392	-1.30319	-1.3807	-0.646553	6.51981	0.0213036	0.113466	0.663901	1.37213
AT1G76880	Duplicated homeodomain-like superfamily protein	8.08596	-0.386756	-0.356221	-0.458709	-1.09226	7.54823	-0.0724063	0.153329	-0.428841	-1.32393
AT1G76940	RNA-binding (RRM/RBD/RNP motifs) family protein	6.05283	-0.210837	-0.591149	-1.08073	-0.265521	6.23275	-0.125187	-0.174593	-0.0740341	-0.120949
AT1G76952	inflorescence deficient in abscission (IDA)-like 5	8.6495	0.214675	0.158908	-1.03623	-2.91145	6.41828	-0.188943	-0.469944	-0.909138	-1.67658
AT1G76990	ACT domain repeat 3	12.5627	-0.352694	-1.24574	-2.24424	-2.30775	10.2765	-0.40181	-0.393843	-0.412934	0.181861
AT1G77080	K-box region and MADS-box transcription factor family protein	9.18924	-0.331256	-0.597796	-0.694477	-1.17436	9.53013	0.0679727	-0.141759	-0.292923	-0.73463
AT1G77110	Auxin efflux carrier family protein	6.7479	0.425354	0.559629	-0.277528	-1.54748	7.54514	-0.0317491	0.10473	-0.508925	-2.08127
AT1G77131		7.13611	-0.07646	-0.120534	-1.04849	-1.58705	4.87456	0.0930533	0.0701329	0.00668118	0.0397766
AT1G77200	Integrase-type DNA-binding superfamily protein	7.46063	0.099323	0.22947	-0.72044	-1.17428	6.80532	0.359421	0.470616	1.18819	0.0647992
AT1G77260	S-adenosyl-L-methionine-dependent methyltransferases superfamily protein	9.79526	-0.153569	-0.235374	-0.485776	-1.17042	10.0171	0.172311	-0.00266133	-0.30313	-0.975495
AT1G77330	2-oxoglutarate (2OG) and Fe(II)-dependent oxygenase superfamily protein	12.6595	-0.675896	-1.08409	-1.39111	-1.60342	6.78768	-0.24195	-0.293549	0.388661	-0.904703	down
AT1G77400		7.8477	0.613368	0.811119	-0.202433	-1.65836	7.86101	0.0587514	0.0794114	0.288394	-1.63755
AT1G77640	Integrase-type DNA-binding superfamily protein	9.36622	-0.673377	-1.29159	-2.28298	-1.74563	8.50026	-0.763211	-0.845709	-2.68839	-3.06124	down
AT1G77690	like AUX1 3	10.322	-0.0911031	-0.0426919	-0.838311	-2.02267	7.68463	-0.270124	-0.286582	-0.11626	-2.35725	down
AT1G77760	nitrate reductase 1	11.5911	-0.196125	-0.202412	-0.53216	-2.75422	11.1166	-1.08493	-0.796906	-0.199449	-0.718182
AT1G77790	Glycosyl hydrolase superfamily protein	5.64419	-0.166439	-0.173952	-0.800595	-1.05718	5.02096	-0.00795532	-0.293957	-0.25138	-0.199918
AT1G77855		9.01286	-0.152005	-0.499237	-1.46962	-3.04092	7.62186	0.648696	0.888309	-0.62949	-2.29671
AT1G77885		10.788	-1.09188	-1.73469	-2.38525	-2.95382	6.75995	-0.0760378	0.260045	-0.0892087	-0.624518
AT1G77990	STAS domain / Sulfate transporter family	7.27812	-0.372644	-0.636482	-0.831392	-1.42854	8.68524	0.0866278	0.149565	-0.632696	-1.66199	down
AT1G78000	sulfate transporter 1;2	12.5853	-0.642952	-1.67235	-1.8359	-2.95833	6.93109	-0.158447	-0.145396	0.40526	-0.394707	down
AT1G78020	Protein of unknown function (DUF581)	10.917	-1.10582	-1.93002	-3.19919	-5.20124	12.1839	0.253166	0.181417	-0.97424	-3.94148
AT1G78040	Pollen Ole e 1 allergen and extensin family protein	15.5654	-0.323068	-0.507869	-0.807879	-1.24883	15.3477	0.156742	-0.00793506	-0.0954279	-1.13824
AT1G78090	trehalose-6-phosphate phosphatase	10.9617	-0.961852	-2.02416	-2.67531	-3.66814	6.00923	-0.340605	0.258214	0.831886	-0.453876
AT1G78120	Tetratricopeptide repeat (TPR)-like superfamily protein	10.1465	-0.397729	-0.574641	-2.09304	-2.87137	7.41808	-0.168262	-0.491688	-0.858426	-1.80824
AT1G78190	Trm112p-like protein	9.88577	0.00079864	-0.279443	-0.54963	-1.40888	8.45536	0.427654	0.598955	0.271887	0.221332
AT1G78260	RNA-binding (RRM/RBD/RNP motifs) family protein	8.02207	0.314976	-0.0127787	-0.729141	-1.44938	7.46266	0.210114	0.662405	-0.380079	-1.26475
AT1G78290	Protein kinase superfamily protein	9.54097	-0.0394572	-1.23009	-1.01097	-0.450275	7.48788	0.250542	0.364264	-0.359196	-1.01266
AT1G78320	glutathione S-transferase TAU 23	8.44712	0.179921	0.129813	-0.152894	-1.22809	6.44506	-0.284773	-0.219598	-0.425547	-0.680894
AT1G78360	glutathione S-transferase TAU 21	8.07167	-0.959499	-2.98658	-3.33752	-3.29976	4.90089	-0.115365	0.135622	0.010419	-0.105993
AT1G78370	glutathione S-transferase TAU 20	13.078	-0.289094	-0.595441	-1.48914	-3.27393	15.5374	-0.304886	-0.0482339	-1.50656	-4.43951	down
AT1G78430	ROP interactive partner 2	6.28221	-0.0569767	-0.182583	-0.634628	-1.1206	6.60764	0.231135	0.370003	-0.0743461	-1.34108
AT1G78450	SOUL heme-binding family protein	6.78429	-0.442637	-0.559615	-1.50071	-1.59716	9.33402	-0.121894	-0.0839311	-0.363484	-2.65258
AT1G78480	Prenyltransferase family protein	9.71694	-0.141291	-0.287917	-0.731164	-1.28857	9.54949	-0.0257757	0.100093	-0.451522	-1.2876
AT1G78520	Carbohydrate-binding X8 domain superfamily protein	8.8203	-0.135917	-0.0975673	-1.14826	-3.01544	5.27387	-0.0418028	0.0789644	0.0841735	-0.137872
AT1G78530	Protein kinase superfamily protein	6.28846	-0.619901	-0.589479	-1.11554	-0.916508	6.93837	-0.401787	-0.679438	-1.41018	-2.11662
AT1G78670	gamma-glutamyl hydrolase 3	11.5113	-0.0259474	-0.386675	-0.932185	-1.54823	11.6712	0.420996	0.641652	0.477425	-0.320819
AT1G78710	TRICHOME BIREFRINGENCE-LIKE 42	8.53357	-0.227466	-0.723867	-1.37461	-1.74781	8.21097	0.213598	0.470574	0.375003	-0.721944
AT1G78770	anaphase promoting complex 6	8.41141	-0.259692	-0.252415	-0.894042	-1.47084	7.68194	-0.177379	-0.298676	-0.633082	-1.58583
AT1G78815	Protein of unknown function (DUF640)	9.4446	0.275542	0.24481	-0.487083	-1.02859	6.9111	0.40282	-0.527694	-0.188927	-0.69149
AT1G78860	D-mannose binding lectin protein with Apple-like carbohydrate-binding domain	12.6321	-0.667511	-1.03194	-1.23037	-1.19159	10.2681	-0.175496	0.0628463	0.81592	0.856067
AT1G79050	recA DNA recombination family protein	8.57849	0.158218	-0.127087	-0.838461	-1.07607	9.62184	0.00521401	-0.117858	-0.455646	-0.607205
AT1G79120	Ubiquitin carboxyl-terminal hydrolase family protein	6.97668	0.579595	-0.632109	-0.814214	-1.00119	5.77008	-0.430389	-0.181743	0.19105	-0.0241083
AT1G79310	metacaspase 7	9.77703	-0.450127	-0.410587	-0.882	-1.81642	5.54953	-0.386016	-0.412429	-0.344259	-0.617747
AT1G79380	Ca(2)-dependent phospholipid-binding protein (Copine) family	10.5813	-0.460636	-0.961484	-1.19282	-1.28997	9.93435	0.338956	0.547343	-0.100523	-0.0989829
AT1G79410	organic cation/carnitine transporter5	8.00933	0.508953	0.14791	-0.814127	-1.99833	9.00291	-0.156665	-1.41997	-2.19657	-3.26771	down	hit
AT1G79500	Aldolase-type TIM barrel family protein	8.35522	-0.126904	-0.20242	-0.77905	-1.18687	9.02042	-0.414983	-0.755717	-1.34175	-2.55177
AT1G79720	Eukaryotic aspartyl protease family protein	7.31663	0.579775	0.380308	-0.824019	-1.95991	9.80093	-0.239983	-0.755187	-1.92474	-3.74835	down
AT1G79790	Haloacid dehalogenase-like hydrolase (HAD) superfamily protein	7.01695	-0.157944	-0.53042	-1.45109	-1.17827	9.22119	-0.00194823	-0.462214	-1.46885	-2.63374
AT1G79850	ribosomal protein S17	8.65043	0.355977	0.235334	-0.536745	-1.06326	12.4372	-0.172978	-1.10056	-1.41348	-2.51407	down
AT1G79910	Regulator of Vps4 activity in the MVB pathway protein	6.21839	1.04545	0.496391	-0.361092	-1.07288	7.02614	0.219508	0.336063	0.607589	1.10761
AT1G80040		7.47024	-0.32158	-0.372182	-1.31519	-0.570388	7.23775	0.0677955	-0.160904	-0.00169748	0.524058
AT1G80050	adenine phosphoribosyl transferase 2	9.77195	-0.931298	-1.33993	-1.79873	-2.97594	9.6464	-0.46427	-0.812081	-1.24176	-2.33594
AT1G80190	partner of SLD five 1	8.63353	-0.268525	-0.647214	-0.945113	-1.0013	8.86519	-0.0888007	-0.332807	-0.115739	0.476254
AT1G80240	Protein of unknown function, DUF642	7.55572	0.336838	-0.351003	-1.52273	-1.83135	4.99182	-0.244262	0.243912	0.315281	0.223282	down
AT1G80280	alpha/beta-Hydrolases superfamily protein	6.8227	-0.16183	-0.207238	-0.748497	-1.14293	6.97186	-0.251258	-0.533503	-0.904546	-1.58179	down
AT1G80340	gibberellin 3-oxidase 2	7.64281	-1.20794	-1.67777	-2.39252	-2.55461	5.75758	-0.520193	-0.819648	-0.905638	-0.996776
AT1G80370	Cyclin A2;4	7.82341	-0.213418	-0.34186	-0.874842	-1.3181	6.7706	0.129753	-0.12118	-0.441536	-1.18801
AT1G80460	Actin-like ATPase superfamily protein	11.9184	0.158357	-0.656205	-1.69551	-2.23218	10.3833	0.216971	-0.00800223	-0.369849	-0.897747
AT1G80730	zinc-finger protein 1	7.58383	-0.139246	-0.332896	-1.15751	-2.12422	6.24916	0.348257	0.143948	-0.159866	-1.16618
AT1G80760	NOD26-like intrinsic protein 6;1	8.19457	0.224541	0.200415	-0.669585	-2.15351	8.36411	0.471535	0.350615	-0.17886	-1.78437	down
AT1G80830	natural resistance-associated macrophage protein 1	10.7621	-1.15449	-1.68643	-1.6054	-1.61207	8.35703	0.113968	0.0298502	-0.207661	0.124674	down
AT1G80840	WRKY DNA-binding protein 40	10.9919	-1.30385	-2.68719	-3.89188	-3.44021	11.6191	-0.873131	1.08795	-0.729217	-0.347703
AT1G80860	phospholipid N-methyltransferase	11.1919	-0.193867	-0.352383	-0.641459	-1.16053	10.7186	0.0342429	-0.0867261	-0.116545	-0.91552
AT1G80870	Protein kinase superfamily protein	9.37859	-0.123302	-0.259556	-0.907662	-1.32174	9.09212	0.150954	0.342633	0.311656	-0.481231
AT1G80920	Chaperone DnaJ-domain superfamily protein	11.1689	-0.651015	-1.27302	-0.91795	-0.300205	10.8324	-0.514616	-0.215839	-0.147816	1.62153
AT2G01023		7.53723	-1.90135	-1.82733	-1.14517	-1.18517	7.60055	0.472286	0.460578	0.419904	0.735926
AT2G01070	Lung seven transmembrane receptor family protein	9.39436	0.113027	0.139229	-0.479953	-1.07367	9.4419	-0.173992	-0.341225	-0.656254	-2.36066	down
AT2G01080	Late embryogenesis abundant (LEA) hydroxyproline-rich glycoprotein family	9.1221	0.176795	-0.0436479	-0.620654	-1.31091	8.48603	0.377216	0.452649	0.221256	-1.00376
AT2G01180	phosphatidic acid phosphatase 1	6.28894	-0.459542	-0.834886	-1.30739	-1.00911	6.91169	-1.01433	0.428351	-1.20099	-0.262365
AT2G01210	Leucine-rich repeat protein kinase family protein	9.08037	0.224345	0.241056	-0.405855	-1.47659	7.98652	0.104233	0.0832015	-0.320854	-1.8835
AT2G01250	Ribosomal protein L30/L7 family protein	14.0086	-0.252011	-0.38145	-1.00667	-1.6348	12.823	-0.198217	-0.342552	-0.427311	-1.71013
AT2G01260	Protein of unknown function (DUF789)	7.33928	0.254214	-0.0603555	-1.33271	-1.18293	7.50803	-0.0906758	-0.506146	-0.871173	-0.806111
AT2G01300		8.40876	-0.23725	-0.762396	-1.28685	-0.0607564	9.62527	-0.416543	0.0633634	-1.43648	-1.95924
AT2G01570	GRAS family transcription factor family protein	12.3894	-0.147759	-0.293717	-0.706414	-1.11134	12.4364	0.187926	0.345649	-0.268034	-1.69418	down
AT2G01610	Plant invertase/pectin methylesterase inhibitor superfamily protein	10.9634	0.595352	0.359144	-1.76622	-3.88489	9.86342	0.763322	1.41374	0.958304	-1.00857
AT2G01630	O-Glycosyl hydrolases family 17 protein	7.74574	0.264835	0.195686	-1.15574	-1.98297	7.27441	0.18309	-0.0502789	-0.796293	-1.56511	down
AT2G01660	plasmodesmata-located protein 6	7.11987	0.304905	0.326854	-1.36529	-1.64383	6.33878	-0.125301	0.0060477	-0.230432	-0.861529	down
AT2G01670	nudix hydrolase homolog 17	12.2345	-1.17139	-2.33711	-2.81727	-2.91268	12.4091	-1.15966	0.215606	-1.21614	-1.86814
AT2G01818	PLATZ transcription factor family protein	7.17453	-0.621101	-0.803627	-1.09597	-1.33115	5.75273	-0.273335	-0.20351	-0.401805	-0.71652
AT2G01900	DNAse I-like superfamily protein	7.04002	-1.68274	-1.7999	-2.08608	-2.21168	5.12479	-0.230418	-0.194895	-0.379558	-0.610282
AT2G01910	Microtubule associated protein (MAP65/ASE1) family protein	11.4353	-0.119274	-0.103974	-0.439799	-1.29435	11.262	-0.00687058	-0.252375	-0.583029	-2.08105
AT2G01913		7.0685	0.183102	0.515561	-0.220802	-1.12085	6.73947	0.0873663	-0.323889	-0.30742	-1.07807
AT2G01950	BRI1-like 2	10.0282	0.106303	0.0476449	-1.05358	-2.71728	8.0805	-0.0147635	0.00236585	-0.468642	-2.4315	down
AT2G01990		7.96464	-0.268495	-0.308374	-0.909802	-1.98961	8.33016	-0.157231	0.232335	-0.677067	-2.11772	down
AT2G02010	glutamate decarboxylase 4	7.39774	-0.0849161	-0.839076	-1.2415	-0.729958	6.08346	-0.00430084	-0.0689266	-0.115501	0.212519
AT2G02020	Major facilitator superfamily protein	8.00524	-1.32841	-1.37864	-1.98448	-2.13641	6.6561	-0.5781	-0.264128	-0.994209	-1.39236
AT2G02100	low-molecular-weight cysteine-rich 69	15.8832	-0.222314	-0.744601	-1.97785	-2.96761	15.261	0.100332	0.503739	-0.279176	-1.30114
AT2G02130	low-molecular-weight cysteine-rich 68	15.1001	0.0559839	-0.0754197	-0.769447	-1.56983	13.801	-0.116916	-0.177743	0.175004	-0.222245
AT2G02310	phloem protein 2-B6	7.31373	-0.569219	-1.7146	-1.99508	-2.00908	5.01215	-0.0950233	-0.0308181	-0.0786528	-0.0770139
AT2G02360	phloem protein 2-B10	10.1979	0.0755587	-0.362059	-0.484749	-1.04257	10.8024	0.286088	0.12106	-0.482087	-0.947778
AT2G02580	cytochrome P450, family 71, subfamily B, polypeptide 9	6.9687	-0.887764	-1.72213	-1.95952	-1.77138	5.10451	-0.049563	-0.221094	0.00483964	-0.216049
AT2G02610	Cysteine/Histidine-rich C1 domain family protein	6.6537	0.0130333	-0.229051	-1.14662	-0.826025	4.62169	0.235733	0.108324	0.180481	0.229711
AT2G02630	Cysteine/Histidine-rich C1 domain family protein	6.4906	-0.918266	-1.01878	-1.50823	-1.03694	4.87549	-0.201206	-0.364982	-0.13614	-0.127841
AT2G02640	Cysteine/Histidine-rich C1 domain family protein	6.66467	0.0278133	-0.83706	-1.55477	-1.16994	4.74838	-0.293944	-0.171421	0.0704076	-0.0265051
AT2G02690	Cysteine/Histidine-rich C1 domain family protein	6.65954	-0.355039	-0.4833	-1.0242	-1.20427	4.89566	0.207321	0.203728	0.0211055	0.038015
AT2G02710	PAS/LOV protein B	10.259	-0.894335	-1.20336	-0.529853	0.21288	10.0532	0.132206	0.591463	1.76876	3.15989
AT2G02770	4'-phosphopantetheinyl transferase superfamily	7.77537	-1.26452	-0.840641	0.0278072	0.334067	7.09818	0.313329	1.20815	1.27391	1.12014
AT2G02800	protein kinase 2B	11.1405	-0.187326	-0.781625	-1.18715	-1.48362	10.4813	0.284591	0.0908781	-0.43152	-0.652563
AT2G02930	glutathione S-transferase F3	12.0155	0.370148	-1.07078	-1.13841	-1.32806	10.7416	-0.00569327	-0.909738	-3.22132	-3.53796
AT2G03060	AGAMOUS-like 30	6.75285	-0.61199	-0.943089	-1.10704	-1.05978	6.68809	0.0686298	0.293973	0.223596	0.0882403
AT2G03350	Protein of unknown function, DUF538	9.97981	0.018978	-0.0442344	-0.592557	-1.11994	11.1893	-0.647763	-1.02423	-1.72781	-3.72874	down
AT2G03440	nodulin-related protein 1	10.5063	-0.373559	-0.685848	-1.03785	-1.00836	12.541	0.136009	0.146009	-1.07799	-1.65707	down
AT2G03445	MIR398A; miRNA	7.06063	-0.541977	-0.427886	-2.08122	-1.12173	6.24635	0.254581	0.359603	-0.841825	-1.14643
AT2G03505	Carbohydrate-binding X8 domain superfamily protein	7.31841	-0.201482	-0.357345	-0.744884	-1.61042	5.56174	0.031196	0.146788	0.410453	-0.239842
AT2G03530	ureide permease 2	8.5829	0.578382	0.146608	-0.57226	-1.25591	9.91154	0.263064	0.387966	-0.647444	-1.72175
AT2G03570		12.4468	0.0917661	0.0594125	-1.81065	-2.80028	10.065	0.427966	1.03539	0.281318	-1.06052
AT2G03590	ureide permease 1	8.36308	0.237901	-0.0642729	-0.839179	-1.38139	6.66553	0.582374	0.845951	-0.739677	-1.30764
AT2G03600	ureide permease 3	6.47548	-0.843099	-1.24855	-1.58212	-1.72629	4.95881	0.0937667	-0.0406101	-0.107021	-0.190242
AT2G03730	ACT domain repeat 5	10.2882	-0.537241	-1.37642	-1.43774	-0.663168	9.16432	-0.0530451	0.0857351	0.157905	0.902301
AT2G03830		8.62141	-1.24103	-1.09122	-0.662815	-0.648157	4.92572	0.670908	1.37786	1.05946	0.393948
AT2G04050	MATE efflux family protein	6.71022	1.33268	-0.908933	-1.59549	-0.327531	6.40341	-0.132637	-0.982847	-1.48351	-1.55585
AT2G04070	MATE efflux family protein	8.34165	1.40328	-1.16178	-2.37527	-2.10705	6.5435	0.060177	-0.84497	-1.54429	-1.68067
AT2G04190	TRAF-like family protein	6.25741	-0.160844	-1.02076	-1.36385	-0.771831	4.85055	-0.0956132	0.27624	1.99934	4.16731
AT2G04280		11.923	-0.233581	-0.0953379	-0.498594	-1.27026	11.9803	0.297112	0.104038	-0.180162	-1.76207	down
AT2G04390	Ribosomal S17 family protein	15.06	-0.0589685	-0.112214	-0.441567	-1.27059	13.8634	-0.0574879	-0.23091	-0.309147	-1.25062
AT2G04430	nudix hydrolase homolog 5	9.30827	0.120683	-1.202	-1.52983	-1.51327	8.12497	0.013088	-0.203483	-0.493447	-0.927027
AT2G04500	Cysteine/Histidine-rich C1 domain family protein	8.30703	-1.18346	-1.57978	-2.94963	-3.13843	5.06641	-0.114238	-0.0938833	-0.260131	-0.248576
AT2G04780	FASCICLIN-like arabinoogalactan 7	13.4061	0.275534	0.159988	-0.619061	-1.99289	12.3782	0.028101	-0.23608	-0.719838	-3.19641	down
AT2G04800		12.2657	-0.356728	-0.760754	-0.967619	-1.7236	7.47524	0.0544803	-1.30735	-1.60656	-1.8978
AT2G05185		8.37547	-1.04228	-0.833185	0.274584	0.278419	8.21689	-0.0506313	0.575096	1.07345	1.20306
AT2G05220	Ribosomal S17 family protein	16.0862	-0.453174	-0.510675	-0.747996	-1.53117	14.5515	0.0860676	0.0901398	0.0178147	-1.07488
AT2G05330	BTB/POZ domain-containing protein	6.42689	-0.598985	-1.18628	-0.560156	0.020353	4.81892	0.0268227	-0.0465871	0.262971	0.112605
AT2G05380	glycine-rich protein 3 short isoform	8.52456	-0.59026	-2.95405	-3.31049	-3.15787	14.3603	-0.104686	-1.45884	-1.35225	-1.0414
AT2G05441		11.338	-0.356312	-1.25082	-2.4174	-3.36199	5.79685	-0.0193605	-0.435768	-0.238065	-0.299509
AT2G05830	NagB/RpiA/CoA transferase-like superfamily protein	11.4557	-0.232452	-0.212452	-0.886053	-1.59863	11.3892	-0.0750049	-0.0565753	-0.340413	-1.08362
AT2G05920	Subtilase family protein	12.9465	0.00100329	0.328062	-0.43096	-1.54414	12.0903	-0.0966095	0.0330645	-0.366127	-1.99684	down
AT2G05940	Protein kinase superfamily protein	7.59363	-1.66407	-1.30533	-1.7969	-0.731793	6.77752	-0.785345	0.364587	-0.681214	-0.356556
AT2G06200	growth-regulating factor 6	6.65933	-0.202	-0.534354	-1.10498	-0.940816	6.28633	0.0241512	0.0456062	-0.241067	-0.997638
AT2G06255	ELF4-like 3	8.11528	-0.538889	-0.813248	-0.890145	-1.1444	7.88252	-0.284521	0.105979	-0.0383805	-0.487447
AT2G06925	Phospholipase A2 family protein	9.80906	-0.304117	-0.690796	-2.40584	-3.30202	12.6366	-0.603014	-1.23985	-2.55814	-4.46809	down
AT2G07180	Protein kinase superfamily protein	9.98783	-0.237953	-0.915981	-0.957503	-1.0053	11.1394	0.340106	0.145098	-0.453528	-1.34267
AT2G07500	transposable element gene	6.28126	-0.129834	-0.759901	-0.87297	-1.0394	5.23804	0.114333	0.0515091	-0.121166	-0.104122
AT2G07680	multidrug resistance-associated protein 11	8.36932	-0.576043	-0.541076	-0.942219	-1.05728	7.55946	-0.169296	-0.282792	-0.970024	-1.39757
AT2G07739	Ycf1 protein	7.83197	-0.0207716	-0.130241	-0.329301	-1.27878	7.13472	-0.496375	-0.525046	-0.698354	-0.407815
AT2G07815		10.8682	0.152189	0.161604	-0.00127278	-1.73828	9.96637	0.0442971	-0.0678362	-0.383944	-0.900821
AT2G07981		7.05825	-1.78713	-1.75149	-1.52362	-1.67905	6.8317	0.922787	0.933168	0.325335	0.685476
AT2G08986		7.58456	-1.98465	-2.20369	-1.92701	-2.08821	7.31816	0.973615	1.05635	0.438566	0.750788
AT2G11230	transposable element gene	7.09475	-1.73885	-1.5165	-1.53438	-1.09685	6.2451	-0.0360058	0.0702427	-0.422612	0.857599
AT2G11310	transposable element gene	9.18824	-0.29333	-0.687608	-1.06501	-1.55286	5.57731	-0.317414	-0.258459	-0.204059	-0.44619
AT2G11910		13.3663	-0.414325	-0.50633	-0.662007	-1.459	12.4578	0.258522	0.494096	0.628152	-0.730894
AT2G12462		9.24384	0.382137	0.0379928	-0.66639	-2.03446	8.34146	0.0891474	-0.140693	-0.515339	-2.52094
AT2G12830	transposable element gene	7.45106	-2.22028	-2.08862	-2.15026	-2.0076	6.82272	0.0452305	-0.122583	-0.646263	0.391363
AT2G13360	alanine:glyoxylate aminotransferase	8.3238	0.341061	-1.299	-1.67169	-1.62828	12.385	0.0990934	-0.273951	-0.576172	-0.770353
AT2G13810	AGD2-like defense response protein 1	8.55127	0.817988	-2.82683	-3.61355	-3.45782	6.21315	-0.221893	-1.16996	-1.19789	-1.4058
AT2G13820	Bifunctional inhibitor/lipid-transfer protein/seed storage 2S albumin superfamily	11.8503	0.385191	0.107808	-1.42779	-2.37705	9.91301	-0.513033	-0.91498	-1.65527	-3.53616	down
AT2G13851		10.4247	-0.132534	-0.147777	-1.77641	-2.55414	7.77361	0.647317	1.34881	0.53898	-0.525125
AT2G13910		7.51063	-0.726812	-0.765031	-1.37856	-0.86965	5.1244	-0.17853	-0.165326	-0.192607	-0.132944
AT2G14170	aldehyde dehydrogenase 6B2	12.7284	-0.335654	-0.873088	-1.60356	-1.55422	11.5932	0.056043	0.143405	0.13019	0.178118
AT2G14440	Leucine-rich repeat protein kinase family protein	6.6319	-0.705716	-1.48683	-1.75461	-1.80101	5.06036	-0.330529	-0.700204	-0.226863	-0.455283
AT2G14510	Leucine-rich repeat protein kinase family protein	7.6246	-1.56188	-2.3212	-2.69377	-2.60325	5.24612	-0.508562	-0.44549	-0.544094	-0.562088	down
AT2G14750	APS kinase	12.0573	-0.370385	-0.780315	-1.4597	-2.36019	12.0799	0.0476303	0.325981	-1.18386	-2.40943
AT2G14820	Phototropic-responsive NPH3 family protein	9.30375	-0.227235	-0.0999051	-0.723028	-1.10683	4.88907	0.321459	0.192231	0.0419441	0.0450816
AT2G14900	Gibberellin-regulated family protein	11.6865	-0.722501	-1.43277	-1.92152	-2.87054	10.3752	-0.00948057	1.04593	0.989975	0.341891
AT2G14910		10.4642	-0.716667	-1.0543	-1.40097	-1.22723	12.0076	0.108406	0.499665	0.0147045	-0.329724
AT2G14960	Auxin-responsive GH3 family protein	8.68572	-0.0751968	-0.433527	-1.28095	-1.83404	5.06186	-0.0951986	0.427469	0.147932	-0.00936072
AT2G15000		10.3532	-0.226611	-0.488566	-1.07212	-1.55479	9.55367	-0.240415	-0.420568	-0.648422	-0.999764
AT2G15292		9.95547	0.258208	0.479585	-0.371849	-1.39363	10.6729	-0.0449719	-0.421632	-0.475243	-1.38214
AT2G15300	Leucine-rich repeat protein kinase family protein	7.70905	0.661085	0.555998	-0.748921	-1.46831	4.97596	0.103928	0.0814062	0.0589499	-0.090937
AT2G15390	fucosyltransferase 4	10.8397	0.590982	-0.0459322	-0.942305	-1.843	11.0394	0.0221864	0.641914	-2.73327	-2.23797
AT2G15570	Thioredoxin superfamily protein	7.17156	0.205452	-0.401313	-0.671157	-1.39419	7.26896	-0.229569	-0.669865	-0.365794	-0.101265
AT2G15620	nitrite reductase 1	13.1622	-0.884803	-0.639117	-1.23403	-1.06678	13.3343	-0.516911	-0.897753	-1.40209	-1.12742
AT2G15760	Protein of unknown function (DUF1645)	8.34952	0.180867	-0.882156	-1.53608	-2.03962	6.65494	-0.372478	-0.203274	-0.998466	-1.37611
AT2G15830		11.9611	-0.162761	-0.355516	-0.97787	-1.27734	10.7302	-0.12049	1.11815	1.22007	0.054957
AT2G15980	Tetratricopeptide repeat (TPR)-like superfamily protein	7.11797	-0.000547808	-0.0158031	-0.356622	-1.08227	7.00886	0.469636	-0.0385077	-0.0876421	-0.641252
AT2G16230	O-Glycosyl hydrolases family 17 protein	9.19314	-0.124476	-0.20729	-1.63466	-3.46441	5.32758	-0.407035	-0.443962	-0.262428	-0.523826
AT2G16250	Leucine-rich repeat protein kinase family protein	8.56269	-0.0215899	-0.104687	-0.903993	-1.37037	8.52263	0.107794	-0.213592	-0.945722	-1.979
AT2G16270		7.25746	-0.289672	-0.0764915	-0.607505	-1.65825	7.19054	-0.184393	-0.278632	-1.04813	-2.07508	down
AT2G16360	Ribosomal protein S25 family protein	10.0777	-0.049859	-0.217105	-0.744475	-1.73578	8.63214	-0.0496836	-0.327727	-0.298317	-0.870862
AT2G16385		10.2039	-0.659416	-1.28003	-1.3863	-1.95165	6.60063	-0.318979	-0.10486	-0.663413	-0.646326
AT2G16460	Protein of unknown function (DUF1640)	9.12946	0.0997232	-0.35288	-0.883326	-1.06456	8.89524	-0.170233	-0.568098	-0.535808	-0.402752
AT2G16500	arginine decarboxylase 1	12.1673	-0.0548233	-0.185988	-0.501481	-1.12879	12.0001	0.0478769	-0.0422289	-0.568775	-0.111281
AT2G16660	Major facilitator superfamily protein	10.1325	-0.708518	-0.663757	-1.04963	-1.27602	11.8434	-0.7973	-2.15456	-4.38228	-4.43164
AT2G16750	Protein kinase protein with adenine nucleotide alpha hydrolases-like domain	9.93214	-0.631308	-0.697564	-0.931449	-1.15129	7.19774	-0.293648	0.176728	0.279181	0.978748
AT2G16760	Calcium-dependent phosphotriesterase superfamily protein	8.89157	0.741409	0.132919	-0.729128	-1.02212	5.70187	0.275894	1.09937	0.259871	-0.418022
AT2G16850	plasma membrane intrinsic protein 2;8	8.68978	0.0546221	0.333197	0.0148223	-1.11752	8.79713	-0.178509	-0.337892	-0.811739	-2.62421
AT2G16970	Major facilitator superfamily protein	9.14897	-0.552685	-1.08577	-2.56709	-3.8158	5.29701	0.0372454	-0.0162014	-0.0102525	-0.050367
AT2G16980	Major facilitator superfamily protein	8.71331	0.117778	-0.373506	-1.41528	-2.73748	5.09006	-0.143175	0.163296	0.231105	0.194012
AT2G17050	disease resistance protein (TIR-NBS-LRR class), putative	7.14974	-0.69355	-2.31102	-2.51224	-2.45857	4.72109	-0.224507	-0.39294	-0.277884	-0.301127
AT2G17060	Disease resistance protein (TIR-NBS-LRR class) family	7.27267	0.32905	-1.18705	-1.88645	-1.79493	5.28526	-0.266637	-0.311632	-0.31943	-0.355122
AT2G17070	Arabidopsis protein of unknown function (DUF241)	9.72238	-0.720209	-1.13946	-2.00134	-1.72305	4.76011	0.23467	0.134944	0.227816	0.367139
AT2G17080	Arabidopsis protein of unknown function (DUF241)	9.39564	-1.11258	-0.888878	-0.896966	0.436086	5.06813	-0.169091	-0.140837	-0.23175	-0.212799
AT2G17230	EXORDIUM like 5	9.15993	0.075122	0.222873	-1.39906	-2.12853	10.3365	0.835543	0.958626	-1.49894	-3.40569	down
AT2G17265	homoserine kinase	13.0368	0.0619213	-0.0174946	-0.784981	-1.38296	12.5845	-0.00822391	-0.300855	-0.730299	-1.77609
AT2G17330		7.80028	-0.922648	-1.42634	-1.40601	-1.93914	5.54253	-0.200998	-0.114376	-0.136592	-0.13893
AT2G17620	Cyclin B2;1	7.69615	-0.400819	0.00684219	-0.239795	-1.18847	6.744	-0.138121	-0.155641	-0.675026	-1.45402
AT2G17660	RPM1-interacting protein 4 (RIN4) family protein	8.81114	-0.37438	-1.45033	-1.61678	-0.771843	8.59548	-2.32626	0.0132516	-1.74764	-1.0281
AT2G17800	Arabidopsis RAC-like 1	9.8806	-0.163665	-0.24134	-0.547583	-1.10443	9.88843	-0.0603677	-0.331661	-0.485188	-0.973232
AT2G17880	Chaperone DnaJ-domain superfamily protein	9.79114	0.0761587	-0.822179	-1.45215	-1.82383	11.6222	-0.0377791	-0.1823	0.766261	-0.878342	down
AT2G18060	vascular related NAC-domain protein 1	6.70556	-0.268755	-0.403531	-1.12253	-1.56048	6.21043	-0.436436	-0.409132	-0.562478	-1.33904
AT2G18160	basic leucine-zipper 2	11.7223	-0.159379	-0.490802	-1.31247	-2.11886	10.4703	-0.227152	-0.430185	-0.438852	-0.49047	down
AT2G18193	P-loop containing nucleoside triphosphate hydrolases superfamily protein	11.5338	0.48533	-0.916082	-1.57006	-1.56083	9.61524	0.0870366	-1.75405	-3.25209	-3.37287
AT2G18196	Heavy metal transport/detoxification superfamily protein	8.42596	-0.131522	-0.437809	-0.817857	-1.86839	5.81968	-0.127711	0.191851	0.687045	0.374812
AT2G18200		8.73908	-0.0228772	-0.802288	-1.78717	-1.55991	6.1373	-0.497354	-0.660721	-1.14849	-1.37687
AT2G18210		8.2299	0.233309	-0.574768	-1.5363	-1.67798	6.07329	-0.434685	-0.751623	-1.10963	-1.12688
AT2G18400	ribosomal protein L6 family protein	11.4384	-0.442195	-0.419183	-0.4205	-1.04871	10.5891	-0.429724	-0.498808	-0.810998	-1.88819
AT2G18450	succinate dehydrogenase 1-2	7.84805	-0.540212	-1.01104	-0.988277	-1.03805	5.90671	0.228857	-0.366085	-0.69283	-0.684844
AT2G18500	ovate family protein 7	7.91501	0.431297	0.234609	-0.430752	-1.22212	6.54272	-0.0313849	-0.508411	-0.236112	-1.04843
AT2G18570	UDP-Glycosyltransferase superfamily protein	10.1087	0.37978	0.139744	-0.541183	-1.24586	8.49763	0.352017	0.235893	0.690217	-0.410362	down
AT2G18620	Terpenoid synthases superfamily protein	7.96544	0.917072	1.09031	-0.0350624	-1.7879	6.26369	-0.266108	-0.765188	-1.20205	-1.42007
AT2G18650	RING/U-box superfamily protein	6.45602	0.0587472	-0.303369	-1.26473	-1.35534	7.3369	-0.373132	-0.733097	-1.542	-1.9925
AT2G18690		12.3991	0.637004	-1.33198	-2.05585	-1.75066	10.4368	-0.742244	-0.393638	-3.36744	-3.19813
AT2G18730	diacylglycerol kinase 3	10.251	-0.302213	-0.822693	-1.1801	-1.42185	10.0366	0.317316	0.0653102	-0.971507	-1.93145
AT2G18740	Small nuclear ribonucleoprotein family protein	12.7638	-0.673281	-0.771463	-0.864094	-1.02592	12.1277	-0.391568	-0.115496	0.0997192	-0.244349
AT2G18910	hydroxyproline-rich glycoprotein family protein	10.3072	-0.32543	-0.34462	-1.05342	-1.77482	10.6938	-0.381566	-0.567736	-1.71837	-3.24533
AT2G18980	Peroxidase superfamily protein	12.5618	0.212348	-0.203934	-1.46569	-2.80182	5.99979	-0.442795	-1.05627	-0.683233	-0.6751	down
AT2G19050	GDSL-like Lipase/Acylhydrolase superfamily protein	8.38534	-0.0443959	-1.13942	-1.85334	-2.08772	5.04251	-0.295147	-0.392865	0.0946213	0.173962
AT2G19090	Protein of unknown function (DUF630 and DUF632)	8.83405	-0.0678613	-0.0122804	-0.520282	-1.01146	7.82148	0.102051	0.0831196	-0.399239	-1.47951
AT2G19110	heavy metal atpase 4	10.0363	-0.190005	-0.750039	-1.25056	-0.901175	7.40957	0.100499	0.459834	0.176447	-0.183445
AT2G19130	S-locus lectin protein kinase family protein	9.42718	0.479941	-0.546672	-1.20835	-1.4631	9.87463	0.139881	0.0600466	-0.933403	0.0997421
AT2G19150	Pectin lyase-like superfamily protein	8.02736	-0.808591	-1.60817	-2.29995	-1.36585	5.07883	-0.106163	-0.121273	-0.238869	-0.116708
AT2G19170	subtilisin-like serine protease 3	8.32714	-0.105301	-0.0475619	-0.62255	-1.44562	8.76234	0.129907	-0.0711487	-0.81677	-2.78098	down
AT2G19210	Leucine-rich repeat transmembrane protein kinase protein	6.91847	-0.199253	-1.57402	-2.04486	-2.02198	4.90737	-0.0954233	-0.150032	-0.0353961	0.0604395
AT2G19340	Oligosaccharyltransferase complex/magnesium transporter family protein	11.6991	0.270309	-0.0730999	-0.769462	-1.61522	11.414	0.220541	0.0110761	0.0576049	-0.903964
AT2G19360	Protein of Unknown Function (DUF239)	8.18981	0.0399561	-0.392898	-1.64955	-1.76502	11.697	-0.20982	-0.95741	-2.50852	-4.05487
AT2G19385	zinc ion binding	10.3978	-1.01499	-0.787115	-0.57239	-0.398164	9.29332	-0.188407	0.0438513	0.035182	0.559224
AT2G19460	Protein of unknown function (DUF3511)	9.83124	-0.561032	-1.20913	-1.11983	-1.38181	9.31855	0.344214	0.402421	-0.575069	-1.31514
AT2G19590	ACC oxidase 1	6.69038	-0.65644	-0.488847	-0.449837	-1.16515	5.39052	-0.0191196	-0.16808	-0.316874	-0.391969	down
AT2G19620	N-MYC downregulated-like 3	9.59233	-0.123765	-0.296866	-1.40003	-2.16946	9.79191	0.0168267	-0.132003	-1.40374	-2.21229
AT2G19680	Mitochondrial ATP synthase subunit G protein	10.4933	-0.411936	-0.661995	-0.887698	-1.64978	10.4357	-0.178782	-0.690999	-1.12926	-2.21689
AT2G19690	phospholipase A2-beta	8.35878	-0.56932	-0.956203	-1.06	-1.78782	8.47541	-0.16252	-0.300376	-0.771741	-0.939649
AT2G19720	ribosomal protein S15A B	10.3395	-0.292414	-0.239627	-0.654803	-1.36599	10.1786	-0.585545	-0.56556	-1.03978	-1.79594
AT2G19760	profilin 1	15.1412	0.206976	0.0389172	-0.801807	-1.19571	14.1208	-0.257246	-0.61868	-1.06306	-1.33398
AT2G19780	Leucine-rich repeat (LRR) family protein	7.47517	0.319999	0.39808	-0.190861	-1.24436	8.60571	-0.0940728	-0.879054	-1.50133	-2.6507	down
AT2G19800	myo-inositol oxygenase 2	11.7583	-1.03827	-2.23703	-2.36719	-1.32165	7.64163	-0.610817	-0.418912	-0.405708	1.35339
AT2G19970	CAP Super family protein	10.1094	0.351648	-0.374965	-1.45678	-3.09023	7.97516	-0.118757	-0.725126	-1.411	-2.12703	down
AT2G19990	pathogenesis-related protein-1-like	8.46904	-0.0611646	-0.780697	-1.91819	-3.067	7.63441	-0.391631	-1.125	-2.16901	-2.72872
AT2G20080		9.15657	0.208605	-0.162193	-0.899044	-1.32844	4.81516	-0.0637073	-0.0719074	-0.0525667	0.109533
AT2G20140	AAA-type ATPase family protein	11.8161	-0.221266	-0.368372	-0.902348	-1.18564	11.3248	-0.0558144	-0.292153	-0.621057	-0.900692
AT2G20142	Toll-Interleukin-Resistance (TIR) domain family protein	9.4241	-0.787086	-2.02101	-2.93723	-2.55192	8.72181	0.231648	0.366557	-2.54597	-3.08735
AT2G20450	Ribosomal protein L14	13.1393	-0.500294	-0.366702	-0.663581	-1.20247	12.0119	-0.543239	-0.52011	-0.731278	-1.49171
AT2G20490	nucleolar RNA-binding Nop10p family protein	10.7805	0.011955	0.127011	-0.221201	-1.17659	9.42602	-0.169067	-0.207027	-0.0416677	-0.0612223
AT2G20515		11.6573	-0.0209372	0.0653007	-0.338434	-1.09026	8.04995	0.217087	0.471419	0.152081	-1.19859	down
AT2G20562		8.67306	0.257932	-1.03855	-2.82612	-3.29915	7.54301	-0.723843	-0.853411	-1.95195	-1.72685
AT2G20585	nuclear fusion defective 6	10.619	0.0944646	-0.156452	-0.917577	-1.49586	10.0282	-0.157434	-0.19709	-0.484656	-0.833883
AT2G20590	Reticulon family protein	7.34483	-0.0520679	-0.202269	-0.905782	-1.87034	7.19044	-0.142254	-0.276219	-1.06871	-1.95952
AT2G20610	Tyrosine transaminase family protein	12.413	-0.232998	-0.698334	-2.1054	-3.32359	12.0837	-0.0586645	-0.0135497	-1.26116	-2.91163	down
AT2G20750	expansin B1	8.62355	0.577946	0.673317	0.101329	-1.32284	7.56947	-0.0029272	-0.0165664	-0.561231	-2.29635	down
AT2G20900	diacylglycerol kinase 5	10.6435	0.0148582	-0.637378	-1.18663	-1.3287	9.8935	-0.0119086	0.0653902	-0.165683	0.157595
AT2G20960	Arabidopsis phospholipase-like protein (PEARLI 4) family	11.0751	0.187503	-0.751145	-1.25036	-0.988036	11.9221	0.291396	0.481426	-0.264963	-0.112542
AT2G20993		12.8376	-0.891942	-2.44424	-3.13721	-3.16023	6.11431	-1.08953	-1.06298	-1.08704	-1.07495
AT2G21020		9.62858	-1.25461	-2.43399	-2.55051	-2.53272	5.1843	-0.292434	-0.181625	-0.363179	-0.296014
AT2G21045	Rhodanese/Cell cycle control phosphatase superfamily protein	12.4543	-0.870196	-2.06348	-2.35254	-2.16966	5.64386	-0.63061	-0.502298	-0.736052	-0.684569
AT2G21050	like AUXIN RESISTANT 2	11.7375	0.38184	0.896465	0.0175699	-1.20529	10.6681	0.00213811	0.427742	0.321581	-1.99303	down
AT2G21160	Translocon-associated protein (TRAP), alpha subunit	13.3982	-0.214838	-0.553032	-1.16444	-1.72665	11.9242	-0.0928498	-0.438734	-0.541995	-1.40956
AT2G21550	Bifunctional dihydrofolate reductase/thymidylate synthase	7.89983	-0.534146	-1.44353	-1.82269	-1.76275	5.59979	0.256845	0.157561	-0.336892	-0.537654
AT2G21650	Homeodomain-like superfamily protein	7.69686	-2.01804	-2.29866	-2.27248	-2.45092	8.48195	-1.68647	-2.68241	-3.19759	-3.22467
AT2G21660	cold, circadian rhythm, and rna binding 2	14.7266	-0.157601	-0.398525	-1.51922	-1.81333	14.2146	0.297189	0.861498	0.623856	-0.938726		hit
AT2G21840	Cysteine/Histidine-rich C1 domain family protein	9.17024	0.30069	-0.687489	-1.1415	-1.55222	5.7123	-0.265331	-0.465539	-1.01865	-1.02843	down
AT2G21900	WRKY DNA-binding protein 59	9.44885	-0.896503	-3.74466	-4.33236	-4.45947	5.46646	-0.666536	-0.702716	-0.896294	-0.771247
AT2G22121	low-molecular-weight cysteine-rich 35	6.0656	-0.109553	-1.00618	-1.16584	-1.37444	4.6336	-0.189644	0.000235422	1.18774	0.859414
AT2G22122		12.7814	-2.85722	-4.53143	-5.70254	-6.46739	9.8358	-0.407055	-0.639557	-1.95004	-4.34244
AT2G22170	Lipase/lipooxygenase, PLAT/LH2 family protein	14.5248	0.0657371	-0.389953	-0.963139	-2.38751	12.6727	0.284052	-0.410669	-1.61115	-3.51966	down
AT2G22190	Haloacid dehalogenase-like hydrolase (HAD) superfamily protein	9.80063	-0.953989	-1.10381	-1.22399	-1.51709	10.148	0.299043	0.756725	0.428915	-0.913753
AT2G22230	Thioesterase superfamily protein	10.2408	0.204389	0.366835	-0.223912	-1.6468	10.7466	-0.491865	-0.86385	-1.14823	-2.69884
AT2G22250	aspartate aminotransferase	10.9007	-0.0917508	-0.624445	-1.49633	-2.34414	9.26067	-0.046866	-0.360054	-0.62854	-2.21839	down
AT2G22300	signal responsive 1	11.1897	-0.447851	-0.968235	-1.26417	-0.881446	10.3585	0.223439	0.567481	0.0398777	-0.100382
AT2G22330	cytochrome P450, family 79, subfamily B, polypeptide 3	12.6143	0.146725	0.264302	-0.41786	-2.36745	11.2419	0.194221	0.475637	-1.05929	-3.30832
AT2G22335		7.68519	-0.4573	-0.373167	-0.537508	-1.60649	6.23148	0.685504	0.863985	-0.232483	-0.697552
AT2G22425	Microsomal signal peptidase 12 kDa subunit (SPC12)	12.4039	-0.00205997	-0.439947	-0.868927	-1.85275	11.7186	0.317227	0.0285176	0.00332204	-0.70042
AT2G22460	Protein of unknown function, DUF617	5.87899	-0.191596	-0.630381	-1.04724	-0.910056	5.26896	0.0673709	0.497371	0.0466824	-0.541548
AT2G22480	phosphofructokinase 5	10.01	-0.30189	-0.508396	-0.730581	-1.1928	9.46966	-0.0658128	-0.359546	-0.565916	-0.595978
AT2G22500	uncoupling protein 5	11.5813	-0.366172	-0.590534	-1.0754	-1.17385	12.9484	-0.159142	0.764368	-0.535342	-0.410591
AT2G22610	Di-glucose binding protein with Kinesin motor domain	8.49351	-0.37666	-0.319332	-0.777745	-2.1455	7.82124	0.117054	0.10227	-0.608738	-2.04258
AT2G22760	basic helix-loop-helix (bHLH) DNA-binding superfamily protein	8.80804	-1.5657	-2.61968	-3.71565	-4.00077	5.50031	-0.427708	0.593605	0.00957781	0.141909
AT2G22840	growth-regulating factor 1	9.80832	-0.304174	-0.0664496	-0.247654	-1.19053	8.48983	0.247226	0.266201	-0.0937105	-0.681143
AT2G22850	basic leucine-zipper 6	10.7832	-0.476002	-1.30712	-1.50057	-1.65403	7.85088	-0.340257	-0.0174056	0.133706	0.61702
AT2G22860	phytosulfokine 2 precursor	8.22699	-0.90509	-1.71672	-1.20494	-0.896403	5.89863	-0.3567	-0.177619	-0.128326	2.3977
AT2G22880	VQ motif-containing protein	11.2003	-1.28915	-2.72714	-3.28034	-1.76896	11.8299	-2.1722	-0.284888	-1.95443	-1.28516
AT2G22890	Kua-ubiquitin conjugating enzyme hybrid localisation domain	7.08931	0.21718	-0.226812	-0.779267	-1.52975	8.14526	-0.433426	-0.230792	-0.589362	-1.46796
AT2G22920	serine carboxypeptidase-like 12	8.81568	0.0181179	-0.00482328	-0.83032	-2.8336	6.0987	0.0620785	-0.132354	-0.399407	-1.24955
AT2G22930	UDP-Glycosyltransferase superfamily protein	10.0449	0.718883	0.792839	0.154032	-1.16082	6.39002	-0.0983538	0.0283149	-0.117583	-1.19569
AT2G23030	SNF1-related protein kinase 2.9	9.8577	-0.752972	-1.62147	-1.50189	-1.44362	5.8277	-0.178694	0.336852	0.692783	0.71843
AT2G23050	Phototropic-responsive NPH3 family protein	10.0353	-0.602727	-0.16405	-0.167843	-1.4119	5.26771	-0.130765	-0.174864	-0.339629	-0.33059
AT2G23060	Acyl-CoA N-acyltransferases (NAT) superfamily protein	7.27648	0.632266	0.426377	0.0806787	-1.27594	5.61383	0.356111	0.510909	0.747764	0.0747379
AT2G23200	Protein kinase superfamily protein	7.23355	0.48934	-0.158064	-1.12814	-1.54659	10.283	0.147311	-0.438084	-1.83094	-3.50277	down
AT2G23270		8.77858	1.49894	-1.37424	-3.39764	-3.14371	6.99972	-1.01475	-1.41257	-2.13369	-2.18686
AT2G23290	myb domain protein 70	10.221	0.0946785	-0.50515	-1.2791	-1.85191	10.0906	0.589752	0.569353	-0.734031	-1.08252
AT2G23300	Leucine-rich repeat protein kinase family protein	8.80555	0.593254	0.579451	-0.363561	-1.37157	6.61025	0.31	0.128873	-0.038328	-0.959346
AT2G23410	cis-prenyltransferase	9.3133	0.232582	-0.18156	-0.713096	-3.04463	5.1507	-0.320356	-0.340682	-0.30392	-0.449655
AT2G23530	Zinc-finger domain of monoamine-oxidase A repressor R1	8.45807	-0.317293	-0.352613	-1.47777	-2.35641	6.35313	0.260127	-0.0296746	-0.41242	-1.00737
AT2G23560	methyl esterase 7	9.11812	-0.124618	-0.648384	-1.37809	-2.81585	7.81693	-0.587101	-1.73871	-2.38271	-3.02665
AT2G23600	acetone-cyanohydrin lyase	10.8168	-1.0081	-1.07667	-0.886257	-1.20043	12.8336	-0.299381	-0.304644	-1.60457	-2.00046	down
AT2G23620	methyl esterase 1	10.0279	-0.289974	-1.20923	-1.6565	-2.17365	6.43369	-0.242662	-0.582661	-0.651914	0.676646
AT2G23630	SKU5 similar 16	10.258	-0.10484	-0.237384	-0.997643	-3.52704	4.52566	0.366992	0.124241	0.252806	0.0947346
AT2G23680	Cold acclimation protein WCOR413 family	8.12269	0.293128	-1.19239	-2.55741	-2.64601	9.25524	-0.481244	-0.0138632	-2.24649	-3.45639
AT2G23770	protein kinase family protein / peptidoglycan-binding LysM domain-containing protein	8.02237	0.483722	-0.538427	-1.56164	-1.17094	8.38948	-0.583548	-1.31418	-2.84027	-2.55727
AT2G23810	tetraspanin8	7.70905	-1.74587	-1.88497	-2.5129	-1.69711	8.06922	-1.34353	-0.124341	-1.54207	-0.450065
AT2G23830	PapD-like superfamily protein	6.59068	1.27537	-0.842063	-1.35846	-1.34356	5.18336	0.283649	-0.184394	0.0529751	-0.154341
AT2G23930	probable small nuclear ribonucleoprotein G	12.3149	-0.675803	-0.803196	-0.580208	-1.29979	11.5621	-0.221553	-0.217406	-0.614705	-1.11721
AT2G23960	Class I glutamine amidotransferase-like superfamily protein	7.53933	0.0983376	-0.77144	-1.66127	-2.00809	5.50363	-0.416846	-0.62519	-0.589201	-0.649204
AT2G24170	Endomembrane protein 70 protein family	10.4326	0.284378	0.113857	-0.778647	-1.30482	8.26027	0.0154115	-0.132019	0.0567454	-0.909569	down
AT2G24490	replicon protein A2	8.77096	-0.322624	-0.408411	-0.977412	-1.44237	8.40532	-0.279032	-0.91223	-1.51404	-0.843557	down
AT2G24550		12.9795	-0.508105	-0.920093	-1.10742	-0.417877	12.0992	-0.12453	0.589838	-0.187446	-0.0084635
AT2G24580	FAD-dependent oxidoreductase family protein	10.8312	0.457783	0.087798	-1.29168	-2.07705	9.5742	-0.517836	-0.694055	-0.931494	-1.76958	down
AT2G24592		8.73702	-0.38303	-0.496194	-0.886391	-1.08494	8.40178	0.0317053	-0.0864753	0.142383	0.316335
AT2G24600	Ankyrin repeat family protein	7.52684	-0.719697	-1.15589	-1.92433	-2.05548	8.97664	-0.143611	0.38195	-2.2737	-2.34458
AT2G24700	Transcriptional factor B3 family protein	6.6722	-0.16347	-0.534263	-1.22559	-1.5392	6.85092	0.0265764	0.104934	-0.531272	-1.47179
AT2G24710	glutamate receptor 2.3	8.00149	-1.39374	-2.49737	-2.43784	-1.99816	5.03825	0.0238745	-0.166446	-0.0149495	-0.154006
AT2G24720	glutamate receptor 2.2	7.46158	-0.0219391	-1.17657	-1.76536	-1.89429	5.13029	0.340677	-0.0493329	0.0706478	0.050593
AT2G24790	CONSTANS-like 3	10.3185	-0.584929	-0.969276	-1.69292	-2.28512	12.0851	-0.0305687	0.209323	-0.618534	-2.04837
AT2G24850	tyrosine aminotransferase 3	10.3184	1.13822	0.710555	-0.94251	-3.60106	9.04699	-0.400703	-1.94572	-3.49121	-4.1002
AT2G24980	Proline-rich extensin-like family protein	10.098	1.09897	0.113411	-0.0958571	-2.09928	5.95982	-0.465334	-0.567351	-0.719468	-0.623804
AT2G25060	early nodulin-like protein 14	11.8196	0.322727	0.45652	-0.835888	-3.31643	11.7644	-0.0785126	-0.179112	-1.43591	-4.25198	down
AT2G25150	HXXXD-type acyl-transferase family protein	8.71817	1.56713	1.32409	0.319945	-1.71367	5.12591	-0.0688855	0.130687	-0.207577	-0.3477
AT2G25160	cytochrome P450, family 82, subfamily F, polypeptide 1	10.9601	0.928059	1.07364	0.603617	-1.06294	5.26537	-0.126461	-0.319424	-0.330572	-0.599558
AT2G25210	Ribosomal protein L39 family protein	14.9882	-0.564753	-0.706792	-0.655483	-1.18368	13.1521	-0.223831	-0.210712	-0.39077	-1.43637
AT2G25260		9.53905	-0.334111	-1.1886	-1.88083	-2.11508	5.60265	0.338165	0.318436	-0.249021	0.0643836
AT2G25410	RING/U-box superfamily protein	6.87049	-0.796226	-1.59779	-1.68505	-1.4865	4.80024	-0.0207189	0.00469495	0.0242371	0.174537
AT2G25460		9.0533	-0.521046	-1.5029	-0.798234	0.431929	7.08473	-0.873463	0.141021	-0.9031	0.264148
AT2G25480	TPX2 (targeting protein for Xklp2) protein family	9.81872	-0.576643	-0.592108	-0.684209	-1.4631	9.61691	-0.265177	-0.193379	-0.44488	-2.47208
AT2G25510		8.5777	0.16258	-1.64819	-3.40862	-3.43947	18.1613	0.350006	-0.0793505	-1.89426	-5.45253
AT2G25550	transposable element gene	5.40841	-0.647226	-0.79995	-0.797748	-1.02829	4.84793	0.17891	0.10442	0.014681	0.475969
AT2G25670		8.64911	-0.601169	-0.359957	-0.945192	-1.00437	8.52407	-0.298942	-0.79271	-0.626025	0.373089
AT2G25735		9.29624	-1.62573	-2.8169	-4.14918	-3.5221	10.9369	-1.17985	-0.292663	-3.50053	-3.01369
AT2G25810	tonoplast intrinsic protein 4;1	11.5741	0.639756	0.0631486	-0.747889	-2.49882	6.73073	0.00290913	-0.436752	-1.27473	-1.81824	down
AT2G25880	ataurora2	6.97546	0.137784	-0.0144896	-0.763062	-1.02797	6.88297	-0.047525	-0.381245	-0.514927	-0.526389
AT2G25980	Mannose-binding lectin superfamily protein	11.5292	-0.484536	-0.565975	-1.14768	-1.64954	4.98243	-0.200496	-0.290229	-0.116986	-0.229828	down
AT2G26040	PYR1-like 2	7.86984	-0.791121	-0.954381	-2.06946	-2.12281	6.44029	-0.335853	-0.463884	-0.933858	-1.03897
AT2G26070	Protein of unknown function (DUF778)	11.1664	0.0881781	-0.339218	-0.32026	-1.12808	10.6472	-0.0993187	0.108943	0.306441	-0.345174
AT2G26080	glycine decarboxylase P-protein 2	10.6919	0.0846663	-0.0818704	-0.849247	-1.39469	10.2091	0.0385499	-0.345721	-0.192587	0.192657	down
AT2G26190	calmodulin-binding family protein	10.9087	-0.743874	-1.23198	-1.45627	-0.967957	11.6361	-0.00316208	0.524091	-1.5325	-1.36038
AT2G26240	Transmembrane proteins 14C	12.9357	-0.119189	-0.480911	-0.921501	-1.20106	11.9408	0.0513051	-0.536587	-1.05761	-1.32147
AT2G26360	Mitochondrial substrate carrier family protein	9.25571	-0.57953	-0.753405	-1.46192	-2.07055	7.41522	0.081126	-0.162872	-0.647224	-1.79818
AT2G26370	MD-2-related lipid recognition domain-containing protein	9.37141	0.949357	0.144164	-0.925044	-2.924	5.25217	-0.338104	-0.439753	-0.339531	-0.26218
AT2G26380	Leucine-rich repeat (LRR) family protein	8.42925	-0.263212	-0.803506	-1.5747	-3.09274	5.4686	-0.344162	-0.338012	-0.634697	-0.494435
AT2G26390	Serine protease inhibitor (SERPIN) family protein	6.4716	0.0253046	-0.392107	-1.11685	-1.47006	4.91593	0.0910969	0.30911	0.0489838	-0.219471
AT2G26440	Plant invertase/pectin methylesterase inhibitor superfamily	8.30367	-0.958969	-1.25491	-2.25961	-3.02479	11.2809	0.205941	-0.434137	-2.50249	-3.9068	down
AT2G26480	UDP-glucosyl transferase 76D1	8.50393	0.58117	-0.431009	-1.36154	-1.6005	5.16173	0.365047	0.213131	0.0429187	-0.141915
AT2G26510	Xanthine/uracil permease family protein	10.9246	0.035236	0.0323214	-0.608064	-1.01599	10.1733	0.102217	-0.00809109	-0.421026	-0.779393
AT2G26520		6.09712	0.296862	0.167041	-0.933173	-1.26083	6.61899	-0.36892	-0.86041	-1.15179	-2.0958
AT2G26530	Protein of unknown function (DUF1645)	9.1902	-0.341949	-1.72817	-3.13565	-2.33752	10.4603	-1.14041	-0.420766	-2.67834	-2.39236
AT2G26650	K+ transporter 1	11.2177	-0.431237	-0.796283	-0.785172	-1.06189	8.26278	-0.426319	-0.747084	-1.01313	-0.833887		hit
AT2G26680		9.95273	-0.176327	-0.169541	-0.529697	-1.11368	9.70419	-0.0483897	-0.272633	-0.55009	-1.38977	down
AT2G26760	Cyclin B1;4	8.76984	-0.0100673	0.251234	-0.0860624	-1.48533	7.61781	0.0656323	0.0216562	-0.574825	-2.22601	down
AT2G26820	phloem protein 2-A3	9.83609	-0.862386	-2.36056	-3.35902	-2.75898	5.44527	-0.0120822	-0.32881	-0.180785	-0.457203
AT2G26840		6.49218	-0.158471	-0.27024	-1.01477	-0.615681	7.9192	-0.454623	-0.675262	-0.994308	-1.61426	down
AT2G27000	cytochrome P450, family 705, subfamily A, polypeptide 8	10.3976	-0.421151	-0.519102	-0.893177	-1.17873	5.13285	-0.010928	-0.274863	-0.174828	-0.234486	down
AT2G27030	calmodulin 5	14.5456	-0.358458	-0.52805	-0.888784	-1.22897	13.7234	0.0797634	0.0358541	-0.274137	-0.343687
AT2G27080	Late embryogenesis abundant (LEA) hydroxyproline-rich glycoprotein family	10.3077	-0.950789	-1.26969	-1.50985	-0.949794	9.30374	-0.935033	0.1861	-2.20171	-2.27272
AT2G27270		5.62613	-0.859635	-1.06475	-0.694762	0.184036	5.37454	-0.51535	-0.293494	-0.685171	1.01128
AT2G27310	F-box family protein	10.6536	-0.906435	-1.11675	-0.519958	0.555811	10.8614	-1.06134	1.03658	-0.670865	-0.256888
AT2G27370	Uncharacterised protein family (UPF0497)	10.4805	0.504751	0.214318	-1.30158	-3.00449	5.44357	-0.118787	-0.0910621	-0.233126	-0.15867
AT2G27400	TAS1A; other RNA	9.85139	-0.887235	-0.957781	-1.1622	-1.79158	10.1838	-0.484361	-0.660876	-1.4183	-2.49715	down
AT2G27402		10.3869	-0.502746	-0.809537	-0.670494	-1.16858	13.3868	-0.328786	-0.0601028	-0.225284	-1.5164	down
AT2G27500	Glycosyl hydrolase superfamily protein	9.82225	-0.410815	-1.35287	-1.4629	-0.772048	10.2569	-0.100295	1.17985	0.441413	1.14959
AT2G27510	ferredoxin 3	15.2369	-0.0772829	-0.209432	-0.796816	-1.36807	12.1432	-0.0796177	0.0425285	0.486423	0.420224
AT2G27530	Ribosomal protein L1p/L10e family	16.707	-0.829094	-0.937207	-1.15964	-1.19227	15.2344	-0.207713	-0.200105	-0.225572	-0.689798
AT2G27660	Cysteine/Histidine-rich C1 domain family protein	9.24739	-0.772803	-2.37328	-3.12287	-2.996	6.60247	0.0560753	0.684378	-1.07194	-1.76368	down
AT2G27720	60S acidic ribosomal protein family	16.2963	-0.569524	-0.759233	-0.917851	-1.01605	15.0175	-0.167041	-0.332112	-0.409806	-1.21337
AT2G27775		8.93542	-0.269706	-0.253174	-0.856298	-1.23126	8.90599	-0.477199	-0.587889	-0.848332	-0.713798
AT2G27810	nucleobase-ascorbate transporter 12	8.82261	-0.000219136	0.0323455	-0.745248	-1.06686	9.75449	0.137145	-0.30128	-0.809462	-2.93377	down
AT2G27830		12.0636	0.0479642	-0.78663	-1.19418	-1.16673	12.5242	0.224983	1.53426	2.39621	2.02582
AT2G27930	PLATZ transcription factor family protein	8.07314	0.0170903	-0.109395	-0.670891	-1.30737	6.27575	-0.352551	-0.265741	0.270857	-0.592675
AT2G27960	cyclin-dependent kinase-subunit 1	8.48386	-0.036263	-0.624733	-0.825146	-1.49875	8.4414	-0.389336	-0.424713	-0.441591	-0.386719
AT2G27970	CDK-subunit 2	12.2194	-0.0905973	-0.161295	-0.442036	-1.74029	11.3494	0.02046	-0.0113478	-1.01971	-2.1731	down
AT2G28080	UDP-Glycosyltransferase superfamily protein	11.2374	-0.560161	-0.717688	-1.99298	-2.07663	10.9975	0.239118	0.413435	-0.548196	-2.3255
AT2G28100	alpha-L-fucosidase 1	7.25065	-0.122726	-0.277896	-0.949202	-1.57781	8.03124	-0.0721288	-0.186854	-0.602772	-1.73256	down
AT2G28140	Protein of unknown function (DUF1635)	8.89512	-0.181147	-0.856641	-2.30482	-3.93532	8.48141	0.0601958	-0.424587	-1.82293	-3.4893
AT2G28160	FER-like regulator of iron uptake	9.24532	-0.814224	-2.23406	-3.05767	-3.19833	6.90543	0.134175	-0.289527	-0.949552	-1.27119	down
AT2G28210	alpha carbonic anhydrase 2	6.69516	-0.46307	-1.62766	-1.60592	-1.81871	8.18347	-0.680321	-2.15383	-3.05673	-3.55639
AT2G28250	Protein kinase superfamily protein	10.3875	-0.23109	-0.445516	-1.32236	-1.81653	7.96774	0.265085	0.109293	0.0362499	-1.22454
AT2G28270	Cysteine/Histidine-rich C1 domain family protein	8.10848	0.925034	-0.652968	-1.20544	-1.43562	4.76404	0.201391	0.243765	0.106136	0.104475
AT2G28410		8.6788	0.737048	0.681521	-0.179061	-1.67791	10.1635	0.19213	0.248809	-0.16392	-2.66325	down
AT2G28460	Cysteine/Histidine-rich C1 domain family protein	6.77725	-0.206689	-0.378314	-1.19906	-1.44011	6.10613	0.162171	-0.138	-0.829719	-0.976837	down
AT2G28500	LOB domain-containing protein 11	7.14885	0.000426138	-0.0523026	-1.05915	-1.08974	8.6182	0.623829	1.13896	1.1255	0.262465
AT2G28510	Dof-type zinc finger DNA-binding family protein	10.9849	-0.535128	-0.57328	-1.2631	-1.95359	9.28589	0.115781	0.0909014	-0.431169	-1.17389
AT2G28550	related to AP2.7	7.57993	-0.603826	-0.510401	-1.09404	-1.1386	8.29454	-0.00279019	-0.385982	-1.16538	-1.2936
AT2G28570		12.2569	-0.465172	-1.25263	-0.950048	-1.11435	7.99236	0.207618	0.230221	0.438055	-0.354172
AT2G28620	P-loop containing nucleoside triphosphate hydrolases superfamily protein	8.45411	-0.255701	-0.115773	-0.500761	-1.65546	7.88084	0.00948846	-0.102626	-0.891366	-2.3366	down
AT2G28670	Disease resistance-responsive (dirigent-like protein) family protein	11.858	0.707781	0.52764	-0.655284	-2.28115	7.33471	-0.105251	-0.139405	-0.137951	-0.583039	down
AT2G28690	Protein of unknown function (DUF1635)	7.56079	-0.802943	-1.55777	-2.28325	-2.4082	5.78168	-0.178474	-0.380492	-0.162278	-0.495481
AT2G28710	C2H2-type zinc finger family protein	9.2252	-0.1937	-2.13789	-2.39082	-1.55073	7.63828	0.493451	0.0863279	-0.378525	-0.342929
AT2G28720	Histone superfamily protein	11.0421	-0.220252	-1.02823	-1.53425	-2.05882	12.9575	-0.0184813	0.23915	-0.361285	-1.32127
AT2G28740	histone H4	12.6104	-0.173621	-0.311743	-0.439398	-1.68179	13.0334	-0.122166	-0.730112	-0.916852	-2.62944		hit
AT2G28780		11.3025	-0.333402	-0.86491	-3.66193	-4.49233	6.24998	0.282846	0.766691	0.0688426	-1.25354	down
AT2G28790	Pathogenesis-related thaumatin superfamily protein	12.7293	0.0892314	0.245491	-0.901268	-2.37502	12.1782	0.264487	0.382075	0.323082	-1.70463	down
AT2G28850	cytochrome P450, family 710, subfamily A, polypeptide 3	8.96338	-0.805822	-1.57661	-2.62134	-3.12356	4.98844	0.0687945	0.133183	0.383258	0.0808602
AT2G28860	cytochrome P450, family 710, subfamily A, polypeptide 4	8.28472	0.465275	-0.324048	-1.00737	-2.31122	4.93487	-0.0467845	-0.220113	-0.299009	0.180206
AT2G28950	expansin A6	10.2174	0.466072	0.812227	-0.166534	-2.29738	12.4309	0.0102341	-0.236973	-1.33129	-4.09483	down
AT2G28960	Leucine-rich repeat protein kinase family protein	9.71291	-0.455062	-2.24488	-4.03253	-3.59004	4.88637	-0.0227325	-0.0521396	0.204145	-0.0893781	down
AT2G28970	Leucine-rich repeat protein kinase family protein	8.43627	-1.21383	-2.44316	-3.30958	-3.27114	5.23582	-0.235672	-0.404542	-0.421635	-0.426227
AT2G28990	Leucine-rich repeat protein kinase family protein	8.31125	-0.374841	-1.63345	-2.12002	-1.64919	5.06782	-0.0649615	-0.0488816	-0.258446	-0.1023
AT2G29060	GRAS family transcription factor	10.9236	-0.31414	-0.763298	-0.928767	-1.06016	5.42591	-0.223872	-0.255751	-0.418943	-0.346242
AT2G29120	glutamate receptor 2.7	6.06399	-0.0877981	-0.613576	-1.14059	-1.22718	8.65356	0.186983	-0.387551	-1.19398	0.886446
AT2G29220	Concanavalin A-like lectin protein kinase family protein	6.41063	1.3902	-0.806039	-1.33433	-1.40742	5.19105	-0.255873	-0.177904	-0.279455	-0.400322
AT2G29320	NAD(P)-binding Rossmann-fold superfamily protein	6.14063	-0.606837	-0.821088	-1.16853	-0.80047	9.07427	-0.0897343	0.43521	-0.266827	-0.412586
AT2G29330	tropinone reductase	10.8026	0.180765	-0.559919	-1.03358	-0.653524	5.45253	-0.364733	-0.51007	0.195271	0.360275
AT2G29390	sterol 4-alpha-methyl-oxidase 2-2	9.96474	0.149467	-0.0253123	-1.0151	-1.3187	9.24746	0.144114	-0.0770419	0.252695	-0.433029
AT2G29400	type one protein phosphatase 1	12.8986	-0.456917	-0.634352	-0.905642	-1.26715	11.7784	0.3499	0.552012	0.5951	-0.350033
AT2G29510	Protein of unknown function (DUF3527)	10.6156	-0.13856	-0.288535	-0.97283	-1.73651	10.4542	0.226147	0.272477	-0.601012	-2.27436	down
AT2G29550	tubulin beta-7 chain	13.2982	0.0428625	0.174913	-0.177271	-1.03698	12.8609	-0.100471	-0.420472	-0.5478	-1.25653	down
AT2G29660	zinc finger (C2H2 type) family protein	9.39517	0.0741332	0.0490723	-0.704976	-1.9291	6.87854	0.151292	0.46439	1.1734	0.339301
AT2G29680	cell division control 6	8.5155	-0.626893	-0.414919	-1.07713	-1.61912	8.78803	-0.787167	-1.43984	-2.21824	-2.66306
AT2G29750	UDP-glucosyl transferase 71C1	11.1001	0.264906	-0.357573	-1.27083	-2.34057	6.06938	-0.0233186	-0.540091	-0.762377	-0.873633
AT2G29870	Aquaporin-like superfamily protein	6.85978	-1.80729	-1.68781	-1.62637	-1.72554	5.13298	-0.182385	-0.324496	-0.179215	-0.273134
AT2G29960	cyclophilin 5	11.2883	-0.106043	-0.197613	-0.854073	-1.19072	10.6878	-0.0327476	-0.00314625	0.177185	-0.389968	down
AT2G29980	fatty acid desaturase 3	10.0381	-0.673558	-0.665501	-1.41068	-1.13013	10.3338	-0.32173	-0.676982	-0.996489	-1.64806	down
AT2G29995		10.8778	-0.659984	-1.94382	-1.13247	-0.478441	8.65526	-0.150228	-0.270031	0.110742	1.76827
AT2G30010	TRICHOME BIREFRINGENCE-LIKE 45	9.11889	-0.191688	-0.279393	-1.21271	-2.55355	11.5946	-0.640798	-1.06112	-2.29838	-5.36387	down
AT2G30020	Protein phosphatase 2C family protein	11.8474	-1.46186	-1.5807	-2.46008	-2.16807	12.5258	-1.71352	0.847296	-0.290861	0.247645
AT2G30050	transducin family protein / WD-40 repeat family protein	13.063	-0.16783	-0.250489	-0.576904	-1.01098	11.4786	-0.0373373	-0.206725	-0.09054	-0.153097
AT2G30200	catalytics;transferases;[acyl-carrier-protein] S-malonyltransferases;binding	9.4939	-0.0428658	-0.0716247	-1.07067	-1.70852	9.72828	-0.416906	-0.80397	-1.04003	-1.82049
AT2G30210	laccase 3	11.9763	0.344132	-0.0412232	-0.885324	-2.95389	8.00407	0.455574	-1.4538	-1.47056	-2.27519	down
AT2G30340	LOB domain-containing protein 13	9.6446	0.00877062	-0.691395	-1.36879	-1.47161	4.9816	-0.0896808	-0.439002	-0.336834	-0.315677
AT2G30520	Phototropic-responsive NPH3 family protein	9.5925	-0.653386	-0.885665	-1.1343	-1.04968	11.0228	-0.0125263	-0.152226	-1.15969	-2.52223	down
AT2G30540	Thioredoxin superfamily protein	6.5663	-1.42231	-1.4573	-0.647099	-1.08086	9.78625	-0.064592	0.727289	1.92574	1.33396
AT2G30575	los glycosyltransferase 5	7.28247	-0.564067	-0.393784	-0.708757	-1.08415	7.03074	-0.105102	-0.148154	-0.61311	-0.850072	down
AT2G30600	BTB/POZ domain-containing protein	8.86615	-0.518536	-0.726417	-1.012	-0.552091	9.11637	-0.375305	-0.285344	-1.44723	-0.360311
AT2G30620	winged-helix DNA-binding transcription factor family protein	9.82341	0.110474	-0.286994	-0.959732	-1.31387	10.1271	-0.0205285	-0.435386	-0.57691	-1.78721
AT2G30730	Protein kinase superfamily protein	6.04279	-0.930732	-1.01475	-1.09163	-0.826481	5.13828	-0.0277887	-0.157294	-0.128261	-0.0319055
AT2G30750	cytochrome P450, family 71, subfamily A, polypeptide 12	7.93407	2.04923	0.555564	-0.885699	-1.05397	6.50417	-0.525129	-0.919025	-1.08852	-0.900281
AT2G30820		6.48244	0.503163	-0.126427	-1.03463	-1.5009	7.26537	-0.173796	-0.593636	-1.11569	-2.20681
AT2G30840	2-oxoglutarate (2OG) and Fe(II)-dependent oxygenase superfamily protein	9.99525	-0.246339	-1.23149	-1.81829	-2.36846	6.23782	0.132738	-0.152102	-0.753163	-1.18341	down
AT2G30860	glutathione S-transferase PHI 9	16.5738	-0.122916	-0.570757	-1.3039	-2.09316	15.7817	0.233002	0.262389	-0.194685	-0.870388
AT2G30870	glutathione S-transferase PHI 10	11.3895	-0.64058	-0.961379	-1.32846	-1.9876	10.2194	-0.367652	-0.350393	-0.613522	-0.799171		hit
AT2G30890	Cytochrome b561/ferric reductase transmembrane protein family	6.3239	-0.298104	-0.328058	-0.806989	-1.17937	7.56499	-0.108067	-0.159607	-1.10254	-2.14015
AT2G30930		12.487	0.311805	-0.408389	-1.13853	-1.54439	11.7547	0.21017	0.352422	-1.67955	-1.42722
AT2G30942	Protein of unknown function (DUF3317)	8.82328	0.287047	-0.241744	-0.953185	-2.15925	8.51008	-0.126135	-0.715087	-1.05065	-1.80716
AT2G31081	CLAVATA3/ESR-RELATED 4	9.24617	-2.82571	-3.55126	-4.21295	-4.51616	4.9639	-0.224429	-0.0869503	-0.131415	0.0148857
AT2G31082	CLAVATA3/ESR-RELATED 7	8.29111	-1.14322	-1.67899	-2.69741	-3.1951	4.8205	0.284771	0.138027	0.126998	0.119017
AT2G31085	CLAVATA3/ESR-RELATED 6	9.789	-0.702167	-1.13428	-1.03059	-1.68321	5.43827	-0.15655	-0.274474	1.07428	0.280818
AT2G31110	Plant protein of unknown function (DUF828)	10.2843	-0.115635	-0.907683	-2.49126	-4.22126	9.39927	-0.0931991	0.506413	0.520721	-2.1603	down
AT2G31160	Protein of unknown function (DUF640)	8.3096	0.194831	-0.11206	-0.705066	-1.21592	7.83901	-0.237156	-0.370197	-0.246359	-1.10319
AT2G31230	ethylene-responsive element binding factor 15	9.93499	-0.499786	-1.02842	-1.46063	-1.46242	9.20512	-0.436128	-0.652699	-1.56967	-2.42855
AT2G31270	homolog of yeast CDT1 A	7.86136	-0.197601	0.0427101	-0.456549	-1.60194	6.94181	0.0752693	-0.232328	-0.644073	-1.38054	down
AT2G31310	LOB domain-containing protein 14	6.67832	-0.0166883	0.161064	-1.1458	-1.40112	4.70056	0.135595	-0.152233	-0.0165498	0.301629
AT2G31345		6.12452	0.870622	-0.867418	-1.27905	-0.894993	5.48913	-0.61041	-0.753557	-0.509799	-0.64272
AT2G31520	transposable element gene	5.96228	-1.17491	-0.91456	-1.16882	-1.0034	5.5386	-0.446534	-0.432526	-0.567964	0.0917607
AT2G31725	Eukaryotic protein of unknown function (DUF842)	10.1378	-0.613876	-0.499445	-0.919178	-1.13281	9.75781	-0.654088	-0.581208	-0.727304	-1.07287
AT2G31730	basic helix-loop-helix (bHLH) DNA-binding superfamily protein	8.52566	0.13849	-0.468282	-0.988852	-1.69614	8.50176	-0.034784	-0.486084	-1.3895	-2.822	down
AT2G31750	UDP-glucosyl transferase 74D1	10.7751	-0.338687	-0.948197	-1.88375	-2.38489	10.3089	-0.247802	-0.687102	-1.5516	-1.65212	down
AT2G31790	UDP-Glycosyltransferase superfamily protein	10.8763	-0.536262	-0.768284	-2.42813	-4.23614	11.2476	-0.299336	-0.532888	-1.5416	-2.27225	down
AT2G31800	Integrin-linked protein kinase family	10.6702	-0.220889	-0.904427	-1.01888	-0.807864	11.5065	0.216802	0.362724	-0.197078	-0.220879
AT2G31810	ACT domain-containing small subunit of acetolactate synthase protein	11.8294	-0.754351	-1.07639	-1.17772	-1.05584	11.3937	0.0845401	0.0715993	-0.490414	-1.07196
AT2G31880	Leucine-rich repeat protein kinase family protein	10.9234	0.130479	-0.768698	-1.6306	-1.70244	12.9219	-0.20347	0.29894	-1.68255	-1.95236
AT2G31900	myosin-like protein XIF	6.93757	-0.440459	-0.390262	-1.44716	-1.49792	5.67361	-0.025885	0.390384	0.613275	-0.615978
AT2G32020	Acyl-CoA N-acyltransferases (NAT) superfamily protein	11.6673	0.106558	-2.13453	-2.75912	-1.54186	7.69538	-0.316742	-0.640502	-1.80897	-2.00123
AT2G32030	Acyl-CoA N-acyltransferases (NAT) superfamily protein	10.7169	-0.0633026	-1.44843	-2.81032	-2.69253	11.1682	-0.9005	-0.109966	-2.92092	-3.31264
AT2G32080	purin-rich alpha 1	10.0202	0.100832	-0.624711	-1.67471	-2.10456	10.0332	0.0829545	-0.428465	-1.2192	-1.9475
AT2G32130	Plant protein of unknown function (DUF641)	7.43573	-1.53943	-1.44824	-2.00968	-1.25527	6.47249	-1.15007	0.316091	-1.09798	-0.10192
AT2G32140	transmembrane receptors	7.55639	0.431558	-0.720392	-1.68953	-1.93504	7.40522	0.0848804	0.944948	-1.24713	-1.1862
AT2G32150	Haloacid dehalogenase-like hydrolase (HAD) superfamily protein	13.2711	0.132894	-0.452694	-0.929919	-1.01244	11.1422	-0.0357322	0.665029	-0.596881	0.650293
AT2G32270	zinc transporter 3 precursor	11.6016	-0.407066	-1.31981	-2.7292	-3.5389	5.10484	-0.218476	-0.310844	-0.334108	0.24954	down
AT2G32280	Protein of unknown function (DUF1218)	9.59396	0.124027	-0.0224894	-0.65996	-1.57478	8.77226	0.0426272	0.132094	-0.80119	-2.7957
AT2G32380	Transmembrane protein 97, predicted	11.7826	0.113339	-0.0457005	-0.493349	-1.51472	10.5616	-0.312306	-0.928751	-1.92026	-3.58229
AT2G32400	glutamate receptor 5	7.99012	-0.0700554	-0.376581	-0.668032	-1.87767	8.80298	-0.289553	-0.612585	-1.34843	-2.74029	down
AT2G32487		8.11106	-0.564549	-0.666044	0.0711613	-1.06018	9.79546	-0.790171	-0.568386	-0.971375	-2.00499
AT2G32490		7.71785	-1.7507	-2.4577	-2.7476	-2.82293	5.38564	-0.187336	-0.103121	0.305931	0.0162364
AT2G32530	cellulose synthase-like B3	6.49836	-0.129442	-0.704107	-1.31765	-1.74742	7.55907	0.161375	0.439065	1.32091	1.34686
AT2G32560	F-box family protein	9.7165	0.600862	0.0390575	-0.486656	-1.26558	11.4662	-0.0205693	-0.123945	-1.19918	-3.06116	down
AT2G32580	Protein of unknown function (DUF1068)	11.5269	-0.21443	-0.557044	-1.19426	-2.01462	11.2398	0.168011	0.216017	-0.256027	-1.34739
AT2G32610	cellulose synthase-like B1	7.9128	-0.017516	-0.645151	-1.39232	-2.22614	5.36964	0.163143	0.183892	0.110336	0.22763
AT2G32620	cellulose synthase-like B	7.35446	-0.378518	-1.1808	-2.23521	-2.54759	6.47101	-0.00487451	0.486399	0.760003	0.786339
AT2G32660	receptor like protein 22	8.21663	-0.0935722	-1.72982	-2.85552	-2.1808	5.56485	-0.208039	0.384355	-0.338156	-0.35173
AT2G32720	cytochrome B5 isoform B	11.633	-0.117585	-0.254306	-0.625583	-1.80822	10.5705	-0.0358792	0.0184899	0.00574183	-1.99298
AT2G32740	galactosyltransferase 13	6.32853	-0.683699	-0.994386	-1.06549	-0.839833	5.2277	-0.345026	-0.144982	-0.36115	-0.214552
AT2G32960	Phosphotyrosine protein phosphatases superfamily protein	8.75929	-0.693278	-1.58281	-1.84936	-1.08165	7.04637	-0.162664	-0.234955	-0.603895	-0.435226
AT2G32990	glycosyl hydrolase 9B8	10.3134	0.629767	0.983814	0.497371	-1.87048	8.547	0.465277	0.0959717	-0.00787221	-2.10848
AT2G33050	receptor like protein 26	7.02967	-0.133193	-0.289288	-1.4667	-1.54051	9.09478	-0.578482	-1.24013	-2.44035	-2.10963	down
AT2G33060	receptor like protein 27	7.56922	-0.114377	-0.301305	-0.755557	-1.70108	8.85105	0.139044	0.468177	1.03652	0.827156
AT2G33210	heat shock protein 60-2	8.21518	0.0141259	0.122395	-0.894267	-1.77954	7.52718	-0.3776	-0.501043	-0.85466	-1.28677	down
AT2G33330	plasmodesmata-located protein 3	8.73879	-0.598246	-0.808418	-0.983369	-1.49387	10.3576	-0.565748	-1.06397	-2.39028	-4.30139	down
AT2G33530	serine carboxypeptidase-like 46	9.04428	-0.0918713	-0.0908751	-0.547022	-1.37319	10.4392	0.304859	-0.134022	-1.37694	-2.45021	down
AT2G33550	Homeodomain-like superfamily protein	8.25636	-0.528533	-0.754579	-1.31391	-1.33266	6.71248	0.168297	0.191396	-0.24167	-0.720975
AT2G33560	BUB1-related (BUB1: budding uninhibited by benzymidazol 1)	6.5317	0.0330378	0.28087	-0.376656	-1.02033	6.32015	0.0462558	-0.150921	-0.544111	-1.09083
AT2G33710	Integrase-type DNA-binding superfamily protein	6.20359	0.27226	-0.57721	-1.1183	-1.32496	5.88604	-0.410291	-0.409898	-0.690224	-0.98305
AT2G33770	phosphate 2	13.3371	-0.152694	-0.429659	-1.41892	-2.03343	10.9945	0.680983	1.12173	0.850484	0.440486	down
AT2G33790	arabinogalactan protein 30	9.93668	-0.194746	-0.294454	-1.37823	-2.61588	5.10158	-0.424996	-0.268319	-0.416793	-0.0299813	down
AT2G33810	squamosa promoter binding protein-like 3	7.88178	-0.608553	-1.02326	-0.678048	-0.354969	11.3743	0.977499	1.92751	1.51756	1.44943
AT2G33847		9.0746	-0.117195	-0.323613	-1.16995	-1.96522	8.54503	-0.121945	-0.332061	-0.760335	-1.73534
AT2G33850		11.7466	-0.0389878	-0.638377	-1.41208	-3.95862	12.5461	0.453876	0.0156029	-1.15841	-2.84839	down
AT2G33860	Transcriptional factor B3 family protein / auxin-responsive factor AUX/IAA-related	9.3606	0.28582	0.229864	-0.240968	-1.19446	10.4477	0.183866	0.168311	-0.309138	-1.64294	down
AT2G33980	nudix hydrolase homolog 22	6.51706	-0.952626	-1.09391	-0.723729	-0.0597265	6.36051	0.0814916	0.523264	0.527133	0.898133
AT2G34000	RING/U-box superfamily protein	7.4822	-1.32432	-2.01316	-2.04617	-1.95756	5.16178	0.042748	0.357267	1.04365	0.844797
AT2G34020	Calcium-binding EF-hand family protein	7.72451	-0.0887088	-0.200542	-1.18251	-2.29285	4.91479	-0.0947367	-0.262248	-0.142576	-0.0721753
AT2G34060	Peroxidase superfamily protein	9.16431	-0.621678	-0.815493	-1.41912	-2.40089	9.18842	-0.48335	-0.977182	-1.86469	-3.1588
AT2G34070	TRICHOME BIREFRINGENCE-LIKE 37	7.50644	0.0874463	-0.355257	-1.13153	-1.45412	7.52581	-0.394997	-0.478032	-0.278727	-0.72777
AT2G34080	Cysteine proteinases superfamily protein	6.63276	-0.819494	-0.982911	-1.36635	-1.53513	5.45737	-0.482159	-0.437444	-0.562271	-0.544618
AT2G34170	Protein of unknown function (DUF688)	8.91255	-0.0797103	-0.291784	-0.668648	-1.38329	10.3696	-0.246314	-0.67059	-1.30937	-2.77698	down
AT2G34180	CBL-interacting protein kinase 13	9.09202	-0.182267	-1.74887	-2.05872	-1.24949	4.99952	0.126423	0.00693576	-0.00767326	-0.10212
AT2G34190	Xanthine/uracil permease family protein	8.52092	0.0554197	-0.102113	-1.0355	-2.23823	7.65826	0.0183503	-0.334934	-0.97743	-2.09211	down
AT2G34300	S-adenosyl-L-methionine-dependent methyltransferases superfamily protein	11.5639	-0.125852	-0.113035	-0.920715	-1.50462	9.3713	-0.154799	-0.169042	-0.62733	-1.31274	down
AT2G34350	Nodulin-like / Major Facilitator Superfamily protein	9.14958	0.99105	0.375769	-0.62023	-1.30403	4.99742	0.0254969	-0.177817	-0.0977565	-0.193938
AT2G34390	NOD26-like intrinsic protein 2;1	6.86458	-1.36756	-1.47806	-1.44689	-1.58915	5.52764	-0.213567	-0.27641	-0.435286	-0.325199
AT2G34480	Ribosomal protein L18ae/LX family protein	16.3337	-0.23498	-0.498876	-0.86204	-1.29838	14.8119	-0.0247766	0.0582756	0.379432	-0.154983
AT2G34490	cytochrome P450, family 710, subfamily A, polypeptide 2	9.5033	1.94901	2.06571	0.978307	-1.34175	10.5575	0.0480724	0.0411813	-1.12006	-3.14626	down
AT2G34655		6.47311	0.281411	0.149841	-0.88467	-1.02378	8.81119	0.406271	0.225802	-0.0662332	-0.390962
AT2G34930	disease resistance family protein / LRR family protein	8.87275	0.615328	0.239839	-0.601687	-1.06626	8.12666	-0.310075	-0.520681	-2.04959	-2.18582
AT2G34940	VACUOLAR SORTING RECEPTOR 5	7.36939	-0.188638	-0.734903	-1.00342	-1.42463	6.3527	0.501749	-0.414841	-1.12745	-1.39516
AT2G34980	phosphatidylinositolglycan synthase family protein	6.73583	0.0754464	0.105401	-0.491672	-1.04238	6.62995	-0.0732119	-0.190713	0.00671478	-0.805635
AT2G35270	Predicted AT-hook DNA-binding family protein	11.6211	-0.328149	-1.21545	-2.38202	-2.53091	5.84052	-0.333836	-0.752094	-0.855714	-1.15083	down
AT2G35290		7.49683	-1.11507	-0.596062	-0.998203	-0.794805	7.67267	-0.106966	1.25571	0.35378	0.621268
AT2G35470		9.20443	0.396037	0.167925	-0.319253	-1.28957	8.98447	0.441707	0.281731	-0.103946	-1.07093	down
AT2G35585		9.15337	-0.264542	-0.826128	-0.916121	-1.04009	6.07235	0.173257	0.133054	0.0535278	-0.355062
AT2G35620	Leucine-rich repeat protein kinase family protein	9.36043	0.0185601	-0.278611	-1.60911	-2.15186	9.80895	0.176359	-0.233509	-1.15326	-3.04889	down
AT2G35650	cellulose synthase like	8.39512	-0.399482	-0.693768	-0.91688	-1.23155	9.0942	-0.0989083	-0.51093	-1.48985	-2.46331
AT2G35658		7.09417	0.463977	-0.226299	-1.06475	-0.6576	7.80965	-0.321268	0.0469838	-1.0592	-0.289442
AT2G35710	Nucleotide-diphospho-sugar transferases superfamily protein	7.87786	-0.471178	-1.14755	-1.96954	-1.30933	7.25196	-0.508927	-0.722086	-1.85944	-1.62712
AT2G35770	serine carboxypeptidase-like 28	7.90951	0.633754	0.00178055	-1.19263	-1.42295	5.42866	0.285808	0.107646	-0.126344	-0.203493
AT2G35780	serine carboxypeptidase-like 26	10.2798	0.0321705	-0.0847118	-0.622987	-1.12467	11.5335	0.158798	0.0384418	-0.450501	-1.83003	down
AT2G35810		10.7951	-0.129202	-0.512116	-0.464659	-1.2174	9.33261	0.32768	0.121684	-0.493637	-1.51367
AT2G35850		7.1971	0.463977	-0.507319	-1.19374	-1.78013	6.2847	-0.114026	-0.366371	-0.330054	-0.391102
AT2G35910	RING/U-box superfamily protein	7.69826	0.0446448	-0.993228	-1.22827	-1.46659	6.02033	0.0184558	0.0408495	-0.417931	-0.789681
AT2G35930	plant U-box 23	10.7665	-1.01141	-2.21098	-3.47159	-3.09756	10.5751	-0.903116	0.552201	-2.55214	-3.00188		hit
AT2G36010	E2F transcription factor 3	8.18905	-0.227151	0.177884	-0.359778	-1.02807	7.98628	-0.356325	-0.592025	-0.682847	-1.28919
AT2G36060	MMS ZWEI homologue 3	9.90501	0.280308	-0.143261	-0.613346	-1.03247	9.65411	0.139148	0.0666074	0.293529	0.46723
AT2G36100	Uncharacterised protein family (UPF0497)	12.3091	0.479322	0.0405288	-1.25887	-3.3636	5.5433	-0.0599146	-0.203667	-0.575159	-0.764873	down
AT2G36110	Polynucleotidyl transferase, ribonuclease H-like superfamily protein	7.73165	-1.67322	-2.38348	-2.90465	-2.98572	5.2463	-0.178027	-0.0205148	0.297983	-0.0410703
AT2G36120	Glycine-rich protein family	17.2321	-0.134742	-0.832638	-1.90491	-4.40023	12.8864	0.142968	-0.18554	0.865665	-2.47136
AT2G36180	EF hand calcium-binding protein family	6.04406	-0.565805	-1.17762	-1.31098	-0.991525	4.65638	0.174206	0.269519	0.232875	0.348476
AT2G36210	SAUR-like auxin-responsive protein family	7.50932	0.566934	-0.0542504	-0.299641	-1.01245	5.12244	-0.0526105	0.040596	-0.133148	0.0668323	down
AT2G36230	Aldolase-type TIM barrel family protein	9.28628	-0.35805	-0.525202	-0.80128	-1.28385	10.2321	-0.209147	-0.519495	-1.26698	-2.62513
AT2G36255	Defensin-like (DEFL) family protein	13.1911	-0.454646	-1.35071	-4.8657	-1.19109	5.3361	-0.342676	-0.29545	0.123453	-0.090372
AT2G36260	Iron-sulphur cluster biosynthesis family protein	6.60492	-0.311562	-1.2552	-1.70415	-1.53664	4.65391	0.0271968	0.0710393	0.271265	0.391964
AT2G36320	A20/AN1-like zinc finger family protein	7.51533	-1.07946	-0.463417	0.178341	1.47745	5.95383	-0.145934	0.046276	0.591956	2.44058
AT2G36355	Family of unknown function (DUF662)	7.09961	-0.364287	-0.656821	-1.20354	-1.49553	7.06285	-0.13692	0.0657442	-0.512691	-1.24221
AT2G36570	Leucine-rich repeat protein kinase family protein	11.3426	0.779509	0.928691	-0.503851	-2.27522	10.7698	0.435668	0.9523	0.65264	-1.46949	down
AT2G36620	ribosomal protein L24	10.8005	-0.477919	-0.466518	-0.578492	-1.208	9.65198	-0.353219	-0.486971	-0.453156	-1.11101
AT2G36690	2-oxoglutarate (2OG) and Fe(II)-dependent oxygenase superfamily protein	8.63909	-2.15277	-3.3948	-3.37295	-3.66606	5.09527	0.0260682	0.00672857	-0.216154	-0.104763
AT2G36870	xyloglucan endotransglucosylase/hydrolase 32	6.18979	0.211113	0.0564641	-1.26544	-1.35122	8.26694	0.174613	0.0664118	-0.645881	-2.51685	down
AT2G36890	Duplicated homeodomain-like superfamily protein	9.65352	-0.238894	-0.579432	-0.944264	-1.43498	6.63457	-0.0480268	0.144007	0.0415043	-0.373003
AT2G37100	protamine P1 family protein	7.7906	-0.202577	-0.202253	-0.822456	-1.07686	8.64662	-0.637029	-1.03635	-2.13913	-3.24743	down
AT2G37130	Peroxidase superfamily protein	12.0943	0.0650033	-1.0041	-1.52512	-0.990144	8.2816	0.101796	-0.789218	-1.71562	-2.07376	down
AT2G37170	plasma membrane intrinsic protein 2	14.9702	0.191129	-0.238694	-1.19367	-1.19897	12.272	-0.360699	-1.35194	-0.855726	-3.48389		hit
AT2G37280	pleiotropic drug resistance 5	8.17375	-0.0850832	-0.0929765	-0.495429	-1.1172	6.03805	0.0633355	0.292041	0.138183	-0.516593
AT2G37330	aluminum sensitive 3	9.16824	0.596313	0.310403	-0.493211	-1.4483	9.02302	0.317721	0.393281	-0.0110539	-0.499594
AT2G37380		8.94276	0.173454	0.0202477	-0.252677	-1.3823	9.82216	-0.613585	-1.34324	-1.95191	-1.5745	down
AT2G37390	Chloroplast-targeted copper chaperone protein	7.94616	-0.504066	-0.226164	-0.778408	-1.81701	8.31321	-0.0115665	-0.0800561	-1.26099	-2.24696
AT2G37430	C2H2 and C2HC zinc fingers superfamily protein	7.15627	-0.653774	-1.63557	-2.14731	-1.73922	6.61115	-1.26199	-1.11303	-1.73623	-1.45094
AT2G37460	nodulin MtN21 /EamA-like transporter family protein	10.5297	-0.429612	-0.626987	-1.30376	-1.74628	8.67433	-0.188063	0.174439	-1.00809	-1.86948	down
AT2G37510	RNA-binding (RRM/RBD/RNP motifs) family protein	7.8362	-0.250537	-0.260062	-0.55854	-1.15235	7.7261	-0.254618	-0.198359	-0.87457	-1.75424
AT2G37590	DNA binding with one finger 2.4	8.31352	0.0226157	-0.0700198	-1.13197	-1.4259	7.44592	0.0386711	0.00228978	0.356965	0.165946
AT2G37700	Fatty acid hydroxylase superfamily	5.77935	-0.219028	-0.566141	-1.02835	-1.13366	5.15095	-0.464886	-0.40324	-0.44106	-0.444968
AT2G37740	zinc-finger protein 10	8.62513	-0.369292	-0.756602	-1.3129	-0.790022	5.09067	-0.114451	-0.0416723	0.0566142	0.0568381
AT2G37820	Cysteine/Histidine-rich C1 domain family protein	6.81918	0.0015623	-0.384888	-0.707745	-1.23002	4.87439	0.0438337	-0.0217296	0.254563	0.0104362
AT2G37925	copper transporter 4	7.91549	0.0105648	-0.0139755	-0.458755	-1.20511	6.38065	0.0818346	0.0626263	-0.242928	-0.87187
AT2G37940	Arabidopsis Inositol phosphorylceramide synthase 2	11.3503	-0.0611831	-0.442073	-0.744934	-1.38334	11.1155	-0.151972	0.0404311	-0.949662	-0.637662
AT2G37950	RING/FYVE/PHD zinc finger superfamily protein	7.69907	-0.0272726	-0.167049	-0.769288	-1.66667	8.27368	-0.140507	-0.307463	-1.18786	-2.55506
AT2G37960		6.24238	0.0741681	-0.00507627	-0.703743	-1.10432	6.28813	-0.295547	-0.427981	-0.886115	-1.53406
AT2G37975	Yos1-like protein	10.4204	0.0283382	-0.228783	-0.568774	-1.08396	9.89033	0.0908306	0.088765	-0.031461	0.133009
AT2G38120	Transmembrane amino acid transporter family protein	11.7193	0.0246867	0.0585808	-0.806498	-2.2112	10.9842	-0.448298	-0.373899	-0.63287	-3.11938	down
AT2G38140	plastid-specific ribosomal protein 4	10.6285	0.101684	-0.101214	-0.691213	-1.0307	14.2986	-0.159325	-0.773782	-1.04827	-2.24468
AT2G38160		7.59259	0.132083	0.119339	-0.952322	-1.95684	7.52321	-0.217023	-0.203464	-1.26476	-2.28232
AT2G38210	putative PDX1-like protein 4	7.72055	-0.355862	-1.19899	-0.849386	-0.420453	10.0535	-0.224163	-0.939617	-2.33838	-3.02268
AT2G38300	myb-like HTH transcriptional regulator family protein	8.44106	-0.829327	-1.22986	-2.02667	-2.71261	7.61014	-0.170207	-0.602369	-1.50076	-1.29315	down
AT2G38310	PYR1-like 4	9.52065	-0.630878	-1.51712	-3.6149	-3.76625	7.97358	-0.650727	-0.903282	-2.40149	-2.90631	down
AT2G38320	TRICHOME BIREFRINGENCE-LIKE 34	7.73878	-0.518818	-0.776972	-1.66348	-2.2195	6.46652	-0.344597	-0.214589	-0.651147	-1.30004	down
AT2G38380	Peroxidase superfamily protein	13.3557	-0.369074	-1.00818	-2.02645	-2.33666	9.35611	0.143673	-1.78751	-1.82477	-1.9641	down
AT2G38390	Peroxidase superfamily protein	12.648	-0.835312	-1.58224	-2.07902	-2.09564	9.14051	0.146557	-2.77365	-3.55313	-3.62158
AT2G38470	WRKY DNA-binding protein 33	11.7001	0.135305	-0.948414	-1.17842	-0.268243	11.9231	-0.190891	0.673557	-1.37158	0.184628		hit
AT2G38510	MATE efflux family protein	6.66593	-1.04966	-0.987857	-1.33501	-1.72768	4.79184	0.300381	0.000808822	0.279677	0.029695
AT2G38600	HAD superfamily, subfamily IIIB acid phosphatase	11.1565	-0.0773992	-1.18025	-3.60019	-3.36867	6.28577	-0.139111	-0.208211	-0.0891382	-0.0755342
AT2G38620	cyclin-dependent kinase B1;2	8.73399	0.0285459	0.039933	-0.842279	-2.25275	7.82349	-0.01025	-0.19949	-1.02652	-2.21887	down
AT2G38810	histone H2A 8	10.7927	-0.287191	-0.346634	-0.733064	-1.80143	10.0926	-0.380454	-0.910909	-1.04524	-2.1652
AT2G38823		10.6826	0.208793	-2.39117	-3.70891	-3.3283	5.56008	-0.231233	-0.268527	-0.25978	0.423273
AT2G38860	Class I glutamine amidotransferase-like superfamily protein	8.40325	0.350859	-0.591343	-2.39233	-2.57364	8.01644	-0.0982693	-0.51263	-1.67961	-2.42971
AT2G38940	phosphate transporter 1;4	8.23891	0.330213	-0.102154	-0.773873	-1.03754	6.83623	-0.860539	-0.814891	-0.142823	-0.936388	down
AT2G38970	Zinc finger (C3HC4-type RING finger) family protein	9.99537	0.375997	0.553885	-0.724146	-1.93193	9.96026	-0.154148	-0.48603	-1.22972	-2.94938
AT2G39000	Acyl-CoA N-acyltransferases (NAT) superfamily protein	9.10253	-0.504955	-1.09569	-1.1821	-1.37848	10.5389	0.195963	-0.12313	-1.08855	-0.647748
AT2G39040	Peroxidase superfamily protein	9.64347	0.398144	0.0335875	-0.0612898	-1.58987	4.93532	0.0134993	-0.204033	0.132244	-0.036359
AT2G39180	CRINKLY4 related 2	8.49838	-0.239133	-0.459862	-1.56566	-2.83819	7.16983	0.00493824	-0.0212634	-1.34276	-2.07506	down
AT2G39200	Seven transmembrane MLO family protein	10.7023	-0.0487256	-1.27397	-1.59258	-1.50659	6.46573	-0.829767	-0.91938	-0.0181479	0.390076
AT2G39220	PATATIN-like protein 6	9.79362	0.0917628	-0.015461	-1.17815	-2.7889	9.69676	0.00942992	-0.0338884	-1.00329	-1.57398
AT2G39280	Ypt/Rab-GAP domain of gyp1p superfamily protein	7.18813	-0.364287	-0.387807	-1.07808	-0.979666	7.47953	-0.129058	-0.06723	-0.24995	-1.46892
AT2G39300		9.82245	-0.27908	-0.24595	-0.474411	-1.20247	7.7574	-0.144761	-0.220022	-0.195145	-0.807055
AT2G39380	exocyst subunit exo70 family protein H2	9.17016	0.516794	-0.773902	-1.93805	-1.32242	5.20454	-0.104043	-0.260138	-0.197196	-0.0808994	down
AT2G39430	Disease resistance-responsive (dirigent-like protein) family protein	11.3574	0.806153	0.512371	-0.740751	-2.6218	6.32637	0.174946	-0.0403362	-1.02594	-0.962173	down
AT2G39460	ribosomal protein L23AA	16.0792	-0.480652	-0.566439	-0.93518	-1.41703	14.987	-0.346591	-0.37442	-0.498115	-1.46029
AT2G39518	Uncharacterised protein family (UPF0497)	9.25843	0.133477	-1.24723	-1.48138	-1.5699	6.08142	-1.00176	-0.884801	-1.11541	-0.838469
AT2G39530	Uncharacterised protein family (UPF0497)	8.84396	-0.833009	-1.92368	-3.48785	-3.76123	4.73738	-0.00500726	0.28163	0.117982	0.120909	down
AT2G39570	ACT domain-containing protein	11.571	-0.610468	-1.37651	-1.33014	-0.757737	10.9842	-0.192535	-0.296922	-0.767303	0.253338
AT2G39650	Protein of unknown function (DUF506)	10.9861	-0.36537	-1.02717	-0.953133	-0.382302	11.2137	-0.59135	0.366217	-1.17138	-1.01737
AT2G39681	TAS2; other RNA	9.43803	-1.21575	-0.979796	-0.207631	-0.272432	9.67015	-0.383452	0.270957	0.223673	-0.361888	down
AT2G39700	expansin A4	12.689	0.424738	0.553206	-0.443851	-3.03352	10.6041	0.0153974	0.0105217	0.244557	-1.66617	down
AT2G39750	S-adenosyl-L-methionine-dependent methyltransferases superfamily protein	8.95648	0.132441	0.262317	-0.579102	-1.11071	9.42656	0.00383528	-0.162696	-0.627897	-1.8465
AT2G39795	Mitochondrial glycoprotein family protein	10.5754	-0.504781	-0.496941	-0.640467	-1.03606	9.88119	-0.306974	-0.479505	-1.11827	-1.61512
AT2G39870		11.0523	-0.00919763	0.120132	-0.452451	-1.0396	10.7032	0.572992	0.755661	0.124544	-1.43297	down
AT2G39880	myb domain protein 25	7.21076	-0.150961	-0.0891389	-0.644713	-1.42826	7.72962	-0.241092	-0.518121	-1.07162	-2.20434	down
AT2G40095	Alpha/beta hydrolase related protein	7.35678	0.131524	-0.839527	-1.13053	-0.20215	6.68955	-0.364951	-0.2895	-1.22988	-1.04702
AT2G40140	zinc finger (CCCH-type) family protein	7.63904	-1.12646	-0.977641	-1.55141	-1.11827	7.08933	-0.73477	0.153292	-0.9449	-0.377315
AT2G40150	TRICHOME BIREFRINGENCE-LIKE 28	7.60074	-0.142911	-0.373803	-1.06722	-1.87389	7.09742	0.11264	-0.137043	-1.08638	-1.77885	down
AT2G40200	basic helix-loop-helix (bHLH) DNA-binding superfamily protein	6.52799	-0.176475	-0.0993088	-0.763886	-1.02123	6.05962	0.220305	0.109068	0.501848	-0.422144
AT2G40205	Ribosomal protein L41 family	15.5118	-0.43374	-0.420846	-0.537291	-1.01146	13.8484	-0.211992	-0.163194	-0.158085	-1.36493
AT2G40230	HXXXD-type acyl-transferase family protein	8.85722	0.146763	-0.0142777	-0.516346	-1.03716	8.3617	-0.175297	-0.837135	-0.573185	-0.810013
AT2G40260	Homeodomain-like superfamily protein	8.33755	-0.3664	-0.575004	-0.962855	-1.01884	6.91344	-0.0872498	-0.310291	-0.851067	-0.825087	down
AT2G40330	PYR1-like 6	10.3422	-3.20088	-4.33458	-5.49029	-5.52555	6.70829	-0.886466	-0.748835	-0.845104	-1.52625	down
AT2G40480	Plant protein of unknown function (DUF827)	9.33284	0.196668	-0.0908121	-1.09435	-2.52302	8.24954	0.294599	0.717839	0.839858	-1.17619
AT2G40600	appr-1-p processing enzyme family protein	11.1028	-0.0122607	-0.20539	-0.60142	-1.03977	11.8299	0.226704	-0.35641	-0.884116	-1.47492
AT2G40660	Nucleic acid-binding, OB-fold-like protein	10.8732	-0.363315	-0.21137	-0.756773	-1.2939	10.5778	-0.357338	-0.338558	-0.536665	-1.44517
AT2G40740	WRKY DNA-binding protein 55	6.81735	2.1613	-0.537158	-0.582797	-1.03575	6.32689	0.0342842	-0.500143	-0.911544	-0.945398
AT2G40750	WRKY DNA-binding protein 54	9.10998	-0.00579939	-0.983354	-3.38647	-3.39032	11.3722	0.496543	0.215771	-2.84869	-6.13875
AT2G40765		10.0776	-0.291481	-0.770858	-0.756814	-1.36603	9.02246	-0.228908	-0.535999	-0.830318	-0.654035
AT2G41010	calmodulin (CAM)-binding protein of 25 kDa	11.5269	-0.776242	-1.06023	-2.10739	-1.76297	10.9318	-0.586436	0.254517	-0.460682	-0.698805		hit
AT2G41090	Calcium-binding EF-hand family protein	7.72242	0.22144	-0.546014	-1.48995	-1.67355	16.2129	-0.201199	-0.925697	-4.10481	-9.36856	down
AT2G41100	Calcium-binding EF hand family protein	13.011	-0.213972	-2.09017	-3.34907	-2.98606	14.005	-0.25767	0.343493	-2.55349	-2.7444
AT2G41310	response regulator 3	6.75015	-0.722609	-0.4756	-0.69339	-1.03764	5.73783	-0.2712	-0.241332	-0.123278	-0.358092
AT2G41350		9.61387	-0.241198	-0.400218	-0.651514	-1.05414	9.63115	-0.183227	-0.305159	-0.318803	-0.902364
AT2G41370	Ankyrin repeat family protein / BTB/POZ domain-containing protein	7.86313	-0.171849	-0.804725	-2.27352	-2.81272	8.03696	-0.353101	-0.60127	-0.984261	-1.25486	down
AT2G41420	proline-rich family protein	12.6176	0.218001	-0.114258	-0.516084	-1.05452	12.9011	0.195881	0.218329	-0.0414069	-0.198735
AT2G41430	dehydration-induced protein (ERD15)	16.0971	-0.799799	-1.01297	-1.08025	-1.13367	16.4486	0.0306003	0.495637	0.427	0.105726		hit
AT2G41480	Peroxidase superfamily protein	12.2388	0.230293	-0.460648	-2.34475	-4.50316	6.54595	-0.50522	-0.0363067	-0.0472974	-0.444936	down
AT2G41510	cytokinin oxidase/dehydrogenase 1	6.69711	0.136758	-0.172946	-1.00134	-1.32469	5.61914	0.111987	0.10063	-0.355026	-0.441291
AT2G41560	autoinhibited Ca(2+)-ATPase, isoform 4	8.98441	-0.981925	-1.25496	-1.69329	-1.51835	10.5447	0.157449	-0.0334581	-0.875695	-1.88575
AT2G41640	Glycosyltransferase family 61 protein	10.0525	-0.812434	-1.20238	-1.16266	0.0733711	10.3388	-0.0885898	1.15609	-0.371056	0.61624
AT2G41650		13.3505	-0.290511	-0.211787	-0.197789	-1.16755	12.3376	-0.210949	0.202126	0.189119	-1.38146
AT2G41800	Protein of unknown function, DUF642	10.9335	-0.140915	-0.0565129	-0.310543	-1.2529	5.32514	-0.227289	1.08493	1.19943	1.75425
AT2G41810	Protein of unknown function, DUF642	11.4722	-0.692552	-1.61846	-2.41375	-2.33176	5.67829	-0.625396	-0.342561	-0.590819	-0.396095
AT2G41820	Leucine-rich repeat protein kinase family protein	10.14	0.337428	0.365547	-0.303729	-1.67823	10.4783	-0.106146	-0.112636	-0.292669	-2.41183	down
AT2G41890	curculin-like (mannose-binding) lectin family protein / PAN domain-containing protein	9.95287	-0.297494	-0.441804	-0.846572	-1.08526	9.76357	0.0614121	0.213148	-0.327253	-0.813928
AT2G41950		7.69251	0.171176	0.29372	-0.251065	-1.1649	10.5429	-0.738034	-1.56628	-2.23973	-3.523	down
AT2G41970	Protein kinase superfamily protein	8.44458	0.944989	0.160602	-0.296842	-1.25479	5.06211	-0.186935	0.00991296	0.665428	0.978415
AT2G42040		10.5942	0.0358619	-0.089397	-0.514204	-1.43898	11.1207	-0.189951	-0.210097	-0.541578	-1.64478
AT2G42060	Cysteine/Histidine-rich C1 domain family protein	9.78883	-0.297203	-2.41319	-3.74574	-3.73255	5.3529	-0.346804	-0.501427	-0.665611	-0.598514
AT2G42110		8.83953	-0.0224765	-0.175905	-1.03851	-2.76553	7.98841	-0.214427	-0.338841	-1.30276	-2.67495	down
AT2G42280	basic helix-loop-helix (bHLH) DNA-binding superfamily protein	8.68053	-0.983293	-1.75489	-2.2636	-2.10236	8.44014	-0.632571	-0.664121	-1.00169	-0.842155	down
AT2G42350	RING/U-box superfamily protein	10.3321	0.168011	-1.30296	-1.69945	-1.58453	6.21118	-0.164901	-0.141172	-0.537964	-0.663682	down
AT2G42360	RING/U-box superfamily protein	7.47656	0.484767	-0.590413	-1.00144	-0.911271	6.99477	-0.136065	-0.104981	-1.25807	-1.38759
AT2G42580	tetratricopetide-repeat thioredoxin-like 3	9.67179	-0.243533	-0.430893	-0.946834	-1.56694	10.3037	0.112271	-0.0936649	-1.41565	-2.70765
AT2G42590	general regulatory factor 9	11.2967	0.167569	-0.146957	-0.638305	-1.05406	12.4523	-0.0293809	-0.148053	-0.479597	-0.697325
AT2G42610	Protein of unknown function (DUF640)	9.28609	0.773486	0.871757	-0.188737	-1.16548	11.6887	-0.222019	-0.398235	-2.16748	-3.00732	down
AT2G42660	Homeodomain-like superfamily protein	9.18106	-0.0334843	-0.564996	-1.03534	-1.346	5.71885	0.22061	0.220544	0.176241	0.413623
AT2G42760		8.99736	-2.50578	-2.12512	-2.6099	-2.7586	7.79056	-2.10696	0.312838	-0.921949	-1.31754
AT2G42770	Peroxisomal membrane 22 kDa (Mpv17/PMP22) family protein	8.35692	-0.0357572	-0.0820335	-0.632267	-1.43486	9.89463	-0.0462164	-0.617819	-1.40494	-2.23691	down
AT2G43000	NAC domain containing protein 42	8.02814	1.79942	0.384055	-1.55076	-1.83702	6.97557	-0.156157	-0.978022	-1.61988	-1.70346
AT2G43050	Plant invertase/pectin methylesterase inhibitor superfamily	8.10108	0.98418	0.648981	-0.899921	-1.14996	6.48956	-0.129413	-0.806771	0.755539	0.186972
AT2G43100	isopropylmalate isomerase 2	10.7625	-0.500489	-0.977803	-2.60508	-4.41537	10.2528	-0.0350748	-0.00589656	-1.56615	-3.61719	down
AT2G43110		9.74223	-0.644584	-0.50762	-0.912374	-1.38008	8.92568	-0.576361	-0.371411	-0.725604	-1.65259
AT2G43150	Proline-rich extensin-like family protein	16.4922	0.0580743	-0.293106	-1.31161	-2.06504	12.679	-0.233853	-1.50541	-2.51847	-3.60613
AT2G43360	Radical SAM superfamily protein	11.6066	-0.124218	-0.212484	-0.443598	-1.58171	11.2917	-0.403432	-0.567214	-1.28055	-3.63424	down
AT2G43460	Ribosomal L38e protein family	15.8799	-0.399476	-0.58448	-0.980724	-1.45308	14.7853	-0.578653	-0.630721	-0.699627	-1.45274
AT2G43480	Peroxidase superfamily protein	7.7022	0.165578	0.496142	0.054705	-1.23368	5.50556	0.259621	-0.060542	-0.135391	-0.0911104
AT2G43535	Scorpion toxin-like knottin superfamily protein	14.4121	-0.142745	-0.346597	-0.485959	-1.03398	11.8137	-0.343031	-0.357722	-0.987273	-2.45779
AT2G43550	Scorpion toxin-like knottin superfamily protein	7.89964	0.0793186	-0.0417979	-0.665825	-2.0815	11.3411	0.0297853	-0.372594	-2.25455	-5.32889	down
AT2G43600	Chitinase family protein	9.20524	-0.419726	-0.84975	-1.85953	-3.66589	5.40525	-0.300951	-0.488168	-0.550616	-0.338525
AT2G43610	Chitinase family protein	15.8082	-0.052699	-0.895362	-1.69446	-2.04953	8.83467	-0.262317	0.231995	0.541331	0.443792	down
AT2G43620	Chitinase family protein	10.4653	-0.226919	-0.928533	-1.8896	-1.84523	8.86673	-0.0748811	-0.369619	0.334759	0.191386
AT2G43880	Pectin lyase-like superfamily protein	10.1025	0.253753	-0.00447477	0.0494104	-1.39048	4.94939	-0.303446	-0.106514	-0.23635	-0.287934
AT2G43890	Pectin lyase-like superfamily protein	7.76033	-0.451959	-0.871395	-1.0388	-1.38563	4.73115	0.0333798	0.149956	0.164203	0.123837
AT2G43910	HARMLESS TO OZONE LAYER 1	12.7008	-0.765313	-1.69805	-2.76138	-3.36816	12.6186	-0.190406	-0.488401	-1.57863	-3.04778
AT2G43920	S-adenosyl-L-methionine-dependent methyltransferases superfamily protein	10.1091	0.588069	-2.07913	-2.63218	-2.55781	10.0447	0.172253	-0.103495	-0.668481	-1.3603
AT2G43940	S-adenosyl-L-methionine-dependent methyltransferases superfamily protein	10.7651	-0.338021	-0.556929	-0.727377	-1.4167	9.10775	0.0473186	-0.000292426	-0.147725	-1.10051
AT2G44190	Family of unknown function (DUF566)	7.78161	-0.110869	0.15409	-0.832759	-1.8901	7.51038	-0.172688	-0.335023	-0.768521	-1.53427
AT2G44230	Plant protein of unknown function (DUF946)	9.02101	0.743236	0.0304034	-0.611593	-1.11535	11.2152	0.317675	-0.206468	-1.2065	-2.76054	down
AT2G44340	VQ motif-containing protein	6.01098	-0.409639	-1.06548	-1.15046	-0.906862	5.19015	-0.50676	-0.488808	-0.534387	-0.577304
AT2G44370	Cysteine/Histidine-rich C1 domain family protein	10.6891	-1.03533	-2.68963	-4.38591	-4.13386	6.02426	-0.256795	0.0701305	-1.04595	-1.54288
AT2G44380	Cysteine/Histidine-rich C1 domain family protein	10.8087	-0.808405	-2.31169	-2.62303	-1.9034	6.02829	0.174536	0.11957	-1.02882	-0.788007	down
AT2G44490	Glycosyl hydrolase superfamily protein	8.81067	-0.494449	-1.30174	-1.59758	-0.822218	10.0811	-0.577646	-0.693055	-2.0213	-0.615867
AT2G44500	O-fucosyltransferase family protein	11.5204	0.11026	-0.370951	-1.11047	-1.15807	11.3367	0.0596827	0.507986	-0.270177	-1.5055
AT2G44578	RING/U-box superfamily protein	10.0124	-0.132334	-2.32584	-4.22616	-3.85094	8.13782	-0.682722	0.459685	-1.16935	-2.32332
AT2G44580	zinc ion binding	8.22957	-0.320028	-0.287682	-0.784264	-1.7561	8.96176	-0.506942	-1.06956	-1.97629	-3.33243
AT2G44581	RING/U-box superfamily protein	8.16639	-0.0152984	-1.63497	-2.78956	-2.82638	6.75794	-0.565766	0.332202	-0.964531	-1.37209
AT2G44650	chloroplast chaperonin 10	11.513	-0.4893	-0.689906	-0.711547	-1.08074	13.729	-0.232942	-0.530909	-1.29011	-1.81645
AT2G44690	Arabidopsis RAC-like 9	8.25334	-0.188807	-0.476992	-1.17107	-1.98006	7.37826	0.0321458	0.119319	-0.30887	-1.28187
AT2G44790	uclacyanin 2	12.265	0.207144	-0.878742	-1.88883	-1.96807	7.1295	-0.848192	-1.55686	-1.30093	-1.42251	down
AT2G44830	Protein kinase superfamily protein	9.24983	0.222731	0.229816	-0.552348	-1.62126	8.19133	0.0904521	0.0401252	0.086252	-1.88657
AT2G44840	ethylene-responsive element binding factor 13	10.9807	-1.36249	-2.44423	-4.77904	-4.51676	10.7875	-1.45472	-0.173223	-2.53703	-3.27526
AT2G44940	Integrase-type DNA-binding superfamily protein	10.2149	0.847344	0.780112	-0.178325	-2.26004	8.46294	0.189759	-0.166096	-0.496361	-2.37714	down
AT2G45070	Preprotein translocase Sec, Sec61-beta subunit protein	14.81	-0.223406	-0.457117	-0.883318	-1.68638	13.9555	0.0583177	-0.312847	-0.45129	-0.825891
AT2G45080	cyclin p3;1	7.60545	-1.07942	-1.63198	-2.35765	-2.38175	7.19716	-0.383901	-0.183448	-1.38228	-1.96256
AT2G45170	AUTOPHAGY 8E	12.9175	0.344258	-1.26041	-1.78139	-1.31772	12.4917	-0.387197	-0.289432	-0.330123	-0.187172
AT2G45180	Bifunctional inhibitor/lipid-transfer protein/seed storage 2S albumin superfamily	9.67772	-0.738691	-1.72471	-3.02038	-4.45834	16.5463	-0.610357	-1.00904	-4.0401	-6.96747
AT2G45220	Plant invertase/pectin methylesterase inhibitor superfamily	11.4345	0.37133	-1.63091	-2.83654	-3.41703	7.77253	-0.290924	-1.43664	0.517337	0.324619
AT2G45280	RAS associated with diabetes protein 51C	8.57141	-0.57479	-0.517947	-0.737753	-1.14464	8.25361	-0.160995	-0.0751651	0.267163	-0.0838002
AT2G45310	UDP-D-glucuronate 4-epimerase 4	9.3644	0.251406	0.146025	-0.912747	-1.7634	8.28491	-0.170737	-0.269989	-0.635023	-0.403905
AT2G45330	RNA 2'-phosphotransferase, Tpt1 / KptA family	10.9827	-0.380075	-0.979752	-1.0174	-1.08058	9.81766	-0.005623	-0.0633453	-0.151004	0.21339
AT2G45360	Protein of unknown function (DUF1442)	10.6314	-2.27592	-2.5821	-1.11393	0.0244413	5.85544	-0.4503	-0.620296	0.676725	2.7732
AT2G45400	NAD(P)-binding Rossmann-fold superfamily protein	11.1195	-0.16829	-0.980558	-1.65238	-1.98389	8.47117	-0.0274852	0.195273	-0.065621	0.0105055
AT2G45430	AT-hook motif nuclear-localized protein 22	11.4766	0.114474	-0.198583	-0.541681	-1.07974	5.48137	-0.164569	-0.247254	-0.377524	-0.433937
AT2G45470	FASCICLIN-like arabinogalactan protein 8	9.21013	0.185851	-0.0787369	-1.53515	-2.31485	10.9658	-0.329967	-0.99046	-1.74417	-3.69924	down
AT2G45550	cytochrome P450, family 76, subfamily C, polypeptide 4	7.88936	0.557991	-2.47157	-2.8692	-3.03663	4.84539	0.338917	-0.142352	0.0845705	-0.0356097
AT2G45590	Protein kinase superfamily protein	9.71285	-0.158369	-0.0933247	-0.859876	-1.10687	11.113	0.149704	-0.21921	-0.456155	-1.52417
AT2G45750	S-adenosyl-L-methionine-dependent methyltransferases superfamily protein	10.2743	0.695398	0.285672	-0.312257	-1.51903	6.84889	-0.079872	-0.0119668	0.141346	-0.86599
AT2G45760	BON association protein 2	9.46312	0.187439	-1.23792	-1.49282	-1.42957	6.93676	-0.228169	-0.0207969	-0.676077	-0.453363
AT2G45860		11.3856	-0.875041	-1.11389	-0.685851	-0.733481	11.4194	-0.518454	-0.512062	-0.973626	-1.17956
AT2G45920	U-box domain-containing protein	10.9628	-0.73327	-1.48828	-1.26063	-0.210795	7.39426	0.0862522	0.859423	1.92314	3.27898
AT2G46150	Late embryogenesis abundant (LEA) hydroxyproline-rich glycoprotein family	8.54547	-0.088705	-0.508627	-0.59545	-1.342	6.04229	-0.058642	0.105171	0.530711	-0.487821
AT2G46160	RING/U-box superfamily protein	7.31157	0.190583	-0.146837	-0.730779	-1.27023	7.93247	0.104118	-0.25114	-0.631688	-1.77496
AT2G46290	Transducin/WD40 repeat-like superfamily protein	7.7377	-0.0212285	-0.213837	-0.888005	-1.18632	6.86356	-0.0314111	-0.130597	0.0612682	-0.294338
AT2G46330	arabinogalactan protein 16	11.3199	0.119099	-0.621382	-1.67284	-2.54332	11.4465	0.0234091	-0.311256	-2.09742	-2.86056	down
AT2G46380	Protein of unknown function (DUF3133)	6.55905	-0.0215442	0.13999	-0.674962	-1.0068	7.54718	-0.0687536	-0.194825	-0.692242	-1.85772
AT2G46400	WRKY DNA-binding protein 46	10.6403	-1.86496	-2.55968	-3.68814	-2.93304	10.0326	-1.0673	0.313023	-2.19816	-2.21787
AT2G46430	cyclic nucleotide gated channel 3	8.46221	0.2471	-1.28993	-2.09083	-1.66773	10.7247	0.419416	0.15185	-1.85737	-1.81493
AT2G46494	RING/U-box superfamily protein	7.48718	0.453199	-1.53849	-2.34224	-1.91349	5.22004	0.0398706	-0.276778	-0.302856	0.418081
AT2G46495	RING/U-box superfamily protein	7.97125	1.02563	-1.18353	-2.73977	-2.46091	5.59598	0.127001	-0.0105715	-0.264825	-0.209798
AT2G46510	ABA-inducible BHLH-type transcription factor	9.2899	-0.167376	-0.641147	-1.02187	-1.09404	10.8754	-0.23853	0.203574	-0.246884	0.0726809
AT2G46535		10.0116	0.0343739	-0.0330585	-0.360687	-1.16062	8.59214	0.199377	0.0484568	-0.461685	-1.98629
AT2G46600	Calcium-binding EF-hand family protein	7.93642	0.655348	-0.697206	-1.14352	-1.22161	8.48203	0.0818625	0.0831517	-0.407145	0.0850562
AT2G46630		11.088	0.103865	0.848257	0.238149	-1.04681	9.34008	-0.235148	-0.529946	-0.38933	-0.707556
AT2G46650	cytochrome B5 isoform C	12.4907	-0.446702	-1.07537	-2.21315	-4.1317	11.8722	-0.31625	-0.355287	-1.87903	-2.50804	down
AT2G46740	D-arabinono-1,4-lactone oxidase family protein	10.6805	-0.669835	-1.61704	-2.50587	-3.25609	5.76953	0.0432724	-0.460513	-0.74629	-0.510667	down
AT2G46750	D-arabinono-1,4-lactone oxidase family protein	8.73682	0.355631	-1.41946	-2.32211	-1.87284	5.74219	-0.291525	-0.705	-1.02206	-1.12071	down
AT2G46890	Protein of unknown function (DUF1295)	10.243	-0.0881452	-0.434557	-1.95069	-3.04873	7.99136	0.210153	-0.331332	-1.17737	-2.16455
AT2G47010		7.81121	0.647973	0.0305374	-1.83274	-2.62914	7.87968	0.217697	0.133329	-0.652052	-2.30998
AT2G47120	NAD(P)-binding Rossmann-fold superfamily protein	8.86418	-0.0117879	-0.217791	-0.74811	-1.21361	7.52467	0.331284	0.565121	0.232127	-0.349032
AT2G47130	NAD(P)-binding Rossmann-fold superfamily protein	9.99942	0.554267	-0.778479	-1.74208	-1.96467	8.75264	0.368044	-0.467512	-2.35601	-2.53223
AT2G47140	NAD(P)-binding Rossmann-fold superfamily protein	11.3246	-0.638152	-1.07967	-1.33852	-2.19061	6.49796	-0.441461	-0.881459	-1.28732	-1.18084
AT2G47170	Ras-related small GTP-binding family protein	14.1305	0.0928555	-0.0550945	-0.556488	-1.29403	13.707	0.0402078	-0.22914	-0.422237	-0.715023
AT2G47200		9.2872	0.233919	-0.741639	-1.17804	-1.12652	6.53322	-0.00130067	-0.714434	-0.969519	-1.07884
AT2G47320	Cyclophilin-like peptidyl-prolyl cis-trans isomerase family protein	12.7605	-0.0248653	-0.0833565	-0.490041	-1.33774	12.1685	-0.0614033	-0.203558	-0.458687	-1.15179
AT2G47370	Calcium-dependent phosphotriesterase superfamily protein	7.26809	0.00852213	-0.146587	-1.08146	-1.0844	8.68787	-0.0625655	-0.215998	-0.964531	-2.3863	down
AT2G47440	Tetratricopeptide repeat (TPR)-like superfamily protein	9.63415	0.554734	0.646912	-0.296894	-1.31712	11.473	0.720635	0.260128	-1.24128	-2.68785	down
AT2G47460	myb domain protein 12	6.60889	-0.907397	-1.28637	-1.30212	-1.28911	5.52096	0.161801	0.532053	0.671914	-0.0516623
AT2G47540	Pollen Ole e 1 allergen and extensin family protein	10.0667	0.506918	-0.208689	-0.754438	-2.16173	5.04531	-0.102767	-0.271243	-0.266471	-0.302047
AT2G47550	Plant invertase/pectin methylesterase inhibitor superfamily	9.9861	-1.01555	-1.52364	-1.7543	-1.39067	5.27635	0.00848834	0.0165602	0.0578188	0.255714
AT2G47560	RING/U-box superfamily protein	11.0631	-0.146079	-1.26456	-2.7686	-3.05293	10.4762	0.142806	-0.00518254	-0.421615	-1.08469
AT2G47670	Plant invertase/pectin methylesterase inhibitor superfamily protein	9.0343	0.429889	0.222458	-0.131517	-1.23	7.43816	0.714758	1.29268	1.71741	0.322264
AT2G47680	zinc finger (CCCH type) helicase family protein	7.71897	0.115633	0.342229	-0.596624	-1.20484	8.06402	-0.147192	-0.357018	-0.75551	-1.41345
AT2G47730	glutathione S-transferase phi 8	14.1787	0.413471	-0.305221	-1.11099	-2.03316	13.6296	0.0126072	-0.37186	-1.029	-1.12381
AT2G47860	Phototropic-responsive NPH3 family protein	9.9133	0.289601	0.353412	-0.565706	-1.3126	7.78939	-0.0344479	-0.311225	-0.197503	-1.23376
AT2G47920	Kinase interacting (KIP1-like) family protein	6.3242	0.176564	0.275563	-0.581441	-1.06128	7.31704	-0.060007	-0.0995303	-0.166124	0.0209792
AT2G47930	arabinogalactan protein 26	9.74648	0.360343	0.24946	-0.849109	-2.11092	11.7505	-0.325486	-0.641259	-1.444	-4.18876	down
AT2G48070	resistance to phytophthora 1	9.5616	0.187279	-0.102392	-0.851107	-1.16928	13.3107	-0.141038	-0.667448	-1.19494	-2.60407
AT2G48080	oxidoreductase, 2OG-Fe(II) oxygenase family protein	9.96991	-0.310734	-1.11056	-1.76359	-2.08049	5.99452	-0.405091	-0.234288	0.232787	0.127963
AT3G01070	early nodulin-like protein 16	9.27978	0.0463627	-0.0790983	-1.15617	-1.69269	6.60979	-0.258466	-0.0600775	-0.580029	-0.67393
AT3G01190	Peroxidase superfamily protein	14.0482	-0.727938	-1.78323	-2.67919	-3.25092	7.81102	0.19991	-0.211526	-0.186811	0.12376	down
AT3G01220	homeobox protein 20	11.1637	-0.555053	-0.934758	-1.56979	-1.99605	6.19623	-0.0687213	0.104874	-0.318686	-0.10501
AT3G01260	Galactose mutarotase-like superfamily protein	9.97875	-0.498486	-0.441434	-2.10993	-3.00331	5.13223	-0.385466	-0.324356	-0.338507	-0.612638
AT3G01290	SPFH/Band 7/PHB domain-containing membrane-associated protein family	12.9235	0.374982	-1.452	-3.04054	-3.20823	12.4832	-0.37932	-0.425945	-4.77478	-4.88466
AT3G01513		10.1137	0.620866	0.0507708	-0.715623	-1.40001	5.71351	-0.359549	-0.471025	-0.643786	-0.346742
AT3G01690	alpha/beta-Hydrolases superfamily protein	11.7457	-0.910636	-1.23232	-1.56501	-2.18672	11.4533	0.177631	0.0612129	-0.0704243	-1.5985	down
AT3G01710	TPX2 (targeting protein for Xklp2) protein family	6.78422	-0.155515	-0.0376655	-0.658762	-1.12678	6.86976	-0.147495	-0.269322	-0.893928	-1.46524
AT3G01730		7.22197	1.13924	0.0180919	-0.970353	-2.14697	5.01272	-0.0528957	-0.144934	0.058215	-0.251947
AT3G01830	Calcium-binding EF-hand family protein	8.37084	0.175875	-1.80865	-2.44153	-1.54247	10.7914	-1.6385	0.10516	-2.8426	-1.21621
AT3G01850	Aldolase-type TIM barrel family protein	8.72275	-0.0477665	-0.541514	-0.848589	-1.26418	8.85056	0.228301	0.160452	0.178824	-0.110953
AT3G01860		9.34049	0.339088	0.223747	-1.08347	-1.65619	9.60816	0.0186632	-0.398254	-1.41123	-3.54037
AT3G01870	Plant protein of unknown function (DUF946)	6.02447	-0.059617	-0.363522	-0.99987	-1.0228	5.44288	-0.243536	-0.23096	0.506578	1.17989
AT3G01910	sulfite oxidase	11.9946	-0.142598	-0.11047	-0.471372	-1.02921	12.1467	0.271693	0.231579	-0.0443182	-0.372605
AT3G01950	Protein of unknown function (DUF 3339)	9.98569	-0.0648232	-0.430833	-0.729038	-1.8182	7.5492	-0.23668	-0.640554	-0.812904	-1.32132
AT3G02020	aspartate kinase 3	12.6866	-0.811611	-1.54091	-3.98131	-6.78678	11.6997	0.368632	0.6211	-1.18797	-4.5571	down
AT3G02050	K+ uptake transporter 3	7.91411	0.38827	0.697824	-0.167643	-1.25612	9.51594	0.210142	-0.181388	-0.955635	-2.77273	down
AT3G02110	serine carboxypeptidase-like 25	7.81949	0.156158	0.22366	-0.531724	-1.15339	10.3479	-0.0700668	-0.0912535	-1.08018	-2.89573	down
AT3G02120	hydroxyproline-rich glycoprotein family protein	10.47	0.330759	0.0652352	-1.4203	-3.45726	9.58894	0.0288865	-0.39591	-1.2732	-3.7257
AT3G02140	AFP2 (ABI five-binding protein 2) family protein	9.57589	-0.536217	-1.1979	-1.2436	-0.896834	6.78267	0.139624	0.606169	1.69086	2.12354
AT3G02180	SPIRAL1-like3	12.4939	0.0673639	-0.080247	-0.468041	-1.36054	13.1403	0.0121271	-0.19572	-0.557594	-2.57652
AT3G02240		9.22441	-2.1136	-3.56369	-3.80495	-3.75996	5.34441	-0.223446	-0.386139	-0.263236	1.98001
AT3G02430	Protein of unknown function (DUF679)	6.44017	0.0538626	-0.587078	-1.37698	-1.55635	5.02186	-0.143573	-0.154682	-0.20148	-0.330223
AT3G02460	Ypt/Rab-GAP domain of gyp1p superfamily protein	7.19694	-0.386921	-0.724093	-0.833787	-1.17662	6.30391	0.100345	0.0385485	-0.413566	0.0245528
AT3G02530	TCP-1/cpn60 chaperonin family protein	10.8126	-0.15527	0.109327	-0.736311	-1.00286	9.89471	-0.0994363	-0.0804975	-0.103187	-0.391267
AT3G02580	sterol 1	12.0108	0.373003	0.17757	-0.437297	-1.05121	11.712	-0.183398	-0.587036	-0.66926	-1.05818	down
AT3G02640		11.1755	0.279442	0.199025	-0.936549	-3.39035	10.8086	0.180634	0.000533913	-1.12098	-4.25562	down
AT3G02790	zinc finger (C2H2 type) family protein	12.81	-0.640796	-0.999208	-1.00012	-1.84996	11.3812	-0.0714189	-0.00707199	-0.36742	-1.22426
AT3G02840	ARM repeat superfamily protein	9.02387	-1.49884	-2.35003	-2.85426	-1.49309	10.1331	-2.65737	0.202199	-2.00077	-0.719142
AT3G02850	STELAR K+ outward rectifier	8.42444	-0.184025	-0.264261	-1.15137	-1.59919	5.37028	-0.0556953	-0.141104	-0.0477632	0.248165
AT3G02870	Inositol monophosphatase family protein	8.94843	0.0278833	0.11407	-1.05798	-1.58071	9.70619	-0.374912	-0.51964	-0.726661	-0.941799
AT3G02880	Leucine-rich repeat protein kinase family protein	11.1091	0.0808765	-0.234888	-1.06791	-1.25467	10.2336	-0.0418847	-0.0354988	-0.872124	-1.14269
AT3G02885	GAST1 protein homolog 5	7.8575	-0.267198	-0.572937	-1.72906	-2.63227	6.43635	-0.239809	-0.626131	-0.88784	-1.19221
AT3G03000	EF hand calcium-binding protein family	9.72334	0.280776	-0.529231	-0.75576	-1.36725	9.75964	-0.389139	-1.34114	-2.49296	-2.55762
AT3G03050	cellulose synthase-like D3	10.9725	0.148916	-0.0157333	-0.601144	-1.30186	8.97893	0.230391	0.247995	-0.324795	-0.568123
AT3G03130		10.2296	-0.353804	-0.19696	-0.776839	-2.67451	8.43396	-0.137296	-0.259752	-1.17913	-2.6335	down
AT3G03180	Got1/Sft2-like vescicle transport protein family	9.61908	0.0292334	-0.403234	-0.882658	-1.18516	9.30116	0.0359451	-0.0107387	-0.0526481	-0.197665
AT3G03190	glutathione S-transferase F11	11.1207	-0.930658	-1.83786	-3.76196	-5.55106	9.95772	-0.377559	-0.00569365	-1.77953	-3.95345	down
AT3G03280		8.88233	-0.427954	-1.05587	-1.11425	-0.60221	5.14752	-0.112685	0.458209	0.321139	0.361406
AT3G03670	Peroxidase superfamily protein	11.4068	-1.78689	-4.21802	-5.88542	-5.08038	5.18381	-0.147908	1.25239	1.46849	0.207916	down
AT3G03680	C2 calcium/lipid-binding plant phosphoribosyltransferase family protein	10.174	-0.102069	0.248791	-0.69923	-2.26214	9.38659	-0.0241152	-0.181885	-0.364381	-1.06718
AT3G03852	pre-tRNA	12.4579	0.721625	0.130966	0.0376435	-2.13669	12.4897	-0.376847	-1.04577	-1.8732	-3.67986
AT3G03855		8.10415	-0.393933	-0.871674	-1.98355	-1.84055	7.3121	0.0877215	-0.239287	-0.987457	-1.63434
AT3G03910	glutamate dehydrogenase 3	6.14535	-0.532312	-0.740191	-0.824753	-1.10818	5.37672	0.393097	0.727682	0.798764	-0.0417087
AT3G04320	Kunitz family trypsin and protease inhibitor protein	12.0278	-0.918386	-1.90626	-3.09208	-4.40066	5.48807	-0.403816	-0.304877	-0.325014	-0.249405
AT3G04330	Kunitz family trypsin and protease inhibitor protein	6.83463	-0.272877	-0.401898	-1.1405	-1.44323	4.94186	-0.0108881	-0.106235	-0.0835978	-0.113985
AT3G04420	NAC domain containing protein 48	9.44974	-0.758389	-1.54141	-1.10285	0.502236	6.7578	-0.177252	-0.165588	-0.115549	2.68789
AT3G04570	AT-hook motif nuclear-localized protein 19	12.7723	0.0577235	-0.0448925	-0.564178	-1.00125	7.369	-0.180052	-1.68229	-1.68091	-1.50656
AT3G04640	glycine-rich protein	9.24855	-0.541201	-1.65004	-2.14949	-1.80371	9.7029	-0.0784322	0.921266	-0.58845	-0.583288
AT3G04720	pathogenesis-related 4	12.1278	-0.017694	-1.07719	-1.02025	-0.279188	11.6996	-1.54677	-3.69287	-5.04349	-3.3057
AT3G04770	40s ribosomal protein SA B	7.89965	-0.0753939	0.0410095	-0.858595	-1.00778	7.21809	-0.33322	-0.311558	-0.752125	-0.428175
AT3G04790	Ribose 5-phosphate isomerase, type A protein	6.60632	-0.911496	-0.763759	-1.25677	-0.665611	6.72651	-1.11578	-0.530094	-0.682114	0.252666	down
AT3G04920	Ribosomal protein S24e family protein	16.0841	-0.724523	-0.907142	-1.08304	-1.00063	14.8593	-0.509101	-0.205421	0.129201	-0.690245
AT3G04940	cysteine synthase D1	11.5609	-0.373954	-0.588229	-1.01447	-1.34033	11.8956	-0.0239919	0.0954116	-0.337422	-1.77966
AT3G05020	acyl carrier protein 1	13.528	-0.0573879	-0.183576	-0.327928	-1.09556	11.5178	0.0682068	0.44736	0.518764	-0.553744
AT3G05150	Major facilitator superfamily protein	9.05842	-0.826234	-1.56664	-3.07678	-3.83411	5.66071	-0.332413	-0.238538	0.270014	0.671589
AT3G05155	Major facilitator superfamily protein	6.65797	-0.289952	-0.830379	-1.15494	-1.25957	5.12782	-0.166856	-0.0912844	-0.36874	-0.335094
AT3G05230	Signal peptidase subunit	10.8029	-0.360583	-0.539407	-1.30705	-1.86787	10.1304	-0.303751	-0.393477	-0.959271	-1.47894
AT3G05320	O-fucosyltransferase family protein	8.36864	0.118381	-0.160445	-1.04264	-1.25616	7.8568	-0.00600415	-0.417527	-1.53545	-1.62437
AT3G05330	cyclin family	6.74838	-0.227626	0.0647053	-0.248748	-1.05813	6.75549	-0.135221	-0.0330192	-0.532903	-1.12414
AT3G05470	Actin-binding FH2 (formin homology 2) family protein	6.72389	-0.381421	-0.0744375	-0.71342	-1.07494	8.38183	0.0800411	-0.0258536	-0.829992	-2.5191	down
AT3G05560	Ribosomal L22e protein family	15.2107	-0.575533	-0.659672	-0.959792	-1.25427	13.7236	-0.3223	-0.384895	-0.472067	-1.26093
AT3G05590	ribosomal protein L18	16.3281	-0.365289	-0.516819	-0.833194	-1.0089	14.796	-0.1719	-0.194618	0.108792	-0.496127
AT3G05740	RECQ helicase l1	7.18985	-0.0265794	0.0579791	-0.696743	-1.00774	7.32764	-0.0906723	-0.587491	-1.04542	-1.94162		hit
AT3G05800	AtBS1(activation-tagged BRI1 suppressor 1)-interacting factor 1	8.81207	0.415575	-0.0782901	-0.609993	-2.05701	10.7581	0.00307901	-0.221574	-1.83956	-3.02568
AT3G05858		8.24254	0.390564	-0.490573	-1.22599	-1.54816	5.5263	-0.261675	-0.566135	-0.632253	-0.725726
AT3G05900	neurofilament protein-related	9.61237	-0.250346	-0.358165	-1.0924	-0.809936	8.92596	-0.270883	-0.270531	-0.92051	-1.38158	down
AT3G05910	Pectinacetylesterase family protein	9.41166	-0.602717	-1.19114	-1.84494	-2.20563	9.28895	-0.336129	-0.500441	-1.42398	-2.43059	down
AT3G05920	Heavy metal transport/detoxification superfamily protein	9.33251	0.195814	-0.488185	-1.13627	-2.60339	5.15539	-0.483386	-0.352062	-0.598232	-0.538538	down
AT3G05950	RmlC-like cupins superfamily protein	14.1405	-1.62689	-2.71888	-5.32412	-7.15647	6.1817	-1.09283	-1.36657	-1.16173	-0.840244
AT3G06020	Protein of unknown function (DUF3049)	9.40471	0.0895891	0.239068	-1.08539	-2.27766	7.76198	-0.351672	-0.0514098	-0.498806	-2.29905
AT3G06035	Glycoprotein membrane precursor GPI-anchored	12.4223	0.184365	0.297684	-0.467178	-1.38742	11.3385	0.285427	-0.0593513	-0.0826877	-2.32616
AT3G06040	Ribosomal protein L12/ ATP-dependent Clp protease adaptor protein ClpS family protein	12.8947	-0.793472	-0.851826	-0.816292	-1.02881	11.8878	-0.160371	-0.0479618	-0.283777	-1.08575	down
AT3G06130	Heavy metal transport/detoxification superfamily protein	7.18675	0.0758436	0.00101406	-0.785306	-1.25125	7.08108	0.236814	0.0105319	0.180907	-1.24547
AT3G06145		6.17033	0.188409	-0.442688	-1.20013	-1.12119	7.08287	-0.14376	-0.511555	-1.5034	-2.19846	down
AT3G06300	P4H isoform 2	10.913	-0.113348	-0.432575	-0.82668	-1.4321	9.04775	0.1698	0.0399544	-0.120151	-1.75285	down
AT3G06320	Ribosomal protein L33 family protein	11.4695	-0.594118	-0.592854	-0.425491	-1.05659	10.7864	-0.501752	-0.369983	-0.37456	-1.20534
AT3G06360	arabinogalactan protein 27	7.15089	0.424291	0.0954805	-0.843076	-1.2981	6.62998	0.189789	0.516377	0.0945332	-1.0436
AT3G06460	GNS1/SUR4 membrane protein family	8.99899	0.745137	0.559328	0.133993	-1.8487	4.95751	0.261387	0.221032	0.330793	0.484303
AT3G06470	GNS1/SUR4 membrane protein family	8.97169	0.0451083	-0.643411	-1.50662	-1.8565	10.1417	0.104498	-0.400139	-1.52928	-1.94856
AT3G06680	Ribosomal L29e protein family	12.7836	-0.133576	-0.226056	-0.339028	-1.3364	12.3624	-0.522818	-0.496212	-0.700009	-2.28643
AT3G06700	Ribosomal L29e protein family	16.0393	-0.196472	-0.407112	-0.771069	-1.25169	14.917	-0.366599	-0.425882	-0.283436	-1.28812	down
AT3G06740	GATA transcription factor 15	8.45806	-0.356369	-0.381876	-1.10225	-2.05138	8.62837	-0.0897756	-0.277199	-1.24835	-2.74604	down
AT3G06750	hydroxyproline-rich glycoprotein family protein	11.1194	-0.0666411	-0.567732	-2.33898	-4.36721	12.5166	-0.230148	-0.51389	-2.03558	-4.57026	down
AT3G06778	Chaperone DnaJ-domain superfamily protein	8.77108	-0.496328	-0.715288	-1.17005	-1.94488	7.61355	-0.151037	-0.447352	-0.659397	-0.0972228
AT3G06850	2-oxoacid dehydrogenases acyltransferase family protein	8.29574	-0.476231	-1.53221	-1.77289	-1.55322	6.74174	-0.0408013	0.102003	-0.232358	-0.293893
AT3G06890		9.41096	-0.0927197	-0.366006	-0.912223	-2.44473	9.43196	-0.87954	-0.333587	-2.14509	-3.55958
AT3G06930	protein arginine methyltransferase 4B	8.94987	-0.196641	-0.121575	-0.625491	-1.02657	8.81347	-0.487069	-0.741606	-0.869474	-0.915858	down
AT3G06962	other RNA	7.74714	0.04204	-0.389053	-0.943661	-1.67518	5.34318	0.0827196	0.375582	0.13002	0.0578358
AT3G06990	Cysteine/Histidine-rich C1 domain family protein	6.81908	-0.46539	-1.20793	-1.40307	-1.64558	5.5374	-0.301275	-0.32055	-0.488662	-0.445606
AT3G07000	Cysteine/Histidine-rich C1 domain family protein	7.65063	-0.160401	-1.04659	-2.19116	-2.58292	5.72051	-0.574971	-0.454487	-0.784172	-0.723188
AT3G07010	Pectin lyase-like superfamily protein	10.8611	0.135757	-0.050711	-0.441417	-1.38043	11.9696	-0.276377	-0.718071	-1.70633	-3.4781	down
AT3G07195	RPM1-interacting protein 4 (RIN4) family protein	8.57473	-0.570816	-2.26598	-2.91732	-2.71484	7.87905	-0.369086	0.193767	-2.31241	-1.0988
AT3G07340	basic helix-loop-helix (bHLH) DNA-binding superfamily protein	9.43402	0.0466996	-0.280983	-1.01036	-1.35479	8.99366	-0.293609	-0.588837	-1.12886	-2.77155
AT3G07425		8.33787	-0.176625	-0.678824	-1.14215	-1.83755	6.30241	-0.489085	-0.57556	-0.848055	-1.53467
AT3G07460	Protein of unknown function, DUF538	10.256	-0.0785863	-0.640414	-1.73888	-2.55744	12.3519	-0.162935	-0.426536	-2.87902	-4.43353	down
AT3G07470	Protein of unknown function, DUF538	11.6484	-0.0975184	-0.643141	-1.53612	-2.14476	13.2822	-0.067179	-0.00226404	-2.85627	-3.6594	down
AT3G07510		8.69126	0.550074	0.458308	-0.0998239	-1.31892	8.88532	-0.107889	-0.489537	-0.729873	-1.73699
AT3G07540	Actin-binding FH2 (formin homology 2) family protein	7.61485	0.385421	0.711274	-0.229386	-1.33526	8.01079	0.14473	0.0643263	-0.854084	-2.14945	down
AT3G07570	Cytochrome b561/ferric reductase transmembrane with DOMON related domain	9.75298	0.319874	-0.120535	-1.22886	-1.42974	8.59461	-0.131049	-0.406858	-0.668039	-0.706585
AT3G07580		8.22857	-0.0453717	-0.327965	-0.899803	-1.87125	7.99982	-0.0582552	-0.132571	-0.949803	-2.29099
AT3G07590	Small nuclear ribonucleoprotein family protein	11.1111	-0.49947	-0.769168	-0.839629	-1.04994	9.76802	-0.211349	0.0928007	-0.104835	0.235051
AT3G07600	Heavy metal transport/detoxification superfamily protein	7.39051	0.218625	-0.956504	-1.30093	-0.894045	5.22445	0.00773528	0.283228	-0.339182	0.190206
AT3G07900	O-fucosyltransferase family protein	7.88162	0.396536	-0.359153	-1.21436	-1.68955	4.84425	-0.0400265	-0.092641	-0.11709	0.180341
AT3G07990	serine carboxypeptidase-like 27	8.31631	-0.297365	-0.574974	-1.00718	-1.47458	8.20189	0.0556876	-0.497261	-1.15532	-2.51437	down
AT3G08040	MATE efflux family protein	11.1185	0.00360447	-0.0511392	-0.887503	-1.3695	6.11117	0.142737	0.352475	0.627006	0.90755	down
AT3G08600	Protein of unknown function (DUF1191)	8.5787	0.172501	0.0904509	-0.535664	-1.2007	9.55045	0.246879	-0.26084	-1.59596	-3.11767	down
AT3G08620	RNA-binding KH domain-containing protein	8.95982	0.0134802	-0.036614	-0.487932	-1.07396	9.07942	-0.110687	0.0153848	0.0119378	-0.663527
AT3G08680	Leucine-rich repeat protein kinase family protein	10.4189	0.145925	0.116228	-0.890728	-1.9099	10.0807	0.089152	-0.233966	-0.874899	-2.66834	down
AT3G08770	lipid transfer protein 6	9.32766	-0.193824	-0.289578	-1.01398	-1.96297	13.0682	0.307654	0.773166	1.19182	-0.514925	down	hit
AT3G08880		9.3078	-1.05472	-0.937345	-0.714301	-0.511009	9.27719	-0.207175	-0.0658406	0.0789584	0.720445
AT3G08890	Protein of unknown function, DUF538	9.75799	-0.379047	-0.797047	-1.12309	-1.43463	9.78366	-0.274472	-0.448069	-0.374867	-1.21766
AT3G09020	alpha 1,4-glycosyltransferase family protein	8.69431	-0.101782	-1.42084	-2.46031	-2.11553	9.0617	-0.256539	-0.0939322	-2.78001	-2.06969
AT3G09035	Concanavalin A-like lectin family protein	7.58985	-0.0461599	-0.290977	-1.09308	-1.92391	7.99505	-0.030944	-0.43379	-1.61911	-2.84872	down
AT3G09220	laccase 7	11.1401	0.991426	-0.531963	-1.89405	-2.36562	5.989	-0.128859	-1.09045	-0.288337	-1.28427	down
AT3G09260	Glycosyl hydrolase superfamily protein	16.168	0.169594	-0.0804198	-0.61368	-1.28205	12.2712	-0.660786	-1.66447	-1.92287	-3.91285	down
AT3G09270	glutathione S-transferase TAU 8	12.7077	0.127904	-0.923268	-1.15927	-2.28295	8.31673	-0.772434	-1.93735	-2.32587	-2.67621	down
AT3G09290	telomerase activator1	7.90572	-0.385785	-1.86722	-1.97918	-1.7969	5.013	0.0218597	0.0663161	-0.165708	-0.122737
AT3G09300	OSBP(oxysterol binding protein)-related protein 3B	11.5848	0.133546	0.231618	-0.609577	-1.18806	10.7169	-0.186352	-0.420437	-0.515696	-0.530093
AT3G09410	Pectinacetylesterase family protein	8.42734	-0.16444	-0.0525411	-0.741579	-1.15245	8.54583	-0.0697477	-0.274783	-0.639595	-1.85726	down
AT3G09470	Major facilitator superfamily protein	11.9026	-0.109961	-0.630719	-1.47779	-2.47186	11.1843	0.167534	-0.00393935	-0.642852	-2.16302
AT3G09490	Tetratricopeptide repeat (TPR)-like superfamily protein	9.80617	-0.272324	-0.804699	-1.08993	-1.65171	8.81105	-0.0729426	-0.831631	-1.73612	-2.6747
AT3G09500	Ribosomal L29 family protein	16.6286	-0.573959	-0.872757	-1.10583	-1.38929	15.1688	0.0317638	0.291429	0.0415889	-1.09857
AT3G09510	Ribonuclease H-like superfamily protein	5.95861	-0.832424	-1.02276	-1.04523	-0.995448	5.40313	-0.192787	-0.240395	0.363158	0.173492
AT3G09570	Lung seven transmembrane receptor family protein	9.60308	0.381761	0.374913	-0.172961	-1.10573	8.8036	-0.00844666	-0.306897	-0.504228	-0.555396
AT3G09680	Ribosomal protein S12/S23 family protein	9.02303	-0.276693	-0.194024	-0.857979	-1.53575	6.26228	-0.39104	-0.576907	-0.589807	-0.461057
AT3G09780	CRINKLY4 related 1	7.23087	-0.32921	-0.345989	-0.865078	-1.53455	7.51019	-0.765354	-0.923232	-1.61207	-2.2742
AT3G09830	Protein kinase superfamily protein	9.22463	-0.352435	-1.08342	-1.4651	-1.21424	9.11653	-0.312834	0.226027	-1.05309	-0.140142
AT3G09925	Pollen Ole e 1 allergen and extensin family protein	10.6631	0.733202	-0.372237	-0.565676	-1.54718	5.38361	-0.108028	-0.419966	-0.328367	-0.348349	down
AT3G09940	monodehydroascorbate reductase	10.3683	-0.242062	-0.991665	-2.79905	-4.08296	5.49432	-0.648318	-0.599278	-0.520779	-0.743312		hit
AT3G09960	Calcineurin-like metallo-phosphoesterase superfamily protein	7.97729	-0.313267	-1.20001	-2.03126	-1.94258	5.30426	0.242496	0.138435	0.0895837	-0.0402541
AT3G09980	Family of unknown function (DUF662)	11.6264	-0.594942	-0.640773	-0.854341	-1.02567	11.4735	-0.108615	0.229958	0.1259	-0.658039
AT3G10080	RmlC-like cupins superfamily protein	10.0032	0.673889	0.646623	-0.133292	-1.70936	10.7306	0.270625	0.140357	-0.443143	-2.916	down
AT3G10090	Nucleic acid-binding, OB-fold-like protein	13.1183	-0.444271	-0.401381	-0.5996	-1.48729	11.7608	-0.280639	-0.294899	-0.458961	-1.0998
AT3G10110	Mitochondrial import inner membrane translocase subunit Tim17/Tim22/Tim23 family protein	8.97465	-0.67771	-0.505662	-0.428057	-1.27253	8.03108	-0.362208	-0.359189	-0.871747	-1.36754
AT3G10120		8.75621	-0.3066	-0.536011	-0.900541	-1.28133	8.49101	0.0817588	1.12679	-0.2469	-2.09685
AT3G10260	Reticulon family protein	10.5988	-0.0208948	-0.479441	-0.81489	-1.67716	10.5527	0.238387	0.00800955	-0.74074	-1.36639
AT3G10320	Glycosyltransferase family 61 protein	7.80583	0.824459	-0.345769	-0.619856	-1.13216	6.50848	0.29415	0.965767	2.08386	1.79375
AT3G10520	haemoglobin 2	7.34597	-0.350302	-0.514751	-0.704303	-1.03534	9.81316	-0.549484	-0.937224	-3.06245	-3.7352	down
AT3G10525	LOSS OF GIANT CELLS FROM ORGANS	10.3459	-0.409465	-0.438489	-0.838159	-1.7947	11.3574	-0.11846	0.000249377	-0.402838	-1.66372
AT3G10610	Ribosomal S17 family protein	12.822	-0.041744	-0.0248356	-0.715324	-1.89478	11.5116	-0.512394	-0.54748	-0.732113	-2.34209
AT3G10720	Plant invertase/pectin methylesterase inhibitor superfamily	11.7653	-1.2427	-2.06644	-3.88304	-4.42502	10.5748	-0.226052	0.19696	-1.90252	-2.99009
AT3G10810	zinc finger (C3HC4-type RING finger) family protein	10.2467	0.369863	-0.0223471	-0.603698	-1.24474	10.1435	0.104508	-0.118593	-0.349822	-0.820968
AT3G10912	conserved peptide upstream open reading frame 63	10.5457	0.595137	0.365689	-0.305284	-1.03087	7.23353	0.576528	0.547517	2.49175	2.75006
AT3G10930		13.0342	-1.16243	-2.08813	-2.68633	-1.99989	12.5806	-1.23181	0.619161	-1.47367	-1.16963
AT3G11280	Duplicated homeodomain-like superfamily protein	11.2962	-0.895269	-1.21611	-1.92112	-2.26719	9.99396	0.212438	0.177437	-0.27006	-1.06814	down
AT3G11340	UDP-Glycosyltransferase superfamily protein	11.4565	-0.0517145	-0.547993	-1.16696	-1.03281	6.82863	-1.2493	-1.61445	-1.18973	-1.28542	down
AT3G11370	Cysteine/Histidine-rich C1 domain family protein	7.49407	-0.381349	-1.51775	-2.4959	-2.49392	4.85327	0.164939	0.055508	0.000982913	-0.120451
AT3G11385	Cysteine/Histidine-rich C1 domain family protein	6.75057	0.0810741	-0.251934	-1.1751	-1.6693	5.01185	-0.311576	-0.291963	-0.021573	-0.124261
AT3G11390	Cysteine/Histidine-rich C1 domain family protein	5.92141	-0.352599	-0.639233	-1.09491	-1.22902	5.08761	-0.16033	-0.478765	-0.515331	-0.652689
AT3G11402	Cysteine/Histidine-rich C1 domain family protein	5.57404	-0.224848	-0.82982	-1.13741	-0.728237	5.97261	-0.158534	-0.213255	-0.613335	-0.942857
AT3G11500	Small nuclear ribonucleoprotein family protein	11.4084	0.032154	0.0895916	-0.430768	-1.21108	10.9088	-0.13786	-0.348989	-0.149178	-1.23913
AT3G11520	CYCLIN B1;3	10.0959	0.0340022	0.266816	-0.629071	-2.46865	8.92789	-0.448519	-0.334882	-0.885378	-3.05934	down
AT3G11550	Uncharacterised protein family (UPF0497)	10.5951	0.766978	0.215094	-1.25722	-3.35948	5.12926	-0.216116	-0.157431	-0.0898678	0.183346
AT3G11630	Thioredoxin superfamily protein	11.5508	-0.191492	-0.346538	-0.770464	-1.37542	14.3034	-0.0889812	-0.694706	-0.967641	-3.06187
AT3G11650	NDR1/HIN1-like 2	10.3647	0.103593	-0.0710705	-0.955828	-1.89465	11.0637	-0.0312651	0.223011	-0.636756	-1.07093
AT3G11780	MD-2-related lipid recognition domain-containing protein / ML domain-containing protein	11.2954	0.522661	-0.367345	-0.926693	-1.39699	11.1525	-0.0298771	-0.575651	-0.657391	-0.602371
AT3G11820	syntaxin of plants 121	11.5199	0.164375	-0.705179	-1.30462	-1.09519	11.4407	-0.199215	-0.0659214	-1.25649	-1.23783
AT3G11940	ribosomal protein 5A	11.4457	-0.449926	-0.330067	-0.571775	-1.04843	10.358	-0.099169	-0.264798	-0.231618	-0.488436
AT3G12110	actin-11	10.2412	0.0927261	0.21543	-0.98346	-1.45916	9.55309	0.0731946	0.224542	-0.642006	-1.88576	down
AT3G12170	Chaperone DnaJ-domain superfamily protein	7.55065	-0.65136	-0.561411	-1.04341	-1.08521	7.80475	-0.392234	-0.708188	-1.47297	-2.51967
AT3G12220	serine carboxypeptidase-like 16	7.27497	-0.363204	-0.753973	-1.02691	-1.48164	6.03434	0.652656	0.188066	-0.657387	-0.802961
AT3G12230	serine carboxypeptidase-like 14	7.74849	-0.430267	-0.800824	-1.12095	-1.826	6.01603	0.450719	0.155492	-0.733222	-0.764363
AT3G12240	serine carboxypeptidase-like 15	8.52844	-0.568232	-0.795919	-1.29742	-2.10146	5.30426	0.191732	-0.03519	-0.252956	-0.39851
AT3G12600	nudix hydrolase homolog 16	12.3034	-0.422987	-0.734489	-1.17475	-1.46815	10.6567	-0.303024	-0.473323	-0.903867	-1.27407
AT3G12610	Leucine-rich repeat (LRR) family protein	12.382	0.0844704	0.239043	0.0191985	-1.16684	12.482	-0.0843531	-0.298172	-0.829628	-3.60249	down
AT3G12830	SAUR-like auxin-responsive protein family	7.88562	-1.21765	-0.571101	-0.974175	-0.543035	7.24942	-0.712751	-0.483479	-0.548119	-0.128922
AT3G12870		11.095	0.172431	0.263262	-0.626896	-2.53263	10.4855	-0.000342769	-0.356317	-1.42824	-3.85352	down
AT3G12900	2-oxoglutarate (2OG) and Fe(II)-dependent oxygenase superfamily protein	6.39623	1.23328	-0.922682	-0.939243	-1.21145	5.15659	-0.00751923	0.0320783	-0.112474	-0.175615
AT3G12977	NAC (No Apical Meristem) domain transcriptional regulator superfamily protein	8.2779	-0.0772219	-1.41437	-1.79478	-2.33029	5.18097	-0.100996	-0.166557	-0.178534	-0.2959
AT3G13080	multidrug resistance-associated protein 3	7.33219	1.27097	-0.202557	-1.47804	-0.211501	7.04765	0.0637852	-0.528098	-1.27324	-1.02677
AT3G13120	Ribosomal protein S10p/S20e family protein	9.79162	-0.20711	-0.654812	-1.31852	-1.62339	14.096	-0.160456	-0.803668	-1.32079	-2.78237	down
AT3G13160	Tetratricopeptide repeat (TPR)-like superfamily protein	11.1154	0.0329342	0.312502	-0.277003	-1.19054	10.484	-0.30392	-0.315095	-0.458023	-0.89215
AT3G13175		10.2542	0.10136	0.101914	-1.20278	-1.90469	10.2863	0.30445	0.488226	0.17983	-0.100707
AT3G13224	RNA-binding (RRM/RBD/RNP motifs) family protein	7.13564	-1.09098	-0.704883	-0.23348	0.56484	6.27257	0.0708461	0.718308	1.23675	1.86548
AT3G13404		6.79856	-1.28046	-1.32832	-1.00358	-0.948302	6.79553	-0.493469	-0.922708	-1.43999	-1.54242
AT3G13432		7.78021	-0.278942	-1.57665	-1.93113	-2.23554	5.38746	-0.0863928	-0.273441	-0.286061	-0.31038
AT3G13435		11.2696	-0.988775	-2.75145	-3.54468	-4.07986	5.4873	-0.432765	-0.432901	-0.50449	-0.575651
AT3G13437		5.88704	-0.792788	-0.937026	-1.07448	-1.32434	6.96213	-0.134203	-0.629428	-1.9676	-2.475
AT3G13450	Transketolase family protein	10.2512	0.111956	-0.531471	-1.195	-1.61259	10.5288	-0.0816395	0.00718029	0.00450892	0.17988
AT3G13470	TCP-1/cpn60 chaperonin family protein	10.2156	0.114209	0.648498	0.188359	-1.07444	11.8113	-0.56649	-0.953509	-1.44981	-2.23488	down
AT3G13510	Protein of Unknown Function (DUF239)	8.03328	0.240704	0.17652	-0.235874	-1.56029	8.55447	0.106697	0.0378189	-0.134792	-2.03329	down
AT3G13600	calmodulin-binding family protein	9.26601	-0.15641	-1.15981	-1.93176	-1.56334	7.21693	-0.513673	-0.402251	-1.23958	-1.35191
AT3G13610	2-oxoglutarate (2OG) and Fe(II)-dependent oxygenase superfamily protein	12.5848	0.232978	-1.21554	-2.16857	-3.66534	7.20664	-0.899668	-1.58969	-1.89423	-2.09478	down
AT3G13674		8.28657	-0.256992	-0.0525893	-0.433957	-1.05549	7.63004	0.00661471	-0.084207	0.041791	-1.08316
AT3G13690	Protein kinase protein with adenine nucleotide alpha hydrolases-like domain	9.03018	-0.341729	-0.616524	-1.1864	-1.63321	9.94992	-0.0641097	-0.282552	-1.14099	-2.35648	down
AT3G13760	Cysteine/Histidine-rich C1 domain family protein	9.79224	-0.245759	-0.945096	-3.42359	-3.77012	5.61806	-0.389057	-0.507788	-0.614	-0.881314	down
AT3G13782	nucleosome assembly protein1;4	8.45841	-0.268201	-0.724521	-0.916752	-1.26707	6.43481	-0.370551	-0.115061	-0.131177	0.169073
AT3G13810	indeterminate(ID)-domain 11	9.18714	0.134335	-0.107324	-1.18971	-1.42159	9.45814	0.247427	0.394874	0.314063	-0.222521
AT3G13840	GRAS family transcription factor	6.78619	0.449944	-0.614051	-1.67748	-1.69185	5.85827	-0.420359	-0.493523	-0.642236	-1.03372
AT3G13910	Protein of unknown function (DUF3511)	11.7706	-0.466139	-1.02309	-0.731992	-0.415075	10.6984	0.145483	-0.0496141	-0.22352	0.842422
AT3G13970	Ubiquitin-like superfamily protein	9.29881	-0.806603	-1.00603	-0.676488	-0.784769	8.45472	-0.251689	-0.0707098	-0.49838	-0.0820116
AT3G13980		8.18429	0.523472	0.449141	-0.343007	-1.73063	8.61785	0.512012	0.125364	-0.325744	-1.98812
AT3G14150	Aldolase-type TIM barrel family protein	8.89547	-0.598546	-0.665021	-0.740802	-1.33699	9.50295	0.192501	0.591278	-0.0614533	-1.47138
AT3G14190		9.64657	-0.0259178	0.127932	-0.630044	-2.16786	9.23179	-0.0525803	-0.202296	-0.77661	-1.48139	down
AT3G14220	GDSL-like Lipase/Acylhydrolase superfamily protein	10.6462	-0.0826402	-0.0201448	-0.491586	-1.16432	11.8783	0.00956817	-0.575485	-1.23187	-2.71962	down
AT3G14225	GDSL-motif lipase 4	8.09369	-0.0429369	-0.944746	-1.75931	-1.729	5.17069	-0.206071	-0.0508948	-0.218447	-0.244589
AT3G14240	Subtilase family protein	11.5806	0.0560587	0.0537151	-0.484675	-1.60267	11.8527	0.206927	0.0655105	-0.711941	-2.49348	down
AT3G14260	Protein of unknown function (DUF567)	11.3066	-1.47221	-2.76435	-4.44241	-5.33265	5.4565	-0.72648	-0.465182	-0.720648	-0.716558
AT3G14310	pectin methylesterase 3	12.4728	-0.338788	-0.334604	-1.47989	-2.50541	12.5716	-0.432242	-1.19101	-2.55019	-4.43914	down
AT3G14410	Nucleotide/sugar transporter family protein	10.2497	-0.396769	-0.510718	-0.710052	-1.61566	10.0147	-0.14058	-0.331245	-0.621362	-1.73108	down
AT3G14415	Aldolase-type TIM barrel family protein	8.76032	-1.05917	-1.78906	-2.39174	-2.08045	13.5693	0.0718186	-0.372802	-1.2753	-2.52206	down
AT3G14540	Terpenoid cyclases/Protein prenyltransferases superfamily protein	7.97348	-0.112617	0.301652	0.126015	-1.02225	5.80862	-0.630236	-0.664706	-0.174698	-0.877937
AT3G14610	cytochrome P450, family 72, subfamily A, polypeptide 7	10.9165	-0.183455	-0.754375	-0.909346	-1.20833	7.36856	0.0414909	-0.114304	0.530426	0.431078
AT3G14680	cytochrome P450, family 72, subfamily A, polypeptide 14	11.3055	-0.563119	-1.83404	-2.15052	-1.87065	6.79657	-0.0496566	-0.621483	0.0483586	1.52795
AT3G14740	RING/FYVE/PHD zinc finger superfamily protein	8.94834	-0.241939	-0.196818	-0.884587	-2.36856	8.48911	-0.396632	-1.10739	-1.88429	-3.0062	down
AT3G14780		9.13201	-0.526585	-1.14453	-1.09015	-0.0708715	5.7141	0.0616212	-0.0432884	0.510647	0.43882
AT3G14790	rhamnose biosynthesis 3	9.89544	0.182671	0.119246	-0.501111	-1.01057	9.27086	-0.290391	-0.604988	-0.546865	-1.15353
AT3G14840	Leucine-rich repeat transmembrane protein kinase	8.96417	-0.841016	-0.961755	-2.06367	-2.96423	8.47004	0.115225	0.588671	-0.314584	-1.70542
AT3G14850	TRICHOME BIREFRINGENCE-LIKE 41	9.24557	0.389302	0.254128	-0.215535	-1.11294	8.08535	-0.267064	-1.03694	-0.899997	0.378581
AT3G14940	phosphoenolpyruvate carboxylase 3	10.802	0.404992	-0.346175	-0.95794	-1.64813	5.76861	0.194076	0.341921	0.29437	-0.00333751	down
AT3G15170	NAC (No Apical Meristem) domain transcriptional regulator superfamily protein	5.95824	-0.121256	-0.671318	-1.10295	-1.26243	6.06604	-0.149078	-0.23505	-0.245305	-0.277171
AT3G15370	expansin 12	10.4506	-1.01116	-2.00867	-3.98995	-5.19835	4.91838	-0.104556	-0.0353703	-0.31934	-0.0762853
AT3G15420	Transcription factor TFIIIC, tau55-related protein	8.04154	-1.28967	-1.14295	-0.511159	0.173316	7.81234	-0.550206	-0.030581	-0.0934052	0.336349
AT3G15450	Aluminium induced protein with YGL and LRDR motifs	16.7465	-0.235713	-1.12912	-1.24798	-0.493976	15.4001	-0.0490534	0.617361	0.708396	1.54433
AT3G15480	Protein of unknown function (DUF1218)	11.5302	0.0387907	-0.283521	-0.878712	-1.9167	11.9493	0.148868	-0.0710134	-0.651258	-1.70068	down
AT3G15518		8.00366	0.975775	-0.413148	-1.08486	-0.0262485	7.13459	-0.43448	-0.44723	-0.973106	1.57123
AT3G15530	S-adenosyl-L-methionine-dependent methyltransferases superfamily protein	11.0892	-0.50786	-0.0461872	-1.00387	-1.70273	11.0164	-0.511439	0.365988	-0.757086	-1.46576	down
AT3G15540	indole-3-acetic acid inducible 19	10.1967	0.26877	-0.177523	-1.05895	-2.44729	9.55847	-0.334639	0.462619	0.504763	-2.31137
AT3G15550		7.52208	0.0437176	0.055959	-0.955425	-1.92364	7.53301	-0.104508	-0.302317	-1.13223	-2.28917
AT3G15620	DNA photolyase family protein	6.9432	-0.611898	-1.1607	-1.54803	-1.13577	7.02433	-0.0771977	-0.466891	-0.273226	-0.166735
AT3G15630		12.5755	-0.227434	-1.10981	-0.856781	-0.50524	12.2364	-0.309952	-0.828602	-1.0917	-1.39195
AT3G15710	Peptidase S24/S26A/S26B/S26C family protein	11.7696	-0.199408	-0.303699	-0.730567	-1.5785	11.7417	-0.0367104	-0.222876	-0.488563	-1.65246
AT3G15810	Protein of unknown function (DUF567)	10.9436	-1.022	-1.03123	-1.03345	-1.08532	10.6246	-0.45759	0.0416108	-0.385407	0.634593
AT3G15820	phosphatidic acid phosphatase-related / PAP2-related	10.245	-0.313473	-0.758003	-0.966683	-1.25756	9.72861	0.0962148	-0.337993	-0.884971	-1.72598
AT3G16070		8.02005	0.38744	0.605011	-0.144339	-1.71451	6.75293	-0.116488	-0.0355113	-0.208922	-1.01495
AT3G16120	Dynein light chain type 1 family protein	6.03433	-0.467585	-1.11881	-1.33047	-0.824243	6.68101	0.0199968	0.685841	1.73009	2.43807
AT3G16140	photosystem I subunit H-1	8.27086	0.607641	0.51312	-0.231689	-1.08021	15.6636	0.0280598	-0.51807	-1.432	-2.8725
AT3G16150	N-terminal nucleophile aminohydrolases (Ntn hydrolases) superfamily protein	6.73883	-0.0570605	-0.138491	-0.823081	-1.16282	5.79869	-0.377983	-0.149443	0.0197583	-0.182877
AT3G16180	Major facilitator superfamily protein	9.63336	-0.302737	-0.427111	-1.16606	-1.54062	10.496	-0.335758	0.0496263	0.0767668	-1.54069	down
AT3G16220	Predicted eukaryotic LigT	8.0784	0.0916737	-1.26054	-1.41149	-1.06789	9.48301	-0.209513	-0.249242	-0.392562	0.128021
AT3G16240	delta tonoplast integral protein	15.7274	0.690736	0.0456409	-1.32943	-3.38576	16.5282	-0.571767	-0.55766	-1.03314	-3.65779	down
AT3G16390	nitrile specifier protein 3	9.89906	0.70582	-0.220859	-1.60202	-1.89327	5.79362	-0.279989	-0.553167	-0.558804	-0.829897
AT3G16420	PYK10-binding protein 1	17.5783	-0.0137401	-0.630722	-1.3226	-1.78005	13.2213	-0.32342	-0.636651	-0.275006	-2.46693
AT3G16430	jacalin-related lectin 31	14.1717	0.0185766	-0.281514	-0.908346	-2.55185	8.91187	-0.142543	-1.09968	-0.939363	-2.52739
AT3G16440	myrosinase-binding protein-like protein-300B	11.5478	0.0415228	-0.543507	-0.699009	-1.35725	5.97773	0.15434	-0.486908	-0.467056	-0.923475	down
AT3G16460	Mannose-binding lectin superfamily protein	17.1528	-0.213504	-0.391482	-1.22607	-1.22559	11.5044	-0.523997	-1.04756	-0.76379	-2.27733	down
AT3G16490	IQ-domain 26	7.22016	0.219792	0.0765376	-0.699336	-1.31381	6.48141	-0.243687	0.0152973	-0.355981	-0.724813
AT3G16510	Calcium-dependent lipid-binding (CaLB domain) family protein	10.3595	-0.595836	-0.798416	-1.32534	-1.27958	10.1087	0.0197981	0.30005	-0.0509311	-0.317243
AT3G16520	UDP-glucosyl transferase 88A1	9.00799	0.871749	0.539094	-0.692963	-1.73897	12.0126	0.0920658	0.0267988	-0.574864	-1.26338	down
AT3G16530	Legume lectin family protein	8.43437	0.346569	-0.970741	-1.72592	-1.2209	12.6513	-2.74263	-4.46715	-6.81159	-5.26237
AT3G16690	Nodulin MtN3 family protein	9.72937	-0.0672335	-1.0398	-2.61741	-3.60666	7.31654	-0.28581	-0.978777	-2.01828	-2.38188
AT3G16860	COBRA-like protein 8 precursor	8.05414	0.138415	-0.645412	-1.01794	-0.216484	8.2764	-0.830603	0.495159	-1.57539	-0.726268
AT3G16950	lipoamide dehydrogenase 1	10.0824	-0.226686	-0.230299	-0.837872	-1.62757	9.4206	-0.652131	-0.85879	-1.0226	-1.61966
AT3G17050	transposable element gene	9.30016	-0.760308	-1.5077	-2.37536	-3.52972	9.50936	-0.168543	-0.477628	-0.648286	-3.42358
AT3G17160		11.0667	-0.421527	-0.342624	-0.211148	-1.01162	10.1499	0.216532	0.402535	0.356279	-1.38416
AT3G17300		11.3121	-0.237829	-0.31057	-0.726088	-1.85279	10.2465	0.116793	0.0254977	-0.586329	-1.79786
AT3G17340	ARM repeat superfamily protein	7.44846	-0.283072	-0.131486	-1.14277	-0.466129	7.69145	-0.451575	-0.755527	-0.959574	-1.03666
AT3G17390	S-adenosylmethionine synthetase family protein	14.7574	-0.191012	-0.158376	-1.10376	-2.32595	13.9672	0.0214461	-0.0476151	-1.34851	-2.53922	down
AT3G17609	HY5-homolog	6.79109	-1.09296	-1.17799	-1.44759	-1.10824	6.79325	-0.517248	-0.785668	-0.757585	-0.294881	down
AT3G17640	Leucine-rich repeat (LRR) family protein	6.98102	0.587091	0.625506	-0.766842	-1.72299	9.41304	-0.428983	-1.28399	-2.51312	-4.01148	down
AT3G17650	YELLOW STRIPE like 5	9.49733	0.158997	-0.109555	-1.07958	-1.55321	10.7323	0.304442	0.280849	-0.699955	-1.96555
AT3G17690	cyclic nucleotide gated channel 19	8.70912	-0.326606	-0.817768	-1.96624	-2.33061	5.81844	0.104392	0.113757	-0.366382	-0.615351
[truncated: 2,159 more rows]
