# Supplementary material for: Transcriptomic Analysis of Soil-Grown Arabidopsis thaliana Roots and Shoots in Response to a Drought Stress
Source: Front Plant Sci. 2016 Feb 23;7:180. doi: 10.3389/fpls.2016.00180 (PMC4763085; doi:10.3389/fpls.2016.00180)
Supplement: Supplementary file 3 [file Table3.XLS]

## Sheet: Table-S3
Table S3: Genes up-regulated in shoots of Arabidopsis plants in response to a progressive drought stress
Ratios are expressed as log2 and values shown in red are significantly up-regulated, while those shown in blue are significantly down-regulated (FDR<0.1). The genes reported to be up-regulated by 2 or 10h of drought stress (Matsui et al., 2008; Plant & Cell Physiology 49, 1135-1149) are shown as up. Genes categorized as GO:00009414 (response to drought stress) are marked as hit.
		ROOT					SHOOT
		Signal intensity at 0d	Ratio to 0d				Signal intensity at 0d	Ratio to 0d
Gene	Name		3d	5d	7d	9d		3d	5d	7d	9d	Matsui et al., 2008	GO:0009414
AT5G12020	17.6 kDa class II heat shock protein	6.03782	0.0404659	1.13943	1.36416	2.22544	5.19422	0.460108	0.0307734	0.0646811	1.32079
AT1G01480	1-amino-cyclopropane-1-carboxylate synthase 2	8.05888	1.0235	0.473594	1.57073	2.98756	6.73816	-0.183814	0.0757017	2.98621	5.38828	up
AT4G26200	1-amino-cyclopropane-1-carboxylate synthase 7	6.38832	0.237732	-0.616226	-0.893134	-0.26821	5.1193	-0.0753358	-0.152292	-0.0178335	1.17376	up
AT1G35190	2-oxoglutarate (2OG) and Fe(II)-dependent oxygenase superfamily protein	10.2818	0.139725	0.124657	0.753477	1.32998	9.04868	0.0173328	0.297722	1.29232	1.95772
AT1G80320	2-oxoglutarate (2OG) and Fe(II)-dependent oxygenase superfamily protein	6.33066	1.40607	0.930848	0.288701	0.936461	6.50298	-0.562422	0.16805	0.482333	2.72196	up
AT2G25450	2-oxoglutarate (2OG) and Fe(II)-dependent oxygenase superfamily protein	14.6532	-0.418602	0.198147	0.587576	1.20122	14.9781	-0.0572587	0.129868	0.248333	1.82672	up
AT3G20810	2-oxoglutarate (2OG) and Fe(II)-dependent oxygenase superfamily protein	10.2374	0.0299622	0.107753	0.255973	-0.663863	11.2562	0.390029	0.501009	1.29791	-0.045234	up
AT4G16765	2-oxoglutarate (2OG) and Fe(II)-dependent oxygenase superfamily protein	9.11778	-0.542478	-0.5589	-0.761059	-0.798984	8.32253	0.464838	0.9155	1.05662	1.45471
AT4G22870	2-oxoglutarate (2OG) and Fe(II)-dependent oxygenase superfamily protein	5.72689	0.640371	1.34709	1.09071	0.724824	6.43997	0.696973	0.773712	1.41021	0.0872001
AT5G12270	2-oxoglutarate (2OG) and Fe(II)-dependent oxygenase superfamily protein	7.15886	1.03639	1.17437	1.30115	1.01874	5.41483	0.94103	1.63557	1.55823	1.21694
AT5G24530	2-oxoglutarate (2OG) and Fe(II)-dependent oxygenase superfamily protein	10.2658	0.549863	0.0416979	0.501537	0.767147	10.0764	0.267937	-0.265523	-0.341393	1.76417	up
AT5G43450	2-oxoglutarate (2OG) and Fe(II)-dependent oxygenase superfamily protein	9.83111	0.750476	-0.625871	0.0541419	1.32371	10.0505	0.22403	0.0649612	0.661006	2.61432	up
AT5G58660	2-oxoglutarate (2OG) and Fe(II)-dependent oxygenase superfamily protein	6.72039	-0.527236	-0.599966	-0.00105227	1.00389	5.0721	0.155286	0.471207	0.905373	2.35172
AT5G63080	2-oxoglutarate (2OG) and Fe(II)-dependent oxygenase superfamily protein	8.16586	-0.889015	-0.701794	0.0262082	0.686873	7.90164	0.119701	0.328908	0.403868	1.03913
AT5G65750	2-oxoglutarate dehydrogenase, E1 component	9.28904	-0.111552	0.531661	0.619154	1.41854	9.30176	0.102011	0.476749	0.878039	1.21531	up
AT1G76170	2-thiocytidine tRNA biosynthesis protein, TtcA	8.38742	-1.11749	-0.66549	0.142562	0.996643	8.6325	0.184852	0.586646	0.49767	1.29819
AT3G15290	3-hydroxyacyl-CoA dehydrogenase family protein	9.8098	0.137842	0.48801	0.726621	1.27813	9.72123	0.102966	0.205035	0.585299	1.3791	up
AT3G52160	3-ketoacyl-CoA synthase 15	4.92455	0.257833	0.373359	0.35107	0.322065	5.23901	1.25873	1.50488	1.45943	0.755374
AT5G04530	3-ketoacyl-CoA synthase 19	4.86168	0.15832	-0.0826297	0.160135	-0.00376767	5.45155	-0.265424	0.144684	1.02353	0.55438	up
AT1G04220	3-ketoacyl-CoA synthase 2	10.5028	0.940515	1.0639	1.21085	0.754519	7.81257	1.26863	2.37933	4.37275	3.11097	up
AT1G07720	3-ketoacyl-CoA synthase 3	6.28864	0.284468	0.899071	1.32336	1.20798	10.0115	0.533395	0.318257	1.55675	0.953614	up
AT1G19440	3-ketoacyl-CoA synthase 4	10.0046	-0.0948336	0.144366	0.512821	0.966244	9.25868	0.0865242	-0.237791	0.169096	1.84743
AT1G71160	3-ketoacyl-CoA synthase 7	4.61941	-0.0703469	0.10483	0.103276	0.113281	5.32719	0.828173	1.13039	0.977305	1.01976
AT5G16010	3-oxo-5-alpha-steroid 4-dehydrogenase family protein	9.44606	0.395878	0.644711	1.28892	2.07081	12.6244	-0.000257077	-0.346483	-0.349111	1.10391
AT1G51680	4-coumarate:CoA ligase 1	11.5914	0.655643	0.282307	-0.581629	-1.01517	9.88744	0.00480589	-0.066365	1.16018	-0.158841
AT3G21230	4-coumarate:CoA ligase 5	9.96214	-0.0850488	-0.141846	-0.399535	-0.506106	6.73912	0.322962	0.721164	1.27917	1.37705	up
AT4G34350	4-hydroxy-3-methylbut-2-enyl diphosphate reductase	6.36577	-0.124673	0.0722905	0.189281	0.922849	6.99319	0.236228	0.0586139	0.0541088	1.56953
AT2G02770	4'-phosphopantetheinyl transferase superfamily	7.77537	-1.26452	-0.840641	0.0278072	0.334067	7.09818	0.313329	1.20815	1.27391	1.12014
AT3G28030	5'-3' exonuclease family protein	7.75429	-0.257513	-0.169834	0.225146	0.870296	7.49469	0.226499	0.371497	0.448815	1.08233
AT3G28500	60S acidic ribosomal protein family	6.57932	0.0213668	0.143349	-0.184565	-0.38575	9.65224	0.899938	1.72275	2.03436	0.888333
AT1G29970	60S ribosomal protein L18A-1	10.0217	0.337726	-0.256345	-0.461555	-0.43709	9.54344	0.305704	0.337498	0.870309	1.56835
AT1G13700	6-phosphogluconolactonase 1	8.61818	0.610151	1.54132	2.54352	2.4936	9.14439	0.134312	0.622073	1.35281	1.52432
AT5G24420	6-phosphogluconolactonase 5	5.50712	-0.0834069	0.447594	0.589454	-0.181231	10.6098	-0.024843	0.671826	1.62888	-1.48223
AT1G51200	A20/AN1-like zinc finger family protein	13.0754	-0.0132805	-0.272714	-0.229694	-0.288616	12.7948	0.483724	0.828065	1.24278	1.45428
AT2G36320	A20/AN1-like zinc finger family protein	7.51533	-1.07946	-0.463417	0.178341	1.47745	5.95383	-0.145934	0.046276	0.591956	2.44058
AT3G12630	A20/AN1-like zinc finger family protein	10.3368	-0.358341	-0.093377	0.722137	1.71126	10.2066	-0.342638	0.157341	0.828232	2.24389	up	hit
AT4G12040	A20/AN1-like zinc finger family protein	13.9953	0.0170942	-0.108916	0.000485671	0.250652	13.2429	0.0171081	0.595201	0.748277	1.38318	up
AT4G22820	A20/AN1-like zinc finger family protein	12.7333	0.0670607	-0.0730483	0.488623	0.45432	11.235	0.244043	0.632938	2.53896	2.81968	up
AT1G45000	AAA-type ATPase family protein	7.16879	-0.212965	-0.164965	0.2824	1.03356	6.97303	0.101489	0.197112	0.243656	1.49198
AT1G62130	AAA-type ATPase family protein	7.01759	-0.468305	-0.193475	0.330039	0.998017	6.96468	0.0953736	0.36662	0.705567	1.47751
AT4G02480	AAA-type ATPase family protein	8.04012	-0.108067	0.34461	0.648795	0.97907	7.7597	-0.0234407	0.0390421	0.249368	1.01823	up
AT4G04910	AAA-type ATPase family protein	7.49649	0.0628448	0.366293	1.26445	1.99373	7.17031	0.0881117	0.138303	0.493006	1.08355
AT5G20000	AAA-type ATPase family protein	10.0773	0.348768	0.296656	0.19477	0.360125	9.5845	-0.198592	-0.43474	-0.068437	1.33892	up
AT4G01660	ABC transporter 1	8.96945	-0.246696	-0.168433	-0.462866	-0.407281	8.558	-0.0764607	-0.14455	0.135135	1.1925
AT5G09930	ABC transporter family protein	5.05308	0.231516	0.302746	0.559572	1.18186	5.20823	0.0455016	0.0491806	0.506854	3.45958
AT5G60790	ABC transporter family protein	6.3425	0.183934	0.579609	1.76299	2.29857	6.0469	0.214098	0.253714	1.26214	1.81761	up
AT5G64940	ABC2 homolog 13	6.77434	0.019852	0.904696	0.97737	2.46232	10.5165	0.254378	0.509792	0.16939	1.30531
AT5G61690	ABC2 homolog 15	5.00084	-0.0128211	0.0282436	-0.110008	0.207808	4.75707	0.29932	0.264547	0.710101	1.0231
AT2G40090	ABC2 homolog 9	8.2173	-0.359554	-0.228047	-0.079867	0.281451	8.49869	-0.299804	-0.20527	0.226379	1.14165	up
AT2G39350	ABC-2 type transporter family protein	9.77198	0.251557	0.240682	0.752495	1.02672	7.35292	0.206154	-0.033076	1.80876	1.49746	up
AT3G21090	ABC-2 type transporter family protein	6.09822	0.271493	1.31112	1.85411	2.10061	6.37343	-0.0149873	0.529475	1.0471	1.45589	up
AT3G25620	ABC-2 type transporter family protein	5.72068	0.910182	2.11448	2.73252	2.31615	6.73492	0.358284	1.20564	2.41259	2.17339
AT3G55090	ABC-2 type transporter family protein	7.98423	1.67902	0.903936	1.51904	1.8305	5.0105	0.0616466	0.151615	0.77211	1.28049	up
AT5G13580	ABC-2 type transporter family protein	10.8063	1.37239	1.17492	1.56075	1.89316	6.23922	0.463672	0.645901	2.17524	2.87708	up
AT1G69260	ABI five binding protein	7.75197	1.59391	2.60499	4.05624	4.34249	7.12402	1.81484	2.49662	5.53957	5.82312	up
AT1G13740	ABI five binding protein 2	7.30583	0.762534	1.90665	2.6472	3.0736	8.73959	-0.0320564	-0.174619	0.866878	1.5211	up	hit
AT3G29575	ABI five binding protein 3	10.3022	0.570026	1.15374	2.39238	2.29903	8.76567	1.78539	2.44988	4.55407	4.41091	up
AT3G19290	ABRE binding factor 4	9.4882	0.0573851	0.26221	0.868664	0.876546	9.42335	-0.0672387	0.0964694	1.33721	1.09362	up	hit
AT1G45249	abscisic acid responsive elements-binding factor 2	8.69963	0.913043	1.76485	2.82173	2.64649	8.84788	0.381157	0.877695	3.13289	2.96872	up	up
AT4G34000	abscisic acid responsive elements-binding factor 3	10.2539	0.653938	0.604403	1.23378	0.952727	8.41083	1.1101	1.94127	3.24359	2.62104	up	hit
AT2G27150	abscisic aldehyde oxidase 3	8.80058	-0.283235	-0.0472189	0.0340606	0.79954	8.31138	0.178361	0.274039	1.37345	3.26142	up
AT3G03480	acetyl CoA:(Z)-3-hexen-1-ol acetyltransferase	4.95233	0.0548524	-0.0448202	-0.129526	-0.195713	6.32544	0.17861	0.866908	1.27334	1.86553	up
AT1G12420	ACT domain repeat 8	8.77975	0.212234	0.452707	1.35588	1.58811	8.31099	0.367148	0.532389	1.61311	1.54939	up
AT5G59370	actin 4	5.52766	0.330831	0.342522	0.0392371	-0.0726344	5.158	0.152383	0.650138	1.67868	2.19873
AT1G52080	actin binding protein family	6.97453	0.283713	0.313557	0.979313	1.72201	6.34182	0.159207	0.415303	1.43474	3.67488	up
AT5G52360	actin depolymerizing factor 10	4.47777	0.317862	0.301522	0.418686	0.127477	4.9568	-0.206374	0.911215	2.43116	3.28604
AT2G16700	actin depolymerizing factor 5	11.0298	0.0480639	0.685744	1.61058	2.59643	10.998	0.0795134	0.389065	1.26505	2.71331	up
AT2G31200	actin depolymerizing factor 6	6.84807	-0.281325	0.218676	0.91698	1.65509	6.96887	-0.398911	0.219252	1.02651	2.15847
AT4G25590	actin depolymerizing factor 7	5.40242	-0.399078	-0.451701	-0.367767	-0.462674	4.94885	0.158077	1.07636	2.71909	3.30992
AT4G34970	actin depolymerizing factor 9	8.48062	-0.101718	-0.0218001	-0.0454694	0.0699364	7.4739	0.170308	0.559962	2.08753	1.77371
AT3G46520	actin-12	4.88087	-0.00546277	-0.139853	-0.012344	0.00292574	4.79378	0.171737	1.08226	2.51191	3.27583
AT3G60830	actin-related protein 7	5.64923	-0.249838	-0.0430876	0.276113	1.51046	5.12635	0.126066	0.157647	0.370846	1.65152
AT5G56180	actin-related protein 8	7.83843	0.440762	0.0456334	-0.0738057	0.493791	8.03576	0.19136	0.293838	0.562472	1.52595	up
AT1G60430	actin-related protein C3	9.28854	-0.135572	-0.200399	0.11716	0.414605	9.10652	0.317382	0.269015	0.793681	1.34707
AT1G73910	actin-related proteins 4A	6.08542	-0.330445	-0.556653	-0.555947	-0.0625288	5.70465	0.00486576	0.518811	1.10634	1.41006
AT5G16370	acyl activating enzyme 5	6.35174	0.139373	0.525549	1.04158	1.91933	6.40582	-0.340706	-0.331389	0.0909866	1.99611	up
AT1G33270	Acyl transferase/acyl hydrolase/lysophospholipase superfamily protein	8.44294	0.0312883	-0.0819387	-0.0339076	0.604187	9.60924	0.135856	0.14603	0.525337	1.4525
AT5G23050	acyl-activating enzyme 17	8.5046	0.814279	0.995554	1.06562	0.74911	8.35671	0.324092	0.583453	1.32468	1.32512	up
AT1G55320	acyl-activating enzyme 18	9.19402	-1.02681	-1.1812	-1.32694	-0.694989	7.90185	0.118034	0.479934	1.0169	1.13158
AT4G27780	acyl-CoA binding protein 2	8.37341	0.39538	0.444343	0.42034	1.0476	8.21884	0.0509177	-0.079378	0.502805	2.07277	up
AT3G06810	acyl-CoA dehydrogenase-related	9.34889	0.130835	0.245345	0.528475	1.65146	8.9426	0.286574	0.462851	0.983755	2.19551	up
AT2G37520	Acyl-CoA N-acyltransferase with RING/FYVE/PHD-type zinc finger domain	8.0901	-0.0152182	0.3005	0.746302	1.59311	8.55818	0.11075	0.328258	0.598051	1.21311	up
AT3G22560	Acyl-CoA N-acyltransferases (NAT) superfamily protein	6.54282	-0.039648	0.824199	1.44334	2.11443	6.08486	1.01646	1.92347	4.15191	5.03625
AT4G16760	acyl-CoA oxidase 1-ACX1	6.76943	0.625673	0.927104	1.77657	1.96132	6.47915	0.0830026	0.0910152	0.789718	1.88912	up
AT5G65110	acyl-CoA oxidase 2-ACX2	9.91502	0.49906	0.292768	0.834542	1.40402	9.69272	0.0251663	-0.275536	0.618623	1.53558	up
AT3G51840	acyl-CoA oxidase 4-ACX4	12.9823	-0.223496	-0.407925	-0.245824	0.190915	12.5331	0.00797666	0.167443	0.311649	1.24033
AT1G01710	Acyl-CoA thioesterase family protein	7.71016	-0.694009	-0.283442	0.26281	0.464251	7.3	0.00744747	0.524483	0.876564	1.38756
AT1G31812	acyl-CoA-binding protein 6	9.8358	-0.382473	-0.31183	0.162985	0.0866974	9.03916	-0.223194	0.035569	0.313704	1.20179
AT3G55870	ADC synthase superfamily protein	5.23791	0.036422	0.0508676	0.158581	0.0108462	5.2175	-0.105124	0.454352	1.90767	1.02738
AT1G09740	Adenine nucleotide alpha hydrolases-like superfamily protein	12.0786	-0.142724	-0.774474	-0.6737	-0.00136492	9.16935	-0.198822	-0.872963	-0.500489	1.18417
AT2G21620	Adenine nucleotide alpha hydrolases-like superfamily protein	9.86174	0.451417	0.495231	0.697261	1.38582	9.04666	0.369199	0.0818446	1.12782	3.03477	up	hit
AT2G47710	Adenine nucleotide alpha hydrolases-like superfamily protein	12.5744	0.329991	0.742073	1.09656	1.36308	13.7834	0.288941	0.541816	0.955043	1.7111
AT3G01520	Adenine nucleotide alpha hydrolases-like superfamily protein	11.669	-0.0255195	0.217848	0.759627	1.12922	11.9199	0.140339	0.463496	0.949933	1.60895
AT3G03270	Adenine nucleotide alpha hydrolases-like superfamily protein	12.0143	-0.0674832	0.626213	1.53853	2.34882	10.2513	0.0721811	0.548185	1.97777	2.3839
AT3G25930	Adenine nucleotide alpha hydrolases-like superfamily protein	13.5426	-0.32639	-1.07853	-1.6454	-1.88921	6.3791	-0.319898	-0.182055	1.90469	-0.0226226
AT3G53990	Adenine nucleotide alpha hydrolases-like superfamily protein	13.7119	-0.0899135	-0.133489	-0.0337172	0.525905	13.0735	0.0767622	0.271943	0.333687	2.08537
AT3G58450	Adenine nucleotide alpha hydrolases-like superfamily protein	4.91756	-0.0342281	0.541169	1.26357	2.64584	5.06203	-0.24284	-0.0459134	1.04305	3.2524	up
AT3G62550	Adenine nucleotide alpha hydrolases-like superfamily protein	5.97291	0.187585	0.250337	0.912865	1.14154	14.6251	0.108622	1.01971	0.801395	0.718635
AT5G14680	Adenine nucleotide alpha hydrolases-like superfamily protein	6.34705	-0.247984	0.530869	1.1002	2.53094	6.10067	-0.0419591	0.148214	1.30684	3.27764
AT5G17390	Adenine nucleotide alpha hydrolases-like superfamily protein	7.59373	0.891339	0.199015	-0.0738941	0.23139	5.57723	-0.260324	-0.389009	-0.00879078	2.60606
AT4G22570	adenine phosphoribosyl transferase 3	7.6276	-0.314565	0.293701	0.741668	-0.185526	8.25384	0.381501	0.948053	1.06732	-1.10143
AT3G03900	adenosine-5'-phosphosulfate (APS) kinase 3	8.01191	-0.223662	0.530641	1.24922	1.98025	8.31127	0.211498	0.604251	1.57067	2.37905	up
AT5G15950	Adenosylmethionine decarboxylase family protein	7.29961	1.49021	2.7335	3.10287	3.80215	8.40122	0.176652	0.084499	0.732175	1.69338
AT5G13490	ADP/ATP carrier 2	11.1135	0.503764	1.07944	1.2984	1.53588	9.94656	-0.188553	0.100475	0.893058	2.05679	up
AT4G28390	ADP/ATP carrier 3	10.244	0.618946	0.809423	1.13882	1.56978	9.93488	0.488696	0.923502	1.47938	2.38919
AT3G62290	ADP-ribosylation factor A1E	14.7318	-0.246766	-0.294465	-0.266605	-0.215134	13.8804	0.632234	1.26821	1.63375	1.50793
AT2G15310	ADP-ribosylation factor B1A	6.36793	0.129321	0.85772	1.84031	2.46048	6.00782	0.106348	0.350951	0.572645	2.20693
AT3G03120	ADP-ribosylation factor B1C	8.90913	0.0264781	-0.286074	-0.319722	-0.0728674	7.81271	0.138195	0.517228	0.752035	1.13278
AT5G37680	ADP-ribosylation factor-like A1A	7.54429	0.0240486	0.0993038	0.415222	0.660291	8.07919	-0.0244854	-0.0893243	-0.159812	1.29808
AT4G30490	AFG1-like ATPase family protein	10.0239	0.173492	-0.106103	0.418037	1.03152	8.99176	0.21138	0.397043	1.92091	2.96047	up
AT3G02140	AFP2 (ABI five-binding protein 2) family protein	9.57589	-0.536217	-1.1979	-1.2436	-0.896834	6.78267	0.139624	0.606169	1.69086	2.12354	up
AT3G57390	AGAMOUS-like 18	10.4285	-0.281197	-0.4854	-0.551607	-0.368602	9.59508	0.00632124	0.267121	0.565322	1.03561
AT4G22950	AGAMOUS-like 19	8.25321	0.021138	0.0271156	0.422122	0.653971	6.05082	0.0668408	0.176954	0.81133	1.24354
AT2G45660	AGAMOUS-like 20	10.561	0.546809	0.688786	0.624514	0.446043	11.2264	0.660798	1.13894	1.13695	0.857983
AT1G65300	AGAMOUS-like 38	5.56803	0.438499	-0.0303733	0.102353	-0.184191	5.78881	0.392151	1.15675	0.475325	0.905907
AT5G62165	AGAMOUS-like 42	10.521	-0.629247	-0.618347	-0.654104	-0.728255	6.53686	1.07265	1.73428	2.05123	2.2688
AT2G45650	AGAMOUS-like 6	4.4228	0.278539	0.220888	0.350126	0.326815	5.64665	0.769941	1.52323	2.23476	1.67115
AT1G18750	AGAMOUS-like 65	5.59544	-0.0281471	-0.416472	-0.400432	-0.179646	6.51273	0.392689	0.566124	0.764548	1.44579
AT1G77950	AGAMOUS-like 67	5.21847	0.298754	0.343371	0.317706	0.648233	4.9855	0.204358	0.351808	1.77562	3.42784
AT5G60910	AGAMOUS-like 8	5.84452	0.0215846	-0.002809	0.530214	0.617361	8.4861	0.809749	1.59871	2.71968	2.84983
AT5G27580	AGAMOUS-like 89	5.28857	-0.174687	0.0977535	-0.0137776	0.720907	5.20297	-0.181985	0.0674276	0.0198942	1.62926
AT1G69540	AGAMOUS-like 94	4.78232	0.674861	0.208983	0.629295	1.37838	5.44994	0.0915132	0.584163	1.52539	2.72693
AT3G06520	agenet domain-containing protein	6.12887	-0.110798	0.415511	0.286336	0.6345	7.73623	-0.043795	-0.013528	0.314569	1.76134
AT1G79450	ALA-interacting subunit 5	9.06245	0.188542	-0.156884	0.0344315	0.432466	6.81437	0.386526	0.0579722	0.330449	1.53277	up
AT2G38400	alanine:glyoxylate aminotransferase 3	11.808	-0.594306	-0.311851	0.0599464	1.47881	10.1393	0.0334568	0.240193	1.48381	4.24838	up
AT1G77120	alcohol dehydrogenase 1	12.0352	-0.44676	1.72548	2.63755	3.59487	9.75392	0.720631	1.01107	3.7203	6.02713	up
AT3G48000	aldehyde dehydrogenase 2B4	9.37302	-0.0813751	0.220976	0.923525	1.78739	10.0436	-0.0172999	-0.106119	0.349082	1.33962
AT1G23800	aldehyde dehydrogenase 2B7	11.2294	0.551875	1.24606	2.03435	2.81898	9.12732	0.164855	0.299322	0.659157	1.63615	up
AT1G54100	aldehyde dehydrogenase 7B4	13.6643	0.332891	0.66084	1.09152	1.73945	12.1891	0.724245	1.47064	3.18688	4.58239	up	hit
AT1G04580	aldehyde oxidase 4	4.89288	0.418865	0.525272	0.414814	0.458831	4.80364	0.476999	1.061	1.02499	1.18892
AT2G26800	Aldolase superfamily protein	8.90791	-0.0218866	-0.143774	-0.28482	0.242792	9.21659	0.115621	-0.0617772	0.485381	1.28739	up
AT3G14130	Aldolase-type TIM barrel family protein	6.20715	-0.2491	-0.270053	0.55794	1.90597	5.91053	-0.04347	0.057278	0.0472833	1.46113	up
AT4G21320	Aldolase-type TIM barrel family protein	7.1787	0.569815	2.10054	3.0088	4.31064	7.3231	0.151801	0.751218	3.38109	5.4522	up
AT5G64250	Aldolase-type TIM barrel family protein	10.4698	0.479281	0.146693	0.683318	1.09179	9.73638	0.355051	0.480676	0.703474	1.02868
AT5G60360	aleurain-like protease	14.2973	0.120118	0.13899	0.234757	0.574504	15.2623	0.63035	0.944211	1.3208	1.64628
AT5G20510	alfin-like 5	7.95177	-0.317242	0.0924527	0.0624154	0.510116	8.05552	0.0821086	0.429102	1.01447	1.02237		hit
AT5G22510	alkaline/neutral invertase	10.2021	-0.048151	0.0611797	0.600951	0.975468	11.6656	0.235069	0.288626	1.00772	1.69659
AT3G25760	allene oxide cyclase 1	5.8632	0.284643	-0.2756	-0.394425	-0.489571	11.0033	0.169972	1.09969	-0.670717	-2.23218	up	hit
AT5G04180	alpha carbonic anhydrase 3	5.06608	-0.0904409	-0.10342	0.174937	0.572568	4.93148	0.259573	0.924234	3.30451	4.49228
AT1G08080	alpha carbonic anhydrase 7	5.90666	0.277107	0.410514	0.735054	0.459618	5.45646	0.524919	0.92002	1.27057	0.880335
AT1G73680	alpha dioxygenase	4.95413	0.154613	0.531791	0.373779	0.90662	6.20996	0.0845565	0.397598	1.02444	1.91886	up
AT3G55880	Alpha/beta hydrolase related protein	9.00255	0.46033	0.0314462	0.307225	0.355344	8.63808	0.601402	0.823274	3.30287	3.32869	up
AT1G02660	alpha/beta-Hydrolases superfamily protein	7.7531	0.366644	0.39852	0.979859	1.20293	9.77022	-0.191192	0.473629	0.196153	1.18647	up
AT1G10040	alpha/beta-Hydrolases superfamily protein	8.32745	-0.0845151	-0.236507	-0.459282	-0.26181	6.89775	0.0112432	0.0627586	0.533867	1.74336
AT1G10740	alpha/beta-Hydrolases superfamily protein	8.69542	0.034708	-0.297611	-0.0659505	0.0519974	9.26893	0.0702875	-0.260409	0.766291	1.58539	up
AT1G18460	alpha/beta-Hydrolases superfamily protein	10.0593	-0.023	0.219257	0.946584	1.59728	9.79982	0.263605	0.1849	0.83662	1.80338	up
AT1G19190	alpha/beta-Hydrolases superfamily protein	7.76733	0.196463	0.0571118	-0.301126	-0.543155	5.41768	0.0587489	0.206279	1.09268	0.646264
AT1G23330	alpha/beta-Hydrolases superfamily protein	6.96421	0.154687	0.209794	0.791727	0.812347	6.04745	0.101623	0.237405	0.842181	1.16977	up
AT1G34340	alpha/beta-Hydrolases superfamily protein	7.06462	-0.280679	0.564266	-0.0389458	0.040178	7.96777	0.390765	0.901542	1.18532	1.24237
AT1G49640	alpha/beta-Hydrolases superfamily protein	4.726	0.120058	-0.0514513	0.091592	-0.114696	4.81403	-0.170106	0.371689	1.66741	0.824843
AT1G73480	alpha/beta-Hydrolases superfamily protein	9.39064	1.53471	2.81436	3.71307	4.68892	10.6562	0.355949	0.984771	1.3258	2.76657	up
AT1G73920	alpha/beta-Hydrolases superfamily protein	10.1951	0.42015	0.657256	1.20724	1.77309	10.3256	0.0623967	-0.094663	0.582518	1.3682	up
AT2G05260	alpha/beta-Hydrolases superfamily protein	10.1084	-0.00888272	-0.250646	-0.432876	-0.050772	8.96206	0.133196	0.0223854	0.236213	1.10823	up
AT2G26750	alpha/beta-Hydrolases superfamily protein	5.84116	0.27066	0.776013	1.07762	1.61419	9.02995	0.348743	0.544608	0.983028	1.58597
AT2G30550	alpha/beta-Hydrolases superfamily protein	8.93581	1.53248	1.87246	2.68667	3.08992	9.45398	0.619131	0.421579	1.99798	2.56816	up
AT2G39400	alpha/beta-Hydrolases superfamily protein	7.75139	0.6725	0.884289	2.6151	3.57388	9.65606	-0.0905368	0.893184	2.10385	2.16608	up
AT2G39410	alpha/beta-Hydrolases superfamily protein	8.38885	-0.111073	-0.47698	-0.259964	-0.0611415	6.31825	0.406984	0.585129	0.714199	1.45477
AT2G39420	alpha/beta-Hydrolases superfamily protein	10.9041	-0.0884194	-0.629893	-0.821033	-0.905401	9.6121	0.43935	0.936129	0.968314	1.52504	up
AT2G45600	alpha/beta-Hydrolases superfamily protein	5.22223	-0.000197603	0.0878583	0.506871	1.18293	9.57615	0.542963	0.191324	1.09305	0.596614	up
AT2G45610	alpha/beta-Hydrolases superfamily protein	4.89599	-0.0546454	0.0105767	0.0855648	0.225907	5.09928	-0.147371	0.0662126	1.37897	1.64326	up
AT3G03230	alpha/beta-Hydrolases superfamily protein	4.92128	0.391446	0.460093	0.754201	0.929113	5.03814	0.212061	0.447973	1.64205	2.82259
AT3G03240	alpha/beta-Hydrolases superfamily protein	5.2353	0.374421	1.37754	2.66662	3.89997	5.67438	-0.457553	-0.262936	1.82105	4.05035	up
AT3G14360	alpha/beta-Hydrolases superfamily protein	7.48667	0.177327	0.497624	0.877527	1.26921	6.78589	0.345327	1.05787	2.70517	3.5725	up
AT3G30380	alpha/beta-Hydrolases superfamily protein	9.53173	-0.670657	-0.497061	-0.385523	-0.212395	8.2346	-0.0242738	0.114865	0.720817	1.5069	up
AT3G48690	alpha/beta-Hydrolases superfamily protein	9.7626	0.570867	1.33909	1.89834	3.00588	12.3248	0.0599907	0.0939795	0.910874	1.71867
AT3G51000	alpha/beta-Hydrolases superfamily protein	6.55029	0.207532	0.383072	0.78216	1.22957	6.51597	0.343788	0.381218	0.864382	1.51947	up
AT3G54240	alpha/beta-Hydrolases superfamily protein	4.93132	0.0087744	0.0687604	0.23887	0.381057	4.93359	-0.0318797	0.40491	1.56157	2.21254
AT3G55180	alpha/beta-Hydrolases superfamily protein	5.89231	0.0343141	0.13652	-0.00857515	-0.332137	4.67763	0.470549	0.550289	0.9058	1.40193
AT3G62590	alpha/beta-Hydrolases superfamily protein	7.47976	1.23551	1.48786	2.28501	2.61525	7.10133	0.603328	1.07424	2.51729	3.54603	up
AT3G63010	alpha/beta-Hydrolases superfamily protein	10.0433	0.254735	0.163523	0.788115	1.15143	7.75298	0.122279	0.393815	1.20223	1.97857	up
AT4G14290	alpha/beta-Hydrolases superfamily protein	9.78548	-0.124319	-0.097029	-0.400739	-0.442948	8.18072	-0.0195506	0.19236	0.820515	1.5956
AT4G18550	alpha/beta-Hydrolases superfamily protein	8.61038	1.19928	0.954266	0.971463	1.38315	5.78491	0.284847	0.490298	1.66334	1.89267
AT4G19860	alpha/beta-Hydrolases superfamily protein	12.5278	0.229817	0.0922701	-0.0914599	0.112006	11.8602	0.423732	0.515626	1.01706	1.62198	up
AT4G34310	alpha/beta-Hydrolases superfamily protein	8.11411	-0.141922	-0.0869515	0.262001	0.715736	7.72955	0.16494	0.297072	0.507261	1.61174	up
AT4G37470	alpha/beta-Hydrolases superfamily protein	5.09886	0.0748131	0.289641	-0.00404206	0.229359	4.89521	0.246798	0.104965	0.743017	1.62791
AT4G39955	alpha/beta-Hydrolases superfamily protein	11.3179	-0.179323	0.158701	0.651197	0.931012	8.81862	0.103627	0.700316	1.89366	2.02801
AT5G09430	alpha/beta-Hydrolases superfamily protein	6.41878	0.177424	0.209626	0.775973	1.91576	5.24776	-0.142685	0.240356	0.887985	2.15951	up
AT5G11650	alpha/beta-Hydrolases superfamily protein	10.2566	-0.00514082	-0.793436	-0.836632	0.304952	8.61085	-0.178011	0.332252	-0.638951	1.01693	up
AT5G14390	alpha/beta-Hydrolases superfamily protein	10.1987	-0.271752	-0.251431	0.12741	0.519697	9.46772	0.495675	0.825086	1.28112	1.22729
AT5G16120	alpha/beta-Hydrolases superfamily protein	10.2784	-0.244938	-0.182469	0.378992	1.19237	9.982	0.152912	0.607709	1.20704	2.34658	up
AT5G18630	alpha/beta-Hydrolases superfamily protein	8.1658	0.314594	-0.655379	-0.581076	-0.244733	8.23002	0.0601985	0.110153	0.727025	1.42257	up
AT5G18640	alpha/beta-Hydrolases superfamily protein	8.93729	-0.250667	-0.446042	-0.0376469	0.428092	8.92422	0.44133	0.884406	0.759358	1.26858	up
AT5G19850	alpha/beta-Hydrolases superfamily protein	5.71215	0.206934	0.220841	1.09818	2.01653	7.61856	0.0614153	-0.235256	0.0541324	1.16444
AT5G22460	alpha/beta-Hydrolases superfamily protein	4.99783	0.36084	0.333504	1.07142	2.30397	8.44983	0.842377	2.56237	4.33495	4.17036
AT5G37710	alpha/beta-Hydrolases superfamily protein	7.60849	-0.171543	-0.192759	-0.105227	0.614872	7.56625	0.167142	0.472352	0.556688	1.36193	up
AT5G38220	alpha/beta-Hydrolases superfamily protein	8.64693	-0.254009	-0.172493	0.176441	0.706041	8.70584	-0.0238169	0.101807	0.431568	1.31023
AT5G47350	alpha/beta-Hydrolases superfamily protein	4.98483	0.20295	0.203868	0.0920399	0.00550238	4.94849	0.0961475	0.298559	4.66024	2.84996
AT4G25000	alpha-amylase-like	5.81746	0.307598	0.707593	0.565165	0.421852	5.83798	1.11398	1.558	1.88797	2.12717	up
AT1G76130	alpha-amylase-like 2	7.5387	-0.105925	0.668495	1.0744	1.58869	9.11539	-0.00388746	0.0362078	0.751575	2.39693	up
AT3G10740	alpha-L-arabinofuranosidase 1	10.733	0.532211	0.970766	1.33209	2.05835	9.75685	0.272538	0.827687	2.31722	3.02365	up
AT3G56450	alpha-soluble NSF attachment protein 1	6.48486	-0.404122	-0.303072	-0.277456	-0.100088	6.27881	0.264888	0.665833	0.803624	1.02478
AT1G07180	alternative NAD(P)H dehydrogenase 1	5.87525	1.10653	-0.122261	-0.280391	0.168469	8.98879	0.22917	-0.361551	-0.748983	1.2004
AT3G22370	alternative oxidase 1A	10.1765	0.920259	-0.216755	0.282095	1.19291	9.59309	0.14082	-0.0917777	0.032045	2.14415	up
AT1G32350	alternative oxidase 1D	6.57255	2.01263	-0.0797558	0.948082	1.84107	6.46471	-0.23367	-0.243187	-0.041912	1.3164	up
AT5G64210	alternative oxidase 2	4.73287	0.528449	1.04406	1.13717	1.50957	4.95431	0.290396	0.0028655	0.649414	1.0101
AT4G22260	Alternative oxidase family protein	9.06425	-0.483891	-0.294285	0.307535	0.827865	10.0129	0.120566	0.453361	0.584604	1.38662
AT1G68600	Aluminium activated malate transporter family protein	5.2635	0.0944314	0.0750748	-0.00316406	0.0155724	9.67066	0.838297	1.03402	-0.332843	-2.0674
AT3G15450	Aluminium induced protein with YGL and LRDR motifs	16.7465	-0.235713	-1.12912	-1.24798	-0.493976	15.4001	-0.0490534	0.617361	0.708396	1.54433	up
AT4G27450	Aluminium induced protein with YGL and LRDR motifs	12.6567	-0.383446	0.0642244	0.834799	0.863616	11.1893	0.0439635	0.57811	1.41189	1.84064
AT3G18440	aluminum-activated malate transporter 9	9.22408	0.162084	0.707066	1.19316	1.90159	8.98851	0.31179	0.494791	0.624309	1.74953	up
AT5G37720	ALWAYS EARLY 4	10.4413	0.10963	-0.244354	-1.21687	-1.27676	8.84661	0.170615	0.520173	1.38173	0.812891
AT1G58360	amino acid permease 1	9.87481	1.42118	2.54384	3.41267	3.79655	11.0298	0.899826	1.42121	2.57326	4.40579	up
AT1G31820	Amino acid permease family protein	5.49834	0.224538	0.491847	0.392218	0.866427	6.34106	0.251782	0.338301	0.758258	2.38585	up
AT4G21120	amino acid transporter 1	7.75791	1.63013	0.971313	0.537184	0.558133	6.35192	0.110607	0.338047	0.375395	2.60665	up
AT4G33090	aminopeptidase M1	12.411	0.191096	0.520376	0.119339	0.273406	12.0392	-0.0360059	-0.0999438	0.252673	1.24236
AT4G36760	aminopeptidase P1	11.5189	-0.0520207	0.345894	0.369125	1.00203	11.2387	0.0617356	0.0399732	0.841857	1.77586	up
AT1G20490	AMP-dependent synthetase and ligase family protein	7.61616	-0.585434	0.0294958	0.575514	1.15164	5.88333	0.32942	0.771383	1.51027	1.97994
AT1G66120	AMP-dependent synthetase and ligase family protein	4.52051	0.209973	0.201257	0.0245928	-0.0897026	4.39522	0.208822	1.77237	3.81853	1.60622
AT1G76290	AMP-dependent synthetase and ligase family protein	5.17435	-0.0535665	0.406962	1.01421	2.91469	4.78976	0.523532	0.158943	0.811661	3.27042
AT2G04350	AMP-dependent synthetase and ligase family protein	10.0695	0.715841	1.317	2.14284	2.92476	10.1972	0.706686	0.789127	1.6472	2.49391	up
AT3G16170	AMP-dependent synthetase and ligase family protein	8.85511	0.274452	0.847855	1.2209	1.68076	9.32642	0.0139103	0.365039	0.853674	1.52403	up
AT3G23790	AMP-dependent synthetase and ligase family protein	6.94886	-0.286472	-0.125896	0.122146	0.190313	7.23928	0.459414	1.12269	1.11059	1.58183	up
AT3G48990	AMP-dependent synthetase and ligase family protein	10.3422	-0.153641	0.0765378	0.596343	1.51665	9.43275	-0.203477	0.061581	0.849773	2.36288	up
AT5G38120	AMP-dependent synthetase and ligase family protein	5.07591	0.176855	-0.0268856	-0.133026	-0.0581397	6.35216	0.0929658	1.09548	0.303251	-0.934986
AT1G04780	Ankyrin repeat family protein	10.5437	0.106845	0.0159358	0.469478	0.868293	10.2889	0.155628	0.426976	0.73094	1.11915	up
AT2G03430	Ankyrin repeat family protein	8.19005	-0.09228	0.0190345	-0.0551513	0.53027	8.41687	0.115337	0.108272	0.0810926	1.12147
AT2G04740	ankyrin repeat family protein	9.24937	-0.258311	-0.133207	0.196884	0.822959	9.14176	0.22102	0.275329	0.396264	1.05952
AT2G31820	Ankyrin repeat family protein	10.1929	-0.118888	-0.167081	-0.0531546	0.474754	10.2762	0.202331	0.40955	0.340519	1.0386	up
AT3G59910	Ankyrin repeat family protein	8.82211	0.358873	0.785895	1.48291	2.40463	8.99904	0.363208	0.332805	0.621936	1.58113
AT5G15500	Ankyrin repeat family protein	4.41457	0.293819	0.0263055	0.830744	0.725188	5.43901	0.995779	1.84231	3.44146	3.54724	up
AT3G03790	ankyrin repeat family protein / regulator of chromosome condensation (RCC1) family protein	8.5198	0.125822	0.332853	0.600722	0.928245	8.95155	0.248808	0.0567216	0.584621	1.10972	up
AT5G02620	ankyrin-like1	8.66505	0.0240935	0.237542	0.624416	1.07057	9.60892	0.619775	0.782874	0.602333	1.12555
AT1G35720	annexin 1	13.4898	0.110238	0.0500261	0.0410025	-0.207268	12.8056	0.649327	0.905399	1.74901	1.95811		hit
AT5G12380	annexin 8	4.93363	0.110012	-0.0117739	-0.0194895	-0.0818599	5.02755	-0.0626199	-0.110593	0.66315	1.59437		hit
AT3G15400	anther 20	5.20912	-0.00371279	0.19226	0.159146	0.255599	6.49958	2.44066	3.35495	3.92189	3.23029
AT3G26110	Anther-specific protein agp1-like	4.71298	0.193649	0.172843	0.8738	0.955355	4.81946	-0.146308	1.29911	4.52668	5.37017
AT1G25470	AP2 domain-containing transcription factor family protein	8.14877	0.201813	0.196337	0.24162	0.243532	8.35321	0.0814308	0.275418	0.810294	1.1451
AT2G36080	AP2/B3-like transcriptional factor family protein	6.97564	0.612687	0.898927	0.613441	0.501685	7.07217	-0.335598	0.0294367	0.866444	1.33043
AT3G06220	AP2/B3-like transcriptional factor family protein	5.25854	0.100189	0.126477	-0.160868	-0.260062	6.71382	0.824582	1.24789	1.15391	0.289214
AT3G11580	AP2/B3-like transcriptional factor family protein	7.1096	-0.009091	-0.329966	-0.497451	0.308733	7.72582	-0.149394	0.452113	0.746582	1.80971	up
AT3G17010	AP2/B3-like transcriptional factor family protein	5.63838	-0.0860533	-0.0557222	0.0508766	1.03276	5.30411	0.0359095	0.547878	1.38749	1.67157
AT3G26790	AP2/B3-like transcriptional factor family protein	5.05132	0.653872	0.181038	0.05775	-0.00205434	6.09979	0.650672	1.71277	2.00141	2.01957
AT3G46770	AP2/B3-like transcriptional factor family protein	4.90908	-0.080057	-0.00990505	0.0826816	0.0913089	6.53649	0.360806	0.910038	1.19401	0.052772
AT5G25475	AP2/B3-like transcriptional factor family protein	9.39913	0.000433123	0.0503548	-0.164003	-0.912559	8.72284	0.453047	0.990982	1.22602	0.58864
AT5G60140	AP2/B3-like transcriptional factor family protein	5.1429	-0.000463704	-0.00423062	0.112772	-0.223012	5.1783	0.562108	1.6249	3.53925	2.88531
AT4G08930	APR-like 6	9.54138	-0.238472	-0.618706	-0.514548	-0.05178	9.23782	0.335987	0.253932	-0.16029	1.02232
AT5G18120	APR-like 7	10.3722	0.106502	-0.0108299	0.0293167	0.217005	9.6394	0.0397492	0.0409078	0.42513	1.18859
AT1G73190	Aquaporin-like superfamily protein	4.95725	-0.204475	0.724505	0.829694	3.45465	4.66918	0.388464	0.248438	0.492841	4.44273
AT2G29525	Arabidopsis Inositol phosphorylceramide synthase 3	7.95501	-0.36476	-0.0849532	0.185732	0.295002	7.68292	0.210847	0.630416	1.25558	1.38408
AT3G58270	Arabidopsis phospholipase-like protein (PEARLI 4) with TRAF-like domain	9.41011	-0.0425234	0.42386	0.61478	1.44683	9.11103	0.149254	0.164705	0.634375	1.34419
AT2G17680	Arabidopsis protein of unknown function (DUF241)	5.75329	0.32716	0.783356	2.16448	2.78633	5.04797	-0.000983065	0.0843756	2.07099	3.06746	up
AT3G51410	Arabidopsis protein of unknown function (DUF241)	6.86668	0.240726	0.657799	0.844697	-0.375054	4.95226	0.20798	0.85604	1.1173	0.337317
AT4G35690	Arabidopsis protein of unknown function (DUF241)	6.38826	2.09277	2.77613	3.29932	3.12577	5.31502	0.546512	0.151501	1.65232	3.01671	up
AT4G35720	Arabidopsis protein of unknown function (DUF241)	8.49909	0.759511	1.36738	2.48171	2.40735	6.17039	0.0856173	0.536025	1.91422	-0.0846305	up
AT1G63420	Arabidopsis thaliana protein of unknown function (DUF821)	6.54205	-0.462993	-0.411062	-0.64648	0.0676814	6.21366	0.397515	0.899271	1.50274	1.61603	up
AT2G45840	Arabidopsis thaliana protein of unknown function (DUF821)	5.19713	-0.107944	0.0358188	-0.157468	-0.0116196	5.09739	0.4774	0.618577	1.45389	0.755405
AT3G48980	Arabidopsis thaliana protein of unknown function (DUF821)	7.14556	-0.285436	0.122678	0.0981559	0.267592	7.49301	0.262044	0.720803	1.13722	0.0468716
AT5G23850	Arabidopsis thaliana protein of unknown function (DUF821)	9.01039	0.23933	0.673823	1.11479	1.17286	9.03889	0.532027	0.589144	1.05257	1.32462	up
AT5G64310	arabinogalactan protein 1	13.5378	-0.407034	0.206281	1.02463	1.76935	13.5536	-0.370009	0.626332	0.665754	2.78383	up
AT3G01700	arabinogalactan protein 11	5.15947	-0.170279	0.00579991	0.526176	0.615678	5.10579	-0.0489615	1.56488	4.20933	5.16584
AT4G26320	arabinogalactan protein 13	12.9981	0.489774	0.269407	-1.32056	-3.41543	6.86837	0.0540555	0.793762	2.3221	-1.06531
AT5G56540	arabinogalactan protein 14	13.979	0.11511	0.127089	-0.171321	-0.678645	8.14041	-0.0496404	0.425655	1.93347	1.2491
AT5G11740	arabinogalactan protein 15	14.4165	0.343188	0.400461	0.930213	1.45489	15.8965	0.0352078	-0.0538338	-0.00272799	1.12086
AT1G68725	arabinogalactan protein 19	7.06332	1.5786	2.32037	2.55214	2.36829	7.86589	-0.175542	-0.281344	1.57793	-0.985466
AT2G22470	arabinogalactan protein 2	13.4381	0.748358	0.736258	0.971235	1.93806	9.27309	0.435785	0.64312	2.8848	6.36342	up
AT3G57690	arabinogalactan protein 23	5.05057	-0.179377	0.00221823	1.6972	2.20584	5.22207	1.13957	4.9423	7.1852	7.87696
AT5G40730	arabinogalactan protein 24	14.0968	0.845172	0.413028	0.207947	0.40715	8.74016	0.27684	0.766192	1.91246	2.78571
AT3G20865	arabinogalactan protein 40	5.20287	0.399193	0.334668	0.797447	0.707058	5.94022	-0.0781012	1.00203	3.24598	4.33124
AT5G24105	arabinogalactan protein 41	8.4903	0.82675	0.384067	-0.121628	-1.3008	9.78035	-0.0956741	-0.545643	0.297335	1.00242
AT5G14380	arabinogalactan protein 6	4.99003	-0.16286	-0.131725	0.027986	0.206037	5.69613	0.127186	0.320388	2.07599	3.00256
AT4G16130	arabinose kinase	9.2624	-0.00659184	0.237023	0.130805	0.467117	9.41627	0.299686	0.43921	0.840386	1.23239	up
AT3G17660	ARF-GAP domain 15	7.24211	-0.224912	-0.194061	0.0163597	0.475064	7.24453	0.148339	0.517144	1.00525	1.42588
AT4G32630	ArfGap/RecO-like zinc finger domain-containing protein	4.70144	0.236283	0.270353	0.14736	1.04086	4.4209	0.279972	0.343742	0.949648	1.79578
AT4G34710	arginine decarboxylase 2	9.16297	1.25734	2.77754	4.61794	5.07533	9.2264	-0.0212346	0.683367	2.1818	2.67608	up
AT2G37340	arginine/serine-rich zinc knuckle-containing protein 33	13.6563	-0.088361	0.199513	0.245094	0.479237	12.5018	0.115008	0.73207	1.33611	1.63415
AT2G26430	arginine-rich cyclin 1	6.44817	0.0746941	0.153234	0.618308	0.933923	6.26938	0.327987	0.310166	0.632809	1.05225	up
AT2G27880	Argonaute family protein	4.82492	-0.0894561	0.237941	-0.0881786	-0.0478145	5.37978	0.448108	1.16049	2.75567	1.869
AT5G21150	Argonaute family protein	4.91302	-0.176232	-0.0722219	-0.0491505	-0.086072	6.23104	0.667712	1.93532	3.95022	2.92607
AT2G44080	ARGOS-like	11.8459	0.283291	-0.0339277	0.677031	0.516579	10.5834	-0.118389	1.99019	2.96997	1.57014
AT1G08315	ARM repeat superfamily protein	8.9777	0.178032	-0.239422	0.269694	0.752888	8.40823	0.299016	0.38629	0.545742	1.88484	up
AT1G24330	ARM repeat superfamily protein	5.74447	0.181902	0.460022	0.747875	1.43411	6.84064	-0.326133	0.291468	-0.0657924	1.33574	up
AT1G60190	ARM repeat superfamily protein	7.82022	1.57743	3.16303	4.41047	5.16752	9.81834	-0.480785	1.24004	3.55433	3.90681	up
AT1G67530	ARM repeat superfamily protein	8.02941	0.109782	0.0631384	0.428434	0.851379	8.13766	0.179561	0.422682	0.648384	1.848	up
AT2G26780	ARM repeat superfamily protein	9.7515	0.0211363	0.276043	0.396669	0.700444	9.06299	0.267716	0.330478	0.524073	1.22739
AT3G01400	ARM repeat superfamily protein	8.7741	0.259579	0.19974	0.552261	0.765473	8.05441	0.423467	0.380254	1.07227	1.23699	up
AT3G03440	ARM repeat superfamily protein	6.54323	-0.0390831	0.175852	0.116101	0.902154	5.91519	0.270923	0.0596337	1.15461	2.33363	up
AT3G15180	ARM repeat superfamily protein	9.52469	-0.0590285	0.197672	0.386913	0.777611	9.12088	0.214057	0.233785	0.814652	1.59031
AT3G22990	ARM repeat superfamily protein	7.77549	-0.0980917	0.262654	0.733064	1.31092	7.56413	0.00504533	-0.104256	0.372789	1.41406
AT5G62580	ARM repeat superfamily protein	9.7154	-0.11059	0.170209	0.12195	0.188595	8.52731	0.0984128	0.0102542	0.472869	1.17828	up
AT5G67340	ARM repeat superfamily protein	8.61164	0.938578	0.154129	1.12865	2.33525	7.57095	0.283275	0.166264	0.56609	1.90754	up
AT1G44120	Armadillo/beta-catenin-like repeat ; C2 calcium/lipid-binding domain (CaLB) protein	5.21518	0.160229	0.0128295	0.0435342	0.0940856	4.73744	0.431592	1.33778	0.828159	1.02883
AT5G22630	arogenate dehydratase 5	13.2858	0.0509391	0.0481667	0.367188	0.20596	10.6809	-0.264649	0.728849	1.34891	1.08067	up
AT3G09640	ascorbate peroxidase 2	5.66972	0.0935931	0.793455	1.47843	1.96133	5.6982	-0.347821	-0.372461	0.975351	2.01084
AT5G11520	aspartate aminotransferase 3	11.577	0.094401	-0.0832869	0.152648	0.661543	11.4494	0.00947794	-0.392804	0.104791	1.589	up
AT4G16144	associated molecule with the SH3 domain of STAM 3	8.38094	0.366725	0.35449	0.680661	1.0326	8.19656	0.0427833	0.0411992	0.476706	1.3121	up
AT4G00200	AT hook motif DNA-binding family protein	9.5363	0.486589	1.15354	1.51018	1.30553	8.03143	0.39547	0.790662	1.30999	1.00676	up
AT4G39925	AT hook motif DNA-binding family protein	6.90521	-0.0663318	-0.0673649	0.000269704	-0.0621072	6.37148	0.348902	0.473116	0.680173	1.27382
AT5G52890	AT hook motif-containing protein	5.24743	-0.0843196	-0.16734	-0.270058	-0.30395	6.02628	-0.120217	-0.136565	0.0934661	1.26883
AT5G54930	AT hook motif-containing protein	9.0478	-0.0574211	-0.192456	-0.376161	-0.350589	9.39462	0.0225133	0.0417708	0.0932654	1.11337	up
AT3G62690	AtL5	7.94573	-0.278679	-0.733189	-0.857138	-0.436714	7.32447	0.053349	0.232281	0.0288076	1.4905
AT5G42490	ATP binding microtubule motor family protein	5.06268	-0.13313	0.0552943	-0.26141	-0.306889	4.95775	0.288324	0.034551	0.785746	1.54857
AT1G54280	ATPase E1-E2 type family protein / haloacid dehalogenase-like hydrolase family protein	5.36376	-0.0937913	0.066596	-0.185539	0.0897612	5.25558	0.03871	0.169496	0.936428	1.23561
AT1G68710	ATPase E1-E2 type family protein / haloacid dehalogenase-like hydrolase family protein	9.3596	0.0459748	-0.337653	-0.530668	-0.404667	8.27908	0.239656	0.0792176	0.477848	1.19542
AT1G72700	ATPase E1-E2 type family protein / haloacid dehalogenase-like hydrolase family protein	11.4609	0.112862	-0.0551491	0.413486	0.86657	9.75384	0.495551	0.750071	1.37492	1.28464	up
AT3G22910	ATPase E1-E2 type family protein / haloacid dehalogenase-like hydrolase family protein	7.76485	1.87062	1.73451	2.33951	3.35589	7.06784	0.199423	0.819981	1.93819	2.92474	up
AT3G27870	ATPase E1-E2 type family protein / haloacid dehalogenase-like hydrolase family protein	6.86767	0.079191	0.636163	1.28559	1.38569	7.11711	0.394402	0.828543	1.54686	1.95724	up
AT3G53230	ATPase, AAA-type, CDC48 protein	8.59202	0.753358	0.52816	1.18158	1.316	6.68731	0.779499	1.06286	1.69498	3.10422
AT5G03340	ATPase, AAA-type, CDC48 protein	10.6591	0.310671	0.710388	0.872705	1.26953	10.15	0.153849	0.196003	0.597189	1.46116	up
AT1G19910	ATPase, F0/V0 complex, subunit C protein	7.55921	0.587526	0.57224	0.588904	1.15153	7.36059	0.00531325	-0.0897106	0.165319	1.48908
AT1G71960	ATP-binding casette family G25	7.91082	0.79232	0.99035	1.10281	0.824183	6.7876	0.348225	0.721895	1.24101	1.28635	up
AT3G47730	ATP-binding cassette A2	8.01909	0.670256	-0.439933	-0.549529	-0.0305635	6.6993	-0.0525323	0.00869869	0.155084	1.17062
AT1G06550	ATP-dependent caseinolytic (Clp) protease/crotonase family protein	10.6289	-0.228257	-0.57744	-0.588301	-1.04804	8.94067	0.313386	0.812276	1.12791	-0.306894
AT4G18980	AtS40-3	5.55557	0.510507	0.639716	0.932625	1.9324	5.92376	0.937588	1.9238	3.89585	3.97936	up
AT2G33270	atypical CYS HIS rich thioredoxin 3	5.08552	0.0260542	-0.0494454	0.183437	0.218187	5.13739	-0.251354	0.377883	1.66096	2.73403
AT1G08570	atypical CYS HIS rich thioredoxin 4	11.5071	0.634907	1.14258	2.22308	3.03157	12.2854	0.208906	0.128719	1.837	2.8989	up
AT3G21180	autoinhibited Ca(2+)-ATPase 9	7.80934	0.670249	0.113782	0.191406	-0.879492	4.81839	-0.00882937	1.04768	2.27813	3.09307
AT5G17290	autophagy protein Apg5 family	9.2269	-0.221938	-0.136826	0.0327569	0.679992	9.17903	-0.0409637	0.0123371	0.244709	1.0327
AT3G49590	Autophagy-related protein 13	10.0975	0.432992	0.270283	0.481607	0.611244	9.40828	0.425761	0.652244	1.21012	1.39885	up
AT1G04240	AUX/IAA transcriptional regulator family protein	9.55577	-0.152495	-0.12608	0.051189	-0.157109	9.88074	1.01964	1.04463	0.978125	-0.283559
AT2G17500	Auxin efflux carrier family protein	11.9286	1.62066	1.3114	1.0576	0.127796	8.82837	0.247883	0.17696	1.46416	2.11988	up
AT5G01990	Auxin efflux carrier family protein	8.48408	0.850085	1.26761	1.65648	1.97046	8.16692	0.403848	0.421083	1.17877	1.94457	up
AT5G62000	auxin response factor 2	12.4769	-0.162158	-0.0523284	0.305865	0.406588	12.7541	0.646936	1.14751	1.61673	1.24739	up
AT5G60450	auxin response factor 4	9.43659	-0.0618274	0.201317	0.611508	0.0353915	8.88156	0.412446	0.825915	1.23291	0.142692
AT2G33310	auxin-induced protein 13	9.66673	0.216541	1.04097	1.32522	0.932242	8.82151	-0.0616859	0.0989089	1.26403	0.745756
AT3G59900	auxin-regulated gene involved in organ size	9.17603	0.728114	0.58395	1.30866	1.29167	7.93822	-0.115984	1.1918	2.36104	0.564424
AT3G25290	Auxin-responsive family protein	10.8237	0.769661	1.35564	1.70982	0.786902	8.58681	0.797025	2.03762	3.05353	2.16855
AT5G47530	Auxin-responsive family protein	6.46497	0.929709	1.5512	2.34349	2.24635	4.95937	0.086303	0.582522	1.8332	0.97219
AT1G59500	Auxin-responsive GH3 family protein	6.53721	0.464371	-0.358872	-0.783816	-0.649112	5.53617	0.0153911	0.138351	0.544206	1.39246
AT4G03400	Auxin-responsive GH3 family protein	7.25116	-0.347437	-0.399408	-0.499775	-0.42264	10.2691	0.611867	1.21201	-0.592592	-0.2826
AT5G13370	Auxin-responsive GH3 family protein	7.78157	0.779577	1.33349	3.01047	3.67744	9.39284	-0.0669077	-0.582076	1.50427	2.7426	up
AT5G13380	Auxin-responsive GH3 family protein	5.1062	0.518223	0.567011	1.06983	0.493885	5.50604	0.892917	1.0133	1.11289	1.27612
AT5G39720	avirulence induced gene 2 like protein	10.1817	-1.0754	-0.83861	0.3213	1.77287	8.76134	0.617309	1.05418	0.85752	1.17832
AT1G04560	AWPM-19-like family protein	5.1109	0.996359	5.20089	7.71246	9.0287	4.62013	0.251161	0.381143	4.90413	7.80823	up
AT3G48050	BAH domain ;TFIIS helical bundle-like domain	9.59782	0.285969	0.211698	0.232602	0.44422	9.22778	0.319523	0.329557	0.567931	1.1845	up
AT3G48060	BAH domain ;TFIIS helical bundle-like domain	11.2602	0.169457	0.234837	0.53549	0.651955	10.6216	0.359483	0.434519	0.675418	1.03568	up
AT5G15160	BANQUO 2	6.63458	-0.373658	-0.561429	-0.577097	-0.171003	8.03863	0.0555893	0.699351	1.06326	1.25704
AT1G10610	basic helix-loop-helix (bHLH) DNA-binding superfamily protein	6.71508	-0.0392641	-0.198775	0.347918	-0.0541195	6.41747	0.622104	1.01696	1.32327	1.55769
AT1G25330	basic helix-loop-helix (bHLH) DNA-binding superfamily protein	4.36099	0.241464	0.370884	0.377419	0.222599	4.68943	0.356005	2.021	2.81878	2.78425
AT1G27660	basic helix-loop-helix (bHLH) DNA-binding superfamily protein	9.16011	0.0873045	0.613758	0.880797	0.541869	9.28661	0.134978	0.497843	1.03318	0.656757
AT1G51140	basic helix-loop-helix (bHLH) DNA-binding superfamily protein	10.0843	1.16652	2.43646	3.85072	4.32743	10.9879	0.811295	1.20193	3.53953	4.07608	up
AT1G61660	basic helix-loop-helix (bHLH) DNA-binding superfamily protein	7.47342	0.0821806	0.333383	0.359319	1.05648	7.64414	-0.0777924	0.0948536	0.277413	1.49066	up	hit
AT3G19500	basic helix-loop-helix (bHLH) DNA-binding superfamily protein	5.92104	-0.115759	0.690735	0.819683	0.992125	5.44188	0.472743	0.311005	0.824327	1.34386
AT3G19860	basic helix-loop-helix (bHLH) DNA-binding superfamily protein	10.2632	-0.287303	0.0510914	0.254702	1.06093	10.5097	0.349869	0.639781	0.89832	1.04399	up
AT3G22100	basic helix-loop-helix (bHLH) DNA-binding superfamily protein	5.60513	0.448401	0.389242	0.545445	1.22132	6.409	0.0605923	-0.343313	0.411547	1.39923
AT3G56970	basic helix-loop-helix (bHLH) DNA-binding superfamily protein	6.43601	1.76752	1.56708	1.2901	-0.929322	5.6533	1.70723	3.13993	3.06012	0.105875
AT3G56980	bHLH39	8.18699	1.14913	0.961617	0.0144636	-2.07777	5.2138	2.29437	3.72161	3.59513	0.350507
AT4G00050	basic helix-loop-helix (bHLH) DNA-binding superfamily protein	5.1722	0.00502553	-0.0625506	0.585572	0.20047	7.44454	0.378859	0.562923	1.09968	0.471483
AT4G00870	basic helix-loop-helix (bHLH) DNA-binding superfamily protein	5.01346	0.0266213	-0.179581	-0.133481	-0.204923	5.98955	0.690995	1.10434	1.18198	-0.32542
AT5G04150	basic helix-loop-helix (bHLH) DNA-binding superfamily protein	7.24576	1.30241	0.8264	0.554004	-0.29116	7.36762	0.893564	2.8307	2.92037	1.45316
AT5G48560	basic helix-loop-helix (bHLH) DNA-binding superfamily protein	9.32929	-0.584944	-0.823077	-0.973194	-0.797388	5.87701	0.502107	0.370377	1.65269	0.964002
AT5G54680	basic helix-loop-helix (bHLH) DNA-binding superfamily protein	6.57794	0.465754	0.389082	0.279286	0.668573	6.58662	0.0194628	-0.0871399	0.0160811	1.1333
AT5G62610	basic helix-loop-helix (bHLH) DNA-binding superfamily protein	9.85207	-0.373646	-0.214963	0.354148	0.792226	9.93144	0.201507	0.28992	1.0506	1.7478
AT5G67110	basic helix-loop-helix (bHLH) DNA-binding superfamily protein	6.11872	0.332629	0.538817	1.28413	0.661574	5.57405	0.706936	1.28323	2.86164	2.92072
AT3G25710	basic helix-loop-helix 32	10.3868	-0.173812	0.658533	1.12542	1.92434	9.14697	0.0234341	0.264961	0.552372	1.68578
AT2G41240	basic helix-loop-helix protein 100	5.8846	1.01375	1.33249	0.337688	-0.655508	5.54292	1.76824	3.06688	2.95919	0.235426		hit
AT3G51960	basic leucine zipper 24	6.02928	-0.173211	-0.238597	-0.38119	-0.27879	6.11452	0.0947379	0.0205585	0.0172332	1.48172
AT3G54620	basic leucine zipper 25	10.529	0.159373	-0.0450577	0.357451	0.189482	9.52251	-0.0533043	0.084877	0.565405	1.89578	up
AT5G24800	basic leucine zipper 9	11.3461	-0.34294	-0.288698	0.199301	0.279237	9.14586	0.251396	0.523418	1.47644	2.29141
AT5G49450	basic leucine-zipper 1	11.5199	0.371002	-0.0643644	1.11037	1.8982	11.6016	-0.334383	0.252498	0.76787	2.12382	up
AT5G38800	basic leucine-zipper 43	5.96008	0.068267	-0.295573	-0.178083	-0.763004	4.87117	0.22293	0.457174	1.96693	0.368614
AT1G75390	basic leucine-zipper 44	11.4619	-0.419347	-0.503936	-0.191231	-0.472705	7.84347	0.51488	1.66949	2.35266	1.7208
AT3G49760	basic leucine-zipper 5	7.22612	0.561541	0.674186	1.73551	2.4082	5.1149	0.359576	1.28283	3.02048	4.63032
AT1G68880	basic leucine-zipper 8	11.0744	-0.844939	-0.693	-0.274119	-0.0298022	6.01944	-0.201994	-0.257305	-0.220108	1.02543
AT2G35550	basic pentacysteine 7	6.85687	0.192818	0.061656	-0.0238087	-0.410785	7.04417	0.411007	0.732233	1.5167	1.83196
AT1G19490	Basic-leucine zipper (bZIP) transcription factor family protein	6.00978	-0.245823	0.486804	0.854418	1.64879	5.21124	0.400415	0.729052	1.7655	2.82525	up
AT2G16770	Basic-leucine zipper (bZIP) transcription factor family protein	7.12124	-0.140877	0.423073	1.19125	1.84187	7.40022	0.249887	0.243551	0.769962	1.30677
AT2G36270	Basic-leucine zipper (bZIP) transcription factor family protein	5.75371	-0.121994	1.01349	2.48677	3.13373	6.3906	0.968991	1.94075	3.24146	3.86961	up	hit
AT2G40950	Basic-leucine zipper (bZIP) transcription factor family protein	8.49577	0.24016	0.755356	0.971203	1.76707	8.68328	0.0339345	0.137132	0.583802	1.007
AT2G41070	Basic-leucine zipper (bZIP) transcription factor family protein	8.67172	-0.587122	-0.618178	-0.291018	0.243173	6.75015	-0.187081	0.297814	0.503825	1.09282	up
AT3G10800	Basic-leucine zipper (bZIP) transcription factor family protein	8.02557	0.410963	0.433172	0.633111	0.993489	7.68486	0.0596962	0.0668813	0.134662	1.36485	up
AT1G03070	Bax inhibitor-1 family protein	7.52618	0.670183	1.24659	1.99415	2.28556	6.23347	0.355343	1.06617	3.10114	3.99828	up
AT3G63310	Bax inhibitor-1 family protein	11.561	0.366288	0.0330534	-0.092078	-0.0312487	10.5638	0.178988	0.0857189	0.455562	1.06432
AT4G14730	Bax inhibitor-1 family protein	4.93403	7.713e-06	0.0391515	-0.163577	0.00223441	5.25107	0.267954	0.785694	1.69464	0.64306
AT3G21890	B-box type zinc finger family protein	5.62462	0.750188	0.77871	1.24565	1.69516	5.36285	0.351252	0.565721	1.3545	2.65068
AT4G15248	B-box type zinc finger family protein	5.61117	-0.230096	0.413131	1.08565	1.74888	5.34954	0.28314	0.683519	1.50302	2.61758
AT4G38960	B-box type zinc finger family protein	8.29369	-0.61947	-0.436634	-0.162519	0.711024	7.30698	-0.0978714	0.221087	0.586513	1.32732
AT5G54470	B-box type zinc finger family protein	5.81214	-0.223608	0.120961	0.670123	2.47258	5.89788	-0.0447953	0.705348	-0.0045385	1.47894
AT5G42570	B-cell receptor-associated 31-like	11.6683	0.051722	0.278325	0.67834	1.06487	10.9439	0.334563	0.685414	1.80409	2.0273	up
AT5G62100	BCL-2-associated athanogene 2	6.00738	0.285786	0.0377848	0.729936	1.16402	8.11142	0.00847609	-0.13721	0.543134	1.10071
AT2G35940	BEL1-like homeodomain 1	10.0635	0.245285	0.418511	1.87842	2.06603	10.7923	0.610139	0.779569	1.91928	1.80153	up
AT2G45870	Bestrophin-like protein	6.77581	0.0767609	0.241507	0.0479244	0.0543169	6.37854	0.0976953	0.368331	0.835612	1.08933
AT3G58170	BET1P/SFT1P-like protein 14A	12.4893	0.147576	0.103632	0.158379	-0.148826	12.6784	0.0517649	0.281008	0.926722	1.1456
AT1G58180	beta carbonic anhydrase 6	7.56967	0.119464	-0.10301	0.559591	0.94054	8.33301	-0.0838736	-0.0270986	0.698013	1.65655
AT4G27830	beta glucosidase 10	9.43248	0.337722	0.19102	0.590629	0.932755	10.243	0.178668	0.352724	0.938335	1.71449
AT1G52400	beta glucosidase 18	6.65054	1.19714	2.59682	5.33669	3.77377	13.8879	0.72951	1.04316	1.10827	-2.05495		hit
AT3G03640	beta glucosidase 25	10.8962	0.156717	0.708232	1.30133	2.08042	9.78701	0.390079	0.293248	0.65635	1.68411	up
AT5G54570	beta glucosidase 41	5.54044	0.259133	0.405184	0.995865	0.93958	5.23592	0.170886	0.471963	0.866313	1.0267
AT1G61820	beta glucosidase 46	10.5534	-0.807878	-1.6362	-1.68802	-1.24539	7.11607	-0.216281	-0.287688	0.265598	1.04375	up
AT1G60260	beta glucosidase 5	5.71353	-0.0875057	0.0576163	-0.387048	-0.0480238	8.63598	0.383662	1.10373	0.915897	-0.547931
AT3G62740	beta glucosidase 7	9.11164	0.704908	0.82279	0.373894	-0.443559	7.55422	0.636723	0.483652	1.272	1.62133
AT1G62710	beta vacuolar processing enzyme	8.31788	0.341531	1.39337	2.27423	2.62438	6.48689	1.68305	2.93899	3.7852	4.62776	up
AT4G32090	Beta-1,3-N-Acetylglucosaminyltransferase family protein	4.65293	0.186701	0.047712	0.183509	0.285539	4.74071	0.153373	0.0565522	0.879943	1.29436
AT4G32105	Beta-1,3-N-Acetylglucosaminyltransferase family protein	5.10226	0.280325	0.0424869	-0.0745509	0.0522208	4.81944	0.0200712	0.110708	1.10238	0.582783
AT3G01620	beta-1,4-N-acetylglucosaminyltransferase family protein	4.84873	0.133721	0.228184	0.0430639	-0.00612785	4.95001	-0.113008	0.13242	0.903283	1.65723
AT3G23920	beta-amylase 1	11.5123	0.594275	1.46998	2.60029	3.39321	11.4622	0.0884935	0.427837	2.03102	4.25876	up	hit
AT5G18670	beta-amylase 3	11.61	0.294751	-0.320767	-0.463015	-0.736803	9.97135	-0.0841871	-0.107135	0.757784	1.24901	up
AT5G55700	beta-amylase 4	8.95577	0.0358887	0.255521	0.931525	1.62248	9.05412	0.0333205	0.44011	0.894288	1.73237	up
AT4G15210	beta-amylase 5	4.78182	0.947159	1.73121	1.65257	1.38142	8.69627	0.957166	1.84423	2.24878	-0.609357
AT5G52570	beta-carotene hydroxylase 2	5.14814	0.224767	0.397297	0.494767	1.92144	5.33059	0.438454	0.244114	1.11745	2.91899
AT5G64570	beta-D-xylosidase 4	11.8478	0.355105	0.792663	0.793515	-0.772037	11.8971	-0.202796	0.455901	1.02444	-0.286939
AT4G35010	beta-galactosidase 11	4.88516	0.0584606	-0.140608	0.513097	0.544232	4.61029	0.338748	2.80113	5.51926	6.51877
AT4G38590	beta-galactosidase 14	5.91296	-0.0652666	0.389667	1.43728	1.58799	5.27442	-0.0150372	0.188604	0.386273	1.17619
AT5G20710	beta-galactosidase 7	5.34898	0.741367	1.53051	2.81172	3.88331	5.3908	0.324191	1.13194	1.45107	1.94449
AT1G61810	beta-glucosidase 45	4.85913	0.112332	-0.0893607	0.077058	1.16215	4.79121	0.0206313	0.261229	0.985428	1.65136	up
AT5G49900	Beta-glucosidase, GBA2 type family protein	5.72823	-0.271722	0.205869	1.08699	2.10425	5.14148	-0.229069	-0.219709	0.641859	2.63598	up
AT1G24470	beta-ketoacyl reductase 2	5.193	0.147219	0.21496	0.369759	0.365943	6.27239	0.807668	0.698502	1.6393	1.26229	up
AT1G17810	beta-tonoplast intrinsic protein	4.95987	0.195757	0.440717	1.32092	2.5693	4.88038	-0.187185	0.107483	2.15419	5.20452
AT5G09730	beta-xylosidase 3	5.2269	0.501391	0.154397	0.0933644	-0.269845	7.37327	-0.0190277	1.65857	3.07646	1.49325
AT1G05450	Bifunctional inhibitor/lipid-transfer protein/seed storage 2S albumin superfamily protein	6.62462	0.398247	-0.711327	0.267721	0.68338	4.79491	0.178686	1.25526	2.72627	2.70077
AT1G18280	Bifunctional inhibitor/lipid-transfer protein/seed storage 2S albumin superfamily protein	6.0752	0.188846	-0.744692	-1.10177	-1.21353	4.59524	1.0727	2.77453	3.18297	2.59392
AT1G32280	Bifunctional inhibitor/lipid-transfer protein/seed storage 2S albumin superfamily protein	4.87284	0.304793	0.343977	0.173143	0.181311	4.90572	0.185351	0.149071	0.987166	1.17581
AT1G45221	Bifunctional inhibitor/lipid-transfer protein/seed storage 2S albumin superfamily protein	4.86197	-0.201032	0.0799853	-0.128456	-0.169575	4.63526	0.0823006	0.257624	2.79501	3.08289
AT1G48750	Bifunctional inhibitor/lipid-transfer protein/seed storage 2S albumin superfamily protein	14.3461	0.446511	0.523122	0.10418	-0.717464	10.8791	1.81965	3.5344	4.47263	3.04102
AT1G62510	Bifunctional inhibitor/lipid-transfer protein/seed storage 2S albumin superfamily protein	8.19788	0.276659	0.992849	1.88453	1.96373	9.8357	1.22309	2.72886	4.27443	4.42696
AT1G66850	Bifunctional inhibitor/lipid-transfer protein/seed storage 2S albumin superfamily protein	4.89181	-0.143911	-0.154347	-0.0390695	-0.110553	6.31639	3.6583	4.05402	4.61299	4.29261
AT1G73780	Bifunctional inhibitor/lipid-transfer protein/seed storage 2S albumin superfamily protein	9.4582	0.376249	-0.112901	-0.806743	-1.60278	5.40222	0.349581	-0.0327601	0.410312	1.04065
AT2G37870	Bifunctional inhibitor/lipid-transfer protein/seed storage 2S albumin superfamily protein	7.27538	4.07961	6.78559	7.61101	7.82726	6.30141	2.93223	5.59199	7.52128	7.84316	up
AT2G44300	Bifunctional inhibitor/lipid-transfer protein/seed storage 2S albumin superfamily protein	9.62555	0.898706	1.30834	2.01838	2.01183	8.16183	0.421597	0.448694	1.45678	1.22884
AT3G18280	Bifunctional inhibitor/lipid-transfer protein/seed storage 2S albumin superfamily protein	13.173	0.0331152	0.584285	1.08709	1.71513	10.5325	0.476449	0.908769	1.68371	2.04621
AT3G22600	Bifunctional inhibitor/lipid-transfer protein/seed storage 2S albumin superfamily protein	13.178	0.77638	0.50194	1.06169	1.55893	9.35386	-0.203665	-0.854383	0.468511	2.36638	up
AT3G22620	Bifunctional inhibitor/lipid-transfer protein/seed storage 2S albumin superfamily protein	12.5148	0.910122	0.705603	0.722937	0.532283	7.70622	0.48978	-0.0292299	1.59428	2.41735	up
AT3G53980	Bifunctional inhibitor/lipid-transfer protein/seed storage 2S albumin superfamily protein	15.1011	1.59689	1.76823	1.2453	1.25151	11.0543	1.21369	2.60176	4.47805	4.6764
AT3G59455	Bifunctional inhibitor/lipid-transfer protein/seed storage 2S albumin superfamily protein	4.99235	-0.0364721	-0.139449	0.0443836	-0.194455	5.1049	-0.0384499	1.38752	2.099	2.16707
AT4G08670	Bifunctional inhibitor/lipid-transfer protein/seed storage 2S albumin superfamily protein	5.0482	-0.0787336	-0.0100054	-0.267708	-0.17246	5.15	0.434184	1.55702	2.51122	3.56427
AT4G14815	Bifunctional inhibitor/lipid-transfer protein/seed storage 2S albumin superfamily protein	4.8008	-0.0154114	0.0738501	-0.0419269	0.0109136	5.05129	2.30499	2.53565	2.22839	1.19888
AT4G28395	Bifunctional inhibitor/lipid-transfer protein/seed storage 2S albumin superfamily protein	5.57788	-0.285258	-0.389563	-0.580276	0.0739622	5.77553	2.53637	3.01569	3.45699	3.97198
AT4G33355	Bifunctional inhibitor/lipid-transfer protein/seed storage 2S albumin superfamily protein	4.9281	0.225761	0.107264	0.257869	0.161699	5.01309	2.57534	3.31705	3.62125	2.68423
AT4G33550	Bifunctional inhibitor/lipid-transfer protein/seed storage 2S albumin superfamily protein	8.3826	2.95292	5.59538	6.52945	6.84882	6.87929	1.57968	4.36637	5.69847	6.8498
AT5G01870	Bifunctional inhibitor/lipid-transfer protein/seed storage 2S albumin superfamily protein	13.5461	-0.764455	-0.254777	-0.0810142	-0.584618	7.70652	0.825143	0.871686	1.15217	0.131258
AT5G05960	Bifunctional inhibitor/lipid-transfer protein/seed storage 2S albumin superfamily protein	15.2775	0.211494	0.111162	-0.303054	-1.31166	11.2211	0.987622	0.712806	1.92215	-0.587179
AT5G07230	Bifunctional inhibitor/lipid-transfer protein/seed storage 2S albumin superfamily protein	5.20149	0.0794124	0.448695	0.679719	0.361983	6.96738	1.6881	1.59815	1.01775	1.20537
AT5G09370	Bifunctional inhibitor/lipid-transfer protein/seed storage 2S albumin superfamily protein	5.68277	-0.054139	-0.433393	-0.00383365	0.19113	5.63452	-0.226782	-0.0585236	2.91745	2.68456
AT5G38195	Bifunctional inhibitor/lipid-transfer protein/seed storage 2S albumin superfamily protein	4.81489	0.514077	0.095256	0.177104	0.0983171	4.69658	0.126987	0.43331	0.97407	1.38818
AT5G59330	Bifunctional inhibitor/lipid-transfer protein/seed storage 2S albumin superfamily protein	7.17424	1.80711	4.17339	4.14956	4.03803	6.03116	3.84779	6.80295	8.76379	8.56069	up
AT5G62080	Bifunctional inhibitor/lipid-transfer protein/seed storage 2S albumin superfamily protein	5.41108	-0.248972	-0.351595	0.254902	-0.246696	5.47015	0.335875	1.0229	1.02036	0.608685
AT5G64080	Bifunctional inhibitor/lipid-transfer protein/seed storage 2S albumin superfamily protein	8.75581	0.928063	1.58271	1.62435	2.21555	9.32797	0.135157	0.512184	1.63604	3.26912
AT1G11190	bifunctional nuclease i	8.73012	0.894683	0.772382	1.58971	2.49293	7.26446	0.0957376	0.779676	2.16118	2.46904
AT1G59640	BIG PETAL P	6.60957	0.484494	0.809566	1.0803	1.19691	7.24879	0.338759	1.52403	2.37412	1.87412
AT5G16840	binding partner of acd11 1	12.8566	0.10165	0.360819	0.505371	0.861859	12.4964	-0.0150835	0.13711	0.689181	1.64129	up
AT2G39260	binding;RNA binding	10.3247	-0.0941453	0.323722	0.563344	0.969894	10.0501	0.0654161	-0.0130576	0.461352	1.00342
AT5G20230	blue-copper-binding protein	11.4432	-0.34164	-0.962185	-0.736399	-0.407223	13.9851	-0.725823	0.402425	-1.17348	1.70145	up
AT1G55510	branched-chain alpha-keto acid decarboxylase E1 beta subunit	9.72527	0.218702	0.140942	0.81033	1.57403	9.42481	-0.011226	0.200537	0.709676	1.87638	up
AT1G10070	branched-chain amino acid transaminase 2	6.3995	-0.0798233	-0.662953	-0.625173	0.201384	5.61857	-0.26758	0.805446	1.17521	2.66035	up
AT3G61460	brassinosteroid-responsive RING-H2	10.4546	0.605458	0.695441	0.753571	0.0774343	11.3857	0.227194	0.672146	1.56829	0.669103
AT2G35600	BREVIS RADIX-like 1	6.43663	-0.536441	-0.135261	-0.260645	-0.139874	6.04817	-0.0754942	0.469878	1.1917	0.812322
AT4G11560	bromo-adjacent homology (BAH) domain-containing protein	10.4782	-0.0366733	0.197403	0.453086	0.9042	10.1471	0.128921	0.297762	0.562315	1.01558
AT3G61420	BSD domain (BTF2-like transcription factors, Synapse-associated proteins and DOS2-like proteins)	8.95615	-0.843153	-0.569286	0.17342	0.982131	7.47759	0.182273	0.725174	1.90993	2.43896	up
AT3G49800	BSD domain-containing protein	8.94316	0.347409	0.352648	0.450189	0.941143	8.63272	0.0839213	0.050794	0.37337	1.39937	up
AT4G13110	BSD domain-containing protein	8.82504	0.132915	-0.00776771	0.415399	0.746866	8.32321	0.41181	0.595844	1.15126	2.03659	up
AT5G65910	BSD domain-containing protein	11.1788	-0.150366	-0.128408	0.0909844	0.777809	11.1673	0.0185748	0.0286618	0.345618	1.30076
AT2G24240	BTB/POZ domain with WD40/YVTN repeat-like protein	9.37494	0.180397	-0.0969699	0.338063	1.15231	9.93878	0.152885	0.810723	0.248102	1.37191	up
AT1G01640	BTB/POZ domain-containing protein	11.8322	0.0913451	0.0813635	-0.171368	-3.9695e-05	8.18427	0.232913	0.363271	1.1884	1.06092
AT1G04390	BTB/POZ domain-containing protein	6.91675	-0.223477	-0.188085	0.153688	0.799466	6.67145	0.233217	0.532295	0.659351	1.46347
AT1G21780	BTB/POZ domain-containing protein	10.7674	0.364174	0.15149	0.382484	0.894863	10.3137	0.0923361	0.371169	1.14198	1.74959	up
AT1G55760	BTB/POZ domain-containing protein	8.61577	0.146425	0.386403	1.08262	0.660372	7.37053	0.867367	1.38352	2.2306	1.28735
AT3G09030	BTB/POZ domain-containing protein	8.57671	0.260075	0.184313	0.351457	0.627304	9.09305	0.165807	0.0622286	0.656139	1.08039	up
AT3G56230	BTB/POZ domain-containing protein	8.4413	0.173028	-0.313948	-0.810485	-1.27482	5.59123	-0.243064	0.473386	1.53772	0.226284
AT5G59140	BTB/POZ domain-containing protein	13.4156	-0.15442	-0.236934	-0.0890049	-0.115763	12.563	0.0687638	0.339891	0.781866	1.29268
AT2G46260	BTB/POZ/Kelch-associated protein	9.87007	0.211248	0.104439	0.369702	0.782033	9.15548	0.277702	0.25302	1.08473	1.46402	up
AT5G25610	BURP domain-containing protein	7.01508	1.26451	3.74304	4.75308	4.82259	12.9998	1.29478	1.60034	2.24089	1.64285	up	hit
AT1G35490	bZIP family transcription factor	4.93256	0.192426	0.286691	0.105844	0.132346	4.85943	-0.0630916	0.635124	2.39996	3.55166
AT5G65210	bZIP transcription factor family protein	11.5914	-0.586483	-1.04739	-0.875144	-0.618545	7.0467	0.469464	0.904033	1.51396	2.80612
AT5G50170	C2 calcium/lipid-binding and GRAM domain containing protein	6.75889	0.193827	0.450817	0.890327	1.90782	7.15952	0.233028	0.274348	1.12791	2.68596	up
AT4G00700	C2 calcium/lipid-binding plant phosphoribosyltransferase family protein	9.1583	0.956617	0.180387	0.0247535	-0.0145696	6.03043	0.138554	0.433722	0.619011	1.41925
AT1G68360	C2H2 and C2HC zinc fingers superfamily protein	10.6634	0.565049	0.265631	-0.464321	-1.9157	7.59879	0.352181	0.182634	1.70386	0.0184822
AT3G23130	C2H2 and C2HC zinc fingers superfamily protein	4.61422	-0.0813789	-0.0435946	0.0586784	0.0655376	4.75695	0.33935	1.04789	1.45975	1.46446
AT5G26749	C2H2 and C2HC zinc fingers superfamily protein	7.50004	-0.116512	0.0829531	-0.163883	0.123283	6.75304	0.210171	0.487971	0.519762	1.43704
AT5G27880	C2H2 and C2HC zinc fingers superfamily protein	5.17186	0.388742	-0.0182904	0.296322	0.225537	4.81872	0.235925	0.458469	0.395194	1.13161
AT1G04445	C2H2-like zinc finger protein	5.24487	0.246926	-0.0922194	0.228182	0.511313	4.76303	0.220041	-0.0423674	0.382646	1.11681
AT5G66730	C2H2-like zinc finger protein	9.58474	0.0756933	-0.0202508	0.940633	1.45093	9.35186	0.188693	0.402567	0.309944	1.11944
AT1G02040	C2H2-type zinc finger family protein	5.32624	0.261703	-0.130729	-0.205661	-0.402392	4.83152	0.0620992	1.3439	1.98727	2.50591
AT2G28200	C2H2-type zinc finger family protein	8.81138	0.0753614	0.0826644	0.264749	0.221081	7.37199	0.49838	0.995246	2.02703	1.47432
AT5G21326	Ca2+regulated serine-threonine protein kinase family protein	6.45473	-0.149997	-0.00712201	0.326288	1.04014	6.98898	-0.422693	-0.342864	-0.00416539	1.6863
AT1G52827	cadmium tolerance 1	5.87238	1.45603	2.62828	3.65714	3.23496	9.73835	-0.0195842	0.151777	1.35884	0.766741
AT1G07010	Calcineurin-like metallo-phosphoesterase superfamily protein	5.02643	0.0901951	0.269219	0.128604	0.499798	8.24483	0.261974	0.291293	0.155562	1.45914
AT3G05580	Calcineurin-like metallo-phosphoesterase superfamily protein	9.57818	0.308477	0.151786	0.549464	1.10962	8.32163	0.368357	0.468171	0.683401	1.55911	up
AT4G11800	Calcineurin-like metallo-phosphoesterase superfamily protein	9.51185	0.329789	0.845687	1.07708	1.73492	9.49461	0.0584161	-0.105676	0.25458	1.5418	up
AT5G58200	Calcineurin-like metallo-phosphoesterase superfamily protein	10.1842	-0.709201	-0.780393	-0.623773	-0.526468	10.0957	0.493181	1.01313	0.809474	0.58504
AT5G39400	Calcium/lipid-binding (CaLB) phosphatase	4.62071	0.349575	0.136633	0.228451	0.284316	4.83292	-0.0506892	0.241747	1.81443	2.65498
AT4G27790	Calcium-binding EF hand family protein	4.44892	0.502397	0.348912	0.785301	1.26175	4.79238	0.442159	0.813469	1.22998	2.4864
AT5G28830	calcium-binding EF hand family protein	6.96945	-0.372298	-0.235029	0.40979	1.36339	6.77271	0.10032	-0.0159775	0.114637	1.85442	up
AT2G15680	Calcium-binding EF-hand family protein	7.4989	-0.108017	-0.266987	0.123559	0.0591547	8.28247	-0.239676	-0.116589	-0.221956	1.29754
AT2G34030	Calcium-binding EF-hand family protein	5.03359	0.0501839	0.599262	0.260746	0.989008	4.93653	0.0168263	0.592323	1.01502	2.84315
AT2G41410	Calcium-binding EF-hand family protein	8.8151	0.480035	0.29175	0.735942	1.82895	8.70684	0.505476	0.871812	0.102396	1.33453
AT3G03430	Calcium-binding EF-hand family protein	5.3587	-0.0470688	-0.468688	-0.235412	-0.0655768	5.09166	0.0413997	1.75911	2.90712	3.50716
AT4G26470	Calcium-binding EF-hand family protein	9.98354	-0.0216428	-0.952046	-1.10166	-0.696358	6.61999	-0.035818	-0.203657	-0.314827	1.3083
AT4G38810	Calcium-binding EF-hand family protein	10.4038	0.181749	1.07741	2.34154	3.58203	10.2528	0.0538902	0.107233	0.706706	1.08893	up
AT1G04540	Calcium-dependent lipid-binding (CaLB domain) family protein	5.07346	-0.256236	0.207874	0.132517	0.199369	5.05531	-0.0248176	0.461996	2.01934	2.9644
AT1G48590	Calcium-dependent lipid-binding (CaLB domain) family protein	5.09538	-0.178574	-0.291936	-0.23142	-0.0786483	5.41892	0.131219	1.42098	1.66559	1.98339
AT1G53590	Calcium-dependent lipid-binding (CaLB domain) family protein	8.87513	0.0673101	0.179833	0.380593	1.01289	8.68225	0.25639	0.526329	0.835518	1.20144	up
AT1G70800	Calcium-dependent lipid-binding (CaLB domain) family protein	8.96212	0.104718	1.03451	1.66271	1.54634	8.47657	0.232503	0.695644	1.12604	2.11378	up
AT1G70810	Calcium-dependent lipid-binding (CaLB domain) family protein	9.01539	-0.117518	-0.705509	-0.394782	0.292862	9.74522	-0.12482	0.0324457	-0.589086	1.09083
AT2G01540	Calcium-dependent lipid-binding (CaLB domain) family protein	10.3621	0.128025	-0.334257	0.00623268	0.378283	9.34812	0.145578	0.394659	0.820085	2.04163
AT2G13350	Calcium-dependent lipid-binding (CaLB domain) family protein	5.10326	0.18378	-0.0369846	0.4269	0.395843	4.82625	0.211488	0.884922	2.95969	4.08659
AT2G33320	Calcium-dependent lipid-binding (CaLB domain) family protein	4.88549	0.177482	0.103661	-0.149323	-0.118695	4.76359	0.0326259	0.0150376	0.931671	1.37627
AT3G04360	Calcium-dependent lipid-binding (CaLB domain) family protein	5.84586	0.236449	-0.0350733	-0.422993	0.16238	4.57159	0.620626	0.96185	3.39013	3.28506
AT3G14590	Calcium-dependent lipid-binding (CaLB domain) family protein	9.05592	0.241626	0.635325	1.7112	2.51454	6.68067	0.678403	1.54558	3.50246	4.57007	up
AT3G17980	Calcium-dependent lipid-binding (CaLB domain) family protein	5.29326	-0.0895856	-0.104052	0.00853692	0.117976	5.02452	0.048877	0.536478	2.40325	3.48196
AT5G04220	Calcium-dependent lipid-binding (CaLB domain) family protein	5.57572	0.094761	-0.078454	0.175133	0.835845	6.20751	-0.290187	-0.207793	-0.333191	1.50484	up
AT5G23950	Calcium-dependent lipid-binding (CaLB domain) family protein	6.53983	1.59646	0.921104	1.52917	1.60766	5.50011	0.515939	0.958734	1.83806	2.86127	up
AT1G74010	Calcium-dependent phosphotriesterase superfamily protein	9.18639	0.587165	0.281859	0.369299	0.654652	7.1935	0.474886	0.0755795	1.47584	3.07161	up
AT2G16760	Calcium-dependent phosphotriesterase superfamily protein	8.89157	0.741409	0.132919	-0.729128	-1.02212	5.70187	0.275894	1.09937	0.259871	-0.418022
AT3G51440	Calcium-dependent phosphotriesterase superfamily protein	9.37524	0.0953294	-0.377911	-0.67077	-0.950618	7.15727	0.249038	0.0764729	-0.0359366	1.78232	up
AT3G57010	Calcium-dependent phosphotriesterase superfamily protein	7.51759	0.618768	1.95728	3.30339	3.76204	5.14558	0.262343	0.559898	2.52215	4.31823	up
AT3G57020	Calcium-dependent phosphotriesterase superfamily protein	6.27488	0.308223	1.05511	2.61721	3.20499	6.04916	0.386671	0.564013	2.28631	3.95746	up
AT3G59530	Calcium-dependent phosphotriesterase superfamily protein	6.82794	-0.713983	-0.499097	-0.0544193	0.744005	7.70606	0.898205	1.33369	1.17528	0.864526
AT2G17890	calcium-dependent protein kinase 16	5.59058	0.448153	0.246176	0.0976123	-0.00394969	4.97049	0.0392939	0.119726	0.812355	1.2376
AT5G12180	calcium-dependent protein kinase 17	5.48207	-0.671904	-0.659923	-0.415592	-0.0563848	5.24555	-0.54154	0.235054	2.0889	3.10249
AT2G31500	calcium-dependent protein kinase 24	4.91416	0.0681738	0.0437124	-0.0555051	0.0105896	4.73067	0.100785	0.435635	1.58397	2.44099
AT5G66210	calcium-dependent protein kinase 28	9.68958	0.114132	-0.663685	-1.83125	-2.03966	10.0672	0.39095	1.09974	-0.493732	-1.20969	up
AT1G74740	calcium-dependent protein kinase 30	11.5435	0.0698169	0.0408421	0.722771	0.580591	10.2405	0.0904761	0.432742	1.67847	1.88526
AT5G19360	calcium-dependent protein kinase 34	5.09415	0.114857	0.0620512	0.312042	0.113793	4.88743	0.254558	0.138114	0.638273	1.01206
AT5G53010	calcium-transporting ATPase, putative	7.06273	-0.26475	-0.141322	0.120984	0.227795	6.84832	0.227586	0.450526	0.546435	1.07089
AT1G23240	Caleosin-related family protein	5.20461	-0.100673	-0.0220597	-0.00637824	-0.0850043	4.86567	1.01601	2.63215	2.8313	2.18649
AT1G23250	Caleosin-related family protein	4.80319	0.222181	0.23919	0.433472	0.807792	4.75178	0.629819	1.32359	1.15305	0.94829
AT1G70680	Caleosin-related family protein	6.318	-0.556332	-0.560135	-0.237317	-0.105549	5.64065	0.00959557	0.133772	2.86681	2.84815
AT2G33380	Caleosin-related family protein	4.79839	-0.343449	-0.0447479	-0.022136	0.0198828	5.2801	0.0529984	0.242488	1.40083	2.70916	up	hit
AT2G13680	callose synthase 5	4.99756	-0.159793	1.05704	-0.168125	-0.236707	5.43059	-0.186347	0.167764	0.732619	1.15448
AT3G56800	calmodulin 3	5.49485	-0.323493	-0.0864262	-0.0490591	0.685855	5.51202	-0.297075	0.277254	0.0341481	1.61315
AT1G76705	calmodulin binding	6.44075	-0.782892	-0.894764	-0.737134	-0.494665	5.99827	-0.043779	0.757953	0.95796	1.02133
AT3G16940	calmodulin binding;transcription regulators	10.7062	-0.101368	-0.0294711	0.246569	0.507235	10.5545	0.408747	0.666442	1.06837	0.74021	up
AT2G18750	Calmodulin-binding protein	11.6209	-0.101027	-0.121148	0.102798	0.692336	10.7862	-0.102037	-0.0166062	0.496882	1.09987	up
AT1G76650	calmodulin-like 38	10.958	-2.3113	-2.40922	-1.46228	-0.656527	11.9028	-1.39137	1.0099	-1.43833	-0.643414	up
AT1G73440	calmodulin-related	5.41975	-0.0151432	-0.210419	0.0869524	0.450253	5.61001	-0.132464	-0.0658388	0.0662936	1.007
AT1G01310	CAP (Cysteine-rich secretory proteins, Antigen 5, and Pathogenesis-related 1 protein) superfamily protein	8.32052	-0.533796	-0.586205	-1.14445	-1.44012	5.47662	0.161671	0.502246	2.79486	3.99305
AT2G19980	CAP (Cysteine-rich secretory proteins, Antigen 5, and Pathogenesis-related 1 protein) superfamily protein	5.2836	-0.193633	-0.165746	0.109271	-0.286553	5.8904	0.287792	-0.044043	0.457418	1.12415
AT4G25780	CAP (Cysteine-rich secretory proteins, Antigen 5, and Pathogenesis-related 1 protein) superfamily protein	5.88098	0.186804	0.556397	0.936422	1.34878	8.09106	-0.182179	-0.51932	0.549455	1.42508
AT4G25790	CAP (Cysteine-rich secretory proteins, Antigen 5, and Pathogenesis-related 1 protein) superfamily protein	9.493	1.67284	0.825393	0.659121	0.544952	4.93749	-0.165465	-0.0531054	0.627521	2.30597
AT4G25580	CAP160 protein	5.31837	0.734918	0.445877	1.06733	2.38293	5.09851	0.38038	0.621641	4.00492	4.5731	up
AT5G52300	CAP160 protein	6.92269	3.07494	6.0953	7.36384	8.39191	9.11666	2.50486	2.85177	6.25916	6.8653	up	hit
AT4G01060	CAPRICE-like MYB3	7.48995	-0.159058	-0.136082	0.92879	-0.314275	8.2178	0.855048	1.84362	3.04567	2.51834
AT1G13830	Carbohydrate-binding X8 domain superfamily protein	10.4976	0.229803	-0.314865	-0.940082	-1.64922	6.79208	0.215311	0.0619065	1.29398	-0.0603744
AT1G26450	Carbohydrate-binding X8 domain superfamily protein	10.6451	0.576622	1.08295	1.61196	2.044	8.03695	-0.0622838	0.224112	1.76864	2.8512
AT1G66852	Carbohydrate-binding X8 domain superfamily protein	4.40174	0.172868	0.240487	0.0717502	0.132002	4.62871	-0.0223359	0.148035	1.24918	0.338369
AT1G66870	Carbohydrate-binding X8 domain superfamily protein	4.95966	-0.18228	0.0410968	0.013227	-0.285665	5.14034	-0.172727	0.214713	1.67847	0.555813
AT2G43660	Carbohydrate-binding X8 domain superfamily protein	6.79249	0.109528	0.575155	0.827466	1.01137	5.85016	0.245356	0.572321	1.13305	0.444403
AT4G09462	Carbohydrate-binding X8 domain superfamily protein	4.83692	-0.0892503	0.343982	-0.102829	-0.167621	4.78349	0.140564	0.458366	2.68524	3.20591
AT4G09464	Carbohydrate-binding X8 domain superfamily protein	4.65898	0.141599	0.0661452	-0.00943757	-0.0205047	4.73273	0.0577744	0.0888789	2.6837	3.20464
AT4G09465	Carbohydrate-binding X8 domain superfamily protein	4.74023	-0.0610828	0.0209618	0.0919504	0.00160081	4.96482	-0.183591	-0.0916185	1.81272	2.30277
AT4G09466	Carbohydrate-binding X8 domain superfamily protein	4.45445	0.0901231	0.0355281	0.0754616	-0.0951252	4.62575	-0.190977	0.238722	2.367	2.8801
AT4G09467	Carbohydrate-binding X8 domain superfamily protein	4.57712	0.154747	-0.0563421	0.215781	-0.165941	4.69875	0.156857	0.202303	2.39819	3.08969
AT5G63230	Carbohydrate-binding X8 domain superfamily protein	5.12248	-0.0067037	0.293357	0.241455	-0.0801882	5.02427	0.247	-0.0462835	1.11074	0.901603
AT3G48700	carboxyesterase 13	6.1972	-0.284488	0.434692	0.911915	1.50439	5.2638	-0.229803	-0.0222399	0.431506	1.12737
AT3G07370	carboxyl terminus of HSC70-interacting protein	8.39026	0.0600656	-0.262926	0.146851	0.791597	8.5928	-0.118521	-0.0232851	0.266514	1.07041
AT3G63520	carotenoid cleavage dioxygenase 1	8.86159	0.0224877	0.651684	1.36245	1.68929	11.6373	0.433605	0.521926	0.946955	1.14203		hit
AT1G15280	CASC3/Barentsz eIF4AIII binding	7.63763	-0.10338	0.0219025	0.44981	1.06449	7.4166	0.242683	0.37144	0.570717	1.20875
AT5G44100	casein kinase I-like 7	8.01448	-0.0810501	0.138075	0.448742	1.35175	8.0148	-0.225536	-0.366896	-0.117676	1.22463
AT5G15450	casein lytic proteinase B3	9.69308	0.167107	0.607235	1.26188	1.7684	11.2153	0.15897	0.204874	0.551471	1.38173
AT2G25140	casein lytic proteinase B4	9.28577	0.0622942	-0.0739932	0.134232	0.246396	7.92862	0.486095	0.518124	0.820309	1.31959
AT1G20630	catalase 1	5.1897	-0.114797	0.1922	0.381433	1.68625	4.88044	0.035894	0.378687	0.581985	2.12823	up
AT4G35090	catalase 2	12.7104	-0.13178	-0.426943	-0.779521	-0.689887	12.0231	0.30644	-0.219659	0.14713	2.39793
AT4G15093	catalytic LigB subunit of aromatic ring-opening dioxygenase family	11.4832	-0.21479	-0.625242	-0.540522	-0.698243	8.80909	0.0353579	0.201206	1.09012	1.22094
AT1G74790	catalytics	6.33737	0.442775	0.360988	0.816915	1.72819	6.322	-0.302409	-0.412121	-0.158557	1.54818	up
AT4G03200	catalytics	7.82885	0.157638	0.441623	0.595178	1.23865	8.42737	0.157107	0.201185	0.393618	1.04889
AT1G16310	Cation efflux family protein	9.90429	0.25714	1.06325	1.51269	1.72449	8.41638	0.450455	0.719483	0.75246	1.33942
AT1G79520	Cation efflux family protein	5.37177	0.731912	1.16457	1.70821	1.89596	5.75853	1.12779	1.47828	2.65912	3.52273	up
AT3G51860	cation exchanger 3	9.571	0.975187	1.31766	2.24316	3.00854	7.92373	0.57004	0.998807	2.21247	3.6638	up
AT1G55730	cation exchanger 5	9.58571	0.0194236	0.271163	0.366932	0.856224	8.60548	0.115667	-0.10702	0.543936	1.62943	up
AT3G14070	cation exchanger 9	7.79388	1.04756	1.16229	1.21738	1.37833	8.12725	0.144733	0.267694	0.90952	1.88051	up
AT3G17630	cation/H+ exchanger 19	5.88343	-0.226136	-0.246952	-0.0112749	0.315104	5.59741	0.406986	0.666027	0.97862	1.65992
AT1G08140	cation/H+ exchanger 6A	4.99734	-0.15431	-0.182282	0.0571901	0.0263519	4.70444	0.298595	0.52797	1.02316	1.66308
AT1G08150	Cation/hydrogen exchanger family protein	5.11928	-0.0612642	-0.135104	-0.116594	-0.124049	5.00848	0.0664329	0.264386	1.56663	2.52121
AT2G28180	Cation/hydrogen exchanger family protein	5.21383	0.148597	-0.0952336	0.00101059	0.0792553	4.9737	0.280868	0.233699	1.06309	1.66275
AT1G58030	cationic amino acid transporter 2	11.4383	0.744642	0.625897	0.741185	0.947925	11.2999	0.375895	0.622556	1.04527	1.57635	up
AT3G03720	cationic amino acid transporter 4	9.06192	0.18487	-0.240212	-0.0485494	0.225357	9.03054	0.307591	0.223349	0.330717	1.11461
AT1G05940	cationic amino acid transporter 9	10.0928	-0.0330499	0.284731	0.513766	0.7193	10.4946	0.503914	0.580385	0.840557	1.25125
AT2G28910	CAX interacting protein 4	13.4797	-0.395806	-0.264377	0.0627413	0.474081	12.6687	0.352352	0.69166	1.23632	1.40794
AT2G44200	CBF1-interacting co-repressor CIR, N-terminal;Pre-mRNA splicing factor	5.6394	-0.454785	-0.270341	0.535036	1.82365	5.72859	-0.408472	-0.421899	-0.306892	2.4059	up
AT3G17510	CBL-interacting protein kinase 1	10.5664	-0.248076	-0.49062	0.075382	-0.179461	9.88825	-0.377891	-0.180054	-0.199112	1.09811
AT2G25090	CBL-interacting protein kinase 16	8.34183	0.142474	-0.96709	-0.801657	0.175418	5.72257	-0.0592513	0.371174	0.724967	2.11131
AT1G29230	CBL-interacting protein kinase 18	6.01038	0.745212	0.130574	0.367088	1.35258	5.06011	0.109864	0.895478	1.91901	1.73672	up
AT5G45810	CBL-interacting protein kinase 19	7.86119	0.744926	1.49394	2.43479	3.42798	5.65854	-0.0303281	0.334869	1.51155	4.2281	up
AT5G07070	CBL-interacting protein kinase 2	6.31011	0.0447008	0.495349	0.0844658	0.890212	6.24376	0.365203	0.349276	0.276952	1.45881	up
AT2G38490	CBL-interacting protein kinase 22	5.99764	1.45213	1.10383	1.57189	3.0654	4.8538	0.0552193	0.0335846	0.687173	3.47005	up
AT5G25110	CBL-interacting protein kinase 25	8.93827	0.316788	1.2139	2.49136	3.124	7.01535	1.44521	3.32593	5.66646	6.12786
AT4G14580	CBL-interacting protein kinase 4	12.3867	0.337622	0.0588172	-1.01721	-1.8953	8.54461	0.153388	0.331717	1.98908	0.809712
AT5G10930	CBL-interacting protein kinase 5	7.0735	0.62337	1.43022	2.1683	2.6991	7.39496	0.774208	1.20343	3.0731	2.25513	up
AT3G23000	CBL-interacting protein kinase 7	8.02373	-0.114374	0.136857	0.843798	0.855209	6.88063	0.0910545	0.0512851	1.07881	2.32793
AT4G24400	CBL-interacting protein kinase 8	11.6182	-0.198335	-0.206821	-0.0890262	0.415603	10.5918	-0.00419675	0.264664	1.00223	1.82233	up
AT5G63490	CBS / octicosapeptide/Phox/Bemp1 (PB1) domains-containing protein	9.16365	-0.198892	-0.181508	-0.108528	0.266817	8.49324	0.0243186	0.0773953	-0.299861	1.022	up
AT2G14520	CBS domain-containing protein with a domain of unknown function (DUF21)	7.12516	0.16143	0.685289	1.0343	1.57802	7.79548	0.500691	0.617844	0.607399	1.3424
AT4G33700	CBS domain-containing protein with a domain of unknown function (DUF21)	5.48079	-0.251183	0.678158	0.735858	2.13578	5.74315	-0.482514	-0.42586	-0.131586	2.40473	up
AT2G19810	CCCH-type zinc finger family protein	11.1465	0.129918	0.630801	2.15748	2.22482	11.7013	1.30917	1.95632	3.12681	2.67658	up
AT5G04210	CCCH-type zinc fingerfamily protein with RNA-binding domain	5.52962	0.125563	0.0286429	0.649616	1.78435	5.48379	0.0223737	-0.136889	0.122126	3.58766
AT1G04500	CCT motif family protein	4.92709	0.444643	0.198168	0.141514	0.19736	4.66538	0.691055	0.727015	0.945522	1.84228
AT2G46670	CCT motif family protein	6.57217	0.0286989	1.0569	2.308	3.39661	5.90994	0.147421	0.932624	2.35813	4.66443
AT4G25990	CCT motif family protein	5.03731	-0.0411245	-0.0421792	0.106794	0.102316	6.66617	-0.248762	0.458995	1.76534	1.90447
AT5G09390	CD2-binding protein-related	10.4352	-0.416141	-0.33367	-0.129093	0.590117	9.94097	0.0559045	0.12143	0.664033	1.70424	up
AT5G39420	CDC2C	5.29807	0.160072	0.508962	0.35384	0.78273	5.05274	0.335675	0.743975	1.44208	1.32342
AT5G03830	CDK inhibitor P21 binding protein	8.07307	-1.36586	-1.04722	-0.13564	-0.909538	7.76035	0.177552	1.09066	1.44712	0.601683
AT3G09840	cell division cycle 48	14.1738	0.345193	0.346619	0.68268	0.884515	13.3064	0.309339	0.344784	0.717203	1.02078	up
AT1G47960	cell wall / vacuolar inhibitor of fructosidase 1	4.91589	0.13889	0.809384	2.75429	4.09131	5.2732	0.0678129	2.01005	5.00979	6.27167	up
AT2G36190	cell wall invertase 4	4.57597	0.241635	0.223404	0.453379	2.42396	5.01219	-0.0347505	1.18252	3.20915	2.01995
AT3G13784	cell wall invertase 5	6.63286	2.45671	2.89673	2.43336	3.31021	5.80493	0.615339	0.606107	3.54562	5.59644
AT2G20870	cell wall protein precursor, putative	7.63415	0.408102	0.16422	0.193875	0.0307149	12.2716	1.15235	2.06511	0.952887	-2.32776
AT2G46520	cellular apoptosis susceptibility protein, putative / importin-alpha re-exporter, putative	8.90616	0.129682	0.480503	0.902203	1.47451	8.81263	-0.144773	-0.384534	-0.119704	1.37884	up
AT1G13130	Cellulase (glycosyl hydrolase family 5) protein	6.62891	0.503603	1.00779	1.02169	1.3941	5.43334	-0.0150385	0.679859	1.03608	0.440118
AT3G26140	Cellulase (glycosyl hydrolase family 5) protein	4.66383	0.286719	0.540931	0.352402	0.321984	4.60733	1.05939	2.81934	3.3631	2.69868
AT2G25540	cellulose synthase 10	4.93421	0.0111839	-0.013608	0.0671395	-0.250661	4.54774	0.622373	1.17892	2.24053	1.86011
AT5G44030	cellulose synthase A4	9.73971	0.710021	1.77868	2.12986	2.00242	8.14972	0.0165245	0.991567	3.76046	0.864823
AT4G18780	cellulose synthase family protein	7.30979	0.894221	1.7495	1.85258	1.54215	6.49495	-0.043016	0.578723	2.6601	0.551468		hit
AT5G17420	Cellulose synthase family protein	9.38131	0.690672	1.71349	2.02501	2.11341	7.68888	0.116956	1.01398	3.77972	1.21823
AT4G38190	cellulose synthase like D4	5.11108	0.0354845	-0.0266552	0.153792	-0.00675712	4.94123	0.071535	0.393002	1.43583	2.04761
AT4G24000	cellulose synthase like G2	5.53989	0.528135	1.2463	2.59478	3.29944	5.59536	1.06607	1.6478	4.49164	5.41929	up
AT4G23990	cellulose synthase like G3	5.22738	-0.277716	0.0830572	0.199167	0.701598	8.18359	0.700179	0.635348	-0.0272498	1.8559
AT4G16590	cellulose synthase-like A01	4.89388	0.0386843	-0.0413949	0.0871002	0.159568	7.12461	2.14285	2.8103	2.04662	-1.55951
AT1G24070	cellulose synthase-like A10	5.10576	0.167068	0.400865	0.00717244	-0.312123	8.20198	1.22013	2.04516	2.20374	-1.03006
AT2G32530	cellulose synthase-like B3	6.49836	-0.129442	-0.704107	-1.31765	-1.74742	7.55907	0.161375	0.439065	1.32091	1.34686
AT2G33100	cellulose synthase-like D1	5.03786	0.194444	0.121871	0.217236	0.579253	4.76396	0.162133	0.250641	0.721735	1.53471	up
AT5G16910	cellulose-synthase like D2	9.39529	0.257866	0.335597	1.094	1.71544	7.65761	-0.225596	0.0324257	0.635147	3.20286	up
AT4G07960	Cellulose-synthase-like C12	8.19583	0.328474	0.324749	0.768801	0.472946	6.42964	0.352756	0.947885	1.09715	1.7043
AT3G50360	centrin2	10.5127	-0.344109	-0.233163	0.31406	0.404719	10.4495	-0.125462	0.208313	0.540542	1.04623
AT2G27550	centroradialis	12.0502	0.475953	0.695373	0.96283	0.782258	5.65192	0.826683	0.0473268	0.384192	3.32827
AT4G31290	ChaC-like family protein	11.794	-0.482415	-0.0538595	0.594177	1.1051	10.5221	0.0825565	0.703138	1.34316	1.66229
AT1G02050	Chalcone and stilbene synthase family protein	8.18137	-0.265468	-0.12079	0.247277	0.121884	8.18509	0.619024	0.764403	1.25748	1.84279
AT4G00040	Chalcone and stilbene synthase family protein	9.04548	-0.94511	-0.373077	-0.0348805	-0.298421	8.03243	0.629481	1.30092	2.01691	1.67941
AT5G13930	Chalcone and stilbene synthase family protein	9.49539	0.61597	1.43316	0.878471	0.448908	10.7909	0.425013	1.39635	2.48734	1.31951
AT3G55120	Chalcone-flavanone isomerase family protein	8.77208	-0.231589	-0.513858	-0.821019	-1.24932	9.1722	0.506563	0.914492	1.18311	0.397763
AT5G05270	Chalcone-flavanone isomerase family protein	7.90594	-0.27666	-0.0472086	0.303871	-0.0640151	8.71433	0.35532	0.96979	1.64351	-0.201371
AT1G71000	Chaperone DnaJ-domain superfamily protein	5.18312	0.492931	2.289	3.56526	5.06246	5.74722	-0.456956	-0.589805	0.0148093	4.92462	up
AT1G72070	Chaperone DnaJ-domain superfamily protein	7.46733	0.0886543	-0.105605	0.293819	1.2198	7.23223	-0.0120546	0.221983	0.201136	1.56088
AT1G80920	Chaperone DnaJ-domain superfamily protein	11.1689	-0.651015	-1.27302	-0.91795	-0.300205	10.8324	-0.514616	-0.215839	-0.147816	1.62153
AT3G05345	Chaperone DnaJ-domain superfamily protein	5.77728	-0.0587396	0.0654772	0.0101642	0.449646	7.9666	0.417666	0.823212	1.34799	1.46775
AT3G62190	Chaperone DnaJ-domain superfamily protein	9.08157	-0.24014	-0.0652108	0.0932067	0.757189	9.84363	-0.0848093	0.0818126	0.468171	1.83491
AT4G36040	Chaperone DnaJ-domain superfamily protein	8.2428	-1.19773	-0.615689	-0.851657	0.414731	7.25828	-0.481497	0.341893	0.24916	2.52268
AT4G37480	Chaperone DnaJ-domain superfamily protein	7.3527	-0.126451	-0.0445455	0.285111	0.573206	7.46659	0.414036	0.578037	1.07775	1.19569	up
AT5G09540	Chaperone DnaJ-domain superfamily protein	7.29092	0.530635	0.744674	0.825935	0.811457	7.38298	0.778939	0.397354	1.03738	0.651129
AT5G22080	Chaperone DnaJ-domain superfamily protein	10.2392	-0.452922	-0.191962	-0.21383	-0.230126	10.0577	-0.159526	-0.317762	0.162495	1.12365
AT5G37440	Chaperone DnaJ-domain superfamily protein	7.03606	0.199641	0.32948	1.19728	1.9196	7.82762	-0.132152	0.113969	0.283797	1.59279
AT5G37750	Chaperone DnaJ-domain superfamily protein	6.58965	-0.289622	-0.310124	0.387544	1.30038	6.55741	-0.383756	0.179311	0.397976	1.21008
AT2G38000	chaperone protein dnaJ-related	8.50802	0.450335	0.77194	1.12844	1.76377	9.45637	-0.015012	-0.0338398	0.310105	1.0454	up
AT5G43260	chaperone protein dnaJ-related	9.02523	0.774775	0.694746	1.21099	1.95557	11.4489	0.0422469	0.0170805	1.18876	2.72164	up
AT5G19855	Chaperonin-like RbcX protein	8.88217	0.648184	0.200964	1.03742	1.84549	11.8215	-0.00119393	-0.162096	0.12567	1.45164
AT4G18020	CheY-like two-component responsive regulator family protein	6.77322	0.433806	0.560347	0.904554	1.0976	8.0068	0.254915	0.537111	0.41946	1.17963
AT5G24090	chitinase A	9.40017	1.1126	0.835442	1.97997	2.33409	5.97012	0.571428	1.20642	3.19682	4.2641		hit
AT1G56680	Chitinase family protein	12.0589	-0.889419	-1.00699	-1.89132	-4.77694	5.41773	0.909	1.21632	0.538452	-0.33116
AT2G43580	Chitinase family protein	5.17139	0.471819	0.36126	0.499286	1.35176	5.4897	0.177277	0.759237	2.61558	3.6237
AT2G43590	Chitinase family protein	7.19494	1.07519	-0.144714	-0.264642	0.366016	7.09077	-0.451438	-0.443739	0.744624	2.09056
AT2G43570	chitinase, putative	9.94675	2.20954	0.617087	0.951995	1.38797	9.34952	0.276844	-0.109541	0.405586	2.53052	up
AT3G16920	chitinase-like protein 2	10.6074	1.00826	1.89774	1.7028	1.58202	9.04207	0.0342068	0.706203	4.08091	1.10168
AT1G76570	Chlorophyll A-B binding family protein	7.07026	-0.543073	-0.600578	-0.290461	0.28552	8.81159	0.256512	0.645638	0.893925	1.26059
AT3G22840	Chlorophyll A-B binding family protein	5.68146	-0.254081	0.559156	1.68301	2.23491	5.15373	0.153897	0.828503	2.50985	5.1672
AT4G14690	Chlorophyll A-B binding family protein	6.45005	0.0805465	-0.163711	0.51683	0.0630232	5.63733	-0.0221259	0.421304	1.55482	1.71608
AT1G77180	chromatin protein family	10.0513	-0.155318	0.512787	1.30375	1.26713	9.3655	-0.0731031	-0.163689	0.517294	1.14371	up
AT1G05490	chromatin remodeling 31	5.46928	0.0413498	-0.0328729	0.0534559	0.115381	5.59125	0.411541	1.18182	2.45838	2.50378
AT3G06400	chromatin-remodeling protein 11	11.9487	-0.0606067	0.26489	0.487485	0.508314	11.5406	0.160408	0.412773	0.907046	1.07476
AT5G25560	CHY-type/CTCHY-type/RING-type Zinc finger protein	10.2851	-0.683733	-0.144088	0.665899	0.742659	9.45577	0.589571	1.51616	2.58803	3.10212
AT2G30490	cinnamate-4-hydroxylase	14.1711	0.0881232	-0.0106153	-0.219225	-0.0632391	11.8711	-0.0679839	-0.0800553	1.47277	0.795119
AT1G80820	cinnamoyl coa reductase	10.5233	0.419447	0.190868	0.457059	0.886924	7.15678	-0.0137927	0.270352	1.68582	2.76873	up
AT4G34230	cinnamyl alcohol dehydrogenase 5	11.602	0.617553	0.566605	0.545371	0.666112	9.47619	0.565006	1.26812	3.30026	3.69859	up
AT4G37970	cinnamyl alcohol dehydrogenase 6	8.58328	0.62301	1.29575	2.04448	2.03645	7.1001	0.583509	1.30517	2.46086	2.37871
AT1G72680	cinnamyl-alcohol dehydrogenase	9.72416	0.152887	0.248117	0.235831	0.846956	9.06902	0.353678	0.253482	1.08664	2.37996	up
AT2G46830	circadian clock associated 1	5.32181	0.754893	2.84925	3.75252	5.21562	6.47549	0.479118	0.947136	1.80342	4.66746
AT2G11270	citrate synthase-related	5.84703	0.334356	0.566839	1.33135	1.9407	6.05886	0.204772	0.0289836	-0.0921186	1.03864
AT4G30540	Class I glutamine amidotransferase-like superfamily protein	5.05575	0.112499	0.405715	0.876433	0.699778	4.69451	0.30879	0.448223	1.19829	2.35988
AT4G30550	Class I glutamine amidotransferase-like superfamily protein	11.52	-0.238456	-0.274113	0.0394601	0.496782	10.9167	0.118168	0.393427	0.513842	1.27135
AT2G20760	Clathrin light chain protein	8.41682	-0.207954	0.314876	1.32439	2.27206	8.10228	-0.0863425	0.289022	1.78422	3.66867
AT3G11130	Clathrin, heavy chain	7.22414	0.11991	0.847299	1.25057	2.21468	7.2972	0.0896712	0.27292	0.791395	1.88195
AT1G68795	CLAVATA3/ESR-RELATED 12	7.24668	0.49429	0.378437	0.526153	1.10038	6.34285	0.094566	-0.190808	0.352306	2.28373	up
AT2G31085	CLAVATA3/ESR-RELATED 6	9.789	-0.702167	-1.13428	-1.03059	-1.68321	5.43827	-0.15655	-0.274474	1.07428	0.280818
AT5G51070	Clp ATPase	8.74243	0.253661	0.0058936	0.213354	0.527322	9.15441	0.320712	0.579366	1.18103	2.6398	up
AT1G49970	CLP protease proteolytic subunit 1	5.75553	-0.141352	-0.12512	-0.395573	0.799513	5.86642	-0.364571	-0.164405	0.0772082	1.41555
AT5G53350	CLP protease regulatory subunit X	11.5615	-0.120951	-0.151366	-0.126441	0.211293	12.0596	0.345145	0.629727	0.60952	1.14873
AT5G50920	CLPC homologue 1	10.9574	0.0244761	0.609227	1.13663	1.94932	13.5094	0.0530885	-0.0450946	0.188589	1.09485
AT5G15630	COBRA-like extracellular glycosyl-phosphatidyl inositol-anchored protein family	5.84171	0.188609	0.827427	1.23156	1.3101	5.04169	0.290925	0.711965	2.2153	0.590673
AT3G02210	COBRA-like protein 1 precursor	7.29472	0.519454	1.20419	2.14264	1.71752	7.9316	0.041677	0.288289	0.899747	1.25017
AT3G20580	COBRA-like protein 10 precursor	5.04188	0.254835	0.283416	0.426306	0.577963	4.97221	0.235114	0.599087	2.3234	3.25878
AT4G27110	COBRA-like protein 11 precursor	4.92081	-0.0154307	0.0307937	0.0842686	0.0185398	4.49646	0.249623	0.607559	0.757551	1.21893
AT3G29810	COBRA-like protein 2 precursor	7.90224	0.186919	-0.0898251	-0.0536723	0.307696	7.45256	-0.303412	-0.230345	0.959984	1.23402
AT1G09790	COBRA-like protein 6 precursor	5.1076	0.212666	-0.0460566	-0.339036	-0.23475	5.04034	0.00741137	-0.0714409	1.06846	0.284397
AT2G31955	cofactor of nitrate reductase and xanthine dehydrogenase 2	8.26018	0.167748	0.185176	0.143795	0.729848	8.93866	-0.186938	-0.264914	0.0697261	1.08762	up
AT2G27280	Coiled-coil domain-containing protein 55 (DUF2040)	5.16732	0.012007	0.0413711	0.540567	0.993035	5.07271	-0.120133	-0.033883	0.0195413	2.09116
AT2G27285	Coiled-coil domain-containing protein 55 (DUF2040)	8.75102	0.215341	0.338465	0.347713	0.761931	8.87929	-0.042026	0.00407761	0.511302	1.0282
AT4G37220	Cold acclimation protein WCOR413 family	6.45339	2.1738	1.24438	1.17949	1.57939	5.27445	0.0753376	0.456874	1.85238	1.83651	up
AT2G42530	cold regulated 15b	5.45228	0.692532	1.20799	0.622356	1.0482	15.3803	1.02608	0.853086	-0.948609	-2.74968	up
AT1G29395	COLD REGULATED 314 INNER MEMBRANE 1	5.62076	1.16801	1.85235	2.73138	2.79138	11.5996	1.28148	1.6244	1.26989	0.918966	up	hit
AT2G15970	cold regulated 413 plasma membrane 1	11.115	1.67764	2.27778	2.51368	2.52763	13.2579	0.903503	0.460286	1.0646	1.22648	up	hit
AT5G42900	cold regulated gene 27	8.78705	0.307308	0.819995	1.34349	1.82387	11.7251	0.330325	0.752789	0.820237	1.19241	up
AT2G42540	cold-regulated 15a	5.64476	1.58175	3.01326	3.89967	5.16989	12.3803	2.66174	3.05016	3.48792	4.21288	up	hit
AT1G20440	cold-regulated 47	7.78147	-0.794544	0.657471	1.53024	2.96267	7.40326	-0.276664	0.860373	1.20835	3.11949	up	hit
AT4G02410	Concanavalin A-like lectin protein kinase family protein	7.3202	0.0366376	-0.827842	-0.694139	0.236025	8.6654	-0.48208	0.0250725	-0.482162	1.69373	up
AT4G28350	Concanavalin A-like lectin protein kinase family protein	6.26112	1.04699	0.455895	1.15425	1.81603	7.29834	0.0905579	0.622434	0.542698	2.54452
AT5G15948	conserved peptide upstream open reading frame 10	7.06779	1.74349	2.89843	3.20201	3.95028	8.33189	0.154748	0.0608448	0.627402	1.6752
AT4G25672	conserved peptide upstream open reading frame 12	9.84493	0.450875	0.40822	1.19119	1.44912	10.0978	0.432951	0.641275	1.76531	2.21117
AT4G25692	conserved peptide upstream open reading frame 13	10.0952	0.172245	-0.0191902	0.487707	0.664968	9.60181	0.180888	0.309888	1.34344	2.07186
AT2G43018	conserved peptide upstream open reading frame 17	10.5034	0.044364	0.343171	0.71531	0.984744	10.4066	0.314927	0.357507	-0.0720928	1.39156
AT4G22592	conserved peptide upstream open reading frame 27	8.75977	-0.183978	-0.781685	-0.680821	0.269587	7.00711	0.281371	0.594707	0.618884	1.3118
AT1G23149	conserved peptide upstream open reading frame 29	10.1346	-0.433453	-0.865079	-0.684543	0.340438	6.74373	-0.417942	-0.0941095	0.670941	1.79811
AT3G51632	conserved peptide upstream open reading frame 44	8.37517	0.0350889	0.203306	0.646917	1.1619	8.2112	-0.258196	-0.0828508	0.217532	1.12591
AT5G03190	conserved peptide upstream open reading frame 47	8.09557	0.943188	2.18925	2.67258	3.09928	9.78362	0.463576	1.06764	2.53695	2.65133	up
AT1G75388	conserved peptide upstream open reading frame 5	11.5705	-0.183148	-0.23062	-0.127708	-0.486675	8.10683	0.452297	1.463	2.22833	1.59972
AT2G37478	conserved peptide upstream open reading frame 52	7.63791	-0.249918	-0.173355	0.83716	1.33543	7.41538	0.276271	0.651519	0.645592	1.43434
AT1G68552	conserved peptide upstream open reading frame 53	8.37036	-0.294188	0.166629	0.669778	0.916717	8.04949	-0.236599	0.292651	0.623701	1.33348
AT1G25472	conserved peptide upstream open reading frame 54	8.21967	0.0490501	0.147737	0.240286	0.238294	8.26975	0.178157	0.369315	0.994693	1.30122
AT5G41992	conserved peptide upstream open reading frame 58	12.5796	-0.0057349	-0.272647	-0.202236	0.222379	11.2854	0.00928323	-0.0800305	0.638725	1.59542
AT3G10912	conserved peptide upstream open reading frame 63	10.5457	0.595137	0.365689	-0.305284	-1.03087	7.23353	0.576528	0.547517	2.49175	2.75006
AT2G31280	conserved peptide upstream open reading frame 7	7.97638	-0.0868121	0.0773668	-0.00646576	0.166206	7.8432	0.233758	0.620917	1.08145	1.33857	up
AT3G02468	conserved peptide upstream open reading frame 9	15.7583	-0.197229	-0.354807	-0.416392	-0.0402105	14.6489	0.12052	0.165875	0.724385	1.45354
AT5G15850	CONSTANS-like 1	4.95987	0.181023	0.315245	0.357645	1.44886	6.31888	0.330654	0.47431	1.49484	2.80302	up
AT5G24930	CONSTANS-like 4	8.83313	0.421521	1.41764	2.21737	2.98299	13.1905	0.248195	0.348384	1.01059	0.593937
AT5G63970	Copine (Calcium-dependent phospholipid-binding protein) family	8.22031	0.773919	0.470833	0.597894	1.04993	6.40985	-0.0565198	0.187299	0.543193	1.10201
AT1G62810	Copper amine oxidase family protein	8.72477	-0.767722	-0.945522	-0.97445	-0.64961	6.57278	0.182466	0.798748	2.21017	3.37575
AT4G12290	Copper amine oxidase family protein	7.4639	1.49512	2.26907	2.95077	3.46214	11.7531	0.599551	0.845345	0.482834	1.0122	up
AT3G56240	copper chaperone	9.85353	0.610197	-0.341439	-0.262547	-1.26138	8.25971	0.252235	0.548611	1.25735	2.60209
AT5G44790	copper-exporting ATPase / responsive-to-antagonist 1 / copper-transporting ATPase (RAN1)	12.356	-0.0127228	-0.201742	-0.00928063	0.0602272	9.8542	0.360311	0.543423	1.1021	1.54185
AT1G10280	Core-2/I-branching beta-1,6-N-acetylglucosaminyltransferase family protein	7.01604	0.56069	0.807097	1.43264	1.828	7.71708	0.128769	0.0990859	0.405623	1.04141	up
AT1G11940	Core-2/I-branching beta-1,6-N-acetylglucosaminyltransferase family protein	7.67365	0.117633	0.233325	0.548861	0.540646	7.88821	0.104208	0.202071	0.636685	1.07566
AT1G53100	Core-2/I-branching beta-1,6-N-acetylglucosaminyltransferase family protein	5.6743	0.407883	0.0495434	-0.416692	-0.256629	6.25128	1.33997	2.32152	1.90221	2.3744
AT1G73810	Core-2/I-branching beta-1,6-N-acetylglucosaminyltransferase family protein	7.38619	2.29403	1.80218	2.08473	2.80614	7.64973	0.548	0.625125	0.422535	1.27979	up
AT3G15350	Core-2/I-branching beta-1,6-N-acetylglucosaminyltransferase family protein	8.16465	0.175127	0.992607	2.23591	2.72715	9.27358	0.209287	0.374127	1.26404	1.69264	up
AT5G09570	Cox19-like CHCH family protein	6.20152	1.41366	1.27033	1.90261	2.02942	6.11751	0.794634	1.04365	1.23978	1.52767
AT5G64930	CPR5 protein, putative	10.257	-0.176021	-0.197354	0.143419	0.529142	9.4363	0.240863	0.484694	0.899903	1.75751
AT5G51990	C-repeat-binding factor 4	5.95961	-0.156402	0.991691	1.84072	2.5005	7.3844	-1.78051	-0.237017	2.17632	1.94688	up
AT5G41770	crooked neck protein, putative / cell cycle protein, putative	7.67767	-0.114573	0.790125	0.518399	1.15077	7.6291	-0.176413	-0.00789064	0.276238	1.19971
AT5G51020	crumpled leaf	7.1198	0.0350401	0.267255	0.482405	0.716806	7.9841	0.459578	0.719064	0.725976	1.09947
AT4G10610	CTC-interacting domain 12	11.5159	0.0137884	0.293475	0.767955	0.974841	10.4775	0.338332	0.424825	0.960355	1.27391
AT1G54170	CTC-interacting domain 3	10.3684	-0.0340894	0.0268665	0.176774	0.680369	9.98448	-0.0187581	-0.144068	0.181838	1.31934	up
AT3G14010	CTC-interacting domain 4	8.83209	-0.117279	-0.20151	-0.188112	-0.168166	8.72723	0.29436	0.249041	0.687799	1.14347	up
AT5G25540	CTC-interacting domain 6	9.6787	0.0549073	-0.00696647	0.319269	0.172346	8.96294	0.0507092	0.120725	0.754926	1.06711
AT1G30820	CTP synthase family protein	10.768	-0.694593	-1.68467	-1.09045	-1.15691	8.36669	0.294209	1.05129	2.70114	1.77038	up
AT3G12670	CTP synthase family protein	12.0663	-0.439138	-0.018617	0.0849027	0.239972	11.8082	-0.240014	-0.170703	0.34798	1.00646
AT4G20320	CTP synthase family protein	9.94188	0.311739	0.971417	2.40884	2.85433	7.51458	0.661314	2.2301	3.89647	4.62599	up
AT2G02560	cullin-associated and neddylation dissociated	7.18717	-0.00760884	1.06054	1.63062	2.84402	6.92741	-0.0872357	-0.105217	0.28608	1.90897
AT3G22640	cupin family protein	4.41915	0.212333	2.03601	2.69236	5.90057	4.67717	-0.109769	0.113608	1.63306	6.17578	up
AT1G22480	Cupredoxin superfamily protein	6.09276	0.806546	1.87931	2.77333	1.58268	5.90232	0.648025	1.62401	6.39167	3.66566
AT1G23010	Cupredoxin superfamily protein	7.8181	-0.325458	0.22999	0.72319	0.707105	7.44572	0.019906	-0.065168	1.55873	1.96752
AT1G71040	Cupredoxin superfamily protein	7.44092	0.13756	0.335158	0.282035	0.610249	6.81685	0.141997	0.594849	-0.105094	1.62587
AT1G72230	Cupredoxin superfamily protein	11.9722	0.815456	0.832888	0.348537	-0.354064	10.2681	0.816692	2.26578	3.36433	0.12071
AT2G15780	Cupredoxin superfamily protein	8.8584	0.39904	1.31832	2.10498	2.85324	5.68479	0.136814	0.470495	-0.0625311	2.61672
AT4G33930	Cupredoxin superfamily protein	5.36536	0.149068	0.385104	1.20825	1.74131	5.63949	-0.257065	-0.00357289	0.0664941	2.50185	up
AT1G78830	Curculin-like (mannose-binding) lectin family protein	10.2171	0.220506	-0.224392	-0.528287	0.258155	11.8865	-0.0153989	-0.0156701	-0.254099	1.21772
AT3G13200	Cwf15 / Cwc15 cell cycle control family protein	11.9306	-0.310965	-0.21928	-0.0520929	0.841556	11.0389	0.121859	0.352626	0.733917	1.60028
AT1G44542	Cyclase family protein	5.37305	0.0627063	-0.036695	0.571813	0.511005	4.59429	0.266293	2.23378	4.76026	3.47985
AT2G23980	cyclic nucleotide-gated channel 6	9.3094	-0.237051	-0.274444	0.0278369	0.478671	8.93822	0.219496	0.3675	0.77672	1.54212	up
AT5G07450	cyclin p4;3	6.90131	-0.0837033	-0.0611319	0.726951	1.09764	4.90591	0.0506662	0.0868702	0.510769	1.21428
AT1G27630	cyclin T 1;3	9.96652	-0.0143696	0.469157	0.648941	1.1971	10.0859	0.286338	0.720094	0.819606	1.15743	up
AT5G10270	cyclin-dependent kinase C;1	9.97982	-0.0426732	-0.00855529	0.15635	0.449764	9.39641	0.235637	0.41693	0.638885	1.1408
AT5G63610	cyclin-dependent kinase E;1	10.8957	0.279796	0.187468	0.0468864	0.0628616	10.4736	0.272717	0.417165	1.02773	1.42112	up
AT5G39660	cycling DOF factor 2	9.09338	-0.0462596	-0.115589	0.551286	1.48506	7.27804	0.199345	0.436755	1.55657	2.93282	up
AT1G70620	cyclin-related	9.88946	-0.727472	-0.500754	-0.246089	-0.397668	9.34248	0.228901	0.873973	1.20322	0.669653
AT2G07050	cycloartenol synthase 1	8.3843	0.32403	0.650586	0.555463	0.847003	7.53262	-0.359687	-0.591679	-0.164359	1.07425
AT1G01940	Cyclophilin-like peptidyl-prolyl cis-trans isomerase family protein	9.92986	-0.327207	-0.280644	-0.204808	-0.0435433	9.18057	-0.241388	-0.0549454	0.152604	1.00128
AT1G80090	Cystathionine beta-synthase (CBS) family protein	5.16282	-0.0358267	1.21782	2.65295	2.94298	5.04394	-0.147034	-0.064855	1.43162	2.17761
AT4G27460	Cystathionine beta-synthase (CBS) family protein	6.05261	0.658316	1.23503	1.73744	2.01923	5.7296	0.0942981	0.771325	2.61993	2.70704	up
AT1G15330	Cystathionine beta-synthase (CBS) protein	9.37274	0.233316	0.979361	2.14166	2.21378	5.51745	-0.300774	0.138864	2.88056	4.07682	up
AT1G69800	Cystathionine beta-synthase (CBS) protein	8.88704	0.076626	0.534453	1.31833	2.08197	9.60628	0.0590115	0.256078	1.5027	1.82232	up
AT3G12490	cystatin B	14.0031	-0.22979	-0.149029	-0.111606	0.363472	13.3964	0.307682	0.529538	0.520634	1.35141		hit
AT5G05110	Cystatin/monellin family protein	11.0386	0.0567277	0.0237908	0.649788	1.41223	10.9007	0.328648	0.941865	1.86035	2.95842
AT1G03710	Cystatin/monellin superfamily protein	5.79025	0.318289	0.49786	-0.220054	-0.476824	6.4007	0.221613	0.670356	1.22965	0.784305
AT5G17090	Cystatin/monellin superfamily protein	4.86345	-0.125195	0.0923268	0.290664	0.0168412	4.93821	0.417623	0.897553	1.5556	1.39636
AT5G47550	Cystatin/monellin superfamily protein	9.81421	0.12062	0.574473	2.01196	1.56409	11.0257	0.786541	1.31735	2.93589	2.48078
AT1G06260	Cysteine proteinases superfamily protein	5.23184	-0.061408	0.0788262	-0.198087	-0.0856042	5.12635	3.2466	3.60037	3.83889	3.12231
AT3G22260	Cysteine proteinases superfamily protein	9.4206	0.00457637	-0.45206	-0.561873	-0.0906295	8.66691	0.0300345	0.25213	0.368636	1.05503	up
AT3G48340	Cysteine proteinases superfamily protein	12.1151	1.30718	1.33994	1.15873	1.13601	5.56825	0.188248	0.0344506	3.53178	3.05314
AT4G15880	Cysteine proteinases superfamily protein	7.99265	-0.0570219	0.346531	0.657045	0.931156	8.04359	-0.213278	-0.196754	0.401329	1.38458
AT5G04250	Cysteine proteinases superfamily protein	7.18095	0.679636	1.70719	3.28194	4.3984	7.27998	0.359483	0.927535	2.61833	4.53555	up
AT5G50260	Cysteine proteinases superfamily protein	6.94562	2.97774	2.3669	1.48137	2.07277	5.7017	0.24447	0.481995	3.12074	3.77182
AT2G16050	Cysteine/Histidine-rich C1 domain family protein	8.38071	-0.312445	-0.215706	-0.452632	-0.413397	8.0243	0.0614892	0.44605	0.695169	1.50502
AT1G32763	Cysteine-rich protein	5.33887	-0.0780385	-0.518537	-0.416158	-0.54727	4.96955	-0.0946702	-0.155637	1.01293	1.2137
AT2G03933	Cysteine-rich protein	4.67671	0.103185	0.636521	0.350864	0.102699	4.72905	0.11782	0.110158	1.36817	1.36347
AT2G03955	Cysteine-rich protein	5.11993	0.0745551	0.217111	0.0604925	0.0579073	5.05154	0.423919	0.148877	1.11394	0.910496
AT3G04540	Cysteine-rich protein	4.93553	-0.22768	-0.232056	-0.20597	-0.289337	4.9639	-0.415642	-0.173646	1.55064	1.79047
AT5G19172	Cysteine-rich protein	5.00804	-0.0579972	-0.118313	0.116213	0.136771	4.99797	-0.013204	0.0196993	1.03886	1.14613
AT4G21400	cysteine-rich RLK (RECEPTOR-like protein kinase) 28	7.84989	-1.25701	-1.94656	-1.82646	-0.940614	6.53265	0.074592	0.434046	1.3461	1.41
AT5G24670	Cytidine/deoxycytidylate deaminase family protein	10.1231	-0.615246	-0.291806	0.0439968	0.222164	9.75914	0.273531	1.12712	1.60131	1.62211	up
AT1G14730	Cytochrome b561/ferric reductase transmembrane protein family	10.8293	0.630108	1.3504	2.07871	1.5316	7.84884	0.139698	-0.156475	2.36892	2.84636	up
AT4G18260	Cytochrome b561/ferric reductase transmembrane protein family	7.67193	-0.0849342	-0.0809605	0.131079	0.462985	7.51274	0.206127	0.302732	3.49356	1.43057
AT3G15352	cytochrome c oxidase 17	7.3885	-0.178923	-0.491408	-0.383782	-0.300882	6.73531	-0.221405	-0.233115	0.20095	1.81959
AT1G69750	cytochrome c oxidase 19-2	9.98215	-0.759359	-0.450587	0.562054	1.22248	10.0378	-0.579219	-0.110718	0.267371	1.10516
AT1G53030	Cytochrome C oxidase copper chaperone (COX17)	9.79301	-0.652561	-1.14447	-0.209567	0.49869	9.79295	-0.24355	-0.0233726	0.0395113	1.23172
AT5G40382	Cytochrome c oxidase subunit Vc family protein	4.99251	0.0756966	0.731051	1.85594	3.15776	5.43935	0.0299331	1.33885	3.67483	4.74035
AT4G10040	cytochrome c-2	9.86665	0.771389	1.09385	1.69143	2.66151	10.1414	-0.0860477	-0.201181	0.224014	2.35932
AT2G24180	cytochrome p450 71b6	11.1982	0.761941	-0.109484	0.0966603	0.581033	10.7372	0.135557	-0.00145039	0.176428	1.15204
AT2G12190	Cytochrome P450 superfamily protein	4.82701	-0.272187	0.122583	0.200469	1.0815	7.9302	-0.000583403	-0.16404	0.392286	1.00239
AT3G32047	Cytochrome P450 superfamily protein	10.0138	-0.124214	-0.355866	-0.428094	-0.328693	7.36545	0.927155	1.21017	2.21501	1.65786
AT3G53130	Cytochrome P450 superfamily protein	5.08148	-0.418987	-0.108111	-0.300994	-0.414032	6.65158	0.556337	1.31793	1.59634	0.277446
AT5G07990	Cytochrome P450 superfamily protein	6.07416	1.43131	2.33109	1.72275	1.11062	7.81609	0.559567	1.07072	1.50905	-0.0515742
AT5G08250	Cytochrome P450 superfamily protein	7.25187	0.226217	-0.119436	0.0527467	0.292529	4.88008	0.407756	0.553396	1.09824	1.08877
AT1G01280	cytochrome P450, family 703, subfamily A, polypeptide 2	4.7383	0.188869	0.0506723	0.206466	0.206206	6.33054	1.29051	0.979057	0.823148	1.97202
AT1G69500	cytochrome P450, family 704, subfamily B, polypeptide 1	5.37488	-0.341786	-0.0728291	-0.0118124	-0.13767	6.56787	0.833129	1.05884	1.2719	1.57885
AT5G42580	cytochrome P450, family 705, subfamily A, polypeptide 12	12.2036	1.37819	1.46328	0.888474	-0.170137	9.02911	0.715138	1.05018	2.25651	1.5131
AT3G20100	cytochrome P450, family 705, subfamily A, polypeptide 19	6.522	0.304902	0.691044	0.670669	1.23021	6.44431	0.411326	0.601261	1.82622	1.59016
AT1G28430	cytochrome P450, family 705, subfamily A, polypeptide 24	4.95131	0.0818037	0.201949	-0.0963744	0.0834393	5.39457	0.306826	1.21086	1.25559	0.227231
AT1G50520	cytochrome P450, family 705, subfamily A, polypeptide 27	10.4467	-0.303132	-0.518513	-1.03754	-1.72977	6.30442	-0.324239	-0.284436	-0.170579	1.16287
AT5G44620	cytochrome P450, family 706, subfamily A, polypeptide 3	4.90738	-0.125179	0.0393729	-0.137068	-0.0518297	8.21421	0.894323	1.54027	1.7052	0.144579
AT4G19230	cytochrome P450, family 707, subfamily A, polypeptide 1	7.91782	0.848531	1.34298	2.72385	4.0049	6.39778	0.146551	1.10557	1.83228	3.66993	up
AT2G29090	cytochrome P450, family 707, subfamily A, polypeptide 2	4.82487	0.198612	0.29722	0.763361	0.34677	5.43891	0.549275	1.40359	2.31378	1.09989
AT2G46960	cytochrome P450, family 709, subfamily B, polypeptide 1	4.73675	-0.0157097	0.0971457	-0.12983	0.207478	4.92641	-0.160233	-0.222116	3.49353	1.8641
AT5G24950	cytochrome P450, family 71, subfamily A, polypeptide 15	5.27172	-0.0180317	-0.00223936	0.084016	0.0346141	4.97288	0.32907	0.228472	0.653269	3.70736
AT5G25130	cytochrome P450, family 71, subfamily B, polypeptide 12	5.63952	0.450165	0.862736	1.70453	3.09172	9.82323	-0.267018	-0.429462	-0.907109	1.27156
AT5G25140	cytochrome P450, family 71, subfamily B, polypeptide 13	8.91622	-0.268551	-1.02372	-0.998196	-0.134172	7.87697	0.479697	0.668938	-0.306332	1.53545
AT3G26200	cytochrome P450, family 71, subfamily B, polypeptide 22	5.65003	-0.346387	-0.27484	-0.434647	-0.47965	8.4028	-0.293012	-0.43675	-0.521166	1.84913
AT3G26290	cytochrome P450, family 71, subfamily B, polypeptide 26	7.08458	-0.755651	-1.23401	-1.16243	0.324633	10.1312	0.222017	0.814511	0.0552344	1.83654
AT3G53300	cytochrome P450, family 71, subfamily B, polypeptide 31	4.92968	0.279528	0.266936	0.607849	0.0116202	5.12032	-0.107411	0.633828	3.57616	3.61579
AT3G44250	cytochrome P450, family 71, subfamily B, polypeptide 38	5.00292	-0.0714688	0.10367	0.134084	-0.0316859	5.23509	-0.0418449	0.118357	2.09371	0.775249
AT3G26280	cytochrome P450, family 71, subfamily B, polypeptide 4	4.91785	0.276207	0.162069	0.137124	0.143751	9.36343	0.601579	0.877481	0.464911	1.82802
AT2G34500	cytochrome P450, family 710, subfamily A, polypeptide 1	9.62596	2.1216	1.22474	1.08954	1.1909	7.05872	-0.31015	-1.06909	-0.186973	3.68901	up
AT5G24910	cytochrome P450, family 714, subfamily A, polypeptide 1	8.13835	-0.413808	-1.07091	-2.14211	-2.7391	5.51001	0.533511	1.13979	1.68984	1.80629
AT3G14660	cytochrome P450, family 72, subfamily A, polypeptide 13	6.63257	0.530573	-0.300571	-0.190384	0.154746	5.87264	0.369093	-0.00271899	1.34652	2.66836
AT3G14680	cytochrome P450, family 72, subfamily A, polypeptide 14	11.3055	-0.563119	-1.83404	-2.15052	-1.87065	6.79657	-0.0496566	-0.621483	0.0483586	1.52795
AT3G14690	cytochrome P450, family 72, subfamily A, polypeptide 15	6.46381	0.552354	0.111789	0.911626	1.89268	7.14431	0.0737845	0.101898	0.658193	2.37407
AT1G19630	cytochrome P450, family 722, subfamily A, polypeptide 1	5.04191	0.031277	1.46682	2.08843	1.06148	7.35744	0.674806	1.59665	1.56195	0.504495
AT2G45570	cytochrome P450, family 76, subfamily C, polypeptide 2	5.69352	1.34197	2.41556	3.36476	4.82091	7.00237	0.325971	0.467432	4.01493	6.51952	up
AT2G45580	cytochrome P450, family 76, subfamily C, polypeptide 3	5.03767	0.0813918	0.163324	0.382476	0.899152	6.27928	0.296184	1.57549	3.90582	2.84874
AT5G04660	cytochrome P450, family 77, subfamily A, polypeptide 4	6.05742	0.623796	1.07297	2.6016	2.78923	8.72099	0.243817	-0.0427075	1.22079	1.5797
AT3G18270	cytochrome P450, family 77, subfamily A, polypeptide 5 pseudogene	6.22995	-0.0580861	0.010354	0.691075	1.40502	6.08839	0.111289	0.145279	0.45259	1.76217
AT3G10570	cytochrome P450, family 77, subfamily A, polypeptide 6	5.05734	0.0402364	-0.0121949	-0.149323	-0.0359669	9.37989	0.658502	1.31576	0.615644	-2.43895
AT2G46660	cytochrome P450, family 78, subfamily A, polypeptide 6	7.75535	-0.203517	0.467337	1.67656	1.96816	7.44196	0.24245	0.559685	2.16361	1.45211
AT4G37320	cytochrome P450, family 81, subfamily D, polypeptide 5	8.2146	0.227088	-0.665128	-1.0682	-0.510625	7.37439	-0.0387233	-0.361439	-0.183867	1.3402
AT4G37370	cytochrome P450, family 81, subfamily D, polypeptide 8	9.16395	1.60038	0.481617	1.46534	2.43663	9.25985	-0.255386	-0.840366	-0.354004	2.3154	up
AT5G67310	cytochrome P450, family 81, subfamily G, polypeptide 1	5.79333	0.469945	0.751712	1.86252	3.53081	6.54689	-0.360938	-0.546216	0.455451	3.44877	up
AT1G24540	cytochrome P450, family 86, subfamily C, polypeptide 1	5.09211	0.138844	0.224834	0.321756	-0.0220642	4.99942	-0.0438422	0.789867	2.66001	1.71475
AT3G26125	cytochrome P450, family 86, subfamily C, polypeptide 2	7.14736	0.331964	0.606062	0.406246	0.275241	6.25536	0.610337	0.953325	1.16318	0.198925
AT1G13150	cytochrome P450, family 86, subfamily C, polypeptide 4	4.99139	0.243853	0.220159	0.235146	-0.0312781	4.80419	1.08125	1.40912	1.1659	0.197751
AT1G64940	cytochrome P450, family 87, subfamily A, polypeptide 6	6.55457	0.496824	0.561545	1.10607	1.80523	7.17189	0.73816	0.369494	0.845089	1.69414
AT3G03470	cytochrome P450, family 87, subfamily A, polypeptide 9	7.50509	0.737429	1.12454	0.936664	1.64534	8.92243	0.915844	1.94241	3.13386	4.64194	up
AT1G64950	cytochrome P450, family 89, subfamily A, polypeptide 5	7.41942	0.792582	0.967372	1.83528	2.66719	8.02578	0.0134464	0.178179	0.982333	2.46393
AT4G37430	cytochrome P450, family 91, subfamily A, polypeptide 2	9.97302	-0.510812	-0.266931	-0.580513	-0.632344	8.05363	0.369067	1.1329	2.89157	5.17217	up
AT5G63450	cytochrome P450, family 94, subfamily B, polypeptide 1	8.73388	0.952018	0.196228	-0.43198	-0.827992	6.15378	-0.132757	-0.205156	1.43317	0.03468	up
AT3G48520	cytochrome P450, family 94, subfamily B, polypeptide 3	7.42331	1.09941	1.16104	1.80394	2.61122	8.05191	-2.06563	0.260122	-0.183022	1.16223	up
AT1G57750	cytochrome P450, family 96, subfamily A, polypeptide 15	5.00719	0.184355	0.205882	0.182275	0.159511	6.423	2.91802	4.3776	4.77326	1.73026
AT4G32170	cytochrome P450, family 96, subfamily A, polypeptide 2	4.68662	0.319392	-0.113134	0.685814	0.596499	4.97321	-0.195194	0.642066	2.35942	1.66471
AT4G39480	cytochrome P450, family 96, subfamily A, polypeptide 9	4.98014	-0.102704	0.192662	0.466821	0.263761	6.29547	0.173991	1.53479	2.49315	1.49161
AT1G74540	cytochrome P450, family 98, subfamily A, polypeptide 8	5.11286	0.221162	-0.250254	0.101201	-0.234535	4.84296	2.49563	2.7528	3.03007	2.04274
AT1G74550	cytochrome P450, family 98, subfamily A, polypeptide 9	5.47551	-0.0566663	-0.0642909	0.0962384	0.00738269	5.02901	1.89253	0.991657	1.07346	0.526036
AT5G56970	cytokinin oxidase 3	7.81027	-0.321365	-0.129749	-0.911929	-2.26528	5.14617	0.837487	1.10266	0.4047	0.173472
AT3G61630	cytokinin response factor 6	9.8121	0.473561	0.306611	0.708424	1.78661	9.50764	0.119837	0.186755	1.2933	1.69692	up
AT1G33520	D111/G-patch domain-containing protein	9.29203	0.220096	0.467849	0.496728	0.725936	9.04512	0.201604	0.197883	0.644849	1.00623
AT3G09850	D111/G-patch domain-containing protein	10.6044	0.257157	0.643223	0.838746	1.16301	10.7174	0.0875675	0.00747828	0.776033	1.30534	up
AT5G08535	D111/G-patch domain-containing protein	9.43696	-0.377288	-0.392188	0.179133	0.980218	9.36769	-0.0880112	0.0979955	0.470703	1.43091	up
AT1G17745	D-3-phosphoglycerate dehydrogenase	11.3492	0.898884	1.11542	0.538543	-0.301174	10.0542	0.710104	0.769143	1.33138	0.208248	up
AT1G60420	DC1 domain-containing protein	11.9177	0.0219997	0.098819	0.084263	0.316879	10.7467	0.286573	0.447298	0.867178	1.45018
AT5G42050	DCD (Development and Cell Death) domain protein	13.2785	-0.0430163	0.0398354	1.36291	2.21597	13.0075	0.251257	1.03595	1.52949	2.70926	up
AT4G31160	DDB1-CUL4 associated factor 1	10.2096	-0.0365264	0.492583	0.727354	1.40886	9.54847	0.262149	0.410189	0.730485	1.32688	up
AT5G08630	DDT domain-containing protein	8.66033	-0.274569	-0.0424677	0.46567	0.834407	8.1985	0.205064	0.47081	0.806481	1.09622
AT5G62190	DEAD box RNA helicase (PRH75)	7.51487	-0.0665345	0.101729	0.164904	0.341303	7.09963	0.0440649	0.28837	0.620188	1.14373
AT3G01540	DEAD box RNA helicase 1	11.0272	-0.363392	-0.282885	-0.306738	0.0163205	9.94516	0.154709	0.651947	1.19803	2.12857	up
AT3G06480	DEAD box RNA helicase family protein	9.6995	0.0305366	0.400963	0.538277	1.11593	9.35655	0.0581891	0.156922	0.560456	1.14362	up
AT5G45330	decapping 5-like	7.16525	0.0181574	0.261419	0.360596	0.525483	6.84275	0.321152	0.327684	0.822816	1.31062
AT1G13755	Defensin-like (DEFL) family protein	4.85837	-0.00227104	-0.160815	0.0882991	-0.149366	4.62391	0.221405	0.333864	1.23163	1.30317
AT1G33607	Defensin-like (DEFL) family protein	5.07151	0.176011	0.22636	0.0550871	0.153112	4.94914	0.355488	0.143771	1.2575	1.32167
AT1G35537	Defensin-like (DEFL) family protein	4.81495	0.00839805	0.0631924	-0.167333	-0.102426	4.70651	0.136095	-0.221477	1.02669	0.569753
AT1G49715	Defensin-like (DEFL) family protein	5.31552	0.0261706	-0.00816868	0.159568	-0.0567751	5.14847	0.165992	0.0242473	1.2231	1.38462
AT1G58055	Defensin-like (DEFL) family protein	4.76997	-0.0182583	-0.0171122	0.219976	-0.0476677	4.94149	-0.0796309	0.028731	1.25236	1.14049
AT1G63522	Defensin-like (DEFL) family protein	4.99417	0.00749494	-0.0750001	0.0212381	0.210207	4.84434	0.031994	0.00910365	1.56354	1.14354
AT1G69818	Defensin-like (DEFL) family protein	4.97023	0.121333	0.0710396	0.118451	0.239369	4.92028	0.0680565	0.384869	0.768243	1.00303
AT2G03937	Defensin-like (DEFL) family protein	4.67742	0.306833	0.323563	0.305413	0.296346	4.73672	0.0411412	0.143372	1.38942	1.47583
AT2G21465	Defensin-like (DEFL) family protein	4.81029	-0.049487	-0.188216	0.0146448	-0.14474	4.67162	0.394431	0.223918	2.50801	3.16637
AT2G22805	Defensin-like (DEFL) family protein	4.87689	0.132727	0.112381	0.182454	0.259765	4.97002	-0.125019	0.987311	1.85908	2.58604
AT2G25185	Defensin-like (DEFL) family protein	4.82578	-0.00195136	0.00951433	0.0102988	-0.146262	4.69638	0.0174223	-0.0178854	1.1199	0.743548
AT2G42885	Defensin-like (DEFL) family protein	4.88294	0.0485118	-0.0581616	0.288155	0.0406627	5.45852	0.60077	1.46753	1.87224	0.380537
AT3G24510	Defensin-like (DEFL) family protein	5.70234	0.284442	-0.445678	-0.595968	-0.701474	5.0444	-0.140968	-0.0112287	2.94852	3.1121
AT5G08315	Defensin-like (DEFL) family protein	4.75224	0.287445	0.278832	0.08103	0.226107	4.95598	-0.00119402	0.0925002	1.57227	1.80531
AT5G16453	Defensin-like (DEFL) family protein	6.80634	-0.442585	-0.699795	-0.467204	-0.637824	5.75908	-0.405886	-0.402053	1.20193	1.21561
AT5G40155	Defensin-like (DEFL) family protein	5.23655	-0.0874903	0.125706	0.175766	0.0965439	4.9207	0.195066	0.303212	1.04964	1.66499
AT5G42232	Defensin-like (DEFL) family protein	4.78855	0.0913376	-0.0375536	0.0228233	-0.0159129	4.55054	0.408639	0.0579309	1.14289	1.07654
AT5G46877	Defensin-like (DEFL) family protein	5.15191	-0.0148738	0.0043217	0.0890361	0.0337738	4.99459	0.252349	-0.0836453	1.04743	0.78996
AT5G55132	Defensin-like (DEFL) family protein	4.83782	0.0209725	0.073941	-0.0991673	-0.0928311	5.06996	-0.0953907	-0.219801	2.59786	2.54177
AT5G56369	Defensin-like (DEFL) family protein	4.76733	0.0821708	-0.0877408	0.364487	1.18025	4.51963	0.455907	0.313768	0.996664	1.28977
AT5G60553	Defensin-like (DEFL) family protein	4.95782	-0.12008	-0.295037	-0.171706	-0.229933	4.56504	0.115159	0.0976864	1.10191	1.05445
AT5G60615	Defensin-like (DEFL) family protein	5.09324	0.26073	0.10998	0.937804	0.416933	5.3147	0.0114967	0.18219	1.38671	2.35494
AT1G20450	Dehydrin family protein	10.3228	0.288786	1.77709	2.80373	3.5192	11.2732	0.482188	1.00588	2.16509	2.82974	up	hit
AT1G76180	Dehydrin family protein	13.2457	0.289623	0.606287	0.866821	1.67576	13.26	0.592924	0.971759	1.42512	1.71881	up	hit
AT3G50970	dehydrin family protein	13.3961	0.594788	1.88985	2.78933	3.81922	9.80358	1.75337	2.64896	6.08895	7.91696	up	hit
AT4G39130	Dehydrin family protein	4.93773	-0.00628651	-0.0141116	0.362735	0.960248	4.71527	-0.0054698	0.494045	1.35507	1.46178
AT5G66400	Dehydrin family protein	6.00299	2.05518	6.31599	7.30027	8.30681	6.46874	1.74918	4.25878	8.38647	9.68928	up	hit
AT2G21490	dehydrin LEA	5.09766	-0.0113147	2.16491	3.84903	6.76259	5.06809	0.463776	2.88798	4.923	8.83698	up
AT3G50980	dehydrin xero 1	4.91548	0.18427	0.881883	1.81862	2.94716	4.92989	0.333851	0.14282	0.531119	2.42567	up
AT1G19570	dehydroascorbate reductase	11.4976	0.957162	0.867128	-0.103875	-0.855766	11.379	0.785561	0.9456	1.23125	0.706135
AT5G45830	delay of germination 1	4.84457	-0.029404	0.0810063	0.18375	1.0862	4.66531	0.3227	0.439986	0.641592	2.12654
AT3G55610	delta 1-pyrroline-5-carboxylate synthase 2-P5CS2	9.65319	0.208053	-0.0651133	-0.512307	-0.00892724	9.03311	0.419079	0.459503	2.07459	3.76745	up
AT3G20210	delta vacuolar processing enzyme	4.86836	0.186414	0.205168	0.0754651	0.28046	5.17135	-0.216997	0.73406	4.94741	3.93386
AT2G39800	delta1-pyrroline-5-carboxylate synthase 1	6.75038	0.658039	1.99282	2.9408	2.65891	7.43453	0.872471	1.2952	3.89504	3.86001	up	hit
AT1G48760	delta-adaptin	6.97359	0.167831	0.00301736	0.849829	0.112807	5.31173	0.579328	1.33117	1.4701	1.3155	up
AT2G20320	DENN (AEX-3) domain-containing protein	8.57963	-0.125317	-0.436019	0.227701	1.07778	7.64425	-0.0190348	0.11404	0.554834	1.48682	up
AT5G35560	DENN (AEX-3) domain-containing protein	5.86961	-0.151657	0.244896	0.179119	1.15502	5.2996	0.0953438	0.38587	0.256383	1.43645
AT3G21290	dentin sialophosphoprotein-related	8.7676	-0.267964	-0.132005	0.40605	0.726651	8.60937	0.13193	0.215727	0.558657	1.04293	up
AT4G20720	dentin sialophosphoprotein-related	7.17276	-0.128008	0.124277	0.445699	0.987969	6.85477	-0.0765716	0.0347941	0.446465	1.10173
AT5G52530	dentin sialophosphoprotein-related	10.0498	0.108881	0.511397	0.910303	1.89604	9.89301	0.188666	0.436523	0.525364	1.37834	up
AT5G64170	dentin sialophosphoprotein-related	7.10576	0.677024	1.04078	1.94659	2.80105	8.5743	0.894238	1.27264	0.835924	1.78699
AT2G27490	dephospho-CoA kinase family	6.34426	-0.08236	-0.0248568	0.43095	0.659865	6.26526	-0.20573	0.0104655	0.073779	1.04534
AT3G53075	D-galactoside/L-rhamnose binding SUEL lectin protein	4.97939	0.171964	-0.108809	-0.0896877	-0.105379	4.84623	0.0927371	0.33484	0.641159	1.0806
AT3G53080	D-galactoside/L-rhamnose binding SUEL lectin protein	4.70499	-0.1326	-0.293117	-0.164504	-0.219365	4.65159	0.122823	0.801452	1.19569	1.29993
AT2G40990	DHHC-type zinc finger family protein	5.16892	0.182437	0.0772283	-0.109056	-0.00369902	4.93593	0.257925	0.141743	0.760096	1.09978
AT3G56920	DHHC-type zinc finger family protein	6.57341	0.349276	0.16063	0.448324	0.706488	6.85332	0.255512	0.0665684	0.4166	1.20021
AT5G05070	DHHC-type zinc finger family protein	4.71648	-0.017083	0.154631	-0.116717	0.02403	4.4132	0.15743	0.28432	1.29785	1.6621
AT4G21534	Diacylglycerol kinase family protein	9.2506	-0.0906164	-0.152135	0.444253	1.1051	8.78428	0.112028	0.148467	0.807045	1.16817
AT5G51290	Diacylglycerol kinase family protein	8.24163	-0.341237	-0.341511	-0.044441	0.470789	8.03921	0.241152	0.50171	0.586719	1.19149
AT5G07920	diacylglycerol kinase1	9.57435	0.263936	0.444427	1.09735	1.63414	8.66138	0.617812	1.10815	2.09498	2.60016	up
AT4G00550	digalactosyl diacylglycerol deficient 2	9.15708	0.123176	-0.0341136	0.144748	0.560528	9.31103	0.208278	0.057351	0.323805	1.01268	up
AT5G42800	dihydroflavonol 4-reductase	6.43893	1.17443	2.38517	2.5906	2.27296	8.04943	0.700625	0.696115	2.00072	1.14808
AT4G35420	dihydroflavonol 4-reductase-like1	7.83004	0.695304	-0.0274736	-0.439316	-0.877458	7.76662	0.381394	0.425267	0.485142	1.14122
AT1G27980	dihydrosphingosine phosphate lyase	10.7949	-0.277866	-0.26331	0.109584	0.591349	9.35412	-0.230196	0.226753	0.506155	1.49719
AT3G17770	Dihydroxyacetone kinase	7.45089	0.470235	0.66949	1.74533	2.49721	7.17902	0.0533375	0.410295	1.21849	2.85954	up
AT3G05380	DIRP ;Myb-like DNA-binding domain	9.88616	-0.358195	0.0908375	0.521112	0.735017	9.27963	0.18242	0.467897	1.06893	1.56053
AT1G56510	Disease resistance protein (TIR-NBS-LRR class)	4.88679	-0.0626508	0.271735	0.0109886	0.0465773	8.54806	0.875044	1.23265	-0.215803	0.0675063	up
AT4G19520	disease resistance protein (TIR-NBS-LRR class) family	5.78395	0.392341	-0.00285403	0.146731	-0.125796	6.88458	-0.372904	0.340709	-0.217744	1.77802	up
AT5G22690	Disease resistance protein (TIR-NBS-LRR class) family	7.27059	0.113555	0.322075	0.746751	1.8945	7.90899	0.217265	0.487665	-0.0346832	1.9535	up
AT5G40910	Disease resistance protein (TIR-NBS-LRR class) family	8.33154	-0.432161	0.227815	0.764138	1.07264	8.63645	0.185918	1.09483	0.863434	0.181599	up
AT3G13660	Disease resistance-responsive (dirigent-like protein) family protein	5.49298	0.399346	-0.0729957	0.174517	0.606856	5.34092	0.186701	0.505553	0.866567	1.14269
AT4G23690	Disease resistance-responsive (dirigent-like protein) family protein	11.812	0.164826	-0.148502	-0.803592	-1.60716	7.74173	0.206343	0.64779	2.29933	0.642604
AT5G42510	Disease resistance-responsive (dirigent-like protein) family protein	11.9484	1.21815	0.760318	-0.199121	-1.29408	7.55564	0.0716551	-0.442908	0.800813	2.03606
AT1G78850	D-mannose binding lectin protein with Apple-like carbohydrate-binding domain	13.4195	0.0781965	-0.291852	-0.131819	0.152744	12.478	-0.110385	0.194841	1.09147	1.1651	up
AT3G21430	DNA binding	8.23586	0.0462507	0.218529	0.275206	0.886673	8.13094	0.28956	0.334728	0.884614	1.94989
AT4G21895	DNA binding	5.07796	-0.0266919	-0.196492	-0.302709	-0.134524	5.45127	-0.165532	0.089389	0.823824	1.54014
AT4G26701	DNA binding;DNA topoisomerase type Is	5.23176	-0.0843717	-0.115969	-0.0106639	0.0368063	5.156	-0.0318773	-0.127931	-0.044495	1.02128
AT1G13635	DNA glycosylase superfamily protein	6.6709	-0.0109753	0.410561	0.484838	0.566926	5.06748	0.113864	0.353096	2.86574	0.207053
AT3G12710	DNA glycosylase superfamily protein	10.2377	-0.179257	-0.113208	0.389075	0.818629	9.72727	-0.358475	0.675461	1.18183	1.71837
AT5G16630	DNA repair protein Rad4 family	9.33408	-0.0173089	0.656524	1.53884	2.45785	9.63863	0.152784	0.371007	0.794688	1.28866	up
AT2G31970	DNA repair-recombination protein (RAD50)	8.32336	-0.705002	-0.185136	0.342979	0.899902	7.93867	0.237008	0.751393	0.922196	1.40353
AT5G55310	DNA topoisomerase 1 beta	9.12495	-0.477697	-0.425603	0.199052	0.902196	8.73102	0.0532364	0.399362	0.826442	1.22093	up
AT5G15700	DNA/RNA polymerases superfamily protein	6.88113	-0.192086	0.01421	-0.238241	0.387977	7.10233	0.0553437	0.381813	0.281375	1.26719
AT1G20670	DNA-binding bromodomain-containing protein	7.63763	-0.290212	0.15343	0.649028	1.40114	7.47017	-0.0453526	-0.0916312	0.29473	1.2129	up
AT1G76380	DNA-binding bromodomain-containing protein	6.39912	0.00495863	0.619861	1.14607	1.53412	6.51366	-0.275715	0.177693	0.881656	1.18402	up
AT3G60110	DNA-binding bromodomain-containing protein	6.03197	0.181592	0.509695	0.709157	1.7621	5.93898	-0.253462	-0.0615393	0.22724	1.88155	up
AT1G67370	DNA-binding HORMA family protein	7.00717	0.197815	0.948151	0.722564	1.29171	7.16167	0.416407	0.564933	0.891622	1.20916
AT2G25620	DNA-binding protein phosphatase 1	9.56617	0.104999	0.552793	0.855118	1.48842	9.25276	0.01781	-0.213076	0.925735	1.66287	up
AT1G44810	DNA-binding storekeeper protein-related transcriptional regulator	8.90095	-0.226047	-0.0627251	0.551849	0.698351	8.22612	0.199533	0.423767	0.838032	1.21217
AT4G00238	DNA-binding storekeeper protein-related transcriptional regulator	9.92902	0.0378471	0.327403	0.668347	0.64601	9.07544	0.0977099	0.448199	1.08524	0.652008
AT4G00270	DNA-binding storekeeper protein-related transcriptional regulator	9.08776	0.454661	0.775111	1.32551	1.41999	9.99021	0.238445	0.354248	1.02518	0.490679
AT4G21710	DNA-directed RNA polymerase family protein	11.4292	-0.491902	-0.0884002	0.257657	0.814045	10.5512	0.211769	0.505193	0.872902	1.3533
AT2G20560	DNAJ heat shock family protein	5.57774	0.0973085	0.12845	0.967922	1.6168	5.43695	-0.312952	-0.0017425	0.328171	2.10636	up
AT5G25530	DNAJ heat shock family protein	5.37572	0.0774724	0.0123039	0.125185	0.206927	4.94336	-0.0406031	0.308219	0.753229	1.0609
AT1G21080	DNAJ heat shock N-terminal domain-containing protein	10.196	0.0407055	-0.210293	0.0935615	0.359741	9.83872	0.119825	0.101797	0.45718	1.42816
AT1G65280	DNAJ heat shock N-terminal domain-containing protein	8.86926	-0.244985	0.3037	0.960847	1.66126	8.35482	0.273559	0.533565	1.02375	1.33226	up
AT2G21510	DNAJ heat shock N-terminal domain-containing protein	6.04589	0.285587	0.492826	0.815445	1.44824	5.78248	-0.340364	0.599562	0.515234	2.61703
AT2G35540	DNAJ heat shock N-terminal domain-containing protein	9.10377	0.228624	0.369458	0.467607	0.811461	9.0986	0.0455211	0.0750568	0.742258	1.25523	up
AT5G05750	DNAJ heat shock N-terminal domain-containing protein	10.1036	0.154177	0.451973	1.099	1.85737	10.5137	0.0802443	0.200881	1.13995	1.85715	up
AT5G23590	DNAJ heat shock N-terminal domain-containing protein	8.01093	-0.69946	-0.0346422	0.999379	1.44255	7.8872	-0.274597	-0.40991	-0.177751	1.11209	up
AT3G21270	DOF zinc finger protein 2	8.80873	0.435257	1.32692	2.42786	3.31643	10.9646	0.0728847	0.261798	2.14264	1.88455
AT1G64620	Dof-type zinc finger DNA-binding family protein	9.66637	0.237756	0.0819106	-0.205183	-0.51314	8.26217	0.316249	0.452897	1.14169	0.414726	up
AT2G46590	Dof-type zinc finger DNA-binding family protein	7.88805	0.21269	0.324903	0.269413	0.513829	6.56185	0.217756	0.459662	0.89059	1.38931
AT4G00940	Dof-type zinc finger DNA-binding family protein	8.90268	0.197744	0.274711	0.676757	1.11441	6.77947	0.190484	0.225136	0.531221	1.99353
AT5G66940	Dof-type zinc finger DNA-binding family protein	6.76301	0.146999	0.318334	0.482528	0.917848	6.98705	0.33454	0.413637	1.41888	1.73102
AT1G23560	Domain of unknown function (DUF220)	8.48637	-0.490291	-0.837921	-0.249726	0.236905	6.02305	0.497562	0.836977	1.1318	1.70927
AT1G27200	Domain of unknown function (DUF23)	8.16007	0.858283	1.29496	2.28885	2.35153	8.54367	1.1523	2.17181	3.00638	2.6179	up
AT3G60990	Domain of unknown function (DUF23)	9.05765	-0.159479	0.027026	0.0251779	0.378335	8.86848	0.657427	0.917672	0.839911	1.03226
AT4G37420	Domain of unknown function (DUF23)	5.13513	0.0103535	0.349803	0.180953	0.691345	4.83853	0.221706	0.421176	0.901952	2.03375
AT5G40720	Domain of unknown function (DUF23)	7.30628	0.604995	0.364137	0.83014	0.756642	7.89642	0.199877	0.616342	0.907733	1.07385	up
AT5G44670	Domain of unknown function (DUF23)	5.91771	-0.124124	0.0579964	0.165113	0.747099	5.4102	-0.0128256	0.244866	1.10409	1.84195
AT3G21970	Domain of unknown function (DUF26)	5.23567	-0.0132586	-0.220885	0.160435	-0.150297	5.18667	0.151379	0.622051	1.19553	1.51161
AT3G21990	Domain of unknown function (DUF26)	5.1342	-0.248748	-0.524623	-0.188193	-0.472739	4.86612	0.123729	2.18274	3.12255	3.61117
AT3G22000	Domain of unknown function (DUF26)	4.85422	-0.0321613	0.117627	0.112491	-0.0237151	4.75679	-0.0434833	0.801086	1.37791	1.81164
AT4G20670	Domain of unknown function (DUF26)	5.2826	-0.241509	-0.153155	0.121922	-0.121484	4.90912	0.128016	1.58862	2.32948	2.87969
AT4G20680	Domain of unknown function (DUF26)	4.89606	0.0860141	-0.0878159	0.138212	-0.120394	4.88867	-0.0112797	0.455089	1.15265	1.74844
AT1G15860	Domain of unknown function (DUF298)	8.035	-0.0880422	-0.353793	-0.175521	0.310525	7.32741	0.0850482	0.219669	0.185905	1.16611
AT3G04960	Domain of unknown function (DUF3444)	5.06122	-0.0202308	-0.0668311	-0.271903	-0.367215	7.26636	0.317851	1.05275	1.30206	0.742428
AT4G27980	Domain of unknown function (DUF3444)	5.14353	-0.364609	-0.337816	-0.419747	-0.368304	5.2743	0.0936213	0.768454	1.35768	1.16255
AT1G23590	Domain of unknown function DUF220	4.60593	0.00598315	-0.0327485	-0.130445	-0.206805	4.93132	0.476864	2.00562	1.98622	1.36317
AT1G54070	Dormancy/auxin associated family protein	5.13153	-0.0359526	0.039009	0.516017	0.606891	4.98197	0.17489	0.952245	3.539	4.4741
AT1G56220	Dormancy/auxin associated family protein	14.9342	-0.162714	0.0453899	0.496125	0.628746	15.4515	0.124991	0.415815	1.29264	0.793539
AT2G33830	Dormancy/auxin associated family protein	17.0627	-0.242671	-0.527257	-0.641742	-0.0857663	16.4126	0.375871	0.590066	0.824755	1.21574	up
AT5G44300	Dormancy/auxin associated family protein	5.12524	0.2534	0.225378	0.247251	-0.05381	5.03166	0.19913	2.01574	2.71507	3.72717
AT1G28330	dormancy-associated protein-like 1	12.8387	0.230901	0.420756	0.74292	1.19509	12.5127	0.574796	1.15982	2.17359	2.66235	up
AT1G29850	double-stranded DNA-binding family protein	9.63287	-0.103854	0.0672643	0.415357	0.618733	9.26818	-0.296071	-0.2347	-0.00321877	1.22028
AT3G62800	double-stranded-RNA-binding protein 4	7.95446	0.12998	0.157326	-0.221228	0.054153	8.41819	0.107651	0.254312	0.761043	1.04791
AT1G52970	downregulated in DIF1 11	5.20523	-0.135803	0.0496089	-0.136163	-0.165182	5.04224	0.483335	0.159311	2.33039	3.14006
AT1G45190	downregulated in DIF1 18	4.8032	0.129665	-0.0181022	0.0970372	0.101746	4.61986	0.280779	0.216986	1.84656	1.81405
AT5G14960	DP-E2F-like 2	6.53056	-0.163632	0.0949561	-0.0165471	0.525801	6.97605	0.274442	0.492566	0.568359	1.34878	up
AT3G11020	DRE/CRT-binding protein 2B	6.30209	0.551982	0.766045	1.67599	2.71715	8.42288	-0.466158	0.0584246	0.262298	1.93321	up	hit
AT5G05410	DRE-binding protein 2A	10.9666	-0.524336	1.11056	2.06761	3.06698	11.0804	-1.36495	0.210364	1.67922	3.67251	up	hit
AT1G56280	drought-induced 19	12.7501	-0.594224	-0.866257	-0.190779	-0.0861207	12.8516	0.512178	1.04362	1.24282	1.53752		hit
AT4G15910	drought-induced 21	16.5212	-0.728766	0.238843	0.860298	1.40442	12.9039	0.116401	1.75288	3.94414	4.78311		hit
AT5G01200	Duplicated homeodomain-like superfamily protein	7.99175	0.898951	1.37948	1.89945	1.56921	8.49278	0.461598	1.30873	2.53791	1.78209
AT5G04760	Duplicated homeodomain-like superfamily protein	10.2746	0.0956457	0.633678	1.86502	2.69686	10.9313	0.297363	1.01845	1.90333	2.35412	up
AT4G17410	DWNN domain, a CCHC-type zinc finger	6.18518	0.128466	0.136387	-0.0626352	0.566408	6.04065	0.0246016	0.185444	0.314796	1.61369	up
AT3G16120	Dynein light chain type 1 family protein	6.03433	-0.467585	-1.11881	-1.33047	-0.824243	6.68101	0.0199968	0.685841	1.73009	2.43807
AT1G31880	DZC (Disease resistance/zinc finger/chromosome condensation-like region) domain containing protein	6.97504	0.106909	0.467079	0.479471	0.167563	6.48554	0.225749	0.0745265	0.269357	1.38684	up
AT5G22220	E2F transcription factor 1	6.20178	0.0988541	0.111281	0.0873044	0.453539	6.06549	0.243795	0.242982	0.512429	1.46663	up
AT1G63900	E3 Ubiquitin ligase family protein	7.6995	-0.130588	0.441825	0.510168	1.02705	7.65479	0.208239	0.35715	0.690319	1.5507
AT5G42190	E3 ubiquitin ligase SCF complex subunit SKP1/ASK1 family protein	7.31752	0.171214	0.411174	0.817526	0.697354	7.40644	0.0930281	0.0745302	0.276803	1.1159
AT4G15540	EamA-like transporter family	8.68501	-0.747286	-0.29165	-0.278435	-0.656362	10.255	0.277154	1.26234	0.558407	-0.727714
AT5G53870	early nodulin-like protein 1	4.86637	0.494899	1.77623	3.24105	4.56663	6.8718	1.62087	2.44327	5.69326	6.00088
AT5G57920	early nodulin-like protein 10	9.40151	-0.536073	-0.790106	-0.867496	-0.967982	5.92368	-0.607937	-0.423092	0.175672	1.0031
AT4G30590	early nodulin-like protein 12	4.86541	-0.0275314	-0.0324847	-0.0640085	-0.0106067	4.5826	0.2068	0.623006	1.46158	1.93786
AT1G08500	early nodulin-like protein 18	9.02488	0.662547	0.891133	1.39359	1.63881	8.31762	0.149931	0.0742559	0.968926	1.39791	up
AT4G27520	early nodulin-like protein 2	12.1683	0.745394	1.63079	2.53703	2.55397	15.0354	0.532859	0.480798	1.71506	1.65886	up
AT1G48940	early nodulin-like protein 6	4.96188	-0.100363	0.289734	-0.329093	-0.323111	4.4005	0.74395	0.996149	1.05036	0.647577
AT1G30360	Early-responsive to dehydration stress protein (ERD4)	12.7609	0.191011	0.31501	0.195578	0.191703	13.767	0.458394	0.493964	1.03514	1.17479	up
AT1G44224	ECA1 gametogenesis related family protein	4.59153	0.133992	-0.0713866	-0.123591	0.00570945	5.03067	2.20955	2.45849	2.90179	2.28356
AT2G24205	ECA1 gametogenesis related family protein	4.84501	0.17422	0.0677926	0.558023	0.205665	4.81816	0.22118	0.223894	1.91645	2.83666
AT3G42565	ECA1 gametogenesis related family protein	4.91034	-0.0421202	0.125076	0.15597	0.190144	5.11539	-0.266584	0.102412	0.756315	1.25373
AT5G36310	ECA1 gametogenesis related family protein	5.10329	-0.173381	-0.192656	-0.0183001	-0.150088	5.01582	-0.0582535	0.164338	1.03305	1.46788
AT5G36320	ECA1 gametogenesis related family protein	4.88442	-0.0724185	-0.167074	0.0513843	-0.167443	4.97704	0.0597896	-0.0522776	0.939369	1.47509
AT5G36330	ECA1 gametogenesis related family protein	5.08689	-0.166239	-0.0391407	-0.134379	-0.013157	5.00499	-0.0158109	0.239401	0.896711	1.35788
AT5G36360	ECA1 gametogenesis related family protein	4.90006	-0.0429578	-0.151092	0.0499458	-0.176831	5.06819	-0.273284	0.0264793	1.10961	1.62831
AT5G36370	ECA1 gametogenesis related family protein	4.96488	-0.0976977	-0.268782	0.0332391	-0.00361683	5.09193	-0.289978	-0.153806	1.01931	1.62846
AT5G36420	ECA1 gametogenesis related family protein	4.85921	-0.0199332	0.268727	0.00565884	0.0532442	4.75604	0.166256	0.214316	1.3606	1.92082
AT5G36460	ECA1 gametogenesis related family protein	5.00943	-0.0562116	0.515667	-0.038216	-0.158605	5.00852	-0.101614	-0.0904644	1.10997	1.81024
AT5G36470	ECA1 gametogenesis related family protein	4.99304	-0.0283651	-0.0689977	-0.34156	-0.0959443	4.76498	0.186734	0.432468	1.41468	1.96802
AT5G36480	ECA1 gametogenesis related family protein	5.00939	-0.219934	-0.114897	-0.0736419	0.168001	4.7587	0.187017	0.614695	1.34275	1.91402
AT5G36490	ECA1 gametogenesis related family protein	5.12247	-0.43047	0.0317224	0.117013	-0.191398	5.00508	-0.139392	0.111142	0.81048	1.28669
AT5G36500	ECA1 gametogenesis related family protein	5.01511	-0.0737162	-0.00583163	-0.22675	0.097323	4.93059	-0.0409612	0.135586	0.96443	1.37059
AT5G36520	ECA1 gametogenesis related family protein	4.9708	-0.238434	-0.112437	-0.0509064	0.0540701	5.2396	-0.333478	-0.161008	0.868747	1.42082
AT5G36540	ECA1 gametogenesis related family protein	5.05999	0.0112511	-0.0217925	0.0365514	0.0389021	5.19443	-0.0366882	0.0714983	1.06397	1.61109
AT5G36550	ECA1 gametogenesis related family protein	4.93639	-0.0686266	-0.322004	0.0716075	-0.0296403	5.06136	-0.340473	0.0338298	0.988098	1.65608
AT5G36657	ECA1 gametogenesis related family protein	4.86398	-0.214309	-0.0431852	0.00940754	0.0934357	5.11617	-0.291061	0.0864312	0.979056	1.74723
AT5G36658	ECA1 gametogenesis related family protein	5.12977	-0.461047	-0.204501	-0.257432	-0.448206	5.08022	-0.0473432	-0.0628701	1.00187	1.47221
AT5G36659	ECA1 gametogenesis related family protein	4.79472	-0.0673351	-0.206864	0.0802584	-0.101779	5.01324	-0.146772	0.0549785	1.10582	1.47783
AT5G36662	ECA1 gametogenesis related family protein	4.85519	-0.134184	0.112255	-0.0588112	-0.0712819	5.17119	-0.364872	-0.146394	0.842535	1.48301
AT5G36738	ECA1 gametogenesis related family protein	4.82583	-0.185677	-0.00859239	0.0833371	-0.0155031	4.92595	-0.113285	0.103379	1.37171	2.0661
AT5G42895	ECA1 gametogenesis related family protein	5.06964	-0.108725	-0.0253583	-0.0770743	0.118038	5.31818	-0.114937	-0.158906	0.664969	1.3168
AT5G60945	ECA1 gametogenesis related family protein	4.6911	0.227902	0.387258	0.225359	0.238888	5.19071	-0.343559	-0.255437	1.39559	2.28661
AT5G60964	ECA1 gametogenesis related family protein	4.81271	-0.181512	-0.0926828	0.139737	0.0338813	5.04527	-0.194847	-0.225311	1.64464	2.62097
AT3G01323	ECA1-like gametogenesis related family protein	4.73107	0.0972537	0.00260862	0.0589099	0.0738269	4.89157	0.0102603	0.118571	2.1173	1.47829
AT3G01324	ECA1-like gametogenesis related family protein	4.90026	-0.116608	0.0833566	-0.0750747	-0.119095	5.08044	0.00387304	0.0205252	1.07875	0.161112
AT1G24620	EF hand calcium-binding protein family	6.98646	0.110949	-0.840055	-1.59198	-1.7108	5.2142	-0.117866	0.214544	0.957574	1.5801
AT4G03290	EF hand calcium-binding protein family	5.1494	-0.094334	-0.165967	0.0933825	0.0142789	4.83929	0.104571	0.686445	2.83461	4.04631
AT3G63060	EID1-like 3	6.86569	0.862621	2.46678	3.38178	4.08116	6.46894	-0.0602963	0.31541	2.53193	3.94967	up	hit
AT1G54270	eif4a-2	13.2928	0.0795777	0.0798336	0.220925	0.140714	12.4338	0.096262	0.0269185	0.611365	1.03143
AT5G25350	EIN3-binding F box protein 2	11.3495	0.178787	0.189519	1.318	1.54886	10.5119	-0.0524639	1.2271	2.59276	1.45731	up
AT2G29950	ELF4-like 1	5.15201	0.842758	0.110062	0.323903	1.23571	5.33554	0.567284	0.87716	0.742869	1.05816
AT5G09980	elicitor peptide 4 precursor	10.9846	-0.420046	-0.915758	-1.25687	-2.28947	6.39487	0.481438	1.6519	2.21196	1.22957
AT5G09990	elicitor peptide 5 precursor	6.86586	-0.209671	0.148664	1.69644	1.6871	7.79078	0.245708	1.13518	1.83654	2.20427
AT4G29660	embryo defective 2752	10.2919	-0.544288	-0.564661	0.170287	0.659807	9.9282	0.0952037	0.417927	0.423847	1.32464
AT2G35950	embryo sac development arrest 12	5.26866	0.75435	1.32392	2.71922	3.33496	6.15578	0.126973	1.16725	2.60344	2.72228	up
AT2G36640	embryonic cell protein 63	5.55471	1.13006	4.00192	6.21066	6.58076	4.90395	0.261779	0.943918	3.33422	5.60662	up
AT5G62200	Embryo-specific protein 3, (ATS3)	8.7821	0.259386	0.386741	0.693399	1.10014	9.59482	0.303959	0.609757	1.06874	1.36358
AT5G62210	Embryo-specific protein 3, (ATS3)	5.84989	0.804809	2.10692	2.36997	3.56115	10.3018	0.691956	1.69759	1.49641	0.871825
AT4G21590	endonuclease 3	9.06742	-0.202957	0.223946	0.0565106	-0.592585	7.64233	1.07398	1.85954	1.68651	0.513133
AT1G15130	Endosomal targeting BRO1-like domain-containing protein	10.3459	0.236648	0.428914	0.486612	0.601903	9.89851	0.306355	0.20314	0.677	1.28421	up
AT1G17940	Endosomal targeting BRO1-like domain-containing protein	7.32743	-0.00846005	0.58131	1.26093	2.07359	7.73723	0.77558	1.34899	2.24656	2.10321	up
AT1G73390	Endosomal targeting BRO1-like domain-containing protein	8.82667	0.0247269	0.0135212	1.21318	1.53533	8.46637	0.621069	0.871997	2.5248	2.551	up
AT2G01850	endoxyloglucan transferase A3	11.1597	-0.196956	0.0673031	0.360125	0.942499	12.3883	-0.306348	0.00066652	0.5372	1.14427
AT4G19040	ENHANCED DISEASE RESISTANCE 2	8.76983	0.570137	1.37539	2.24844	2.48691	8.97258	0.051136	0.0705475	0.667913	1.03228
AT4G32620	Enhancer of polycomb-like transcription factor protein	9.9169	-0.0556052	0.0123702	0.132248	0.178794	9.63191	0.330064	0.48331	0.686267	1.03528	up
AT4G29010	Enoyl-CoA hydratase/isomerase family	10.8124	-0.00301539	0.0323967	0.174682	0.625084	11.2662	0.45769	0.813304	0.767841	1.08906
AT1G03050	ENTH/ANTH/VHS superfamily protein	4.80189	0.0764766	-0.196264	0.319454	0.175376	4.86851	-0.244535	0.800996	2.75035	3.83079
AT1G68110	ENTH/ANTH/VHS superfamily protein	5.47876	-0.0315639	-0.231679	-0.130888	0.500112	7.54898	-0.0668941	-0.342007	0.430491	1.09112
AT4G02650	ENTH/ANTH/VHS superfamily protein	5.48198	-0.171492	-0.258263	-0.770521	-0.455144	5.03739	-0.0386645	0.131613	1.80287	2.72313
AT5G10410	ENTH/ANTH/VHS superfamily protein	8.10644	0.363317	-0.615172	-0.482748	0.264365	7.48326	0.554933	0.776934	0.993799	1.34329	up
AT3G59290	ENTH/VHS family protein	9.99638	0.222485	0.684163	0.887558	1.51182	9.55985	0.0794901	0.101686	0.693931	1.03698
AT1G06210	ENTH/VHS/GAT family protein	9.54927	-0.28023	0.134063	1.01462	1.51115	8.85015	-0.0265883	0.143163	0.856847	1.57657	up
AT1G25240	ENTH/VHS/GAT family protein	5.34069	0.869188	0.0197942	-0.0274669	-0.382863	5.02504	-0.287511	-0.164833	1.29753	2.20504
AT2G01920	ENTH/VHS/GAT family protein	4.87825	0.117242	-0.0308575	-0.100497	0.205754	5.06097	-0.207561	-0.213971	0.0828798	1.56025
AT2G38410	ENTH/VHS/GAT family protein	8.49874	0.595549	0.60528	1.23856	1.69287	8.05444	-0.0838576	0.0402771	0.684113	1.93562	up
AT5G01760	ENTH/VHS/GAT family protein	5.89271	-0.0684021	0.273663	0.437461	0.868914	5.41352	0.511979	0.640522	1.09803	2.13009	up
AT5G63640	ENTH/VHS/GAT family protein	9.10585	0.197729	0.364409	0.640769	0.978713	8.89603	0.044366	0.128535	0.803228	1.76613	up
AT4G05110	equilibrative nucleoside transporter 6	7.99281	-0.323601	-1.06565	-1.91043	-1.96737	7.65215	0.271563	0.342675	0.433671	1.32547
AT1G19970	ER lumen protein retaining receptor family protein	8.02049	0.236449	0.71096	1.28894	1.44417	8.90581	0.382213	0.375864	1.14568	0.685608	up
AT1G29330	ER lumen protein retaining receptor family protein	6.78132	0.109476	0.194846	0.706622	1.18066	5.78514	-0.17093	0.0712162	0.877228	1.79061	up
AT1G08920	ERD (early response to dehydration) six-like 1	12.0804	0.322023	-0.349371	-0.740483	-1.00648	10.463	0.38462	1.2834	1.21868	1.87551	up	hit
AT1G28370	ERF domain protein 11	9.21656	-0.85112	-1.35465	-0.812863	-0.568005	9.5377	-0.416407	1.4949	0.726163	0.834915	up
AT1G28360	ERF domain protein 12	7.19755	0.258461	0.4771	0.630646	0.675244	6.64538	0.60397	0.777368	1.93606	2.67564	up
AT5G44210	erf domain protein 9	8.36108	0.114598	0.605176	1.23025	2.46918	8.12113	-0.0856004	0.466217	0.690468	1.30737	up
AT4G00900	ER-type Ca2+-ATPase 2	9.29609	0.262497	0.096546	0.108555	0.221	8.38317	0.097691	0.0399302	0.342363	1.06696	up
AT1G19400	Erythronate-4-phosphate dehydrogenase family protein	9.95811	0.218938	0.655194	1.67615	2.60595	11.0209	0.460097	0.679338	0.998355	1.54361	up
AT1G54570	Esterase/lipase/thioesterase family protein	10.1571	-0.0297473	0.619392	1.15767	1.72374	10.7946	-0.173756	0.436415	1.59434	2.50387	up
AT3G23240	ethylene response factor 1	8.74915	0.577421	-0.581662	0.127895	0.956994	8.09124	-0.548738	1.12719	0.980245	0.534385	up
AT1G04310	ethylene response sensor 2	5.76609	0.340521	0.494378	1.02605	1.80125	5.61202	-0.392397	0.1958	1.14342	0.784813	up
AT4G17500	ethylene responsive element binding factor 1	11.8094	-0.451585	-1.67716	-2.96528	-3.11786	11.6585	-0.404625	1.25077	-0.610245	-1.56393
AT5G47220	ethylene responsive element binding factor 2	11.0989	-0.0324293	-1.16451	-2.46646	-2.49832	12.1272	-0.192113	1.27118	-0.603504	-3.03036
AT1G17870	ethylene-dependent gravitropism-deficient and yellow-green-like 3	6.45881	0.0406706	0.414523	1.36962	2.63883	6.36027	0.408948	0.987714	3.72628	6.217	up
AT1G03220	Eukaryotic aspartyl protease family protein	14.5898	0.142929	-0.0408763	0.200908	1.04481	13.1347	-0.382329	-0.536619	-0.531918	2.92635	up
AT1G05840	Eukaryotic aspartyl protease family protein	10.2589	-0.419218	-0.628841	-0.494173	-0.156534	9.63091	0.255035	0.619478	1.13925	1.10041
AT1G31450	Eukaryotic aspartyl protease family protein	4.93631	0.0228075	0.0243325	0.0711011	-0.0367106	4.85409	-0.138499	0.0165893	1.05247	1.27824
AT2G03200	Eukaryotic aspartyl protease family protein	9.67808	0.949276	0.744096	0.0990621	0.261786	6.77316	0.401595	0.638901	2.67039	0.468365
AT2G17760	Eukaryotic aspartyl protease family protein	10.7579	0.376634	0.107678	-0.0542762	0.211295	10.2736	-0.0780893	-0.29498	0.0687106	1.15029	up
AT2G35615	Eukaryotic aspartyl protease family protein	4.57362	-0.019784	0.262657	0.676734	0.0366201	4.84341	-0.156545	0.156613	1.45393	2.12942
AT4G22050	Eukaryotic aspartyl protease family protein	4.96311	-0.0317893	-0.0230305	0.0199256	0.516241	4.98208	0.0858736	0.494367	1.26984	1.57615
AT5G02190	Eukaryotic aspartyl protease family protein	7.2782	0.604461	1.08889	0.75315	0.44058	8.00983	0.507751	1.38461	1.91795	0.111754
AT5G10080	Eukaryotic aspartyl protease family protein	7.75456	-0.0112462	0.301262	0.0476696	-0.543969	7.5167	0.215712	0.72354	1.08141	0.33259
AT5G10770	Eukaryotic aspartyl protease family protein	9.61486	1.49991	1.54553	1.38135	-0.383184	8.21872	0.301895	0.389798	1.74781	0.431358
AT5G22850	Eukaryotic aspartyl protease family protein	9.83509	0.138096	0.172994	0.260847	0.309178	9.13093	-0.0248322	0.0247889	0.72654	1.48611
AT5G36260	Eukaryotic aspartyl protease family protein	7.70662	0.411478	0.286982	-0.325056	-0.990855	5.94804	-0.216389	-0.0622098	0.827982	1.26599
AT5G37540	Eukaryotic aspartyl protease family protein	11.3279	-0.0175605	0.0465732	0.342662	0.500619	10.0137	0.711496	1.87549	3.56094	4.09919	up
AT1G69410	eukaryotic elongation factor 5A-3	12.6222	0.198983	0.198593	-0.00403702	-0.120068	10.8709	0.437784	0.7047	1.22764	2.36204
AT1G50400	Eukaryotic porin family protein	6.03081	0.21793	0.18401	0.715326	1.1811	5.79758	-0.147256	0.01901	0.336194	1.38612
AT2G19350	Eukaryotic protein of unknown function (DUF872)	9.2018	0.344901	0.0157975	0.440243	0.663515	9.09761	0.204153	0.379736	1.29894	2.16932	up
AT4G29850	Eukaryotic protein of unknown function (DUF872)	9.12813	0.505765	0.641944	0.682573	0.529073	8.3192	0.439967	0.581481	1.36913	1.44274
AT5G47880	eukaryotic release factor 1-1	11.2072	0.216547	0.929575	1.50103	2.4477	10.7064	0.0189963	0.305192	1.45071	3.87103	up
AT3G22320	Eukaryotic rpb5 RNA polymerase subunit family protein	11.5472	-0.561741	-0.403247	0.151663	0.75067	11.0093	-0.130933	0.470264	0.799139	1.08799
AT1G21160	eukaryotic translation initiation factor 2 (eIF-2) family protein	6.66193	-0.312782	0.1344	0.842259	2.07085	6.685	-0.0704634	0.188886	0.533269	1.24011	up
AT1G76720	eukaryotic translation initiation factor 2 (eIF-2) family protein	6.17056	-0.262867	-0.0281947	-0.0602495	-0.192943	6.59446	0.143662	0.795631	1.26297	0.913917
AT1G76820	eukaryotic translation initiation factor 2 (eIF-2) family protein	7.10254	-0.483581	-0.138321	-0.340708	-0.229949	7.71079	0.101712	1.00196	1.55017	1.12457
AT5G01940	eukaryotic translation initiation factor 2B family protein / eIF-2B family protein	7.8209	-0.292637	-0.135831	-0.21963	0.260328	6.67541	0.255727	0.621378	0.825641	1.11575
AT1G71350	eukaryotic translation initiation factor SUI1 family protein	8.19201	-0.250176	0.145394	0.524559	1.40658	7.89762	0.124277	0.385779	0.813855	1.48896	up
AT1G11480	eukaryotic translation initiation factor-related	6.48719	0.219374	0.38207	0.215982	0.574604	6.05409	0.191169	0.123166	0.523426	1.12026	up
AT3G03950	evolutionarily conserved C-terminal region 1	9.85319	-0.242228	-0.0309993	0.240302	0.483695	9.75389	0.0462243	0.226737	0.439194	1.28729	up
AT1G79270	evolutionarily conserved C-terminal region 8	9.69022	0.66664	0.531416	1.24833	2.08492	8.10895	0.805232	1.36125	3.4437	4.40113	up
AT5G13990	exocyst subunit exo70 family protein C2	7.98872	0.572135	0.184577	-0.723214	-1.43918	4.83766	0.0965085	0.378841	1.17282	1.86176
AT5G50380	exocyst subunit exo70 family protein F1	10.5504	0.231568	-0.000605773	0.0516793	0.19216	10.2718	0.14545	0.0682018	0.629158	1.1323
AT3G09530	exocyst subunit exo70 family protein H3	5.03429	-0.0668754	-0.174548	0.226808	0.518456	4.99156	-0.0501913	0.809596	3.15287	4.35302
AT2G28640	exocyst subunit exo70 family protein H5	5.0682	-0.0560086	-0.151803	-0.120423	-0.198007	4.99999	-0.106778	0.0892392	0.604604	1.02016
AT3G02970	EXORDIUM like 6	4.94974	-0.0759366	-0.160862	0.0127088	0.0610078	4.91298	-0.0178288	0.350819	2.34377	3.38836
AT1G27440	Exostosin family protein	9.10684	0.76041	1.39234	1.19813	0.903941	7.96147	0.195589	0.397496	2.16996	0.0252924
AT2G28110	Exostosin family protein	10.6805	0.726565	0.128183	-0.196205	-0.247379	6.70941	0.667196	0.985848	2.67525	2.97095	up
AT2G31990	Exostosin family protein	8.10413	0.533669	-0.218164	0.12491	0.481089	7.47374	0.170884	0.281462	0.0497226	1.14072
AT3G03650	Exostosin family protein	7.78432	0.609631	0.118317	-0.0103667	0.178298	5.03556	0.375431	0.715133	1.55692	1.29864
AT4G16745	Exostosin family protein	7.70139	0.393258	0.463253	0.127149	0.188477	7.06173	0.437076	0.633954	1.61915	2.20217
AT2G03090	expansin A15	11.7334	0.336365	0.924565	0.617178	-0.527722	9.58525	-0.0014217	0.409663	1.22287	0.366692
AT5G39280	expansin A23	4.7224	0.464137	0.278005	0.257297	0.281161	4.67451	0.439488	0.190679	4.3261	3.31005
AT5G39310	expansin A24	4.80952	0.152543	0.237875	0.324553	0.189649	4.85571	0.255442	0.443588	1.76866	2.46283
AT5G39300	expansin A25	4.98004	0.136023	0.0628187	0.210244	0.0235048	4.8848	0.00608044	0.0227376	4.18105	3.18105
AT5G02260	expansin A9	12.5867	-0.395921	-0.391418	0.152163	-0.538659	8.71015	0.194012	1.02482	1.81737	1.61108
AT2G45110	expansin B4	4.60551	0.0795106	0.326917	-0.13387	0.229669	4.49677	0.250007	0.333251	1.49938	0.957511
AT3G60570	expansin B5	4.72355	0.213894	0.211772	0.296794	0.45791	4.96645	0.0968716	0.058086	1.43072	1.90523
AT3G45970	expansin-like A1	11.3508	0.179709	0.702669	0.997037	1.24834	11.2355	0.473741	0.488231	0.147498	1.6708	up
AT4G38400	expansin-like A2	8.00817	1.01133	1.15655	0.993695	0.957298	7.96205	0.889363	1.08064	0.764605	1.15922
AT4G17030	expansin-like B1	11.855	0.420986	1.16484	2.70649	3.38654	9.69029	0.323515	1.6931	4.0215	5.13873	up
AT1G07985	Expressed protein	6.17037	1.34444	4.49841	6.32857	7.75449	6.44067	0.595791	2.16245	6.08288	7.29303	up
AT1G56415	Expressed protein	4.80382	-0.0345312	0.05958	0.0461575	-0.162314	4.81723	-0.0640725	-0.0412501	3.26335	3.27474
AT1G76955	Expressed protein	4.98529	0.0195053	0.0940579	0.147331	0.106443	7.87514	0.659292	0.641611	0.500384	1.12255
AT2G14247	Expressed protein	6.12037	1.04424	1.92732	2.88085	2.44462	8.66957	2.29582	3.2915	2.2092	-1.88458
AT3G49307	Expressed protein	5.17651	0.41809	0.277606	0.638137	0.298865	5.04728	0.373579	0.107261	0.925876	1.55985
AT5G43185	Expressed protein	4.9927	-0.0384268	-0.0863057	0.167225	0.349478	5.0882	-0.25085	0.127516	1.71121	2.99803
AT1G26730	EXS (ERD1/XPR1/SYG1) family protein	7.35057	0.434258	0.707637	1.3203	1.71628	6.84026	0.508284	0.695975	0.677826	1.3585	up
AT1G69480	EXS (ERD1/XPR1/SYG1) family protein	5.65423	0.837398	0.718104	1.5138	2.30616	5.28674	0.48464	0.912424	1.98711	3.47994	up
AT2G03240	EXS (ERD1/XPR1/SYG1) family protein	8.78768	-0.195763	-0.585079	-0.723818	-0.861368	7.66366	0.214334	0.641258	0.958047	1.08386	up
AT1G75910	extracellular lipase 4	5.29528	0.215186	0.572582	0.2915	0.108007	5.26929	2.90274	3.27131	3.30509	2.24978
AT1G75930	extracellular lipase 6	4.91046	0.0246234	0.0968998	-0.221484	-0.149059	4.68617	2.54985	3.49756	3.63213	2.51384
AT5G04750	F1F0-ATPase inhibitor protein, putative	13.8589	-0.597334	-0.588048	-0.19841	0.243988	12.834	0.24107	1.13224	1.20331	1.57998
AT5G24150	FAD/NAD(P)-binding oxidoreductase family protein	5.16682	-0.0825466	-0.0305829	-0.0715164	-0.141043	9.20787	0.241508	-0.0603363	-0.360736	1.45022
AT5G24155	FAD/NAD(P)-binding oxidoreductase family protein	4.77754	0.366846	0.137679	0.13536	-0.106374	8.8939	0.746583	1.24753	0.631497	1.0167
AT1G01980	FAD-binding Berberine family protein	5.02344	0.443486	0.0947824	0.388537	0.332732	4.92263	0.126602	0.269202	1.36167	2.1766
AT1G11770	FAD-binding Berberine family protein	4.72612	0.178072	0.166038	0.0500811	0.361061	5.01496	0.0627274	0.44262	2.99488	3.55681
AT1G30710	FAD-binding Berberine family protein	5.21945	-0.103516	0.200531	-0.285823	0.757216	4.93722	0.267459	0.314701	1.27344	2.13199
AT1G34575	FAD-binding Berberine family protein	4.55681	0.244418	0.286225	0.514254	0.370752	4.93075	-0.179901	-0.145016	0.763662	1.42732
AT2G34790	FAD-binding Berberine family protein	10.6867	0.389027	1.34134	1.79913	2.9851	8.04881	-0.0605872	0.847208	1.94231	3.41348	up
AT2G34810	FAD-binding Berberine family protein	6.26469	0.255848	1.14956	2.73804	3.68468	11.4205	0.192413	0.4697	0.749427	1.19172	up
AT4G20820	FAD-binding Berberine family protein	8.82731	0.0059108	0.483299	0.868131	2.18665	7.75334	0.753169	1.78523	1.31479	-0.457416
AT4G20860	FAD-binding Berberine family protein	11.5862	-0.23025	-1.95065	-2.61535	-1.92224	9.72931	-0.945054	0.134673	-0.695905	1.67727	up
AT5G44360	FAD-binding Berberine family protein	4.79925	0.0564209	0.179526	0.340947	0.146582	4.90474	0.0536498	0.306861	1.88988	0.284894
AT5G44440	FAD-binding Berberine family protein	5.00247	-0.169275	-0.0116949	-0.26803	-0.0855757	5.66786	-0.320938	1.06037	1.24123	-0.329003
AT3G10370	FAD-dependent oxidoreductase family protein	6.70225	0.436539	0.535737	0.468531	1.05616	7.18388	-0.217531	-0.253803	-0.420013	1.17924	up
AT4G36400	FAD-linked oxidases family protein	9.26933	-0.641576	-0.675495	-0.390336	-0.016573	9.00823	0.124002	0.234471	0.613587	1.45927	up
AT2G20815	Family of unknown function (DUF566)	6.87144	-0.565167	-0.117444	0.529514	1.10216	6.52808	0.0262143	0.444657	0.590091	1.74631
AT1G25682	Family of unknown function (DUF572)	6.06406	-0.396915	-0.107195	0.655132	1.67421	6.03397	-0.357323	0.125304	0.149668	1.81712
AT2G32050	Family of unknown function (DUF572)	5.48794	-0.189615	-0.0966629	0.0603253	0.371726	5.25008	0.163712	0.790412	0.307856	1.33863
AT4G16530	Family of unknown function (DUF577)	8.93333	0.379733	0.313146	0.517723	0.819229	8.50447	0.0454829	0.0435929	0.591646	1.31368
AT5G02200	far-red-elongated hypocotyl1-like	7.32424	-0.203706	-0.118777	-0.0369273	-1.34238	6.41507	0.318631	1.15398	0.814621	-0.553248
AT5G26730	Fasciclin-like arabinogalactan family protein	4.82557	0.115203	0.0411175	0.124476	0.00217272	5.67065	0.979146	1.08556	0.821672	0.142541
AT3G12660	FASCICLIN-like arabinogalactan protein 14 precursor	5.66403	-0.790988	-0.859272	-0.80112	-0.0951224	4.76845	-0.231902	0.479135	1.14126	1.27506
AT2G24450	FASCICLIN-like arabinogalactan protein 3 precursor	4.68263	0.0428101	0.194735	0.67544	0.872778	4.82551	-0.285717	1.22402	4.35289	5.27014
AT3G60900	FASCICLIN-like arabinogalactan-protein 10	9.09529	0.312829	0.655498	-0.148211	-1.79321	7.97265	0.211891	0.148906	1.25239	-0.944233
AT5G03170	FASCICLIN-like arabinogalactan-protein 11	9.65641	1.11414	1.95092	2.12789	1.79476	8.99336	0.444233	0.960539	3.12541	-0.0513353
AT5G60490	FASCICLIN-like arabinogalactan-protein 12	9.42428	0.914042	1.34409	1.42969	0.348117	8.82461	0.220809	1.64187	3.10534	-2.04499
AT3G12120	fatty acid desaturase 2	16.126	-0.257106	-0.034978	-0.474059	-0.158801	15.5117	0.506424	1.05339	1.65105	0.818511
AT1G06090	Fatty acid desaturase family protein	9.5519	0.423535	0.794221	1.42549	2.32438	5.36733	0.0397242	0.569847	2.40414	3.41684
AT1G06350	Fatty acid desaturase family protein	8.41518	-0.429101	0.162872	-0.185936	-1.58961	8.60698	1.59188	2.9658	3.06238	-0.923241
AT4G04930	fatty acid desaturase family protein	5.0926	0.0894858	0.0469581	-0.174112	0.0386714	4.58561	0.329726	0.451785	1.20595	2.05064
AT1G02190	Fatty acid hydroxylase superfamily	4.87978	-0.13076	-0.330111	0.0547197	0.0967764	6.78269	0.843265	1.75588	2.08759	0.896515
AT1G02205	Fatty acid hydroxylase superfamily	5.2155	1.24407	3.12931	3.53844	2.9495	11.2074	1.13997	1.21578	1.97013	0.603487	up	hit
AT5G22500	fatty acid reductase 1	9.96128	0.190782	0.222004	-0.448355	-0.526982	9.33577	0.488866	0.189405	0.76279	1.51856	up
AT3G44560	fatty acid reductase 8	8.78586	0.491049	0.471074	-0.354148	-0.333199	8.35603	0.367001	0.059122	0.560568	1.35747
AT2G46210	Fatty acid/sphingolipid desaturase	6.59253	0.503671	0.478551	0.54344	0.165484	6.66921	-0.136054	-0.0393976	1.40219	2.24698
AT3G61580	Fatty acid/sphingolipid desaturase	6.25856	-0.335894	0.346886	0.421813	2.03362	7.33231	-0.59283	-0.380121	-0.36766	2.98709	up
AT3G59270	FBD-like domain family protein	4.71821	0.187634	0.0729288	0.124029	0.607592	5.19385	-0.00712363	0.16467	0.150799	1.24417
AT1G53790	F-box and associated interaction domains-containing protein	6.5544	0.316855	0.168297	0.253276	0.401654	6.0532	0.112866	0.196505	0.640996	1.09112
AT2G18780	F-box and associated interaction domains-containing protein	7.43275	0.265756	0.400547	0.753468	0.827563	6.31737	0.435262	0.561873	0.91824	1.56671
AT3G07870	F-box and associated interaction domains-containing protein	7.62221	-0.0751738	-0.208317	0.577839	0.693221	7.57376	0.319836	0.550641	1.35523	1.68958	up
AT3G17710	F-box and associated interaction domains-containing protein	7.34648	0.139281	0.0787048	0.84045	1.77846	7.07859	0.299371	0.271903	0.217548	1.21009
AT3G19470	F-box and associated interaction domains-containing protein	8.51205	-0.0325111	0.0743999	0.114581	0.310972	8.42932	-0.0793932	0.136616	0.4384	1.45446
AT3G57590	F-box and associated interaction domains-containing protein	7.08186	0.0105431	0.30042	0.664963	0.975695	7.45259	-0.101581	0.294468	0.917343	1.46928
AT4G12560	F-box and associated interaction domains-containing protein	8.14615	-0.36701	-0.228005	0.597959	1.53078	8.17889	0.11673	0.618487	1.01679	1.64656	up
AT5G03970	F-box associated ubiquitination effector family protein	8.46067	0.532922	0.854066	0.73702	0.882273	8.7747	-0.00660411	0.291067	0.837806	1.12928
AT1G23780	F-box family protein	6.54973	0.169161	0.592134	1.18402	2.30028	6.52795	-0.0361943	-0.0301413	0.435565	2.38966	up
AT1G25211	F-box family protein	8.84786	0.430758	0.418195	0.428166	0.376459	8.72417	-0.04481	-0.179571	0.139805	1.33176
AT1G61340	F-box family protein	11.2477	-1.30553	-0.858505	0.291112	1.51866	10.2543	-1.19936	0.658426	0.470232	1.83721	up
AT1G70360	F-box family protein	7.47762	-0.0476316	-0.109276	-0.184315	0.684271	8.0153	0.0637314	0.216988	0.433683	1.04649
AT1G70590	F-box family protein	8.22265	-0.106705	-0.340426	-0.253472	0.450023	7.98468	-0.232198	0.230849	-0.0107975	1.27219	up
AT2G26850	F-box family protein	4.98692	0.0784007	0.00490915	0.115585	0.173629	4.62481	0.467306	0.952397	3.11799	4.21486
AT2G27310	F-box family protein	10.6536	-0.906435	-1.11675	-0.519958	0.555811	10.8614	-1.06134	1.03658	-0.670865	-0.256888	up
AT3G12350	F-box family protein	7.77714	0.0336286	0.091329	0.0467794	0.676247	7.85647	-0.056328	-0.246661	0.205329	1.28465
AT3G62230	F-box family protein	4.83474	0.275278	0.0833638	0.445742	0.257474	4.7481	0.149725	0.879196	2.481	3.54526
AT4G00755	F-box family protein	6.89194	-0.07291	0.325075	0.690649	1.51647	7.22407	-0.297228	-0.258597	-0.106419	1.0445
AT4G21510	F-box family protein	6.51449	-0.397094	-0.420492	0.279725	0.899136	7.83152	-0.370958	0.269281	1.02912	1.09033
AT5G04010	F-box family protein	5.0315	-0.0818574	0.881441	3.06424	4.42028	5.09355	-0.193839	0.769641	4.97563	6.45864	up
AT5G45360	F-box family protein	8.42093	-0.0832808	0.131364	0.514786	1.05039	8.14297	0.314911	0.395813	0.954198	2.03712
AT2G17036	F-box family protein with a domain of unknown function (DUF295)	6.45933	-0.586967	-0.539116	-0.686114	-0.516019	6.12187	0.0187311	0.766388	1.16468	1.06905	up
AT3G52030	F-box family protein with WD40/YVTN repeat doamin	10.1285	-0.765445	-0.717697	-0.313283	-0.0621934	9.35943	0.308976	0.68242	0.954632	1.51225
AT3G20620	F-box family protein-related	9.32181	-0.0989282	0.0897921	0.255153	0.62169	9.50574	0.320198	0.415439	0.921009	1.6431
AT1G21760	F-box protein 7	9.57896	-0.0752439	-0.208419	0.294563	0.99665	9.46045	0.211998	0.450398	0.467414	1.0261
AT4G08980	F-BOX WITH WD-40 2	11.7505	0.0700557	0.0500819	0.0364504	-0.0878844	11.4303	0.343232	0.419823	1.04454	1.15321	up
AT1G64540	F-box/FBD-like domains containing protein	5.45025	-0.0421361	0.219253	0.0265192	0.807432	5.23254	-0.0738725	-0.116243	0.0395808	1.4435
AT1G21410	F-box/RNI-like superfamily protein	8.55262	1.02721	1.19323	1.70858	2.19953	9.51751	0.453135	0.818363	2.2642	3.04729	up
AT3G59150	F-box/RNI-like superfamily protein	7.45519	0.40696	0.326698	0.571275	0.987672	6.78275	-0.00566669	0.12078	0.500558	1.7383
AT3G59210	F-box/RNI-like superfamily protein	8.82448	-0.245909	-0.502983	0.0530454	0.423002	8.10423	0.239232	0.400025	0.442947	1.18855
AT4G02740	F-box/RNI-like superfamily protein	9.44839	-0.160038	-0.0729006	0.29457	0.763669	8.97155	0.219028	0.578508	0.984333	1.5166
AT4G29420	F-box/RNI-like superfamily protein	8.16805	0.140041	0.107506	0.577093	1.1563	8.23706	0.182486	0.267219	0.691222	1.58083	up
AT5G60610	F-box/RNI-like superfamily protein	5.48854	-0.13654	-0.0727536	-0.267637	0.993683	5.59099	-0.106566	0.042802	0.258347	2.8267
AT5G67140	F-box/RNI-like superfamily protein	8.45354	0.950687	0.714426	0.659749	1.36047	8.34867	0.737504	1.40795	1.0375	2.582
AT2G26030	F-box/RNI-like/FBD-like domains-containing protein	7.91463	-0.641759	-0.917062	-0.222608	-0.187201	8.19128	-0.0452748	0.689846	0.787834	1.246
AT3G51530	F-box/RNI-like/FBD-like domains-containing protein	7.68543	-0.484188	-0.139345	0.143343	0.810882	7.09338	0.137085	0.384205	0.792986	1.27999
AT5G22700	F-box/RNI-like/FBD-like domains-containing protein	8.97371	-0.920998	-0.46043	0.345762	0.411915	8.53516	0.228323	0.876646	1.18212	0.906029
AT5G56370	F-box/RNI-like/FBD-like domains-containing protein	6.93232	-0.109238	0.0544673	-0.559742	0.320625	7.27469	0.0943021	0.347421	1.00073	0.660654
AT5G56380	F-box/RNI-like/FBD-like domains-containing protein	7.10271	-0.407926	-0.103774	-0.207715	-0.312365	7.70173	0.279448	0.992573	1.12529	0.629456
AT5G56420	F-box/RNI-like/FBD-like domains-containing protein	7.73861	0.0169307	0.0753123	0.278628	0.646392	7.90195	0.0365586	0.00115811	0.446237	1.01061
AT4G16440	ferredoxin hydrogenases	8.17971	-0.131212	0.0166412	0.153168	0.814812	7.82335	0.216516	0.355512	0.540362	1.349	up
AT5G01600	ferretin 1	12.2227	-0.509575	0.28478	0.97191	1.6753	11.22	0.369612	-0.192165	1.91996	4.46822	up
AT1G01590	ferric reduction oxidase 1/FRO1	6.02651	-0.951508	-1.26984	-1.2063	-1.35554	5.58933	0.314972	0.901756	1.2328	-0.182246
AT1G01580	ferric reduction oxidase 2/FRO2	11.5436	-0.201126	-2.53084	-3.19462	-3.58394	6.54747	0.022262	0.537902	1.37456	1.19397
AT5G23980	ferric reduction oxidase 4/FRO4	6.59632	-1.75237	-1.86797	-1.69227	-1.84847	9.04746	0.769008	1.27102	1.589	0.942401
AT3G11050	ferritin 2	7.43133	-0.479417	0.143024	0.00864537	0.89787	5.85304	0.114418	0.459027	1.78716	4.04962
AT3G09350	Fes1A	9.11108	0.118464	0.298888	0.362736	0.905597	8.82409	-0.180537	-0.397762	-0.0493298	1.93528	up
AT1G28200	FH interacting protein 1	7.9814	0.237959	0.249792	0.598617	1.41318	7.72642	0.0558434	-0.170076	0.159301	1.60936
AT5G52470	fibrillarin 1	14.5258	-0.307713	-0.0886679	-0.0284457	-0.0464541	13.2256	0.0328001	0.410525	1.01949	0.743353
AT4G04020	fibrillin	5.67053	0.236662	0.980835	2.08292	3.49616	6.45364	0.196754	0.33173	2.76635	5.76088
AT3G51240	flavanone 3-hydroxylase	6.8099	0.879814	1.69075	1.49253	2.46556	8.12498	0.444657	1.18814	1.97715	1.7251
AT1G62620	Flavin-binding monooxygenase family protein	5.64819	0.253878	0.927945	1.84531	2.68154	5.97968	0.5947	1.12997	2.58892	4.00712
AT1G63370	Flavin-binding monooxygenase family protein	9.49814	-0.352856	-0.393113	0.250141	0.658513	9.12734	0.165572	0.211677	1.2655	2.18564
AT1G68050	flavin-binding, kelch repeat, f box 1	10.2807	0.182758	0.951573	0.962038	1.23703	12.2999	-0.00526648	0.329079	0.127957	1.08752	up
AT1G62540	flavin-monooxygenase glucosinolate S-oxygenase 2	6.58657	0.928806	1.80559	2.83119	1.85327	7.55957	1.16513	1.93857	2.56246	1.46073
AT1G62570	flavin-monooxygenase glucosinolate S-oxygenase 4	12.0065	1.37618	2.07556	2.97653	2.96138	8.91741	1.43621	1.72493	3.60923	3.96923	up
AT3G02280	Flavodoxin family protein	9.05374	-0.542697	-0.439708	-0.191417	0.166207	8.27924	0.138909	0.249341	0.706997	1.1557
AT5G08640	flavonol synthase 1	7.0807	-0.789482	-1.40969	-1.35752	-1.0863	8.37024	0.557329	1.41815	1.16338	-0.508653
AT5G63580	flavonol synthase 2	8.41922	0.598815	1.01153	1.5684	1.18035	7.63194	0.766338	1.40393	3.14599	2.81176
AT5G61850	floral meristem identity control protein LEAFY (LFY)	5.00795	-0.120511	-0.0706135	-0.183927	-0.146153	5.18778	0.0532789	0.160572	0.705524	1.10017
AT5G24860	flowering promoting factor 1	7.73527	0.263397	0.664669	0.958132	0.823235	6.50693	0.486985	0.630361	2.11705	3.14281
AT1G18020	FMN-linked oxidoreductases superfamily protein	7.46874	0.439269	-0.566372	0.0178943	0.733394	10.96	0.442005	0.588501	0.0792622	1.15293
AT5G14780	formate dehydrogenase	10.5921	1.14627	1.44202	2.00374	2.6157	13.1801	-0.0691233	0.313631	0.884707	1.32484	up
AT1G70140	formin 8	7.81369	0.625814	0.652379	0.644659	1.38696	6.60823	0.0527203	0.335349	0.453298	1.74552	up
AT5G54650	formin homology5	8.49069	0.123157	0.194318	0.298238	1.0723	7.78744	-0.0396676	-0.183707	0.0178353	1.24536	up
AT1G34260	FORMS APLOID AND BINUCLEATE CELLS 1A	8.46006	0.223563	0.237068	0.969306	1.50978	8.94931	-0.124039	-0.384859	-0.371757	1.02397	up
AT4G31380	FPF1-like protein 1	7.12149	1.10864	0.407812	0.81898	1.02557	5.29222	0.226747	0.618177	1.17825	1.29028
AT5G16320	FRIGIDA like 1	8.23635	0.175749	0.193147	0.194927	0.566373	8.30741	0.0457969	-0.0349894	0.344593	1.06196
AT3G22440	FRIGIDA-like protein	9.43725	0.0818366	0.288372	0.0929268	0.291265	8.89966	0.368946	0.599936	1.29382	1.46159	up
AT5G48385	FRIGIDA-like protein	13.2477	0.000822843	-0.116879	-0.27891	-0.57376	12.4224	0.406382	0.575452	0.92731	1.03099	up
AT1G63930	from the Czech 'roh' meaning 'corner'	7.11692	0.975857	0.702898	0.0950409	-0.376102	5.2145	-0.226352	-0.0637468	0.74118	1.47073
AT5G42270	FtsH extracellular protease family	6.90184	0.0249507	0.28	0.646357	1.28792	9.6685	-0.0847577	-0.540879	-0.203359	1.0262
AT5G15250	FTSH protease 6	5.01016	0.0330003	-0.0960829	-0.0125577	0.570913	4.85697	0.198421	0.24271	0.968567	1.95442
AT1G06430	FTSH protease 8	7.11347	0.575297	1.13752	1.84841	2.73249	10.1887	0.441375	0.678287	1.3181	2.87256	up
AT3G12570	FYD	11.1572	0.36627	0.383093	0.408373	0.776409	10.792	0.161049	0.222259	0.605052	1.30418	up
AT1G52920	G protein coupled receptor	5.95694	-0.301745	0.267067	0.220765	0.0744715	6.33906	0.267368	1.00826	1.78713	1.6881
AT5G25900	GA requiring 3	10.5167	-0.610641	-0.432462	-0.0287938	0.112921	9.98122	0.112101	0.242551	0.471339	1.26393
AT2G47180	galactinol synthase 1	10.5689	0.887239	0.626132	0.00906695	-0.0192957	8.153	0.649397	0.792486	2.00028	1.50969		hit
AT1G56600	galactinol synthase 2	6.36434	2.06326	3.75719	6.20511	7.12346	7.50051	2.8235	3.77625	5.2759	5.2104	up	hit
AT1G60470	galactinol synthase 4	7.90622	2.28146	3.36519	4.82843	4.43551	5.10511	0.207607	0.176176	0.496263	1.82337	up
AT3G01590	Galactose mutarotase-like superfamily protein	10.5918	-0.179163	0.441379	1.46511	1.88545	10.1726	0.327793	0.475951	1.20788	1.64321	up
AT5G15140	Galactose mutarotase-like superfamily protein	5.18765	-0.0133788	0.244672	0.270364	0.0720705	5.00972	0.302039	0.619092	1.77708	2.47934
AT1G15670	Galactose oxidase/kelch repeat superfamily protein	8.90279	-1.18462	-1.54521	-1.56374	-1.31715	7.33599	-0.25623	0.334862	0.669384	1.40575	up
AT1G26930	Galactose oxidase/kelch repeat superfamily protein	10.9428	-0.312032	-0.118106	0.264579	0.467774	8.3969	0.019871	0.162136	1.02541	0.885267
AT1G27420	Galactose oxidase/kelch repeat superfamily protein	8.17558	0.000481846	-0.624643	-0.580965	0.00785843	6.84829	-0.021276	0.404476	0.547631	1.05107
AT1G80440	Galactose oxidase/kelch repeat superfamily protein	12.0226	0.523954	-0.130035	0.196588	0.633431	13.2859	0.56689	1.17639	0.613103	0.292942	up
AT2G24540	Galactose oxidase/kelch repeat superfamily protein	7.74948	0.614846	0.864402	0.768973	1.38947	8.24691	0.3021	0.315295	1.30404	1.68271
AT2G44130	Galactose oxidase/kelch repeat superfamily protein	9.68753	1.34758	2.37866	3.26931	3.39629	11.5813	0.284956	0.532543	1.54043	1.14673	up
AT3G27220	Galactose oxidase/kelch repeat superfamily protein	7.02684	-0.229585	0.5817	1.20041	1.09585	6.39167	0.147494	0.320918	0.232211	1.094
AT4G03030	Galactose oxidase/kelch repeat superfamily protein	10.11	0.41549	0.195235	0.685575	1.15956	11.0304	0.374704	0.193194	0.908369	1.49717	up
AT5G49000	Galactose oxidase/kelch repeat superfamily protein	8.82517	0.198995	0.18088	0.0521076	0.337776	8.6766	0.0183403	0.0132597	0.492279	1.1086
AT5G57360	Galactose oxidase/kelch repeat superfamily protein	10.4473	-0.0104721	0.227894	0.351905	0.699991	10.9803	0.43792	0.478963	0.876913	1.45546	up
AT1G71360	Galactose-binding protein	8.63579	0.274211	0.564997	1.02239	1.38609	8.61677	0.579853	0.646445	1.68292	1.74021	up
AT2G22900	Galactosyl transferase GMA12/MNN10 family protein	11.2933	0.500106	0.793641	0.103021	-0.52458	10.213	0.393885	0.711302	1.58128	0.909211
AT2G32430	Galactosyltransferase family protein	8.95887	-0.299476	0.127867	1.08139	1.41013	7.76084	0.450913	1.02952	1.86188	2.155
AT4G21060	Galactosyltransferase family protein	7.97927	-0.203794	-0.256382	-0.273054	-0.580781	7.54992	-0.162904	-0.303051	0.417201	1.12825
AT5G62620	Galactosyltransferase family protein	8.25508	0.197343	0.558909	0.793488	1.2278	8.50943	0.00955071	0.00386209	0.346782	1.18936	up
AT5G54690	galacturonosyltransferase 12	8.40641	0.700054	1.63619	2.00758	1.89815	6.63923	0.0408751	0.736244	3.50137	0.860017
AT3G06260	galacturonosyltransferase-like 4	5.04888	0.906553	0.0262167	0.182119	0.0772883	4.81008	0.294576	0.818352	1.84241	2.22072
AT4G12870	Gamma interferon responsive lysosomal thiol (GILT) reductase family protein	7.76389	-0.327758	-0.136059	-1.06661	-2.30207	7.79617	0.360283	0.822156	2.88953	0.779264
AT4G12960	Gamma interferon responsive lysosomal thiol (GILT) reductase family protein	4.98427	0.0351243	-0.020386	-0.018771	-0.111921	4.70178	0.159536	0.818825	3.75589	1.65866
AT4G32940	gamma vacuolar processing enzyme	9.57272	0.552574	0.67409	1.68615	1.63085	10.0607	0.740137	0.935459	1.01889	2.02011	up
AT4G09610	GAST1 protein homolog 2	4.65455	0.2476	0.373148	1.99575	3.79894	5.45358	-0.135807	0.271592	3.55986	6.18315
AT4G09600	GAST1 protein homolog 3	5.15848	1.51042	5.06728	7.62224	8.8569	5.07477	0.347542	1.94155	6.24813	8.99806	up
AT5G15230	GAST1 protein homolog 4	14.4092	-0.492207	-0.30556	-0.0781887	-0.0753059	13.4355	0.0995294	0.639731	1.00372	-1.93097
AT5G25830	GATA transcription factor 12	9.51751	0.157696	0.480292	0.473146	0.401029	7.25819	0.436838	1.04921	2.11133	-0.113096
AT3G60530	GATA transcription factor 4	11.1098	0.212448	0.189962	-0.0539637	-0.201702	11.2732	0.0634104	0.824308	1.40512	-0.458827
AT4G36240	GATA transcription factor 7	8.94652	0.487526	0.897458	1.72044	1.14378	9.34274	-0.0215024	0.110552	2.24317	2.33836
AT1G01780	GATA type zinc finger transcription factor family protein	6.58814	0.763111	0.728458	1.18022	1.02976	5.50011	0.13207	0.341863	1.04341	0.975731
AT2G45800	GATA type zinc finger transcription factor family protein	5.01122	0.0785879	0.0428846	0.211097	-0.116863	5.15189	0.14659	-0.148089	0.81227	1.5933
AT3G61230	GATA type zinc finger transcription factor family protein	4.96258	0.167577	0.113621	0.1807	0.294781	4.96647	0.269133	0.535949	2.40887	3.17576
AT5G37500	gated outwardly-rectifying K+ channel	8.91221	0.636439	1.32574	2.24855	2.87511	7.78754	0.47756	1.21356	2.2488	2.74467	up	hit
AT4G01120	G-box binding factor 2	11.5317	-0.592113	-0.522846	0.645307	0.597772	10.0301	0.606258	0.997498	2.18408	2.06131	up
AT2G46270	G-box binding factor 3	7.23554	0.293795	0.75347	1.68345	2.11282	5.97382	-0.0232789	0.602349	2.58016	3.77687	up
AT4G34590	G-box binding factor 6	9.84064	0.524797	1.21394	1.56715	2.2023	9.59518	-0.759773	-0.43009	1.27426	2.1087
AT5G65280	GCR2-like 1	9.98088	0.932956	1.56698	2.09976	1.63586	7.88033	0.241311	1.05917	2.51043	2.93101	up
AT2G20770	GCR2-like 2	7.72382	-0.0488007	0.332924	1.06914	1.70733	7.65871	0.54936	0.647174	2.01742	2.63724	up
AT5G09550	GDP dissociation inhibitor family protein / Rab GTPase activator family protein	4.47425	0.156269	-0.0925531	0.106776	0.173539	4.88742	0.0245205	1.11362	2.217	2.8735
AT5G03810	GDSL-like Lipase/Acylhydrolase family protein	5.00698	-0.354663	-0.173978	-0.329449	-0.22878	4.95868	-0.056079	0.0257782	1.15128	0.508744
AT5G03820	GDSL-like Lipase/Acylhydrolase family protein	5.08798	-0.0563482	-0.0341501	0.0860874	0.121753	4.92607	0.160055	-0.0346245	1.03815	0.472888
AT1G20120	GDSL-like Lipase/Acylhydrolase superfamily protein	5.13332	-0.160179	-0.0793686	0.0765273	1.37133	5.79693	1.28279	1.60862	1.56711	1.47087
AT1G20130	GDSL-like Lipase/Acylhydrolase superfamily protein	4.94104	-0.170493	-0.0431408	-0.25603	-0.262786	5.05029	2.95521	3.2352	3.56797	2.33918
AT1G54020	GDSL-like Lipase/Acylhydrolase superfamily protein	5.11412	-0.104911	-0.118881	-0.141262	-0.172877	5.47249	0.699344	1.07812	1.45812	-0.152516
AT1G71250	GDSL-like Lipase/Acylhydrolase superfamily protein	4.66817	0.0040738	0.0954195	0.318259	1.14394	4.60019	0.152585	0.00189359	0.420807	2.32303
AT1G75920	GDSL-like Lipase/Acylhydrolase superfamily protein	5.11779	-0.10795	0.123596	-0.0315758	-0.102849	4.702	1.16332	1.57386	1.44011	0.68569
AT2G04570	GDSL-like Lipase/Acylhydrolase superfamily protein	4.60163	0.37058	0.375749	0.098005	0.253157	10.487	0.921762	1.28576	0.903433	-1.57196
AT2G19010	GDSL-like Lipase/Acylhydrolase superfamily protein	5.19302	0.0764112	0.0598851	-0.0831051	-0.0838153	4.99037	0.204757	0.0998405	0.904851	1.21975
AT2G36325	GDSL-like Lipase/Acylhydrolase superfamily protein	5.29727	-0.0559548	-0.35389	-0.361771	-0.166993	5.80681	-0.359687	-0.183302	2.00974	3.01961
AT2G42990	GDSL-like Lipase/Acylhydrolase superfamily protein	5.26639	0.115687	0.120767	0.198641	-0.244492	6.81892	0.898404	1.74467	0.212799	-1.3707
AT4G30140	GDSL-like Lipase/Acylhydrolase superfamily protein	8.42351	-0.150215	-1.25087	-1.72727	-1.18733	7.35746	-0.816813	-1.22339	0.389872	1.01758
AT5G22810	GDSL-like Lipase/Acylhydrolase superfamily protein	4.85087	0.228593	-0.124498	0.0623598	0.103931	4.9025	0.145389	-0.0244423	0.299808	1.75566
AT5G33370	GDSL-like Lipase/Acylhydrolase superfamily protein	4.98214	-0.171987	0.0935825	-0.0672039	0.0288814	10.1277	0.718413	1.59375	0.278554	-3.87151
AT5G45910	GDSL-like Lipase/Acylhydrolase superfamily protein	5.14759	-0.163403	-0.148931	-0.144923	-0.327211	4.75331	0.247383	0.213554	1.37147	1.72808
AT3G54540	general control non-repressible 4	9.94298	-0.298804	0.208674	0.595472	1.58554	9.46113	-0.183366	-0.0289163	0.549811	1.3482	up
AT5G64840	general control non-repressible 5	5.80181	-0.195763	0.331514	0.297094	1.06464	5.72849	0.18271	0.0831215	0.130012	2.58529
AT1G26480	general regulatory factor 12	4.85528	0.0859034	0.163972	0.236085	0.0540885	4.80899	0.0654786	1.34563	2.53232	3.16561
AT5G16050	general regulatory factor 5	9.45634	0.373792	0.774718	0.687419	0.788404	8.76436	-0.224123	-0.435726	-0.0985236	1.03037
AT2G23800	geranylgeranyl pyrophosphate synthase 2	4.9735	0.133823	0.00554252	0.040672	-0.0768884	5.08037	1.3469	2.49831	2.64822	1.42031
AT3G62020	germin-like protein 10	10.1032	0.506375	0.856905	1.01297	0.797999	8.39992	0.199778	0.631237	2.21977	0.690755
AT3G05930	germin-like protein 8	5.86756	0.0612671	0.0164468	0.412146	0.209142	4.88073	0.128982	1.32615	4.1542	4.85687
AT1G02335	germin-like protein subfamily 2 member 2 precursor	11.6218	0.660286	1.1655	0.90931	0.728652	9.72959	-0.228439	0.0613241	1.22403	0.655952
AT5G51810	gibberellin 20 oxidase 2	5.34941	-0.153139	0.858724	0.811519	0.837453	5.19564	-0.0893676	0.232011	1.51798	0.482891
AT1G02400	gibberellin 2-oxidase 6	9.04763	-0.246731	-0.296743	0.213106	1.22602	8.24166	-1.23248	0.0667986	0.593485	2.34256	up
AT2G14900	Gibberellin-regulated family protein	11.6865	-0.722501	-1.43277	-1.92152	-2.87054	10.3752	-0.00948057	1.04593	0.989975	0.341891
AT2G30810	Gibberellin-regulated family protein	5.30939	0.0910152	0.0954173	0.33298	-0.016458	4.97169	0.220803	0.163946	2.5601	2.33454
AT5G59845	Gibberellin-regulated family protein	7.94897	0.125503	1.26765	2.24328	3.91197	7.07085	0.665169	1.46661	2.63786	4.41832	up
AT2G16570	GLN phosphoribosyl pyrophosphate amidotransferase 1	10.0531	-0.143972	0.18839	0.264301	0.498394	6.52545	0.164482	0.725899	0.622989	1.18534
AT3G27260	global transcription factor group E8	9.65007	-0.198671	-0.000599092	0.535482	0.947091	9.567	0.178482	0.410851	0.775065	1.20069	up
AT2G31960	glucan synthase-like 3	11.0516	0.194886	0.948524	1.21102	1.63263	10.4913	0.197378	0.5588	1.2495	1.48867
AT3G14570	glucan synthase-like 4	8.04292	0.0373384	0.163276	-0.0333461	0.287544	6.04214	-0.017504	0.250188	0.75203	1.04128
AT2G21590	Glucose-1-phosphate adenylyltransferase family protein	6.67825	-0.162936	0.877661	1.82073	2.96446	9.22029	0.348373	1.71583	3.33574	4.79526
AT4G30570	Glucose-1-phosphate adenylyltransferase family protein	6.1521	-0.274392	0.0568448	0.190543	1.16883	6.42624	0.0460566	0.377411	0.891984	1.58478
AT4G39210	Glucose-1-phosphate adenylyltransferase family protein	7.01597	0.107779	1.17834	2.34386	3.21874	8.74064	0.478178	1.07899	1.66796	2.35275	up
AT5G40760	glucose-6-phosphate dehydrogenase 6	12.9522	-0.0394228	-0.0601273	-0.402693	-0.344124	10.7647	0.226219	0.566663	1.13797	1.38821
AT1G61800	glucose-6-phosphate/phosphate translocator 2	4.76479	0.115795	0.569172	0.983128	3.16007	7.30572	-0.313832	-0.344222	2.13441	6.59659	up
AT1G12570	Glucose-methanol-choline (GMC) oxidoreductase family protein	5.11843	0.0613035	0.170401	0.488314	0.100941	10.0311	1.06089	1.47027	1.31332	-0.883071
AT5G51950	Glucose-methanol-choline (GMC) oxidoreductase family protein	5.27527	-0.23284	-0.510367	-0.298527	-0.21614	5.60998	1.40006	3.03949	3.20901	1.01569
AT5G07830	glucuronidase 2	10.6827	-0.507075	-0.294855	-0.541126	-0.69219	10.8126	0.107577	0.41901	0.821217	1.34609
AT3G17760	glutamate decarboxylase 5	4.92518	0.144617	0.170005	0.384278	1.16361	4.42069	0.716575	1.58205	2.02514	2.07944
AT5G48410	glutamate receptor 1.3	7.46761	0.49723	-0.648604	-1.03124	-0.728608	5.75945	0.00250211	0.256458	0.477911	1.24702
AT5G48400	Glutamate receptor family protein	5.36552	0.967864	-0.140897	-0.125972	0.347923	4.81832	0.132716	0.0971288	0.365144	1.20305
AT2G41220	glutamate synthase 2	12.0957	0.27287	0.313602	-0.0179813	0.131335	9.97227	0.142926	0.347195	0.696072	1.04549
AT5G57890	Glutamine amidotransferase type 1 family protein	7.05688	-0.411226	0.0668933	0.372007	1.09629	7.4245	-0.543156	-0.957751	-0.528618	1.12792
AT5G57685	glutamine dumper 3	11.8132	0.183024	0.228136	-0.0715755	-0.512392	9.19353	0.498735	1.02466	0.796042	-0.808296
AT3G17820	glutamine synthetase 1.3	12.6048	0.522565	0.961591	0.946276	1.25651	10.7654	0.0673361	0.469038	0.9674	1.1416
AT3G47340	glutamine-dependent asparagine synthase 1	10.9041	0.788908	-0.259919	-0.532378	-0.377234	8.30311	-0.069999	0.531635	1.23468	2.89966	up
AT1G64500	Glutaredoxin family protein	5.50605	-0.305877	-0.431742	-0.529015	-0.103477	8.32083	0.193015	0.141878	0.249516	1.30046
AT1G77370	Glutaredoxin family protein	12.3556	-0.327569	-0.578723	-0.409772	-0.0625905	11.4004	0.267197	0.526674	0.74987	1.33847	up
AT2G31570	glutathione peroxidase 2	11.8295	0.300074	-0.299242	0.140873	0.773398	11.909	-0.125998	-0.221038	0.510516	1.73986	up
AT2G48150	glutathione peroxidase 4	6.00227	-0.0925578	-0.0481745	0.359713	0.54066	5.46393	0.218837	0.0908925	0.430849	1.63367
AT4G11600	glutathione peroxidase 6	8.8551	0.172694	0.117378	0.295243	1.04162	8.71384	-0.0381228	-0.79345	-0.897021	1.09389
AT4G31870	glutathione peroxidase 7	4.88783	-0.00698959	0.0824582	0.0541993	0.0641575	6.54613	0.164087	-0.675194	-0.23854	1.11072
AT3G54660	glutathione reductase	8.5381	-0.190363	0.267119	0.760234	1.46776	8.9902	-0.11861	-0.384841	-0.075461	1.53965
AT1G10370	Glutathione S-transferase family protein	7.38398	0.725676	1.26982	1.93871	2.53149	9.19523	0.560923	0.917105	1.62414	1.18727	up	hit
AT1G19550	Glutathione S-transferase family protein	7.56507	0.200334	0.133053	-0.239856	-0.523882	6.90867	1.22558	1.58466	1.74575	1.49648
AT1G77290	Glutathione S-transferase family protein	8.21624	0.00561727	-0.15677	0.488055	0.353608	8.07001	0.424521	0.568641	1.02934	0.799046	up
AT5G17220	glutathione S-transferase phi 12	8.22551	1.23509	2.64512	2.65688	1.30583	10.1704	0.93167	1.6931	2.25486	0.397079
AT2G29450	glutathione S-transferase tau 5	9.12876	0.559848	0.979245	2.48972	3.37912	13.021	-0.46281	-0.728459	-0.184015	1.23466	up
AT1G53680	glutathione S-transferase TAU 28	8.08253	0.70128	0.133451	-0.403495	-0.955672	5.19583	-0.189232	-0.0312619	0.54659	1.41283
AT2G29460	glutathione S-transferase tau 4	9.56085	0.796946	0.617407	2.42962	3.32091	9.13617	-1.0089	-1.62432	1.41344	4.36004	up
AT2G29440	glutathione S-transferase tau 6	10.9433	-0.0474701	-0.301485	0.0809777	0.099187	6.76062	-0.525446	-0.425932	0.0312616	2.33295	up
AT5G62480	glutathione S-transferase tau 9	9.27606	0.906479	-0.547044	-0.662749	0.492229	6.09185	-0.0219463	-0.107081	1.34828	2.75435
AT2G02390	glutathione S-transferase zeta 1	11.4354	0.140387	-0.108728	0.047819	0.42577	10.1086	0.307774	0.331076	1.0202	2.23442
AT1G30230	Glutathione S-transferase, C-terminal-like;Translation elongation factor EF1B/ribosomal protein S6	10.5619	-0.314776	-0.00155719	0.072573	0.00955613	9.30431	0.281559	0.846466	1.47897	1.39319
AT3G24170	glutathione-disulfide reductase	11.1523	0.341498	0.651561	0.768555	1.80498	10.2078	0.0505455	0.0437939	0.795498	2.16816
AT1G06520	glycerol-3-phosphate acyltransferase 1	7.97901	-0.232939	-0.122378	-0.424742	-1.06074	6.70611	-0.474953	0.438497	1.64549	0.97669	up
AT1G02390	glycerol-3-phosphate acyltransferase 2	8.02474	-0.190389	-0.174628	0.0404858	0.581428	9.40749	0.353764	0.734948	1.12416	2.23374	up
AT3G11430	glycerol-3-phosphate acyltransferase 5	9.54639	0.694446	0.17823	0.22504	0.69472	5.97721	0.0764344	1.14676	3.18746	3.42643	up
AT4G12130	Glycine cleavage T-protein family	8.27358	0.159525	0.949947	1.48186	2.27095	8.36226	-0.0448588	-0.0281861	0.618932	1.06351	up
AT5G07530	glycine rich protein 17	7.9412	-2.07738	-2.30882	-1.60329	-2.48292	5.19235	3.9715	5.61356	6.35849	4.33661
AT5G17650	glycine/proline-rich protein	8.42321	0.481358	1.0509	2.03908	2.62646	7.73436	0.223714	0.239301	0.164112	1.74474
AT4G18280	glycine-rich cell wall protein-related	10.0284	-0.49812	1.54072	2.96061	3.7988	10.9687	0.476269	1.56296	2.54619	2.91423	up
AT1G04660	glycine-rich protein	6.17373	0.261691	0.163217	-1.34173	-1.48242	7.90903	0.57831	1.05489	-0.083276	-1.4606
AT1G67870	glycine-rich protein	14.9494	0.0860734	0.0757541	-0.129077	-1.4935	13.7027	0.720105	1.19327	1.61949	1.32717
AT4G21620	glycine-rich protein	12.0923	0.0150182	0.80679	1.59746	2.02856	13.7017	0.390774	0.444588	1.15672	0.731379
AT4G22740	glycine-rich protein	9.83205	0.138975	0.458876	0.833871	0.992449	9.86178	0.458545	0.768918	1.27904	1.65233
AT4G30450	glycine-rich protein	10.4985	0.00351455	0.0639115	0.727122	0.518896	6.70685	0.237863	0.845822	2.31913	2.68398
AT4G30460	glycine-rich protein	13.8177	0.127241	0.197301	0.98967	1.39752	9.32297	1.22043	2.35873	5.13119	6.19981
AT4G32920	glycine-rich protein	9.1978	0.382469	0.508087	1.06417	1.59137	8.6635	-0.034591	0.654374	2.68082	3.40262	up
AT5G56100	glycine-rich protein / oleosin	8.42482	-1.00173	-1.47118	-0.467686	0.216197	8.96729	-0.0722549	-0.347416	1.02098	1.21305	up
AT5G07510	glycine-rich protein 14	4.67601	0.126437	0.359408	0.258739	0.617844	5.27122	1.40459	2.21028	2.68693	1.20976
AT5G07540	glycine-rich protein 16	5.05715	0.0391566	0.35449	0.250559	0.208923	5.28261	0.355955	0.701599	1.08678	0.181512
AT5G07520	glycine-rich protein 18	4.81801	-0.20061	0.106382	0.168786	0.00146768	4.99453	1.00404	2.02743	2.01988	1.29016
AT5G07550	glycine-rich protein 19	4.72975	0.0232	0.33898	0.0414615	0.10004	4.97858	3.64334	4.48393	4.89093	3.61319
AT5G07560	glycine-rich protein 20	5.24102	0.224105	-0.0474508	-0.294338	-0.086413	6.2049	2.72475	3.75094	3.97607	2.65784
AT2G05520	glycine-rich protein 3	8.39522	1.3404	2.18049	3.58707	4.31893	14.7511	0.601528	0.793922	1.20839	1.5554		hit
AT3G20470	glycine-rich protein 5	13.4432	-0.174058	-0.0062623	-0.199286	-1.00924	12.4739	0.771666	1.00959	1.28098	-2.64162
AT1G30795	Glycine-rich protein family	4.99855	-0.00649254	0.136472	0.0150078	-0.0248553	4.98009	0.0900618	1.38435	3.0229	2.89518
AT2G05540	Glycine-rich protein family	7.37983	1.51589	0.778058	0.920455	0.114376	10.8501	0.427931	0.344224	1.45725	1.61733	up
AT2G05580	Glycine-rich protein family	6.99224	-0.07914	-0.157214	0.0800341	1.92149	4.84934	0.0133178	0.0725251	0.171335	1.09376
AT3G02670	Glycine-rich protein family	5.31117	-0.105704	0.994915	-0.138758	-0.178293	5.52676	-0.261917	-0.403912	1.92853	1.62698
AT5G35660	Glycine-rich protein family	4.87191	-0.143542	0.513296	0.454106	2.492	4.86254	0.160359	1.46729	5.54733	9.14844
AT3G21260	Glycolipid transfer protein (GLTP) family protein	9.20407	-0.515177	-1.27165	-1.46579	-1.67155	8.82736	-0.00935319	0.709233	1.1885	-0.132107
AT4G39670	Glycolipid transfer protein (GLTP) family protein	9.2041	-0.557721	-1.54257	-0.817032	0.605148	8.62324	-1.38446	-0.0816704	-0.0188177	2.57882	up
AT2G45270	glycoprotease 1	6.10508	-0.594997	-0.0727226	0.436831	0.926073	5.96723	-0.451005	0.0411222	0.382576	1.62977
AT1G54860	Glycoprotein membrane precursor GPI-anchored	5.21808	-0.382068	-0.25166	0.025752	3.02101	5.25374	0.460904	1.38118	2.71191	5.55728
AT3G54440	glycoside hydrolase family 2 protein	10.1864	0.0266085	-0.0206873	-0.132106	0.154122	10.4608	0.238818	0.295326	0.670527	1.25604	up
AT4G24260	glycosyl hydrolase 9A3	5.6405	0.328487	0.24967	0.112242	-0.194282	5.72896	-0.0918106	0.305195	1.34511	-0.347528
AT3G43860	glycosyl hydrolase 9A4	4.74893	-0.136694	-0.0429757	0.0845265	0.157731	4.61212	-0.0900325	0.169697	0.975691	1.38832
AT2G44550	glycosyl hydrolase 9B10	5.08568	0.115565	0.0498284	-0.0953172	-0.0603594	5.06417	0.145158	-0.0964663	1.4484	1.60174
AT2G44560	glycosyl hydrolase 9B11	4.66993	0.150669	0.163335	0.406887	0.578597	4.71093	0.143745	0.729118	3.42427	4.36321
AT4G02290	glycosyl hydrolase 9B13	12.6466	0.549703	0.139207	-1.91385	-4.25819	10.9027	0.543524	1.0509	0.489654	-3.42336
AT4G09740	glycosyl hydrolase 9B14	4.85279	-0.201363	0.0982378	-0.029594	0.00711521	5.20652	-0.289573	0.445714	1.32188	1.94482
AT4G23560	glycosyl hydrolase 9B15	5.1184	0.0592865	0.416579	0.137253	0.153145	4.95237	6.84727e-05	1.16186	2.06794	2.64637
AT1G19940	glycosyl hydrolase 9B5	6.32731	0.306072	0.28951	-0.948176	-0.896301	6.95012	-0.161752	-0.385318	1.20227	-1.34115
AT2G44540	glycosyl hydrolase 9B9	5.21724	-0.447298	-0.526235	-0.391046	-0.286387	5.29734	-0.215441	-0.341636	1.58196	1.07415
AT4G33860	Glycosyl hydrolase family 10 protein	5.04068	-0.302653	0.238496	-0.165383	0.105581	4.73729	-0.0390298	-0.014955	1.33858	2.52484
AT4G08160	glycosyl hydrolase family 10 protein / carbohydrate-binding domain-containing protein	8.01522	0.600769	1.11095	0.817342	0.7771	5.90726	0.112262	0.336611	1.09491	0.542763
AT2G16730	glycosyl hydrolase family 35 protein	4.89227	0.109138	-0.0184589	0.357842	0.501885	4.70048	0.247246	1.129	3.44915	4.3492
AT3G44070	Glycosyl hydrolase family 35 protein	4.95518	-0.212506	-0.0399805	-0.174263	-0.251009	4.98978	-0.124284	0.0797383	0.587456	1.00715
AT3G19620	Glycosyl hydrolase family protein	5.39965	0.0299412	1.12156	1.84058	2.70891	9.26095	0.741531	1.6718	1.50552	0.971603
AT3G62710	Glycosyl hydrolase family protein	4.92839	0.599334	0.193192	0.808726	0.614099	5.06637	-0.013869	0.727792	3.2988	4.41384
AT5G09700	Glycosyl hydrolase family protein	5.80686	0.450144	0.193514	-0.327887	-0.382092	6.0616	0.0132509	1.20786	2.22658	0.951411
AT4G19810	Glycosyl hydrolase family protein with chitinase insertion domain	9.91007	2.13426	1.31274	0.605588	1.07143	8.37311	0.185214	-0.988874	-0.72047	1.38494
AT1G02310	Glycosyl hydrolase superfamily protein	6.96347	1.49913	1.81441	2.71809	3.61726	5.22018	0.452649	1.18095	2.96645	6.40226	up
AT1G32860	Glycosyl hydrolase superfamily protein	8.1571	0.413912	0.927661	1.10975	1.52852	7.68805	0.277008	0.250399	0.104121	1.5539	up
AT1G75940	Glycosyl hydrolase superfamily protein	4.9781	0.185642	0.110571	-0.279541	-0.062779	4.5874	2.89951	3.26686	3.39875	1.82256
AT2G27500	Glycosyl hydrolase superfamily protein	9.82225	-0.410815	-1.35287	-1.4629	-0.772048	10.2569	-0.100295	1.17985	0.441413	1.14959	up
AT3G06510	Glycosyl hydrolase superfamily protein	7.92383	0.320998	0.440799	0.435859	0.651482	9.66002	0.563616	0.463425	0.565638	1.06551
AT3G60140	Glycosyl hydrolase superfamily protein	10.8128	1.36028	1.39541	2.34003	3.36326	8.06392	0.0330315	-0.850425	-0.729333	4.09907	up
AT4G18340	Glycosyl hydrolase superfamily protein	12.3215	-1.57058	-2.05292	-2.39623	-1.96015	8.03421	-0.553346	-0.110605	0.45918	1.92646
AT5G17500	Glycosyl hydrolase superfamily protein	4.86234	0.0946467	0.314784	0.141252	0.0546045	5.13036	-0.121626	-0.0958027	0.487217	1.04895
AT5G20390	Glycosyl hydrolase superfamily protein	5.15144	0.0474227	0.0503456	0.344334	0.0923189	4.66908	0.446135	0.574577	1.62315	2.72499
AT5G66460	Glycosyl hydrolase superfamily protein	7.96416	0.043901	0.809671	1.16755	0.352914	7.3298	0.216745	1.0042	2.48805	1.89343
AT3G45940	Glycosyl hydrolases family 31 protein	5.20546	-0.0510499	-0.345386	-0.218809	0.0724853	5.80744	0.149919	0.55321	1.1544	0.348721
AT5G62220	glycosyltransferase 18	9.63624	0.48791	0.790572	1.13278	1.15866	10.5571	0.363384	-0.0296612	1.25848	0.805419
AT2G41640	Glycosyltransferase family 61 protein	10.0525	-0.812434	-1.20238	-1.16266	0.0733711	10.3388	-0.0885898	1.15609	-0.371056	0.61624	up
AT3G10320	Glycosyltransferase family 61 protein	7.80583	0.824459	-0.345769	-0.619856	-1.13216	6.50848	0.29415	0.965767	2.08386	1.79375	up
AT3G57380	Glycosyltransferase family 61 protein	8.21664	0.738484	-0.129788	0.247941	0.686019	6.22812	0.0371904	0.0973305	0.726864	1.4977	up
AT5G60700	glycosyltransferase family protein 2	8.90231	-0.154086	-0.00825151	-0.00067439	0.048354	8.02366	-0.0583105	0.107715	0.701986	1.19473	up
AT5G04500	glycosyltransferase family protein 47	5.23666	-0.109299	0.0691898	0.0602992	0.321961	5.07637	0.547868	0.728269	1.29058	0.907818
AT1G67290	glyoxal oxidase-related protein	5.21186	-0.271972	-0.0812487	-0.199902	0.179368	4.99119	0.131987	0.772022	2.92639	3.65479
AT5G19580	glyoxal oxidase-related protein	4.88084	-0.278902	-0.198089	0.579463	0.795172	7.10455	0.107666	0.992252	3.21596	3.90121
AT2G31350	glyoxalase 2-5	9.91135	0.0342142	-0.0725635	0.114438	0.753581	9.4257	0.349081	0.753844	1.32713	2.15536	up
AT1G53580	glyoxalase II 3	11.5121	0.572393	0.295152	0.252116	0.572631	10.6078	0.62582	1.18942	2.12941	3.26185	up
AT3G22942	G-protein gamma subunit 2	8.72085	-0.292908	-0.663198	-0.436753	0.0378187	7.95502	-0.201579	-0.311446	-0.0449291	1.07404
AT5G13200	GRAM domain family protein	9.48262	1.40983	1.0508	1.8934	2.39608	10.605	1.13917	1.10347	1.30644	2.40335	up
AT5G08350	GRAM domain-containing protein / ABA-responsive protein-related	10.6437	-1.13856	-1.73522	-2.10927	-1.81095	8.02329	0.162126	0.522448	0.46606	2.03502
AT1G47128	Granulin repeat cysteine protease family protein	10.6729	1.01619	0.557568	0.935716	1.34967	10.8607	-0.0112923	-0.108671	0.312545	1.59923	up	hit
AT3G19390	Granulin repeat cysteine protease family protein	13.0054	0.129021	-0.686794	-0.830016	-1.04075	6.35834	-0.245367	2.22818	3.24102	3.46861	up
AT3G50650	GRAS family transcription factor	9.55507	0.354122	0.427309	0.389881	0.603449	9.63454	0.456094	0.248923	0.341772	1.05978	up
AT1G01160	GRF1-interacting factor 2	8.98828	-0.0364782	0.19728	0.182866	0.182362	7.79947	0.0521971	0.0534709	0.439587	1.21057
AT5G61510	GroES-like zinc-binding alcohol dehydrogenase family protein	10.016	0.218728	0.457056	0.476796	0.604719	9.68512	0.153253	-0.0188967	0.524997	1.06322
AT5G53660	growth-regulating factor 7	5.14421	0.0786481	0.525974	1.26635	1.74645	7.23773	0.254911	0.43608	2.61029	2.81698
AT4G24150	growth-regulating factor 8	5.9702	0.258632	0.548998	1.70675	2.02513	6.28007	0.0865266	0.741269	1.2251	1.68624
AT5G65960	GTP binding	7.47029	-0.0841435	0.159612	0.373027	0.909809	7.28701	-0.0613868	-0.15966	0.257018	1.22728
AT4G35860	GTP-binding 2	7.65715	0.171191	0.00455557	-0.281014	0.482221	7.80084	0.108936	-0.172201	0.306533	1.16498	up
AT1G07620	GTP-binding protein Obg/CgtA	7.62743	-0.526855	-1.6732	-2.08152	-0.838079	6.56701	0.176545	0.222406	-0.174989	2.01203
AT4G39520	GTP-binding protein-related	9.71203	0.15647	0.474877	0.363695	0.565688	9.45825	-0.10109	-0.293993	0.491871	1.06585
AT3G57550	guanylate kinase	12.98	-0.48621	-0.538646	-0.73772	-0.143909	11.52	-0.0806664	0.256677	0.00814558	1.02425	up
AT5G05930	guanylyl cyclase 1	7.17247	0.15396	0.120712	-0.194418	0.0811496	8.13005	-0.162595	-0.386866	0.100237	1.40792	up
AT5G42950	GYF domain-containing protein	10.0438	0.110728	0.951657	1.62128	2.44111	9.46211	0.0398415	0.153638	0.294762	1.40406	up
AT5G57350	H(+)-ATPase 3	11.0344	-0.0332935	0.892446	1.78646	3.01	12.5014	0.119368	0.518486	1.29744	3.10928	up
AT2G07560	H(+)-ATPase 6	4.83783	-0.0587385	-0.188658	0.234458	-0.0173326	4.58025	0.46643	1.69152	2.36352	3.38036
AT3G42640	H(+)-ATPase 8	8.38429	-0.924539	-0.677107	-0.499586	-0.279616	7.48875	0.0456083	0.71862	2.37501	3.03199
AT5G18180	H/ACA ribonucleoprotein complex, subunit Gar1/Naf1 protein	6.39761	-0.196798	-0.165327	-0.301823	0.605914	5.86532	-0.140535	-0.109816	0.0213627	1.87571
AT1G32750	HAC13 protein (HAC13)	9.9271	-0.113919	0.12001	0.277612	0.795208	9.69877	0.149606	0.213848	0.583414	1.43083
AT1G75210	HAD-superfamily hydrolase, subfamily IG, 5'-nucleotidase	9.1375	-0.200621	0.0154033	0.574002	0.898632	9.7544	0.120023	0.175422	0.652266	1.41445
AT3G16990	Haem oxygenase-like, multi-helical	7.29431	0.400786	0.398835	0.404483	0.797698	7.72797	0.513187	0.341095	1.55915	2.05648	up
AT2G40710	Haemolysin-III related integral membrane protein	11.5138	0.0957604	0.0336195	0.0748766	-0.0826788	11.9466	0.137396	0.178393	0.641985	1.15243
AT1G29770	Haloacid dehalogenase-like hydrolase (HAD) superfamily protein	4.82364	0.2434	0.500898	1.05531	2.59224	4.98538	-0.120215	0.0334505	0.0944181	2.69883	up
AT2G14110	Haloacid dehalogenase-like hydrolase (HAD) superfamily protein	8.42674	-0.62809	-0.524893	0.261639	0.974072	8.21848	-0.159223	0.126305	0.460915	1.69588	up
AT2G38740	Haloacid dehalogenase-like hydrolase (HAD) superfamily protein	8.29175	0.524572	0.224827	0.20918	0.287497	8.28335	-0.150491	-0.301351	0.0387506	1.11207
AT2G41250	Haloacid dehalogenase-like hydrolase (HAD) superfamily protein	9.74059	-0.369572	-0.465865	-0.0250768	0.397897	8.18589	0.0254051	0.235712	0.84852	1.62783
AT3G19595	Haloacid dehalogenase-like hydrolase (HAD) superfamily protein	5.27301	0.104201	0.434295	1.64024	2.35916	5.10116	-0.0889007	-0.0883666	0.554337	1.63811
AT3G62040	Haloacid dehalogenase-like hydrolase (HAD) superfamily protein	13.7425	-0.323357	-0.658009	-2.06636	-3.20872	6.60783	0.30074	0.959182	1.42327	1.02477
AT4G11570	Haloacid dehalogenase-like hydrolase (HAD) superfamily protein	10.0268	0.44804	0.6893	1.34561	2.12349	12.1421	0.197386	0.151687	0.53227	2.09566	up
AT4G12430	Haloacid dehalogenase-like hydrolase (HAD) superfamily protein	5.71071	0.654069	1.04402	2.79841	3.99629	6.47456	-0.211188	0.0764756	1.32174	3.05707	up
AT5G02230	Haloacid dehalogenase-like hydrolase (HAD) superfamily protein	12.9469	0.809455	0.639932	0.657093	0.714928	10.2097	0.654768	1.045	1.49791	1.19707
AT5G10100	Haloacid dehalogenase-like hydrolase (HAD) superfamily protein	8.88066	-0.928828	-1.10472	-0.125415	-0.307246	6.24045	-0.113392	0.899683	1.71554	1.28215
AT5G65140	Haloacid dehalogenase-like hydrolase (HAD) superfamily protein	7.29908	-0.444555	-0.187838	0.0647529	0.873269	6.13229	0.642759	1.12811	2.39773	3.06851	up
AT3G22220	hAT transposon superfamily	10.1213	0.0154289	0.199243	0.150478	0.58364	9.85745	0.0466962	0.17895	0.504212	1.10455
AT3G13020	hAT transposon superfamily protein	6.02821	-0.162464	-0.0665654	-0.335654	0.0788613	5.92379	-0.12542	-0.178903	0.0596053	1.11062	up
AT4G32510	HCO3- transporter family	5.39776	0.282423	0.0290355	0.173957	0.483223	6.16612	-0.264073	-0.102801	1.16554	2.06479
AT5G25430	HCO3- transporter family	4.84242	0.11261	-0.0156752	0.294749	0.210834	4.94257	0.0290875	-0.0248588	0.721603	1.25664
AT1G67340	HCP-like superfamily protein with MYND-type zinc finger	9.06167	0.0178642	0.198787	0.142148	0.768546	9.54863	-0.0904918	0.796511	1.28532	1.37411	up
AT5G40270	HD domain-containing metal-dependent phosphohydrolase family protein	7.42429	0.0549371	0.45629	1.16907	1.88796	6.81691	-0.0800706	0.137921	0.518668	2.14052
AT1G74310	heat shock protein 101	7.91865	0.263692	1.05181	1.91592	2.72996	7.54315	-0.073389	-0.257889	0.381448	2.55649	up
AT3G46230	heat shock protein 17.4	6.6297	0.574482	2.81639	4.21004	6.43337	5.6046	0.141447	0.33989	3.93801	7.55065	up
AT5G12030	heat shock protein 17.6A	6.53699	-0.00399806	1.46229	2.48061	4.11507	5.20195	0.135136	-0.0495363	0.949983	4.42702
AT5G59720	heat shock protein 18.2	7.37708	0.790616	2.64877	1.62388	3.26685	7.50744	0.140544	0.41906	0.275379	2.07647
AT4G27670	heat shock protein 21	4.72269	-0.0695803	0.409269	0.356995	0.823354	4.65506	0.18021	0.384566	1.22901	2.63378
AT3G12580	heat shock protein 70	9.42792	1.8463	3.22487	3.85449	4.33415	8.32036	0.229832	0.828407	4.17248	6.70356	up
AT1G79920	Heat shock protein 70 (Hsp 70) family protein	8.99873	0.236467	0.658623	0.595699	0.867271	8.62275	0.020255	-0.15686	0.201343	1.08169
AT4G32208	heat shock protein 70 (Hsp 70) family protein	11.9659	-0.102613	0.440573	0.530969	0.829984	11.4079	0.179935	0.43899	0.722988	1.51638
AT1G16030	heat shock protein 70B	6.71746	0.160427	1.44018	2.28564	3.82397	6.88311	0.204851	0.235524	1.06746	2.71586	up
AT5G52640	heat shock protein 90.1	7.69409	0.521471	1.23674	1.66312	1.81115	7.84962	-0.369555	-0.588011	0.57875	2.54053
AT3G57340	Heat shock protein DnaJ, N-terminal with domain of unknown function (DUF1977)	10.2465	-0.00976685	-0.0638334	0.512589	1.09124	9.97656	0.394734	0.5708	1.09079	1.32283	up
AT5G47590	Heat shock protein HSP20/alpha crystallin family	5.5519	0.587643	1.23104	0.639111	1.35446	7.13268	0.140186	0.853849	1.96302	2.75354	up
AT5G43840	heat shock transcription factor A6A	5.10896	-0.128751	1.12196	3.50715	3.77158	5.32204	1.20081	3.51776	6.78945	6.1062	up
AT3G22830	heat shock transcription factor A6B	8.15672	0.987738	2.09421	3.45948	3.51785	6.41384	-0.210352	0.810768	3.39275	3.27206	up
AT5G62020	heat shock transcription factor B2A	6.90984	-0.740628	-0.105751	0.687237	1.62864	7.05563	-0.747378	0.518335	0.682752	1.99128	up
AT3G24520	heat shock transcription factor C1	10.3183	-0.993801	-0.941934	-0.0792796	0.0827392	9.95535	-0.467727	0.679156	2.70606	2.21102	up
AT3G02990	heat shock transcription factor A1E	6.2892	-0.0955119	0.79702	1.67326	2.87589	5.853	-0.0306574	0.136378	0.785721	1.94331	up
AT2G32120	heat-shock protein 70T-2	6.17828	-0.0477228	0.337963	1.11981	1.86138	5.79882	0.124288	0.552896	1.46374	2.39574
AT1G63440	heavy metal atpase 5	10.1572	0.244512	-0.00628158	0.399218	0.894955	7.02174	0.138538	-0.186197	0.348432	3.26889	up
AT1G22990	Heavy metal transport/detoxification superfamily protein	8.21893	0.841962	1.20898	1.8246	2.14382	5.94333	1.39974	4.24633	6.67918	7.78425	up
AT1G51090	Heavy metal transport/detoxification superfamily protein	5.69959	0.26299	1.41208	1.65234	3.36596	9.93285	1.35711	1.42602	1.482	2.26758	up
AT2G35730	Heavy metal transport/detoxification superfamily protein	7.20447	-0.714198	-0.984942	-0.191413	1.49323	5.54422	-0.356137	-0.457439	0.130039	3.63028	up
AT2G36950	Heavy metal transport/detoxification superfamily protein	11.1759	-0.200093	-0.0184926	0.182818	1.11962	9.2963	-0.395289	-0.339582	-0.0320244	1.92014	up
AT3G24450	Heavy metal transport/detoxification superfamily protein	9.3558	0.010806	-0.319839	-0.319264	-0.668497	8.03727	0.126576	0.470787	1.02245	-0.901821
AT3G48970	Heavy metal transport/detoxification superfamily protein	9.27895	-0.220293	-0.36427	-1.24865	-2.28826	8.62729	0.214391	1.43638	1.73335	-2.25101
AT4G08570	Heavy metal transport/detoxification superfamily protein	6.56257	-0.0125349	0.693118	1.98072	1.53083	4.89797	0.639875	1.88811	4.21354	5.16639
AT4G39700	Heavy metal transport/detoxification superfamily protein	8.39055	-0.800739	-0.0164997	0.275961	1.12756	5.92826	-0.186028	0.472625	1.41302	2.02356
AT5G02600	Heavy metal transport/detoxification superfamily protein	9.00607	0.259447	0.694199	0.921629	1.06973	8.88873	0.224013	0.639858	0.700841	1.72745
AT5G17450	Heavy metal transport/detoxification superfamily protein	8.39049	0.639371	1.11437	0.983379	0.984631	8.65155	0.163967	0.402559	0.28768	2.09859
AT5G26690	Heavy metal transport/detoxification superfamily protein	8.60225	1.10111	-1.07787	-1.63833	-1.65304	7.53889	1.05323	0.180094	-1.58736	-2.35993
AT5G27690	Heavy metal transport/detoxification superfamily protein	7.93883	-0.176624	0.0592096	0.725566	0.237225	7.97851	0.108928	0.438263	0.199618	1.00443
AT5G52750	Heavy metal transport/detoxification superfamily protein	10.4483	-0.187093	-1.99802	-2.63483	-2.33911	11.7438	0.611351	1.29131	-1.82933	-2.07045	up
AT5G66110	Heavy metal transport/detoxification superfamily protein	4.90154	0.351794	0.736444	1.90152	2.25133	5.35024	-0.0243481	0.425662	2.35384	3.2638
AT2G30800	helicase in vascular tissue and tapetum	8.77009	-0.0525991	0.402191	0.725896	1.63154	8.2628	0.0484772	0.0261794	0.592927	2.06189	up
AT4G32690	hemoglobin 3	9.563	-0.668345	-0.596897	-0.420739	0.33594	8.51734	-0.492316	-0.350568	-0.0879326	1.16323
AT4G37680	heptahelical protein 4	11.6395	0.0281557	-0.0542353	-0.142645	-0.422955	11.7641	0.183755	0.27712	0.668723	1.08264
AT2G19860	hexokinase 2	8.40435	0.343133	0.628887	1.42453	2.48199	8.88693	0.161373	0.0107677	0.508705	1.67278	up
AT3G51880	high mobility group B1	10.0519	-0.465204	-0.353086	0.181392	0.347391	9.92326	0.263145	0.670352	1.31616	1.87594
AT4G10310	high-affinity K+ transporter 1	7.80186	0.540993	0.758722	0.615925	-1.00315	5.82242	-0.0497474	0.217999	1.59155	0.00161062
AT5G59220	highly ABA-induced PP2C gene 1	6.16065	2.95492	4.64273	6.43389	6.65811	6.25496	1.64072	2.56769	6.21497	6.79125	up	hit
AT1G07430	highly ABA-induced PP2C gene 2	6.50056	2.89283	4.9499	6.85121	7.41074	7.40558	1.55703	2.77626	6.06132	6.20324	up
AT2G29380	highly ABA-induced PP2C gene 3	6.1236	3.05993	5.22141	6.85863	7.29331	4.9305	0.341417	0.402463	3.65136	5.18679	up
AT3G56490	HIS triad family protein 3	6.17232	0.198694	0.319155	0.746281	1.40497	6.00592	-0.0517143	-0.0156801	0.324673	1.45931
AT5G50780	Histidine kinase-, DNA gyrase B-, and HSP90-like ATPase family protein	8.41949	-0.162709	0.101089	0.620109	1.01303	8.38072	0.119296	0.276381	0.479149	1.32268
AT1G79000	histone acetyltransferase of the CBP family 1	8.19269	0.20799	0.819796	1.57881	1.75659	7.94182	-0.020819	0.0432882	0.293309	1.07996
AT1G08460	histone deacetylase 8	8.81274	0.379871	0.58411	0.775983	1.21701	9.12366	0.404978	0.450468	0.791432	1.25906
AT2G18050	histone H1-3	10.0735	0.394347	2.48791	4.15509	4.25948	9.97473	2.04739	4.20596	5.92374	5.84173	up	hit
AT5G02560	histone H2A 12	10.1798	0.338089	0.0133758	-0.145161	-0.986615	9.94863	0.581401	0.840777	1.19261	0.546723
AT5G27670	histone H2A 7	12.0691	-0.0192252	0.0028529	0.585089	0.464537	12.0263	0.219104	0.112582	1.08071	0.623049
AT1G21920	Histone H3 K4-specific methyltransferase SET7/9 family protein	9.00422	-0.0892564	-0.228401	0.148897	0.680439	8.11987	0.204055	0.454148	0.575945	1.18799
AT2G44950	histone mono-ubiquitination 1	5.89762	-0.339238	-0.0739092	0.413935	1.28656	5.77013	0.139773	0.37016	0.54359	1.14548
AT1G55250	histone mono-ubiquitination 2	7.95848	-0.172972	-0.137697	0.199315	0.521828	7.68933	0.346928	0.630121	0.780605	1.28327
AT1G13370	Histone superfamily protein	6.41494	0.614989	2.1416	3.13985	4.48	6.10371	0.149346	-0.129364	1.45356	4.9204
AT1G75600	Histone superfamily protein	7.12831	0.896913	2.63955	3.77979	5.03758	5.76848	-0.0638011	-0.111308	2.50993	6.41636
AT5G02570	Histone superfamily protein	7.45035	0.323622	0.268753	0.758147	1.07885	7.4003	0.0976967	0.0523559	0.856748	1.40441
AT2G47350	HIT zinc finger ;PAPA-1-like conserved region	8.65458	-0.109827	0.0302117	0.427793	0.959505	8.13706	0.0189772	0.0920788	0.562597	1.15319	up
AT1G04945	HIT-type Zinc finger family protein	7.53997	0.0887476	0.22642	0.278119	0.588317	7.55761	-0.080134	0.132977	0.478596	1.03015
AT3G61890	homeobox 12	9.26234	1.27307	2.95363	4.79867	5.37653	8.80263	0.477611	1.65843	5.48416	6.26736	up	hit
AT5G66700	homeobox 53	8.72478	0.496744	-0.446331	-0.831336	-0.920045	5.39841	0.578207	0.979835	1.29599	0.88056
AT2G46680	homeobox 7	7.81857	1.72763	3.53243	5.50659	5.79234	7.00845	1.36977	2.58938	5.5628	6.00577	up	hit
AT2G18550	homeobox protein 21	7.40884	1.0825	1.3458	1.81052	1.89868	5.491	1.06237	1.62443	3.75586	4.06471	up
AT4G36740	homeobox protein 40	6.97978	1.12239	2.52202	3.36118	4.01613	5.5528	0.642381	1.1008	3.47253	5.03351
AT2G33880	homeobox-3	4.94267	-0.15356	0.0873347	0.426142	0.660862	5.41675	0.669227	1.18546	0.789906	-0.0291079
AT1G70920	homeobox-leucine zipper protein 18	7.49825	-0.347891	-0.0833592	0.444629	0.640999	5.71801	0.467224	1.05099	2.70344	2.89529
AT4G17460	Homeobox-leucine zipper protein 4 (HB-4) / HD-ZIP protein	12.0165	-0.397676	-0.751492	-1.97158	-2.20503	10.8299	0.518304	1.16085	-1.29653	-3.51878
AT5G47370	Homeobox-leucine zipper protein 4 (HB-4) / HD-ZIP protein	11.968	-0.0758461	-0.103902	0.0838185	-0.355679	10.8045	0.229053	1.36388	1.75697	1.41383
AT4G37790	Homeobox-leucine zipper protein family	10.4269	0.0959329	0.631373	1.97069	2.05153	9.76199	-0.183872	0.270961	1.41842	1.47774	up
AT1G20280	homeobox-leucine zipper protein-related	8.14699	0.84735	0.285994	-0.400799	-1.15565	6.97517	0.452959	0.636029	1.27118	0.59818
AT1G61200	homeobox-leucine zipper protein-related	7.52385	0.745303	0.388822	-0.425826	-0.875602	6.49856	0.377493	0.542223	1.04838	0.448164
AT2G32370	homeodomain GLABROUS 3	4.43547	0.380222	-0.0580904	0.245318	0.306226	4.77291	-0.315743	-0.160352	1.04204	0.929868
AT1G01520	Homeodomain-like superfamily protein	5.20264	-0.210142	0.0403905	0.20682	0.530359	5.17238	0.185024	0.711787	1.91512	3.1532	up
AT2G02060	Homeodomain-like superfamily protein	6.25238	-0.00574483	0.157942	0.0552809	0.158112	7.05353	-0.0293089	0.0312244	0.124868	1.82752
AT2G13960	Homeodomain-like superfamily protein	8.08663	-0.266447	-0.0913554	0.391454	1.06088	6.66305	0.311031	0.662449	1.31017	2.06914
AT2G17950	Homeodomain-like superfamily protein	4.97951	-0.0506346	-0.0505182	-0.231881	0.0762907	5.20833	0.451959	1.76598	1.07557	0.572816
AT3G04030	Homeodomain-like superfamily protein	5.95355	-0.146759	-0.129365	-0.173528	0.33558	5.95519	-0.0464533	0.140518	0.278722	1.46924	up
AT3G09600	Homeodomain-like superfamily protein	5.50407	0.464039	1.10131	1.62607	2.89375	5.47914	0.0997672	0.673085	1.40091	3.81285
AT3G12730	Homeodomain-like superfamily protein	7.59876	0.149025	0.619955	1.26359	1.60083	7.66504	-0.236773	-0.0619546	0.635505	1.81343
AT3G24860	Homeodomain-like superfamily protein	7.3536	-0.0520431	0.155269	0.724642	1.16942	6.99358	0.329022	0.368879	0.471246	1.01398
AT3G25990	Homeodomain-like superfamily protein	6.08366	0.0439999	0.524879	1.24111	2.2524	6.52326	0.0684402	0.629283	1.20087	2.06789
AT4G01280	Homeodomain-like superfamily protein	8.69259	0.0351111	0.301422	0.917097	1.30383	8.4362	0.20309	0.614265	1.50105	1.66014	up
AT4G37180	Homeodomain-like superfamily protein	8.59092	0.00735891	0.651245	1.54294	2.82169	8.34861	0.26928	0.926217	1.53051	2.49519
AT5G01380	Homeodomain-like superfamily protein	7.23206	-0.23828	-0.355076	0.676509	1.93415	5.63773	-0.21273	-0.113593	0.0611729	1.25009	up
AT5G17300	Homeodomain-like superfamily protein	6.84835	0.438019	1.12122	1.84545	2.92472	6.55478	0.237995	0.771586	2.65718	3.10465	up
AT5G29000	Homeodomain-like superfamily protein	7.1271	-0.0496604	0.316978	0.447666	0.940015	7.12223	0.240719	0.416243	0.897132	1.56275	up
AT5G37260	Homeodomain-like superfamily protein	8.82313	-0.343229	1.3072	2.8256	3.96412	10.5228	0.00737004	-0.407147	2.10582	1.96671	up
AT5G47660	Homeodomain-like superfamily protein	8.07917	0.0598786	0.443475	0.399249	1.21589	7.70749	0.203331	0.18966	0.848827	1.2603
AT5G52660	Homeodomain-like superfamily protein	6.31546	0.288373	0.507314	0.708646	1.69188	6.80793	-0.113855	0.00969252	0.527886	1.6593	up
AT5G59570	Homeodomain-like superfamily protein	7.71161	0.175379	0.592848	1.99935	2.03947	8.82786	0.164261	0.269861	1.45825	1.18879	up
AT1G17520	Homeodomain-like/winged-helix DNA-binding family protein	7.15675	-0.272566	-0.178599	0.391504	1.23295	6.80612	0.0408958	0.321225	1.01652	1.7915	up
AT3G22740	homocysteine S-methyltransferase 3	10.0829	-0.917471	-1.70615	-2.49773	-1.99243	9.60716	0.0751246	0.878468	0.614686	1.74544	up
AT5G54080	homogentisate 1,2-dioxygenase	9.9371	0.168209	0.140242	0.619017	1.32027	9.3423	0.595025	1.02871	2.15342	3.36604	up
AT2G18950	homogentisate phytyltransferase 1	6.79316	-0.0138793	-0.39384	0.394336	1.39666	8.14689	-0.0766328	0.0976068	-0.0278524	1.01152
AT1G24520	homolog of Brassica campestris pollen protein 1	4.9416	-0.146957	-0.185442	0.521896	0.833125	4.83536	0.0143497	1.45874	4.55709	5.45346
AT4G29820	homolog of CFIM-25	9.26574	-0.0802644	-0.131893	0.497427	0.868947	9.23261	0.0178486	0.348792	1.42782	1.92134
AT5G41360	homolog of Xeroderma pigmentosum complementation group B 2	8.43583	-0.0547595	0.133369	0.244845	0.686141	7.91013	0.0851953	0.264856	0.567432	1.22169	up
AT3G07740	homolog of yeast ADA2 2A	8.13435	-0.195139	-0.0465147	0.410754	1.00696	8.15153	0.0100105	0.307395	0.682245	1.09093
AT4G30510	homolog of yeast autophagy 18 (ATG18) B	8.4	0.114172	-0.204789	-0.547486	-0.391255	8.43917	-0.280986	0.0810299	0.333269	1.69942	up
AT5G54730	homolog of yeast autophagy 18 (ATG18) F	8.5972	0.391239	0.44429	1.16827	1.79128	8.70277	0.0966804	0.308332	0.585923	1.52556	up
AT1G03380	homolog of yeast autophagy 18 (ATG18) G	7.8132	0.231232	0.410012	1.1572	1.9874	7.96381	0.523413	0.572417	0.923436	1.79138	up
AT1G54710	homolog of yeast autophagy 18 (ATG18) H	8.63637	0.195051	0.107512	0.436156	1.16496	8.13881	0.0669792	0.023519	0.668964	1.80276	up
AT2G40810	homolog of yeast autophagy 18C	8.23073	-0.0410154	-0.171071	0.169867	0.657169	8.70069	0.187921	0.3726	0.514884	1.2562	up
AT5G58040	homolog of yeast FIP1 [V]	9.65437	-0.14509	0.205298	0.281708	0.602423	9.2197	0.0898941	0.166469	0.822709	1.89363	up
AT1G72770	homology to ABI1	6.64806	0.635896	0.711006	2.55565	2.93255	6.18487	0.405338	1.19212	3.63331	4.0296	up
AT1G17550	homology to ABI2	9.73489	0.127068	0.585887	1.74788	2.32228	10.1516	0.525365	0.791953	1.85794	2.27164	up
AT4G35295	homoserine kinase, putative / HSK, putative	5.60346	-0.00990076	-0.19432	0.527974	1.68819	5.82125	-0.0765802	0.134572	0.54816	1.60559
AT4G31750	HOPW1-1-interacting 2	10.4191	-0.20262	-0.128485	0.498817	1.20796	9.46697	0.110717	0.222676	0.98691	1.64781	up
AT3G16360	HPT phosphotransmitter 4	5.53087	0.157946	0.121511	0.613259	0.945006	6.69079	0.717166	1.14323	1.91523	2.40787
AT3G23180	HR-like lesion-inducing protein-related	10.7741	-0.126671	-0.241111	-0.00789466	-0.464773	5.47809	0.316129	0.280216	1.60332	1.98503
AT1G07400	HSP20-like chaperones superfamily protein	7.92166	0.127457	1.56816	2.32771	3.33221	7.53929	-0.033624	-0.438626	0.545398	4.5962	up
AT1G52560	HSP20-like chaperones superfamily protein	5.39546	0.467039	0.773977	1.38102	1.96489	5.16309	0.23656	0.0621672	0.458616	2.01266	up
AT1G53540	HSP20-like chaperones superfamily protein	6.21027	0.106018	2.23337	2.83551	4.69466	5.20916	0.681147	0.311654	1.59733	5.213
AT2G29500	HSP20-like chaperones superfamily protein	8.3146	0.992637	1.33981	1.89629	2.5548	7.74698	-0.0560389	-0.904135	0.477204	1.75931
AT4G10250	HSP20-like chaperones superfamily protein	4.83668	0.393322	3.37694	4.53195	5.49395	5.046	-0.167315	1.28641	3.63489	4.01939	up
AT5G02480	HSP20-like chaperones superfamily protein	11.4899	-0.139682	-0.187271	-0.200786	-0.907752	10.8357	0.643611	0.885872	1.15806	-0.233665
AT5G37670	HSP20-like chaperones superfamily protein	5.82289	0.0845111	0.112788	0.836125	1.88553	7.00815	-0.141182	-0.267189	0.255964	1.24913
AT5G54660	HSP20-like chaperones superfamily protein	9.28173	-0.0234897	0.205967	0.675915	0.757181	8.52709	0.000749156	0.260549	0.24966	1.31438
AT2G20550	HSP40/DnaJ peptide-binding protein	10.0295	0.163323	0.109483	0.337179	-0.0044034	8.66985	0.341864	0.679856	1.4496	1.22685
AT5G62490	HVA22 homologue B	6.10496	0.933058	2.46292	3.74832	4.72775	4.93241	0.399686	0.859784	3.07885	4.87712	up
AT4G24960	HVA22 homologue D	10.8394	1.23476	2.23667	3.3698	3.73986	10.5024	0.64091	0.825764	2.32683	2.65378	up	hit
AT5G50720	HVA22 homologue E	11.7521	0.175765	0.833613	1.71674	2.44222	9.18911	0.998669	1.53008	2.96242	3.22242	up	hit
AT2G36020	HVA22-like protein J	4.7698	0.1785	0.135232	-0.0743467	0.0756719	4.66713	0.174355	0.208728	0.872181	1.273
AT4G36720	HVA22-like protein K	9.22688	0.117216	0.33413	0.326111	0.940888	9.28037	-0.153727	-0.129691	0.208834	1.00689	up
AT1G03940	HXXXD-type acyl-transferase family protein	5.66455	0.745622	0.846237	0.16024	-0.247315	5.86571	0.863069	0.782114	1.28839	0.242617
AT1G27620	HXXXD-type acyl-transferase family protein	8.81557	0.340506	0.172313	0.252492	0.00810667	5.64245	0.199353	0.40487	1.14864	0.592703
AT3G26040	HXXXD-type acyl-transferase family protein	6.08748	0.12163	0.0893972	0.208254	1.93435	6.33055	-0.178374	-0.351537	0.39231	2.85549	up
AT3G29590	HXXXD-type acyl-transferase family protein	5.35393	1.3066	2.70921	2.21837	0.597471	6.6717	0.905619	1.02777	1.53402	-0.755005
AT5G07080	HXXXD-type acyl-transferase family protein	8.82676	-0.116988	-0.562811	-0.169584	0.492421	6.53353	-0.0891345	0.445913	2.16162	3.25779
AT5G39050	HXXXD-type acyl-transferase family protein	7.58196	1.51467	1.56846	2.47824	3.47579	9.96764	-0.240317	-0.343389	0.752328	1.69663	up
AT5G39080	HXXXD-type acyl-transferase family protein	5.59294	0.539365	2.18843	3.4586	4.59598	10.2229	-0.195053	-0.380186	0.116377	1.59478	up
AT5G39090	HXXXD-type acyl-transferase family protein	6.78618	0.659342	0.0817073	-0.000327809	0.536448	6.83383	0.350177	0.121003	1.06968	2.34297	up
AT5G41040	HXXXD-type acyl-transferase family protein	10.6087	0.219177	0.0518917	0.344808	1.00461	6.99291	0.15776	-0.292372	0.223919	1.01122	up
AT5G57840	HXXXD-type acyl-transferase family protein	8.63049	-0.381976	-0.340172	-0.61374	-0.591608	6.33554	0.0293902	0.437871	0.999752	1.53056
AT1G76490	hydroxy methylglutaryl CoA reductase 1	8.13813	1.0658	1.34845	1.68077	1.81926	8.43006	0.0413684	-0.0250639	0.331102	1.64082
AT1G23040	hydroxyproline-rich glycoprotein family protein	5.9659	0.226172	0.103366	0.301474	0.87256	5.22226	-0.0899817	0.364113	1.28139	2.10508	up
AT1G23050	hydroxyproline-rich glycoprotein family protein	7.9575	1.08914	1.34729	2.09872	2.38073	8.78301	0.441718	0.841143	2.13149	2.43545
AT2G22180	hydroxyproline-rich glycoprotein family protein	5.14359	0.0254943	0.160047	0.0125245	0.030858	4.84113	0.202353	0.647142	1.4788	2.31796
AT2G34870	hydroxyproline-rich glycoprotein family protein	4.89781	-0.0263269	0.294466	0.0739969	-0.0129072	4.60896	0.102664	2.03122	3.77037	3.29433
AT2G39050	hydroxyproline-rich glycoprotein family protein	9.44711	2.00254	2.46968	3.01933	3.65434	9.76104	0.726202	0.860095	1.99737	2.85913	up
AT3G26910	hydroxyproline-rich glycoprotein family protein	7.56519	0.908186	0.122468	0.163175	0.296752	7.43029	-0.000849501	0.0974043	0.291436	1.76509	up
AT3G52460	hydroxyproline-rich glycoprotein family protein	8.95779	1.00714	0.416354	-0.565107	-1.73347	6.4817	-0.203473	-0.199965	1.48779	2.30006
AT4G16790	hydroxyproline-rich glycoprotein family protein	7.66401	0.267827	0.583155	0.988882	1.41549	6.78186	0.474666	0.526545	0.537644	1.13479
AT4G26750	hydroxyproline-rich glycoprotein family protein	10.4337	0.582269	0.763194	0.857917	1.21751	9.70214	0.390112	0.316944	0.70174	1.62057
AT5G09520	hydroxyproline-rich glycoprotein family protein	9.57251	1.20282	0.891862	0.979952	0.800361	6.28674	-0.066149	-0.171375	0.628375	1.05037	up
AT5G09530	hydroxyproline-rich glycoprotein family protein	12.2363	1.27985	1.41824	1.8143	2.69219	7.94533	0.512579	0.570603	1.74491	3.06443	up
AT5G49280	hydroxyproline-rich glycoprotein family protein	11.0365	0.0809478	-0.0219045	-0.472399	-1.40771	9.85537	0.325187	0.781683	1.31134	1.16237
AT5G51680	hydroxyproline-rich glycoprotein family protein	7.83474	0.8388	1.21183	3.10726	3.86395	5.27703	0.107673	0.465234	4.05749	5.63004	up
AT5G55750	hydroxyproline-rich glycoprotein family protein	4.73891	0.225658	0.33306	0.289632	1.82531	4.95602	0.159992	0.109253	3.10093	5.95802
AT5G58210	hydroxyproline-rich glycoprotein family protein	7.71339	0.0752746	0.217689	0.941242	1.34917	7.41793	-0.0539676	0.135241	0.764865	1.17523
AT5G50600	hydroxysteroid dehydrogenase 1	5.86467	-0.514131	-0.327213	0.1617	1.68046	5.02663	0.0752126	0.0816074	0.124223	1.31657
AT5G50700	hydroxysteroid dehydrogenase 1	5.83594	-0.333499	-0.197941	0.03179	1.70622	4.75382	0.341289	0.389013	0.699977	1.72364
AT3G47360	hydroxysteroid dehydrogenase 3	8.36502	-0.737819	-0.393203	-0.0330554	0.291928	7.325	0.182401	0.939025	1.10404	1.51303
AT5G50690	hydroxysteroid dehydrogenase 7	7.36899	1.54125	1.0708	-0.712961	-0.822323	5.05967	0.135705	0.310294	0.0472814	1.08116
AT3G01100	hypothetical protein 1	7.15316	0.405088	0.573676	0.681654	1.24831	7.51852	0.192267	0.213305	1.04778	2.36657	up
AT5G55250	IAA carboxylmethyltransferase 1	7.83816	0.112763	0.525717	-0.067922	-1.07792	7.63865	-0.409204	0.418355	1.26529	0.773059
AT1G12070	Immunoglobulin E-set superfamily protein	6.09214	-0.42225	-0.632845	-0.850739	-1.00529	5.66998	-0.243311	0.253182	1.25587	1.81168
AT1G62450	Immunoglobulin E-set superfamily protein	6.70804	-0.203903	-0.314782	0.18263	0.120753	6.14922	0.450789	0.701591	1.25731	1.94211
AT3G07880	Immunoglobulin E-set superfamily protein	11.938	0.385786	0.385124	0.240485	0.301986	11.4616	0.213876	0.311634	0.759123	1.05472
AT5G03070	importin alpha isoform 9	8.21151	-0.148213	0.144356	0.529112	1.16452	8.14969	0.0588506	0.0757386	0.335463	1.38962	up
AT3G23030	indole-3-acetic acid inducible 2	12.9749	-0.533103	0.0187243	0.729832	1.5094	12.5713	0.0445011	0.672991	1.28988	1.72586
AT5G25890	indole-3-acetic acid inducible 28	9.9648	-0.355544	-0.150338	0.887681	0.912064	7.36681	0.00662542	0.41149	1.35968	1.78909
AT3G17600	indole-3-acetic acid inducible 31	6.20891	0.836783	0.324417	-0.0796892	-0.0738398	4.86518	0.130634	0.0565507	1.45755	1.24649
AT1G15050	indole-3-acetic acid inducible 34	5.90408	-0.187385	-0.617997	-0.223311	0.73093	5.22834	0.0576699	-0.0184756	0.210132	1.52225
AT4G05530	indole-3-butyric acid response 1	9.9153	0.0493358	0.13018	0.521882	1.15712	9.56092	0.365325	0.552242	0.782524	1.13796
AT2G04550	indole-3-butyric acid response 5	5.88969	0.159324	0.178312	1.01001	1.84515	5.7428	-0.289415	0.0526264	0.365184	1.83131
AT3G57300	INO80 ortholog	10.7405	-0.437725	-0.170079	0.0759813	0.571973	10.3699	0.179999	0.405661	0.622902	1.11405	up
AT4G08170	Inositol 1,3,4-trisphosphate 5/6-kinase family protein	9.19919	0.0506446	0.562888	1.17952	1.66258	9.10932	-0.120525	0.642121	0.382372	1.8162
AT4G33770	Inositol 1,3,4-trisphosphate 5/6-kinase family protein	8.9192	-0.712404	-0.99512	-1.11122	-0.325288	7.75572	0.126638	0.155716	0.534015	1.09445
AT1G30220	inositol transporter 2	5.52999	0.896989	1.77814	2.58226	3.52239	5.68985	0.875045	2.17111	3.83623	5.37543	up
AT5G42810	inositol-pentakisphosphate 2-kinase 1	8.87304	-0.293206	-0.0974134	0.0245857	0.696618	9.10376	-0.0167693	-0.0383725	0.337854	1.24686
AT5G42390	Insulinase (Peptidase family M16) family protein	6.27859	-0.101159	0.182831	0.460053	1.84251	6.61358	-0.147263	-0.17365	0.171841	1.77627	up
AT1G01250	Integrase-type DNA-binding superfamily protein	4.7641	0.269479	0.466229	0.138412	0.0779036	7.28229	1.16338	1.25767	1.71897	1.04168
AT1G12890	Integrase-type DNA-binding superfamily protein	5.65108	-0.186682	1.39542	1.93464	2.51867	5.26729	0.00759722	0.653811	1.07817	1.6189
AT1G15360	Integrase-type DNA-binding superfamily protein	5.34873	0.168791	0.10753	-0.0827653	-0.159361	6.7663	0.875104	2.40371	1.63571	-0.138298		hit
AT1G22985	Integrase-type DNA-binding superfamily protein	9.18479	0.486958	0.740146	1.84644	2.85005	8.82852	0.130699	0.310956	1.75494	3.90605	up
AT1G68550	Integrase-type DNA-binding superfamily protein	8.38024	-0.471248	0.0846588	0.505777	0.799559	7.89005	-0.103021	0.388176	0.696352	1.37263
AT1G71130	Integrase-type DNA-binding superfamily protein	9.89013	0.464808	0.564418	0.787699	0.90967	10.409	0.171174	0.101754	0.685679	1.37611
AT1G72360	Integrase-type DNA-binding superfamily protein	11.4471	-1.55486	-1.3127	-0.960852	-0.983527	8.19988	0.160325	0.660106	0.202033	1.19592
AT1G75490	Integrase-type DNA-binding superfamily protein	5.38087	-0.317058	0.781935	2.25084	3.59029	6.92733	-0.916231	-0.0934177	0.920929	2.87518
AT1G77200	Integrase-type DNA-binding superfamily protein	7.46063	0.099323	0.22947	-0.72044	-1.17428	6.80532	0.359421	0.470616	1.18819	0.0647992
AT2G20880	Integrase-type DNA-binding superfamily protein	6.81946	0.953037	1.4135	2.87319	4.64921	6.65238	-1.06145	-1.00403	0.195641	1.76126	up	hit
AT2G38340	Integrase-type DNA-binding superfamily protein	6.22216	1.48041	1.33797	2.01637	3.10711	6.75198	-0.0948862	-1.1928	0.458871	2.6691	up	hit
AT2G40340	Integrase-type DNA-binding superfamily protein	7.12326	0.0263587	-0.245791	0.389864	1.53759	7.2029	0.0179161	0.373642	0.0132237	1.87275	up
AT3G54320	Integrase-type DNA-binding superfamily protein	8.75461	-0.113791	0.0528719	-0.288865	-0.155358	7.40354	-0.155547	0.0564019	0.781893	1.77034
AT4G28140	Integrase-type DNA-binding superfamily protein	6.18174	1.1793	2.65219	4.03578	6.02947	8.79019	0.267233	0.519824	1.25753	2.06755	up
AT5G18450	Integrase-type DNA-binding superfamily protein	5.02683	-0.273373	0.122328	0.481971	1.71676	4.73073	0.0506785	0.117552	0.49518	1.53885
AT5G25390	Integrase-type DNA-binding superfamily protein	5.03868	-0.049347	0.148945	0.187009	0.103467	5.59605	1.50409	2.88419	4.04221	2.48387
AT5G61590	Integrase-type DNA-binding superfamily protein	11.091	-0.606604	-0.645215	0.492104	1.41302	12.0425	0.494989	0.831253	0.315168	1.97618		hit
AT5G64750	Integrase-type DNA-binding superfamily protein	6.48876	-0.0836699	0.439319	0.957215	1.96262	5.72062	-0.387725	-0.208266	-0.168936	1.07741	up
AT1G27760	interferon-related developmental regulator family protein / IFRD protein family	8.3569	0.134976	0.152554	0.59742	1.46877	7.83273	0.209652	0.158922	0.79543	2.43742	up
AT3G05820	invertase H	5.12365	0.0551633	0.280905	0.207082	0.798143	5.07928	0.0184045	0.264286	0.721638	1.12126
AT3G17230	invertase/pectin methylesterase inhibitor family protein	5.26271	-0.0953346	-0.0424245	-0.266322	-0.325623	4.89805	0.313777	0.133693	1.32038	1.49697
AT3G15050	IQ-domain 10	5.97018	0.341595	0.77051	0.957598	0.565147	5.21316	0.282786	0.455387	3.02287	0.467041
AT3G59690	IQ-domain 13	9.30417	0.29689	0.386728	0.332183	0.582922	7.03821	0.321011	0.482668	1.33333	0.554405
AT3G51380	IQ-domain 20	6.43406	0.986357	0.863125	1.46061	2.49867	6.60244	0.0888913	0.333766	0.786418	1.79607
AT1G19870	IQ-domain 32	10.1176	-0.065467	0.0363571	0.230667	0.325244	9.18669	0.0765067	0.471017	1.00731	0.356954
AT2G26410	IQ-domain 4	6.61512	0.232146	-0.176884	0.02392	0.338152	4.95067	-0.0226716	0.342874	1.25063	1.88444
AT1G72670	IQ-domain 8	8.05491	-0.205496	0.0468139	-0.684874	-1.07912	7.82783	-0.17157	-0.490963	-0.971556	1.05217	up
AT3G56350	Iron/manganese superoxide dismutase family protein	5.32856	0.402447	0.0252625	0.349323	0.835313	4.92784	-0.0969549	0.0140275	0.102866	1.06803
AT2G16710	Iron-sulphur cluster biosynthesis family protein	8.73989	0.0190424	0.0593286	1.07541	1.57727	8.75857	-0.00843043	0.0310557	0.60016	2.12224	up
AT3G01020	ISCU-like 2	5.72897	-0.263493	-0.60142	-0.782796	-0.180896	5.19961	0.0159168	0.441225	0.766021	1.02932
AT4G09020	isoamylase 3	8.42304	-0.0795969	0.529841	0.436475	0.608005	10.0625	0.922531	1.21204	0.880654	0.0693834
AT3G16190	Isochorismatase family protein	10.0367	0.0329506	0.255066	0.519832	1.18679	10.5976	-0.00349102	0.206869	1.02736	2.03064
AT1G18870	isochorismate synthase 2	6.97385	3.40714	4.36368	3.83211	1.05804	7.43214	1.54625	1.84126	1.04029	-0.522002
AT3G21720	isocitrate lyase	8.9752	0.448958	0.716957	1.5173	2.1297	5.7354	0.610375	1.15713	1.49943	2.25398
AT3G45300	isovaleryl-CoA-dehydrogenase	6.31938	-0.538969	-0.423752	-0.92801	-0.412826	5.41055	-0.252917	0.626525	2.07951	2.20211	up
AT2G39330	jacalin-related lectin 23	5.25258	0.0954797	0.352354	1.00846	-0.182438	9.38099	0.803511	1.06663	0.69411	-2.85996
AT3G55970	jasmonate-regulated gene 21	7.45664	-0.365917	-0.960085	-1.15347	-1.00168	6.9452	-0.0207217	-0.577729	1.36955	2.34769	up
AT3G43440	jasmonate-zim-domain protein 11	9.00155	0.0531563	-0.151907	-0.0723091	0.155996	8.50388	0.135256	0.231916	0.784493	1.15445	up
AT1G17380	jasmonate-zim-domain protein 5	9.30846	-0.649807	-1.04592	-1.37763	-2.18605	9.48871	-0.551065	1.48323	0.157017	-0.172865	up
AT1G72450	jasmonate-zim-domain protein 6	6.43597	-0.847625	-1.02091	-1.58144	-1.67789	6.88416	-0.168517	1.64057	-0.24089	-1.30123
AT2G34600	jasmonate-zim-domain protein 7	7.54976	-0.000731955	-0.780903	-0.563839	0.357123	8.56565	-0.935103	1.5886	-0.941485	1.05031	up
AT3G11980	Jojoba acyl CoA reductase-related male sterility protein	5.25705	0.905437	-0.0468024	-0.137144	-0.0814238	5.16051	0.632975	0.728456	0.780659	1.2856
AT4G33790	Jojoba acyl CoA reductase-related male sterility protein	7.00779	0.166124	-0.000887746	-0.626485	-1.17134	7.17395	1.50542	2.75719	3.16001	1.16836
AT3G54130	Josephin family protein	10.5141	0.108398	0.331729	0.88946	1.75361	9.62965	-0.232019	-0.186613	0.329353	1.4867	up
AT1G07300	josephin protein-related	8.22644	0.325158	0.354857	0.0111724	-0.401581	6.95455	0.14729	0.330501	0.470369	1.26419
AT5G51710	K+ efflux antiporter 5	8.30309	-0.149283	0.173398	0.358587	0.847013	8.4607	-0.00120778	-0.231268	0.140285	1.26215	up
AT4G32500	K+ transporter 5	4.84122	-0.228642	-0.228211	0.0272527	0.134801	4.70351	0.327795	0.469981	1.21675	0.55583
AT1G31120	K+ uptake permease 10	10.0075	0.448858	0.490787	0.300669	0.147406	9.36913	0.490676	0.894577	1.04517	1.22263
AT1G70300	K+ uptake permease 6	11.3935	0.342011	0.210399	0.465088	0.936111	8.28685	0.647131	1.47462	3.44528	3.61638	up
AT4G19960	K+ uptake permease 9	7.85218	0.0440966	0.11555	0.321352	1.15747	9.96196	0.419775	1.04217	0.895535	2.23905	up
AT1G24260	K-box region and MADS-box transcription factor family protein	4.74524	0.205984	0.100546	0.367332	0.235378	6.63667	0.53665	1.15232	0.895212	0.491364
AT1G26310	K-box region and MADS-box transcription factor family protein	5.0424	-0.0180827	-0.208762	-0.20562	-0.254223	5.47388	0.297326	1.05881	1.28864	0.817471
AT1G69120	K-box region and MADS-box transcription factor family protein	4.97325	0.27596	0.325963	0.285813	0.126158	6.39758	0.924722	1.56247	1.54507	0.389952
AT2G03710	K-box region and MADS-box transcription factor family protein	5.22416	0.15296	0.196506	-0.170837	0.0566332	8.72624	0.488755	0.656808	1.05207	0.671368	up
AT2G42830	K-box region and MADS-box transcription factor family protein	5.53202	-0.174549	-0.182627	-0.472271	0.09892	4.99176	0.318205	1.19835	2.77722	1.69062
AT3G02310	K-box region and MADS-box transcription factor family protein	4.5938	0.465851	0.314799	0.30991	0.23974	6.20272	0.803252	1.60477	2.65406	2.65877
AT3G54340	K-box region and MADS-box transcription factor family protein	5.70788	-0.110564	-0.305781	-0.572825	-0.746967	7.94091	1.30625	2.54572	2.7318	1.72999
AT3G58780	K-box region and MADS-box transcription factor family protein	6.01424	0.037287	-0.0596443	0.376136	0.367639	5.8624	0.946532	1.89941	2.77938	2.16851
AT4G09960	K-box region and MADS-box transcription factor family protein	4.99543	0.179071	0.0466788	0.0277119	0.0579696	5.0038	0.384295	0.98941	2.10821	0.814582
AT4G18960	K-box region and MADS-box transcription factor family protein	5.5978	-0.131839	0.753893	-0.253012	-0.30429	6.86544	1.00505	1.92179	1.94544	0.928197
AT5G15800	K-box region and MADS-box transcription factor family protein	5.11186	0.112779	-0.0186565	0.0584928	0.00951381	6.78176	0.997734	1.49883	2.33041	1.262
AT5G20240	K-box region and MADS-box transcription factor family protein	7.4716	-0.420526	-0.467766	0.0475842	0.410729	8.46643	1.19118	2.48986	2.73646	2.84864
AT5G23260	K-box region and MADS-box transcription factor family protein	5.07924	-0.184205	-0.0907506	-0.00489146	-0.351342	4.88955	0.36509	0.311553	1.56841	1.37887
AT1G33680	KH domain-containing protein	6.22596	0.171862	0.812812	1.85319	2.80362	6.1674	-0.023785	0.00805381	0.586595	1.17297
AT4G10070	KH domain-containing protein	7.67426	-0.0763756	0.0369819	0.339827	0.758326	7.44703	0.114653	0.380158	0.91238	2.14164	up
AT5G19280	kinase associated protein phosphatase	10.5633	-0.118193	0.321294	0.328882	0.871076	10.1952	0.0870891	0.400554	0.848214	1.08655	up
AT1G03080	kinase interacting (KIP1-like) family protein	11.1083	-0.064465	0.254517	0.50164	1.13992	10.1997	0.228359	0.449467	1.11788	1.66006	up
AT1G48405	Kinase interacting (KIP1-like) family protein	5.28937	-0.134437	0.105342	0.730207	2.01287	5.60862	-0.543059	-0.461095	-0.28405	2.46855
AT5G58320	Kinase interacting (KIP1-like) family protein	9.5424	0.550411	0.318291	1.0704	1.98083	7.11402	0.370679	0.553413	1.06305	3.02151	up
AT1G55820	Kinase-related protein of unknown function (DUF1296)	8.68956	-0.127361	0.176998	0.334217	0.827371	7.81958	0.0363028	-0.195609	0.439733	1.37691
AT4G08150	KNOTTED-like from Arabidopsis thaliana	8.86871	0.37765	-0.00753311	-0.91518	-1.89221	8.64932	0.71087	1.65326	2.34745	-0.052662
AT1G70510	KNOTTED-like from Arabidopsis thaliana 2	5.24023	-0.0506198	0.371929	0.890662	0.511778	5.93252	0.334898	1.08715	1.3891	1.13434
AT1G62360	KNOX/ELK homeobox transcription factor	5.79912	-0.406436	-0.311194	-0.378077	-0.19405	8.75636	0.613809	1.39408	2.45328	1.17738
AT4G08360	KOW domain-containing protein	8.65499	0.106454	-0.635473	-0.357756	0.0293283	7.14899	0.302443	0.443964	0.627138	1.21989
AT5G05390	laccase 12	9.18333	0.724569	0.582114	0.122102	-0.935144	6.12173	0.408608	1.98384	4.05266	0.498649
AT5G60020	laccase 17	9.50669	0.788154	2.11153	2.69339	3.08771	8.1197	0.0855575	0.784442	2.37144	1.13148
AT2G29130	laccase 2	7.4894	1.29313	2.79216	2.65626	2.4718	5.49585	0.416437	1.29675	4.22749	2.44159		hit
AT2G40370	laccase 5	9.98153	0.746336	0.222888	0.596532	0.5763	6.27665	0.33664	0.456805	1.6277	1.31699
AT2G38080	Laccase/Diphenol oxidase family protein	9.7352	0.691694	1.85568	2.0896	2.49867	8.08824	0.126673	0.904814	2.86891	0.835064
AT1G15380	Lactoylglutathione lyase / glyoxalase I family protein	15.4138	-0.291195	-1.13458	-2.09646	-2.23217	8.45655	-0.215222	-0.489512	1.01245	3.54676	up
AT1G80160	Lactoylglutathione lyase / glyoxalase I family protein	8.366	0.997073	0.983594	1.6808	2.42914	7.94499	0.318441	0.227264	2.25342	4.63682	up
AT2G32090	Lactoylglutathione lyase / glyoxalase I family protein	10.4746	0.27493	0.811632	1.63025	2.22392	11.6659	0.243805	0.576779	1.13115	2.01555
AT5G48480	Lactoylglutathione lyase / glyoxalase I family protein	10.8191	0.561702	1.11137	1.6265	1.27216	10.7214	0.30804	0.886738	1.86844	1.5838
AT5G57040	Lactoylglutathione lyase / glyoxalase I family protein	10.1292	0.187852	0.649481	1.45335	2.0152	13.6726	0.429462	0.745227	0.745082	1.93975
AT3G19260	LAG1 homologue 2	9.09817	0.246302	0.410456	0.891656	1.29673	8.65605	-0.231158	-0.215387	0.0645031	1.05614	up
AT1G65690	Late embryogenesis abundant (LEA) hydroxyproline-rich glycoprotein family	10.2406	0.740071	-0.624921	-0.520266	0.0561946	7.94472	0.327415	0.333001	0.0444208	1.22356
AT2G46300	Late embryogenesis abundant (LEA) hydroxyproline-rich glycoprotein family	5.72201	0.24755	0.0516356	0.53702	0.43763	5.82832	0.139065	0.402782	1.2892	1.64594
AT4G01410	Late embryogenesis abundant (LEA) hydroxyproline-rich glycoprotein family	10.6897	0.209791	0.199901	-0.124787	-0.191079	9.44906	0.0764078	0.422447	0.638223	1.04343
AT4G13270	Late embryogenesis abundant (LEA) hydroxyproline-rich glycoprotein family	8.91134	0.0746469	-0.157605	0.399113	1.0509	8.6725	0.061954	-0.0656384	0.480595	1.36208
AT5G22200	Late embryogenesis abundant (LEA) hydroxyproline-rich glycoprotein family	5.58637	0.0915092	0.847916	0.165353	0.604504	5.74364	0.547381	0.875651	1.5213	0.798205
AT5G53730	Late embryogenesis abundant (LEA) hydroxyproline-rich glycoprotein family	7.48515	1.10302	1.32915	2.51207	2.13117	9.89757	0.25882	0.565736	1.13603	1.45657
AT4G36600	Late embryogenesis abundant (LEA) protein	5.01593	0.338945	0.601913	1.55966	2.77744	4.76206	0.492452	0.876312	3.23051	5.24105	up
AT1G54890	Late embryogenesis abundant (LEA) protein-related	11.7899	-1.38956	-2.22953	-2.66957	-2.00026	5.57569	-0.337625	-0.404503	-0.0632992	1.62842
AT1G02820	Late embryogenesis abundant 3 (LEA3) family protein	5.4282	-0.344777	-0.339222	-0.244149	-0.0525571	7.35162	0.44402	0.54107	1.38018	3.01236
AT5G06760	Late Embryogenesis Abundant 4-5	7.95247	3.62528	5.90502	7.63672	8.64587	6.66808	1.65649	3.94401	8.73542	9.56797	up	hit
AT1G72100	late embryogenesis abundant domain-containing protein / LEA domain-containing protein	5.11617	0.576668	1.75762	3.31886	3.59356	4.81223	0.180254	0.565129	3.29381	4.348	up
AT2G03740	late embryogenesis abundant domain-containing protein / LEA domain-containing protein	5.21869	0.0179173	-0.123893	0.204868	-0.0788399	4.93925	2.25088	2.46127	3.09913	2.76997
AT2G18340	late embryogenesis abundant domain-containing protein / LEA domain-containing protein	5.16294	0.157306	0.121835	0.245482	0.404087	5.1943	0.224578	0.470221	1.91494	3.19823	up
AT2G42560	late embryogenesis abundant domain-containing protein / LEA domain-containing protein	5.2276	1.19537	4.69119	5.37309	7.09988	4.80518	0.353908	0.928945	7.2513	9.89364	up
AT1G01470	Late embryogenesis abundant protein	13.6442	0.352907	1.00994	1.79617	2.59383	13.3897	1.18564	1.54063	3.00422	3.76467	up	hit
AT1G52690	Late embryogenesis abundant protein (LEA) family protein	8.7555	4.07786	7.17267	8.10014	9.13593	6.64177	1.81081	6.17718	11.3791	11.8394	up
AT2G03850	Late embryogenesis abundant protein (LEA) family protein	6.11491	0.240006	0.352668	0.564795	0.92884	5.10908	3.01258	3.291	3.46751	3.37211
AT3G02480	Late embryogenesis abundant protein (LEA) family protein	9.24199	3.25933	6.40971	6.53781	8.23716	6.68489	1.85283	3.83872	8.83683	10.8371	up	hit
AT3G15670	Late embryogenesis abundant protein (LEA) family protein	6.89144	3.80184	7.0007	7.79295	9.31434	5.29987	0.408995	0.49029	5.79924	9.23929	up
AT3G17520	Late embryogenesis abundant protein (LEA) family protein	5.18169	1.15797	3.83791	5.82606	6.02446	4.86635	0.677074	1.59607	6.51459	7.43991	up
AT4G13230	Late embryogenesis abundant protein (LEA) family protein	6.34779	0.051286	-0.104125	-0.558404	-0.206101	5.21121	0.349209	2.11985	2.84395	3.31989
AT4G13560	Late embryogenesis abundant protein (LEA) family protein	5.11501	-0.0503689	-0.089262	-0.0781797	-0.000696125	7.3537	0.329307	1.38298	1.97292	2.33746
AT4G21020	Late embryogenesis abundant protein (LEA) family protein	4.91375	-0.0492698	0.439921	1.19738	3.30344	4.98031	-0.045628	-0.130753	1.15292	4.77542	up
AT5G38760	Late embryogenesis abundant protein (LEA) family protein	5.27909	0.309833	-0.0333251	0.420009	0.0336661	4.86314	0.843572	3.87306	5.31292	5.92714
AT5G44310	Late embryogenesis abundant protein (LEA) family protein	4.85836	0.241865	0.390292	0.745819	1.62209	5.16859	0.568434	0.547305	4.83786	7.24623
AT5G53820	Late embryogenesis abundant protein (LEA) family protein	6.23737	0.104273	0.367228	0.908096	-0.200911	5.73331	0.0690279	1.79568	2.7023	3.62898
AT2G41280	late embryogenesis abundant protein (M10) / LEA protein M10	5.50327	0.6711	-0.0717855	-0.523497	-0.688407	4.8222	-0.0962285	0.281962	2.58547	4.71148	up
AT1G32560	Late embryogenesis abundant protein, group 1 protein	5.37859	0.00447766	0.053197	1.17983	2.72801	5.27899	0.0718967	1.23718	3.08306	4.55215	up	hit
AT2G35300	Late embryogenesis abundant protein, group 1 protein	5.40386	1.72059	3.8719	5.57022	6.76741	5.35133	0.45142	2.07249	6.38514	8.14598	up	hit
AT2G23110	Late embryogenesis abundant protein, group 6	6.07794	0.811499	3.47692	5.18049	6.38662	5.46176	0.507783	1.01316	4.53437	7.48617	up
AT2G23120	Late embryogenesis abundant protein, group 6	13.7287	-0.138167	0.250055	0.897317	1.01048	13.2862	0.39619	1.11585	1.51749	2.07138
AT3G53040	late embryogenesis abundant protein, putative / LEA protein, putative	5.6759	0.422173	1.9027	2.90252	4.13792	5.33521	0.420672	0.22326	0.849631	4.4813	up
AT1G52680	late embryogenesis abundant protein-related / LEA protein-related	5.05309	0.177973	1.73564	2.89476	4.35944	4.71645	0.112184	2.2336	3.17617	4.43294
AT4G00220	Lateral organ boundaries (LOB) domain family protein	7.00943	0.601721	1.20857	1.4121	1.88867	6.04772	0.0850409	0.331212	0.821317	1.04686
AT3G03310	lecithin:cholesterol acyltransferase 3	9.65944	0.0538309	0.382295	1.11473	1.95476	8.43678	0.322598	0.871549	2.18971	3.75642	up
AT3G16030	lectin protein kinase family protein	8.56706	0.296441	-0.310834	0.104058	0.553631	7.8187	0.802068	1.36166	1.5022	2.75454	up
AT5G01550	lectin receptor kinase a4.1	8.01517	2.36945	0.71634	0.793074	0.711482	6.23587	0.0995726	0.0572295	-0.20436	1.65337	up
AT1G53070	Legume lectin family protein	8.26155	0.803424	0.863887	0.126157	-1.20037	9.0366	0.668017	1.10266	0.698123	-2.06135
AT5G03350	Legume lectin family protein	5.10926	-0.0100725	-0.0561393	-0.289844	-0.422219	12.3111	1.03587	-0.900925	-5.2577	-7.09018
AT3G59820	LETM1-like protein	10.5409	-0.256935	0.390552	0.735532	1.10579	10.9933	0.0679855	0.25024	0.573472	1.05054	up
AT1G17230	Leucine-rich receptor-like protein kinase family protein	5.81714	0.32731	0.429456	1.98554	2.97944	7.34235	-0.0626345	0.239219	1.25182	2.2303	up
AT1G49490	Leucine-rich repeat (LRR) family protein	6.27998	0.279315	0.28385	-0.118961	-0.526886	6.39341	0.106622	0.0800581	1.87399	2.81298
AT2G15042	Leucine-rich repeat (LRR) family protein	5.38975	0.0388984	-0.0738173	0.0676365	-0.0233046	7.25737	0.249594	1.07921	-0.495732	-1.39821
AT2G15880	Leucine-rich repeat (LRR) family protein	5.20031	0.050752	0.402803	0.573502	0.648158	5.20304	0.361202	0.197999	0.3196	1.3802
AT3G12145	Leucine-rich repeat (LRR) family protein	5.42377	-0.0972234	-0.0417718	-0.086733	-0.284164	7.19119	0.606113	1.04163	0.0696669	-1.83737
AT3G19020	Leucine-rich repeat (LRR) family protein	5.45727	-0.0633795	-0.141944	-0.286515	-0.213802	4.65392	-0.0120492	0.976714	3.44644	4.56362
AT4G23840	Leucine-rich repeat (LRR) family protein	8.08843	-0.125303	0.0803259	0.50015	1.09599	7.47378	0.294361	0.565995	1.03882	1.48913	up
AT4G28380	Leucine-rich repeat (LRR) family protein	4.99919	0.129166	0.588222	0.172699	0.106068	4.74724	0.16755	0.228786	1.00135	0.3914
AT1G15740	Leucine-rich repeat family protein	11.3934	0.053904	-0.154225	0.344166	0.692567	10.9055	0.528364	0.894037	1.43365	1.72737	up
AT1G50610	Leucine-rich repeat protein kinase family protein	5.1585	-0.0320597	-0.101674	0.0217068	0.210324	4.89613	0.143367	0.0310903	0.74254	1.47339
AT1G66830	Leucine-rich repeat protein kinase family protein	5.80852	0.42386	0.648656	1.45741	1.07826	6.44314	0.366778	0.476901	1.02006	1.69224	up
AT1G79620	Leucine-rich repeat protein kinase family protein	8.75857	0.746061	1.27753	1.16221	0.528425	7.64644	0.244814	0.656751	1.26488	-0.30078
AT2G07040	Leucine-rich repeat protein kinase family protein	4.95701	-0.150421	-0.153299	0.267842	0.0376271	4.59347	0.425671	0.887219	2.42868	3.608
AT3G20190	Leucine-rich repeat protein kinase family protein	5.02861	0.242321	0.341361	0.179758	0.315767	5.17348	-0.158272	0.113707	1.02526	1.70974
AT4G18640	Leucine-rich repeat protein kinase family protein	9.65727	0.814014	0.731905	0.29405	-0.0789142	8.35154	0.168022	0.920887	1.37424	0.657923
AT5G16900	Leucine-rich repeat protein kinase family protein	7.46065	-0.626953	-0.810289	-0.758369	-0.404819	4.92555	0.18738	0.217587	0.138278	1.42853
AT5G63710	Leucine-rich repeat protein kinase family protein	9.74828	-0.272207	-0.0870221	0.464751	0.453382	9.13599	0.148656	0.562333	0.516154	1.24785
AT5G44700	Leucine-rich repeat transmembrane protein kinase	6.37242	0.221022	-0.482676	-0.81746	-0.797728	5.29562	0.631307	1.00631	0.712116	0.309217
AT4G22880	leucoanthocyanidin dioxygenase	7.0416	1.45337	2.42791	2.00773	1.02515	8.67543	0.651649	0.787832	1.48221	-0.379421
AT5G02840	LHY/CCA1-like 1	8.57285	-0.0515698	-0.188051	-0.170247	0.587857	9.62756	0.226338	0.436018	0.589396	1.42681
AT1G78600	light-regulated zinc finger protein 1	10.7643	-0.183064	0.0757663	0.858002	1.37468	11.2235	0.189134	0.631306	0.563566	1.43673
AT1G43130	like COV 2	5.71153	-0.267388	-0.0335715	0.237077	1.34984	5.44487	-0.370947	-0.213524	0.0608466	2.11694
AT1G55280	Lipase/lipooxygenase, PLAT/LH2 family protein	6.52348	0.0873555	0.378153	0.903432	2.02295	7.69345	0.219439	0.657893	1.45502	3.46876	up
AT1G58520	lipases;hydrolases, acting on ester bonds	5.47139	0.105364	0.483345	1.35683	1.5257	5.3706	0.0956312	0.173391	0.770064	1.45472	up
AT3G51590	lipid transfer protein 12	4.65171	0.22775	-0.12481	0.381551	0.0614666	5.59966	3.53745	4.05793	4.54046	4.10366
AT2G38530	lipid transfer protein 2	12.2823	0.905183	2.88027	3.33369	3.93317	11.3765	0.0797926	0.997267	3.41489	4.11041	up	hit
AT5G59320	lipid transfer protein 3	6.72486	1.66838	4.23372	4.90301	5.18814	6.10156	3.75066	6.54791	8.73345	8.84905	up	hit
AT5G59310	lipid transfer protein 4	5.7695	3.96633	8.59191	8.5372	9.40983	8.2229	4.37411	8.17435	9.89215	9.98865	up	hit
AT3G08770	lipid transfer protein 6	9.32766	-0.193824	-0.289578	-1.01398	-1.96297	13.0682	0.307654	0.773166	1.19182	-0.514925		hit
AT1G04970	lipid-binding serum glycoprotein family protein	9.28079	0.17678	0.222511	0.492779	0.78808	9.12059	0.252852	0.466843	0.612218	1.44078	up
AT1G55020	lipoxygenase 1	12.969	-0.640308	-0.760118	-1.19917	-2.06542	10.5278	0.134276	0.0185817	1.14751	0.763194
AT2G24260	LJRHL1-like 1	10.7283	0.713668	1.14858	1.75152	2.75687	7.73224	0.0534481	-0.107974	0.552105	1.87458
AT1G07900	LOB domain-containing protein 1	6.18297	0.30522	-0.152991	-0.859889	-0.931014	7.29866	0.706811	1.16947	1.76635	0.725122	up
AT2G23660	LOB domain-containing protein 10	5.10077	0.159738	-0.0315425	0.0101403	0.366482	4.55101	0.797949	0.572822	0.994757	1.31838
AT2G28500	LOB domain-containing protein 11	7.14885	0.000426138	-0.0523026	-1.05915	-1.08974	8.6182	0.623829	1.13896	1.1255	0.262465	up
AT2G40470	LOB domain-containing protein 15	7.38413	0.288255	0.848568	0.654208	0.965485	5.54649	0.323623	0.264365	1.47279	1.0228
AT3G03760	LOB domain-containing protein 20	5.91157	-0.382895	-0.634192	-0.82223	-0.748409	4.82781	1.24571	1.18812	1.14829	0.821904
AT3G02550	LOB domain-containing protein 41	10.6383	0.809484	1.96193	2.67344	2.39338	9.81921	0.596586	0.810068	2.00079	2.18758
AT1G03990	Long-chain fatty alcohol dehydrogenase family protein	5.29889	0.0544819	0.417691	0.56204	0.781941	5.20755	0.213607	0.0103698	0.776506	2.14011
AT2G20700	LORELEI-LIKE-GPI ANCHORED PROTEIN 2	5.12048	0.0449424	0.268832	0.0645576	0.448189	6.85742	0.388021	0.94034	2.13192	2.18876
AT4G28280	LORELEI-LIKE-GPI ANCHORED PROTEIN 3	5.00049	0.0165363	-0.107421	-0.26982	-0.135744	4.92628	-0.0144126	0.550589	2.0575	2.97396
AT2G38905	Low temperature and salt responsive protein family	4.7359	0.558176	1.64485	2.27724	3.16665	5.1737	0.281517	0.834054	1.34545	2.04407
AT3G05880	Low temperature and salt responsive protein family	9.52178	0.699796	0.809374	1.60714	1.86043	10.2287	0.196756	0.0193545	1.26573	1.99112
AT3G05890	Low temperature and salt responsive protein family	13.3621	0.654931	0.355204	0.563143	0.318128	8.64743	-0.0409357	-0.297644	2.27899	3.57347
AT4G28088	Low temperature and salt responsive protein family	5.96746	0.780247	0.927975	0.338674	0.29152	5.12334	-0.323048	0.36526	1.09488	2.83328
AT5G48543	low-molecular-weight cysteine-rich 1	5.03207	0.0120868	0.123138	0.223171	0.13584	4.97931	0.321399	1.30058	1.63273	1.87467
AT4G11485	low-molecular-weight cysteine-rich 11	5.22289	0.0397596	-0.0705022	-0.0248702	-0.06203	4.787	0.643328	0.667801	2.06473	2.6791
AT5G48905	low-molecular-weight cysteine-rich 12	4.63952	0.0933093	0.122301	0.0833945	0.172594	4.58198	0.11785	0.142482	1.0441	0.244626
AT4G19038	low-molecular-weight cysteine-rich 15	4.90423	0.0970291	-0.0854407	0.291395	0.289896	4.7964	-0.012788	0.312169	1.79585	2.66204
AT4G11760	low-molecular-weight cysteine-rich 17	4.65109	0.104313	0.123717	0.245605	0.306117	4.77011	-0.0169192	1.87165	3.19984	4.37477
AT4G30074	low-molecular-weight cysteine-rich 19	4.89758	0.142	0.0938964	0.0540818	0.378032	4.77547	0.304992	-0.0061833	1.4247	1.40118
AT4G29285	low-molecular-weight cysteine-rich 24	5.29751	0.299342	0.158026	-0.28042	-0.287244	4.50463	0.498446	0.612571	2.24241	2.19011
AT4G29305	low-molecular-weight cysteine-rich 25	5.09204	-0.0849749	-0.14849	-0.350868	0.00411608	4.54827	0.0287988	1.83587	2.636	3.18316
AT5G47175	low-molecular-weight cysteine-rich 3	4.97939	0.24768	0.338693	0.424048	1.17393	4.7511	0.0346176	0.258949	0.580915	1.75447	up
AT3G43505	low-molecular-weight cysteine-rich 30	5.10993	0.0644228	0.123998	-0.0561229	1.84503	4.95664	0.0816383	0.190044	1.55627	1.7553
AT1G28335	low-molecular-weight cysteine-rich 31	4.86496	0.117073	-0.023151	-0.0860361	0.00582718	4.67985	0.167495	0.921436	2.0451	2.53149
AT2G28405	low-molecular-weight cysteine-rich 32	5.082	-0.0359214	-0.254412	-0.0893161	-0.203146	4.75122	0.205178	2.88009	3.57712	4.49432
AT3G43083	low-molecular-weight cysteine-rich 33	5.2241	0.0627891	-0.017661	0.352175	0.0555286	4.96089	0.406367	0.832438	1.1105	0.923461
AT2G22121	low-molecular-weight cysteine-rich 35	6.0656	-0.109553	-1.00618	-1.16584	-1.37444	4.6336	-0.189644	0.000235422	1.18774	0.859414
AT4G09153	low-molecular-weight cysteine-rich 36	4.94738	0.0170856	-0.0264091	0.043399	0.267258	4.802	0.293733	0.197106	1.18349	1.53911
AT4G39917	low-molecular-weight cysteine-rich 45	5.00632	0.374044	0.326374	0.168788	0.0992283	4.98802	-0.0186556	0.107518	1.51892	1.45686
AT5G48945	low-molecular-weight cysteine-rich 46	5.08076	-0.124751	-0.15682	0.0561932	-0.155891	4.89496	-0.000985119	-0.00469872	1.16643	0.694807
AT3G48231	low-molecular-weight cysteine-rich 48	4.9624	0.125462	-0.099761	0.0553155	0.349629	4.89883	0.140227	0.106747	2.65337	2.92902
AT2G33233	low-molecular-weight cysteine-rich 49	4.63248	0.100875	0.238914	0.170276	0.0681679	4.60736	0.244619	0.363458	2.22378	2.43365
AT2G28355	low-molecular-weight cysteine-rich 5	4.93037	-0.133983	-0.0557217	-0.184802	-0.00372139	5.23707	-0.0408402	2.83139	3.55469	4.52044
AT3G61182	low-molecular-weight cysteine-rich 54	5.0111	0.0407208	0.0903246	0.160447	0.0560924	4.71742	0.285883	0.263536	1.32169	1.6534
AT5G47077	low-molecular-weight cysteine-rich 6	5.17786	0.116877	-0.143938	-0.170239	0.20215	4.61292	0.483498	0.371497	0.431567	1.193
AT4G30064	low-molecular-weight cysteine-rich 61	5.62758	-0.263219	-0.628829	-0.987328	-0.590497	5.05758	-0.0191496	-0.272823	1.72161	1.7243
AT4G30067	low-molecular-weight cysteine-rich 63	5.58524	-0.344887	-0.212059	-0.522389	-0.400969	5.05003	-0.00293434	0.368673	1.2362	1.42754
AT1G73603	low-molecular-weight cysteine-rich 64	5.13315	0.235363	0.00639959	0.120207	0.076959	4.91771	0.286193	0.185135	1.24338	1.40066
AT1G73607	low-molecular-weight cysteine-rich 65	5.2918	-0.0215536	-0.0784204	0.284046	0.126312	5.04317	0.151231	0.143473	1.76884	2.11088
AT1G61070	low-molecular-weight cysteine-rich 66	4.87433	-0.194723	-0.0597331	0.0798476	-0.158212	6.41322	1.10977	1.30759	1.42477	1.41485
AT1G75830	low-molecular-weight cysteine-rich 67	5.08023	0.445819	2.20085	5.08038	5.74377	6.09604	0.24152	-1.50831	-1.05949	4.46979
AT2G02140	low-molecular-weight cysteine-rich 72	5.06378	-0.126989	0.131758	0.773067	0.722923	5.08394	-0.0568837	1.02395	3.91332	4.85556
AT2G02147	low-molecular-weight cysteine-rich 73	5.24919	-0.0444212	0.727068	-0.0813842	0.398838	5.30618	-0.113339	-0.296041	0.798462	1.0158
AT2G31953	low-molecular-weight cysteine-rich 76	4.829	-0.122318	-0.19251	0.0067983	0.044745	5.30179	-0.431841	-0.576904	1.11044	0.65821
AT5G38330	low-molecular-weight cysteine-rich 80	4.69542	0.0618727	0.0689518	0.211684	-0.288429	4.60358	0.35807	0.225436	1.1624	1.28682
AT2G14365	low-molecular-weight cysteine-rich 84	4.75011	0.131029	0.0697106	-0.0352791	-0.0192599	4.57204	0.298331	0.341073	1.12826	0.893133
AT5G52310	low-temperature-responsive protein 78 (LTI78) / desiccation-responsive protein 29A (RD29A)	10.3843	2.73664	4.72945	5.3618	6.23038	12.5379	2.21306	2.22414	4.15723	4.60524	up	hit
AT4G20380	LSD1 zinc finger family protein	9.11188	0.230705	0.165374	0.476372	0.815055	8.66251	-0.0291327	0.37969	0.629627	1.50798
AT3G03340	LUC7 related protein	9.23731	-0.302104	0.0960771	0.698301	1.61928	8.98184	0.0266721	0.451898	0.83094	1.85203	up
AT1G78960	lupeol synthase 2	7.7807	-0.501208	0.395027	1.31687	1.02581	7.38279	1.09703	2.34737	2.67809	2.06025
AT1G76060	LYR family of Fe/S cluster biogenesis protein	9.4536	0.259165	0.337412	0.789183	1.09065	9.30492	-0.0895218	-0.154639	0.349524	1.05098
AT2G39725	LYR family of Fe/S cluster biogenesis protein	8.9537	-0.0777582	-0.132084	0.304667	0.473692	8.50683	0.033287	0.2936	0.729478	1.39675	up
AT4G35180	LYS/HIS transporter 7	7.79409	0.41984	-0.335499	-1.61989	-1.53958	7.12427	-0.13122	-0.248403	0.477354	1.38315
AT4G33150	lysine-ketoglutarate reductase/saccharopine dehydrogenase bifunctional enzyme	11.4448	0.121885	0.143102	0.968501	1.79652	8.83749	0.584998	2.47059	5.26837	6.72006	up
AT1G52760	lysophospholipase 2	14.0456	-0.00931265	-0.481761	-1.10912	-1.97376	11.3698	0.0145299	0.288079	1.09025	0.191124
AT3G48390	MA3 domain-containing protein	6.94777	0.28241	-0.212315	0.131947	0.854228	7.12666	0.0248943	0.286797	1.23228	1.90367	up
AT4G24800	MA3 domain-containing protein	9.12913	0.172812	0.732167	1.53963	2.25637	9.17507	-0.1311	0.0510536	0.700813	1.9735	up
AT5G63190	MA3 domain-containing protein	12.3502	0.0389083	0.386336	0.801094	1.42216	11.5276	0.536519	0.875616	1.58378	2.13566	up
AT3G12510	MADS-box family protein	9.41005	1.27731	3.21799	4.42457	5.48956	8.53026	0.0903106	-0.0348582	1.54833	4.63265	up
AT2G03620	magnesium transporter 3	8.54688	-0.222461	-0.261825	0.309633	0.646767	8.5961	0.0749404	0.0426084	0.667018	1.11559	up
AT1G29820	Magnesium transporter CorA-like family protein	8.78159	-0.835765	-0.549689	0.1231	0.707886	7.10505	0.161066	0.152175	0.587921	1.55929
AT2G47600	magnesium/proton exchanger	8.96943	0.38004	0.894524	1.43833	2.03249	9.77897	0.286007	0.322639	0.707684	1.26104	up
AT1G04570	Major facilitator superfamily protein	5.74245	0.371604	0.847155	1.72736	2.41966	5.77047	0.50441	0.662245	1.42714	2.41258	up
AT1G22570	Major facilitator superfamily protein	7.95952	-0.352634	-0.719584	-1.14455	-0.645242	9.74062	0.257936	0.994133	0.170698	1.82192	up
AT1G67300	Major facilitator superfamily protein	8.24952	0.0659871	0.951933	1.20042	1.93388	8.26771	0.661035	1.08827	2.22738	3.19246	up
AT1G68570	Major facilitator superfamily protein	5.23179	-0.00169342	0.544903	0.447833	0.563769	5.81589	0.411731	0.587159	1.37464	2.27358	up
AT1G72120	Major facilitator superfamily protein	9.49421	0.782701	1.19446	1.55864	1.99258	8.20367	0.649625	0.873493	1.75032	3.19159	up
AT1G72125	Major facilitator superfamily protein	7.61024	0.000659866	-0.365374	-0.29913	-0.291909	5.32023	0.103208	0.112609	0.142226	1.15546
AT2G16990	Major facilitator superfamily protein	7.05331	0.214388	0.574566	0.941443	0.288537	7.18784	0.832908	1.72337	2.909	3.16039
AT2G28120	Major facilitator superfamily protein	9.33307	-0.0220394	-0.0486707	-0.21115	0.368147	9.63065	0.188016	0.461559	0.347208	1.96783	up
AT2G37900	Major facilitator superfamily protein	5.80445	1.29468	2.1357	2.33373	0.981293	6.41219	0.873158	1.72336	2.662	1.47885
AT3G01350	Major facilitator superfamily protein	8.10688	0.0660441	0.0923572	-0.134023	-0.0677937	7.12953	0.408324	0.813966	1.84691	2.03469
AT3G05165	Major facilitator superfamily protein	9.27691	0.314241	-0.0710277	-0.727047	-0.808389	7.87823	0.413862	1.13753	1.00278	1.24658
AT3G05400	Major facilitator superfamily protein	5.57933	0.753759	0.650283	0.403015	-0.000162761	6.50356	0.463724	1.74263	2.70017	1.58081
AT3G21670	Major facilitator superfamily protein	5.83092	1.06057	2.71915	3.47252	3.06921	8.45157	0.454358	1.11397	1.12283	1.84707
AT3G25260	Major facilitator superfamily protein	5.01455	0.107078	0.343352	0.307328	0.404114	5.14326	0.231545	0.442867	1.05197	0.386361
AT3G53960	Major facilitator superfamily protein	7.28255	1.11476	2.33732	2.74535	2.71164	9.36165	0.47177	0.906394	1.39139	1.96788	up
AT4G17550	Major facilitator superfamily protein	7.17657	1.0871	1.76024	2.62823	3.75115	7.5855	0.753758	0.660231	1.86514	2.99299	up
AT5G14940	Major facilitator superfamily protein	8.91867	0.248063	0.388401	0.324634	0.689208	8.35535	-0.301328	-0.0825447	0.173585	1.31723
AT5G26340	Major facilitator superfamily protein	7.98505	1.00672	0.627538	1.41693	1.78458	8.64057	0.300537	0.667928	0.0188755	2.25921	up	hit
AT1G63010	Major Facilitator Superfamily with SPX (SYG1/Pho81/XPR1) domain-containing protein	6.07455	0.09605	0.827183	1.57916	1.73776	6.069	-0.283226	-0.167355	0.436709	1.36128	up
AT4G39110	Malectin/receptor-like protein kinase family protein	4.89546	0.091169	0.095848	0.242855	0.175	4.97226	-0.110229	0.154525	0.862517	1.4234
AT5G28680	Malectin/receptor-like protein kinase family protein	5.12176	-0.143213	0.186792	0.0303744	-0.186789	4.72756	-0.018641	0.447731	0.902247	1.1972
AT1G19890	male-gamete-specific histone H3	4.61737	0.20552	0.166295	-0.0842395	0.035063	4.61538	0.0278562	0.492233	1.02426	1.42907
AT1G67070	Mannose-6-phosphate isomerase, type I	7.25062	0.831789	0.19318	0.402841	0.798464	7.37388	-0.488822	-0.376956	-0.0623239	1.66585	up
AT1G52000	Mannose-binding lectin superfamily protein	5.4369	-0.140865	-0.216447	0.834602	-0.15991	11.6135	0.867561	1.48855	1.07061	-2.51102
AT1G73040	Mannose-binding lectin superfamily protein	6.70408	0.995101	2.21879	3.02878	3.11134	6.56363	1.02403	2.2365	3.00256	4.26144
AT3G16470	Mannose-binding lectin superfamily protein	9.99986	0.543004	0.852097	0.989659	0.139314	8.96973	0.637006	0.965162	1.16809	-1.00844
AT3G14720	MAP kinase 19	9.84648	0.267194	0.686333	0.89984	0.940448	9.51419	0.271704	0.0817936	-0.0133167	1.10859	up
AT2G18170	MAP kinase 7	5.97597	0.0301375	0.4001	1.13274	2.10355	6.39624	-0.0628143	0.170785	1.15831	2.46989	up
AT1G73500	MAP kinase kinase 9	12.4199	-0.227052	-0.825652	-0.87617	-1.1932	13.0258	0.245752	1.03747	0.807369	-0.152472	up
AT1G15180	MATE efflux family protein	5.79327	0.60713	0.695608	0.709613	1.33727	10.7483	0.196961	0.141375	0.480652	1.0637
AT1G33100	MATE efflux family protein	9.38087	0.371241	-0.0658527	-0.315074	-0.331869	8.54351	0.155637	0.419175	0.817345	2.72212
AT1G33110	MATE efflux family protein	8.88772	0.0952724	-0.293836	-0.00672564	0.211811	8.60678	0.0905782	0.405763	0.643798	2.15581	up
AT1G51340	MATE efflux family protein	6.57564	0.398781	0.635638	0.966325	1.76015	7.35013	-0.142787	0.0672887	-0.152962	1.77615
AT1G58340	MATE efflux family protein/ZRZ/ZRIZI	7.27695	1.43137	2.38392	4.09789	5.51253	7.1801	0.166255	0.110879	0.973403	2.64255	up
AT1G61890	MATE efflux family protein	11.2448	-0.187773	-0.0152467	0.874907	0.992703	11.2387	0.393609	1.37269	1.01963	0.541402	up
AT1G64820	MATE efflux family protein	5.90357	-0.182933	-0.00763767	-0.0307882	-0.117714	5.22257	0.357554	0.129911	0.077943	1.7297
AT1G66760	MATE efflux family protein	10.2777	-0.16883	0.318824	1.45824	1.45739	9.74258	0.0271606	0.749452	1.71573	2.34515	up
AT1G73700	MATE efflux family protein	5.12714	0.0802579	0.0773628	-0.00653444	-0.0430122	5.78923	0.626134	1.00675	0.379939	0.418606
AT3G03620	MATE efflux family protein	5.03063	0.252401	0.81494	2.17924	3.3337	4.76421	0.595638	0.533144	3.399	6.41903	up
AT4G00350	MATE efflux family protein	5.53922	0.00588126	0.176889	0.612627	0.472823	5.12254	0.465407	0.836294	1.98906	2.76446
AT4G21910	MATE efflux family protein	8.22077	-0.0504922	-0.368419	-0.847077	-1.83447	8.75139	0.580236	0.913049	1.66882	0.61914
AT5G49130	MATE efflux family protein	5.08297	0.069303	0.587638	0.771227	0.43599	5.54691	0.0970448	1.55853	2.23899	0.49007
AT5G65380	MATE efflux family protein	11.2045	-0.405356	-1.36067	-1.08079	-0.074962	9.84896	0.362384	1.15005	2.16941	3.82541
AT2G02955	maternal effect embryo arrest 12	8.20536	-0.351671	0.0865787	0.664666	1.16927	7.53611	-0.149555	0.104513	0.487659	1.30707
AT2G16505	Maternally expressed gene (MEG) family protein	4.84537	-0.0692072	0.101796	0.11988	0.03932	4.71093	0.148083	1.25406	1.60308	1.73812
AT2G29790	Maternally expressed gene (MEG) family protein	4.69982	0.0969866	0.0787755	0.0848153	0.140334	4.8551	-0.00221245	1.10026	1.94164	2.8232
AT2G41415	Maternally expressed gene (MEG) family protein	4.5426	0.181848	0.226273	0.274232	0.239224	5.61174	1.51356	2.04452	2.41931	3.28558
AT5G12080	mechanosensitive channel of small conductance-like 10	9.21964	-0.382479	0.011747	0.0839803	0.304467	8.30318	0.274857	0.676947	0.285101	1.00856
AT1G53470	mechanosensitive channel of small conductance-like 4	8.3717	0.202401	1.38768	2.44308	3.01887	6.21068	-0.187828	-0.0530519	1.71812	3.77209	up
AT1G78610	mechanosensitive channel of small conductance-like 6	8.85789	0.371222	1.1057	1.42214	2.02525	9.03846	0.15003	0.0693701	0.89614	1.00918	up
AT2G17010	Mechanosensitive ion channel family protein	5.06186	0.0953397	-0.0157289	0.00955698	0.285729	5.10769	-0.0404452	0.0914925	0.408938	1.39562
AT1G26665	Mediator complex, subunit Med10	11.6012	-0.170597	-0.370984	-0.379736	-0.303544	10.8065	0.0953492	0.470235	1.10423	1.03685
AT2G03070	mediator subunit 8	6.23073	-0.0713355	0.195047	0.0854156	1.32535	5.79318	-0.0762479	-0.0262018	0.316067	1.11203
AT2G42890	MEI2-like 2	9.22215	0.815095	0.40233	0.365426	0.523027	8.1961	0.645809	1.02286	1.56028	1.70269	up
AT4G18120	MEI2-like 3	9.90161	-0.762935	-0.574611	-0.335291	-0.0502522	8.53679	0.491324	1.49357	1.88812	2.00732
AT5G07290	MEI2-like 4	7.92697	0.437519	1.04636	1.8625	2.78902	8.27811	0.103586	0.00797278	0.337708	1.25614	up
AT5G61960	MEI2-like protein 1	10.6319	-0.0112885	0.393377	1.05473	1.72774	9.96228	0.171328	0.276856	0.956811	1.57945	up
AT3G56310	Melibiase family protein	9.19398	0.293815	0.197855	0.427382	0.633225	8.18896	0.289112	0.328645	0.500684	1.45275	up
AT1G54110	Membrane fusion protein Use1	7.95105	-0.219293	-0.115324	-0.0326708	0.327257	8.59684	0.075601	0.259229	0.438875	1.18538
AT5G54110	membrane-associated mannitol-induced	9.97724	0.171685	-0.156126	-0.101487	0.272024	9.1999	-0.191414	-0.29433	0.151402	1.16311
AT2G24940	membrane-associated progesterone binding protein 2	8.11357	-0.146166	0.243866	0.199801	0.227748	7.31841	0.275191	0.58175	1.10923	1.44048
AT3G27040	Meprin and TRAF (MATH) homology domain-containing protein	4.71813	0.0346229	0.13257	0.244026	0.196144	4.85991	-0.249735	0.375858	1.14296	0.608528
AT5G64240	metacaspase 3	11.2564	-0.365675	-0.10754	0.0916524	0.314075	10.6122	0.0423389	0.710327	1.13496	2.54592	up
AT5G04200	metacaspase 9	9.82351	0.893184	1.36945	1.53307	1.778	7.62028	0.090771	0.304642	1.97995	1.61748
AT2G29410	metal tolerance protein B1	6.69951	0.429387	0.399303	0.641442	0.61582	6.79308	-0.268913	-0.127679	-0.0551077	1.39836
AT5G41970	Metal-dependent protein hydrolase	6.78136	0.235198	0.62745	1.16643	1.93004	6.79661	0.141639	0.196963	0.644075	2.27362
AT4G33540	metallo-beta-lactamase family protein	7.16174	-0.0222849	0.926129	1.68494	2.7807	7.46665	0.0759617	0.0772214	0.741755	2.81719	up
AT4G29490	Metallopeptidase M24 family protein	8.94109	-0.1914	0.154935	0.348391	1.11976	8.72876	0.0273155	0.22587	0.394439	1.14395
AT5G56795	metallothionein 1B	17.5899	-0.470549	-1.07545	-0.845969	-0.396558	15.6003	0.16086	0.459609	0.520024	1.44377
AT3G09390	metallothionein 2A	13.7501	0.742742	2.14932	2.6486	3.6071	16.9215	0.179289	0.571262	1.03309	1.21584
AT5G02380	metallothionein 2B	13.4039	0.144634	0.668387	1.05167	0.716515	13.7489	-0.119915	-0.111003	0.0684185	1.35379
AT1G64660	methionine gamma-lyase	11.1336	1.17993	1.763	2.29311	2.49551	9.30614	0.304667	1.92158	3.95663	4.50416	up	hit
AT4G04800	methionine sulfoxide reductase B3	7.99311	0.187494	-0.270953	0.290522	1.05329	7.52753	-0.000244882	-0.200633	0.0798971	1.39986
AT4G04810	methionine sulfoxide reductase B4	11.5278	-0.0418524	-0.584956	-0.826436	-2.79314	8.263	0.970812	1.55265	1.10795	-0.550056
AT4G04830	methionine sulfoxide reductase B5	14.1053	0.205878	-0.270078	-1.03685	-3.83174	11.2527	0.664614	1.169	0.441022	-2.60083
AT4G16690	methyl esterase 16	5.97304	-0.0213683	-0.333713	-0.0431704	1.94178	8.04857	0.253271	0.416502	1.8276	3.64638	up
AT3G10870	methyl esterase 17	6.76207	0.466553	0.515482	1.02694	2.1112	9.85826	0.161207	0.369812	-0.110894	1.03129
AT2G23570	methyl esterase 19	10.0999	0.162973	0.133733	0.429043	0.542166	9.60938	-0.126995	-0.41834	0.440174	1.35455
AT2G23610	methyl esterase 3	10.3824	0.0816843	0.378703	0.717323	0.993797	10.1883	-0.0688442	-0.177188	0.711611	1.58633
AT5G10300	methyl esterase 5	9.98269	0.831561	1.66683	2.21314	2.81267	7.94988	0.65924	1.39409	3.61472	5.63546	up
AT4G37150	methyl esterase 9	8.5289	-0.0938694	0.108638	0.844959	1.09512	6.89577	0.388636	1.23352	1.04638	2.21873
AT1G15340	methyl-CPG-binding domain 10	7.90003	0.305602	0.331597	0.167559	0.488627	8.2723	0.177603	-0.0985163	0.9403	1.01012
AT3G15790	methyl-CPG-binding domain 11	7.18853	-0.0109327	0.394644	1.48587	1.93	7.87233	0.0352089	0.335989	1.28865	2.06181	up
AT4G01880	methyltransferases	9.11866	-0.663176	-0.375079	0.215641	0.662928	8.67745	0.0504464	0.332584	0.695811	1.01932
AT3G42850	Mevalonate/galactokinase family protein	5.35509	-0.187298	-0.00062124	-0.145544	0.25799	5.15982	0.963202	2.13743	1.69824	1.0402
AT4G08580	microfibrillar-associated protein-related	8.35466	-0.0196431	0.0141336	0.0593127	0.555517	8.07029	0.118874	0.357799	0.785041	1.10743
AT5G17900	microfibrillar-associated protein-related	9.56617	-0.243059	0.143496	0.561747	1.19097	9.3454	0.204417	0.554673	1.00904	1.08336
AT5G44610	microtubule-associated protein 18	13.4213	0.508687	-0.319963	-0.0796108	-0.135115	6.81163	-0.24497	-1.09449	0.309645	1.04334
AT1G27920	microtubule-associated protein 65-8	6.75234	-0.00484309	0.451722	0.562168	0.85871	5.82308	0.177627	0.478639	1.26802	0.893868
AT4G39320	microtubule-associated protein-related	9.39001	-0.270399	-0.520455	-1.48576	-2.33705	7.93835	0.335573	2.3342	1.47315	-0.855548	up
AT4G17220	microtubule-associated proteins 70-5	8.96246	0.452332	1.0702	1.03428	1.20784	6.07345	0.0633606	0.198346	3.27474	1.39108
AT1G74660	mini zinc finger 1	11.3667	-0.30208	-0.927823	-1.42448	-2.04404	7.82553	0.0101416	0.752904	2.45851	0.322967
AT3G28917	mini zinc finger 2	5.48073	0.154586	0.0398861	0.088972	0.172137	5.00475	0.140074	3.38153	5.82856	3.71605
AT5G10945	MIR156D; miRNA	4.76595	-0.192233	-0.106454	0.218444	1.2904	5.21099	-0.085157	0.134363	0.707474	1.33452
AT3G10745	MIR158A; miRNA	6.49074	0.048483	0.493454	1.36944	1.96811	5.85034	0.0201038	-0.0757296	0.31312	1.03398
AT1G73687	MIR159/MIR159A; miRNA	6.37776	-0.144796	0.963929	2.35502	3.85724	6.44008	0.0396534	0.509903	1.51156	4.31048
AT1G18075	MIR159/MIR159B; miRNA	7.06545	-0.468174	0.214134	0.509381	1.64379	7.306	-0.199537	0.155313	-0.009223	1.71375
AT5G46845	MIR160/MIR160C (MICRORNA160); miRNA	5.41914	0.531724	1.44381	2.72757	3.91837	5.10387	-0.0670495	0.194982	0.788838	2.42736
AT1G66725	MIR163; miRNA	7.16192	-0.375889	-0.725965	-0.621378	-0.554682	7.62534	0.802768	0.782542	0.0153696	1.38009
AT4G19395	MIR168/MIR168A; miRNA	5.57969	-0.217483	0.0383712	0.983566	1.6432	5.74494	0.0833961	0.133496	0.369688	1.79758
AT2G47275	MIR403; miRNA	5.89849	0.0579314	-0.0594682	0.291216	0.945851	5.28531	0.0370834	0.0724116	0.341293	1.12307
AT1G62355	MIR413; miRNA	7.42759	-0.539384	-0.433328	-0.399987	0.00913986	7.18491	-0.185128	0.177162	0.391904	1.19265
AT4G32445	MIR419; miRNA	6.01246	-0.210957	0.147513	0.354813	0.531244	5.37238	-0.0214169	0.442482	0.867563	1.32525
AT4G03445	MIR447A; miRNA	4.98963	0.181044	0.0309049	0.329211	0.162523	4.75844	0.387825	0.521817	0.982842	1.10353
AT4G03455	MIR447B; miRNA	4.98221	0.12938	0.128342	0.228362	0.154557	4.71474	0.60752	0.739433	1.09893	1.22373
AT5G08210	MIR834a; miRNA	7.45771	-0.910812	-0.681245	-0.367152	0.00909044	7.0602	0.40929	1.16567	1.32826	1.23181
AT1G76062	MIR835a; miRNA	6.63563	-0.000136521	0.0687223	0.226189	0.470708	6.74669	0.179812	0.325191	0.385332	1.02622
AT1G71002	MIR858a; miRNA	5.03931	-0.147867	-0.000117614	0.21939	0.84237	4.83694	0.294167	0.417821	0.565257	1.84762
AT5G09590	mitochondrial HSO70 2	11.8199	-0.000373113	0.661957	0.738795	0.975835	11.3002	0.14367	0.362695	0.650741	1.45917
AT4G16160	Mitochondrial import inner membrane translocase subunit Tim17/Tim22/Tim23 family protein	4.64021	-0.0355029	0.280138	0.550351	1.11621	5.12057	0.296323	0.757487	1.36856	2.97191	up
AT1G72820	Mitochondrial substrate carrier family protein	10.3504	-0.0447926	-0.123344	-0.18279	-0.347565	10.2237	0.017839	-0.0685454	0.934024	1.04171	up
AT1G79900	Mitochondrial substrate carrier family protein	6.03666	1.23541	2.06695	2.92244	2.75981	5.49196	0.977757	1.7449	3.9614	4.5054	up
AT3G55640	Mitochondrial substrate carrier family protein	9.6548	-0.246193	-0.0492711	0.514601	0.795687	9.8223	-0.0353415	0.196707	1.29037	1.90282	up
AT4G26180	Mitochondrial substrate carrier family protein	8.7473	-0.0283654	-0.220241	0.164667	0.514557	8.43619	0.120241	0.328983	0.656656	1.05493	up
AT5G15640	Mitochondrial substrate carrier family protein	6.20381	0.442847	-0.0113228	0.235656	0.625663	5.98793	-0.405716	-0.0779991	-0.215748	1.08642	up
AT4G36450	mitogen-activated protein kinase 14	6.53537	0.364367	0.318655	0.707077	0.878516	6.84741	0.349948	0.318195	0.193539	1.11596	up
AT2G30040	mitogen-activated protein kinase kinase kinase 14	5.91202	-0.722321	-0.719562	-0.79284	0.551667	6.1342	-1.01641	0.0474535	-0.316852	1.04724	up
AT2G32510	mitogen-activated protein kinase kinase kinase 17	7.95442	0.605959	0.947087	1.08411	1.12847	6.38883	0.234967	0.0820043	1.78322	1.25853	up
AT1G05100	mitogen-activated protein kinase kinase kinase 18	8.23544	1.29482	2.36924	3.52275	3.85257	6.78384	0.993168	1.7587	5.24894	5.55638	up
AT5G67080	mitogen-activated protein kinase kinase kinase 19	8.74366	-0.426006	-1.26195	-0.551696	1.61848	8.01982	-1.112	0.818256	2.05074	3.64763	up
AT4G36950	mitogen-activated protein kinase kinase kinase 21	6.89069	0.041716	-0.804402	-1.63682	-1.13418	6.32368	-0.438271	1.20918	0.808903	1.22392	up
AT1G53570	mitogen-activated protein kinase kinase kinase 3	9.53416	0.0333045	0.138724	0.807017	1.38299	9.42291	0.213055	0.31183	0.919607	1.59239	up
AT5G66850	mitogen-activated protein kinase kinase kinase 5	9.23527	0.351805	0.396954	0.909982	1.45725	9.03675	0.0790905	-0.0731826	0.103126	1.06376	up
AT1G35310	MLP-like protein 168	5.00608	0.150814	0.129578	0.171961	0.177521	5.84626	0.557902	3.00337	5.82273	4.14813
AT1G70850	MLP-like protein 34	13.6066	0.504701	0.334803	-0.465272	-1.91333	11.927	0.703547	1.00455	0.947125	0.109665
AT3G53120	Modifier of rudimentary (Mod(r)) protein	9.92557	0.00265248	-0.277054	-0.199397	0.422889	9.75941	-0.177048	-0.101904	0.333566	1.27273
AT2G25680	molybdate transporter 1	9.67568	0.0113964	0.0100197	-0.134822	0.0858129	8.16891	-0.0861855	-0.0948405	0.0340875	1.09342
AT1G16540	molybdenum cofactor sulfurase (LOS5) (ABA3)	8.48553	-0.156281	-0.225995	0.512747	1.33883	7.82385	-0.0286897	0.13187	0.728667	1.98294	up
AT3G52880	monodehydroascorbate reductase 1	10.5967	0.501461	0.676731	1.14982	1.77163	10.6513	-0.0326923	-0.0170126	0.660672	1.88267
AT5G20410	monogalactosyldiacylglycerol synthase 2	6.88799	0.946339	0.623669	-0.401154	-0.670731	8.23283	0.361763	0.482843	0.834067	1.38319
AT3G11270	Mov34/MPN/PAD-1 family protein	10.7708	0.0458841	0.230149	0.291444	0.407464	10.3251	-0.113194	0.0351705	0.426658	1.08199
AT3G24730	mRNA splicing factor, thioredoxin-like U5 snRNP	9.60272	-0.467397	-0.462269	0.379627	1.38652	9.60259	0.0069979	0.351455	0.547518	1.15966
AT3G13090	multidrug resistance-associated protein 8	8.58701	-0.127998	-0.469371	-0.769463	-0.865456	5.61398	0.2748	0.219223	-0.0956752	1.28884
AT3G24500	multiprotein bridging factor 1C	8.89453	0.225944	0.209507	1.15247	1.8346	9.20111	-0.383462	0.00195822	1.15008	2.72717	up	hit
AT2G32460	myb domain protein 101	4.65355	0.225271	-0.0383453	0.286682	0.358782	4.7641	0.609176	1.41349	2.98277	4.04604
AT1G63910	myb domain protein 103	5.78851	0.0745427	0.0270237	-0.0686071	-0.279193	5.29272	-0.160755	0.317158	2.63441	-0.258083
AT3G02940	myb domain protein 107	7.27843	0.0981933	-0.731174	-0.20408	0.530072	5.22213	-0.162058	0.0669548	0.953135	1.19698
AT3G06490	myb domain protein 108	6.98914	-0.172662	-0.514204	0.195217	1.05823	5.35134	-0.215545	0.457059	1.12387	1.65528	up
AT3G55730	myb domain protein 109	8.34245	0.415738	-0.0294199	0.340343	0.801427	7.05588	-0.0618055	0.0972979	0.577381	1.34822
AT3G62610	myb domain protein 11	5.25623	-0.138864	-0.119685	0.299465	0.429987	5.07484	0.320412	0.866002	1.42343	0.686824
AT5G49330	myb domain protein 111	5.96083	-0.0671694	-0.480167	-0.262626	-0.201318	8.08623	0.0686415	0.59007	1.06383	-0.294505
AT1G48000	myb domain protein 112	7.85612	1.1409	1.01344	1.94453	1.70289	6.33432	0.830557	2.36345	4.72645	4.86379
AT1G25340	myb domain protein 116	4.94678	0.0206169	-0.177134	-0.00602681	-0.0441664	4.90349	0.0456886	0.476646	1.35554	0.567467
AT3G30210	myb domain protein 121	5.48919	1.4643	3.22552	4.7793	4.70445	4.64287	0.933421	0.517021	0.941042	1.22913
AT1G06180	myb domain protein 13	9.01838	-0.464895	-0.81724	-0.813186	-0.932925	7.52126	-0.267471	0.664654	3.35871	2.66933	up
AT2G47190	myb domain protein 2	7.05486	0.0882324	0.627314	1.54405	2.30465	5.88908	0.130352	1.12283	1.60381	2.12473	up	hit
AT3G27810	myb domain protein 21	4.65773	-0.0450934	0.136527	-0.0222078	-0.155966	4.50888	-0.0199487	3.91167	5.67773	4.39013
AT5G40350	myb domain protein 24	4.74773	0.190793	0.063087	0.161017	0.0673395	4.37665	0.286421	2.19677	4.30197	3.20923
AT1G22640	myb domain protein 3	9.73558	0.512254	0.751142	1.21207	1.18106	10.0555	0.231445	0.82153	1.99897	1.44657	up
AT1G74650	myb domain protein 31	5.76966	-0.08548	0.0592088	0.361024	-0.0848266	6.56313	0.248812	0.562084	1.06323	-0.382896	up
AT4G34990	myb domain protein 32	10.7346	-0.625139	-0.45188	-0.323597	-0.762635	9.58116	0.336003	0.760693	2.01215	1.25819	up
AT5G06100	myb domain protein 33	6.98411	-0.405614	-0.235741	0.0343366	0.534617	6.77608	0.131755	0.505217	0.971523	1.42621	up
AT3G09370	myb domain protein 3r-3	8.02408	-0.165006	0.0167291	0.392062	1.0825	8.01506	0.228987	0.428257	1.12652	1.78759	up
AT4G28110	myb domain protein 41	6.86977	0.700095	0.318735	1.06538	1.53242	4.52483	0.305389	0.430144	0.667401	1.23731	up
AT5G16600	myb domain protein 43	7.75085	0.0550987	0.327223	1.33466	2.01717	6.10865	0.0549799	0.621048	2.9135	3.22299
AT5G12870	myb domain protein 46	7.19307	0.571935	1.18655	1.64739	2.44309	6.68365	-0.0564961	0.428545	1.79118	1.25044
AT1G18710	myb domain protein 47	5.18493	0.419324	0.939496	3.06297	2.28074	7.30374	1.26396	2.21723	2.45418	0.57445	up
AT3G18100	myb domain protein 4r1	6.65981	-0.369793	-0.00838444	0.382028	1.2823	6.71251	0.0442817	0.250835	0.6479	1.58573	up
AT1G16490	myb domain protein 58	6.68149	0.606072	0.915813	0.638153	0.829419	5.95252	0.122945	0.533627	1.18884	-0.138989
AT1G09540	myb domain protein 61	6.97583	0.947309	1.25034	1.45106	0.731369	5.05517	0.197281	1.08579	3.40566	0.351311
AT1G68320	myb domain protein 62	5.38544	0.353266	-0.197994	-0.493533	-0.518233	5.28454	0.302245	0.447218	1.52159	1.03727
AT3G11440	myb domain protein 65	8.06476	-0.302847	-0.30954	-0.0487518	0.423331	7.37094	0.353782	0.639547	0.427782	1.09834
AT2G16720	myb domain protein 7	11.0279	-0.746022	-0.0703581	0.809782	1.27336	8.22047	-0.239392	1.32043	2.42601	3.01755	up
AT4G05100	myb domain protein 74	6.22874	0.948359	1.62925	2.13769	2.41199	5.77361	0.848875	1.20383	2.58564	3.19112	up
AT5G26660	myb domain protein 86	7.97217	-0.390576	-0.848993	-1.73926	-2.09478	5.90723	0.863888	1.33375	1.59158	0.698677
AT1G66390	myb domain protein 90	5.02381	-0.233653	-0.237144	-0.276781	-0.00593462	5.9999	0.0538536	2.60193	4.44972	3.0847
AT3G47600	myb domain protein 94	6.22302	-0.421748	0.604103	1.25104	0.948472	7.87637	0.329669	0.505145	1.78797	1.51141	up
AT5G62320	myb domain protein 99	5.24898	-0.17299	-0.395599	-0.376579	-0.33242	5.36383	0.838172	0.991309	1.03565	2.12389
AT5G41020	myb family transcription factor	9.9749	-0.00641458	0.380237	0.282439	0.854618	9.68349	-0.0688152	0.342464	0.906831	1.22131
AT4G21440	MYB-like 102	5.1548	0.0604101	0.341364	1.04012	2.48068	6.21546	0.485051	0.713366	1.46686	2.47939	up
AT2G20400	myb-like HTH transcriptional regulator family protein	6.40039	0.0453778	-0.0233174	0.786422	1.59216	6.36949	0.266394	0.746961	0.942599	1.20665
[truncated: 2,768 more rows]
