# Supplementary material for: Transcriptomic Analysis of Soil-Grown Arabidopsis thaliana Roots and Shoots in Response to a Drought Stress
Source: Front Plant Sci. 2016 Feb 23;7:180. doi: 10.3389/fpls.2016.00180 (PMC4763085; doi:10.3389/fpls.2016.00180)
Supplement: Supplementary file 4 [file Table4.XLS]

## Sheet: Table-S4
Table S4: Genes down-regulated in roots of Arabidopsis plants in response to a progressive drought stress
Ratios are expressed as log2 and values shown in red are significantly up-regulated, while those shown in blue are significantly down-regulated (FDR<0.1). The genes reported to be down-regulated by 2 or 10h of drought stress (Matsui et al., 2008; Plant & Cell Physiology 49, 1135-1149) are shown as down. Genes categorized as GO:00009414 (response to drought stress) are marked as hit.
		ROOT					SHOOT
		Signal Intensity at 0d	Ratio to 0d				Signal Intensity at 0d	Ratio to 0d
Gene	Name		3d	5d	7d	9d		3d	5d	7d	9d	Matsui et al., 2008	GO:0009414
AT1G01030	AP2/B3-like transcriptional factor family protein	5.7397	0.0389843	0.00318354	-0.0102002	0.299458	6.6788	-0.609185	-0.55265	-0.659796	-1.00575	down
AT1G01080	RNA-binding (RRM/RBD/RNP motifs) family protein	6.40538	-0.228756	-0.358932	-1.29908	-1.21663	10.8577	-0.427877	-1.10043	-1.99109	-3.79911
AT1G01090	pyruvate dehydrogenase E1 alpha	12.0844	0.150816	0.346987	-0.0499694	-0.316701	12.3503	-0.267426	-0.682922	-0.796126	-1.28084	down
AT1G01120	3-ketoacyl-CoA synthase 1	10.4304	0.496063	0.100618	-0.106707	-0.456209	11.6107	0.354221	-0.00568032	-0.724268	-2.21799	down
AT1G01180	S-adenosyl-L-methionine-dependent methyltransferases superfamily protein	8.67533	0.460793	-0.0843228	-0.597853	-0.271636	9.74917	-0.228696	-0.860337	-1.65711	-0.656753
AT1G01190	cytochrome P450, family 78, subfamily A, polypeptide 8	11.0767	1.14453	0.550618	-2.02461	-3.70586	7.43794	0.193352	-0.348055	-1.39532	-1.97506	down
AT1G01200	RAB GTPase homolog A3	8.09207	0.114641	0.180111	-0.338851	-0.907379	6.56495	0.0981425	0.0677128	-0.517123	-1.42506	down
AT1G01220	L-fucokinase/GDP-L-fucose pyrophosphorylase	9.42979	-0.291243	0.00152392	-0.0800188	-0.137916	10.0374	-0.0699794	-0.431836	-0.729785	-1.26193	down
AT1G01300	Eukaryotic aspartyl protease family protein	10.877	0.0585777	0.350007	0.0550567	-0.497964	10.6278	0.0608937	0.0993893	-0.664394	-2.27802	down
AT1G01340	cyclic nucleotide gated channel 10	10.3743	-0.858257	-2.19753	-2.48654	-2.14507	7.61925	-0.124243	-0.986136	-1.44641	0.317568
AT1G01370	Histone superfamily protein	8.84283	-0.215129	-0.169682	-0.546078	-1.27203	8.46687	-0.0899242	-0.360881	-0.832076	-1.63922
AT1G01380	Homeodomain-like superfamily protein	8.47986	0.452907	0.81861	1.33657	1.34012	7.70037	0.0165553	-0.0987058	-0.841286	-1.85883
AT1G01390	UDP-Glycosyltransferase superfamily protein	5.10511	0.0432269	-0.182689	-0.120788	-0.0796613	8.26807	0.00616837	-0.424529	-1.70824	-2.95917
AT1G01420	UDP-glucosyl transferase 72B3	6.91355	-0.210194	-0.231489	-1.4154	-1.41158	8.07474	0.23464	-0.0435778	-0.863504	-1.96182
AT1G01430	TRICHOME BIREFRINGENCE-LIKE 25	10.0746	0.188043	0.586996	0.295584	-0.814958	11.5382	-0.245523	-0.562929	-0.572571	-1.97423
AT1G01560	MAP kinase 11	6.10921	0.901368	-0.719155	-0.843016	-0.276852	8.46255	-0.264968	0.110461	-2.38292	-1.84401	down
AT1G01600	cytochrome P450, family 86, subfamily A, polypeptide 4	9.31831	-0.0343002	0.476815	0.452141	-0.0416467	10.478	0.241221	0.429204	-0.806416	-3.88694	down
AT1G01610	glycerol-3-phosphate acyltransferase 4	9.06084	0.519897	0.372299	0.551452	0.872141	9.48651	-0.0511308	-0.290727	-0.530321	-1.663	down
AT1G01620	plasma membrane intrinsic protein 1C	11.0116	0.471904	0.255731	-0.879509	-0.775649	10.0484	-0.0166482	-0.360785	-0.643608	-1.97973	down
AT1G01630	Sec14p-like phosphatidylinositol transfer family protein	6.46245	0.201587	0.0138125	-0.361859	-0.311763	6.98393	-0.278715	-0.670483	-0.994272	-1.42931
AT1G01690	putative recombination initiation defects 3	7.6244	-0.611848	-0.454638	-0.633264	-0.593491	7.4193	-0.0448896	-0.135231	-0.348455	-1.31886	down
AT1G01790	K+ efflux antiporter 1	6.81134	-0.457491	-0.514982	-0.947996	-1.14161	7.86088	0.428601	-0.154849	-0.607531	-1.52512	down
AT1G01870	pre-tRNA	8.69606	0.753417	1.2986	2.09178	1.59031	7.79526	-0.527308	-1.05307	-1.2305	-0.555114	down
AT1G01900	subtilase family protein	7.71399	1.06129	1.57182	1.56418	0.708607	9.23861	0.31555	0.519502	0.552507	-1.70253
AT1G01910	P-loop containing nucleoside triphosphate hydrolases superfamily protein	8.12581	0.0142151	-0.0323422	-0.770571	-0.592483	8.28253	-0.462385	-0.885775	-1.27429	-0.83946	down
AT1G01960	SEC7-like guanine nucleotide exchange family protein	11.0491	-0.0464932	0.185235	-0.347197	-0.602015	10.7624	0.0487642	-0.142278	-0.408209	-1.18626
AT1G01970	Tetratricopeptide repeat (TPR)-like superfamily protein	8.29825	-0.0811984	-0.0630156	0.0634501	0.388258	10.9622	-0.167961	-0.681862	-0.954446	-1.2433
AT1G02150	Tetratricopeptide repeat (TPR)-like superfamily protein	8.54409	-0.0425165	0.0508222	0.0230963	0.00902731	10.7134	-0.211137	-0.602799	-0.748317	-1.11617
AT1G02180	ferredoxin-related	7.56038	0.35367	0.466262	0.133417	-0.345875	8.58793	-0.0771361	-0.476782	-0.551767	-1.96459
AT1G02290		9.33907	0.158882	0.216593	-0.277942	-1.31061	9.946	0.0732111	-0.0913784	-0.263725	-1.67961
AT1G02360	Chitinase family protein	12.1032	0.480906	-0.957245	-3.19005	-3.96443	9.72055	-0.831435	-1.97551	-4.3008	-4.5946	down
AT1G02400	gibberellin 2-oxidase 6	9.04763	-0.246731	-0.296743	0.213106	1.22602	8.24166	-1.23248	0.0667986	0.593485	2.34256	down
AT1G02450	NIM1-interacting 1	7.18536	0.596727	0.167485	-0.316999	0.229504	9.67843	0.586876	0.682787	-1.39951	-2.81327
AT1G02460	Pectin lyase-like superfamily protein	7.45117	0.880317	1.16656	0.198443	0.0684868	6.43306	0.509291	0.227227	-0.714951	-1.03841	down
AT1G02475	Polyketide cyclase/dehydrase and lipid transport superfamily protein	6.21675	0.0456029	0.17849	0.263416	0.144169	9.56212	-0.0987471	-0.411051	-0.84108	-1.26339
AT1G02640	beta-xylosidase 2	12.0962	-0.48641	-0.788336	-1.78894	-2.68291	10.8621	-0.354166	-0.134439	0.0837186	-2.24344
AT1G02730	cellulose synthase-like D5	10.0186	0.453235	0.725711	-0.231597	-2.33088	10.0806	-0.267921	-0.506556	-1.57985	-4.1468
AT1G02800	cellulase 2	4.97782	-0.0239195	0.0830882	-0.00888956	-0.0807041	8.01347	0.242823	0.596699	-0.092941	-1.8183
AT1G02900	rapid alkalinization factor 1	12.6986	-0.351151	-1.28827	-2.09207	-2.73205	8.53548	-0.0798112	-0.816032	-0.373526	-1.8538	down
AT1G02920	glutathione S-transferase 7	11.2163	1.50977	0.30049	-0.944511	-0.783789	11.0527	-1.31229	-3.02132	-4.96548	-4.56699	down
AT1G02930	glutathione S-transferase 6	11.068	0.805878	-0.208367	-1.58679	-1.6212	11.22	-0.862535	-1.76588	-2.32319	-2.67902
AT1G02970	WEE1 kinase homolog	6.88669	-0.418469	-0.282562	-0.22611	-1.00412	6.64349	-0.00215072	-0.71456	-1.11241	-1.43182
AT1G03010	Phototropic-responsive NPH3 family protein	8.10874	-0.0658682	0.0607792	-0.0840322	-0.781473	6.55742	-0.498759	0.113378	0.0749035	-1.22933
AT1G03055		5.11211	0.0366046	0.157736	-0.00529142	0.0600786	6.94461	-0.0794427	-0.255385	-0.627742	-1.01648
AT1G03130	photosystem I subunit D-2	5.37014	-0.0418513	0.235738	0.178607	0.565244	10.2631	-0.326071	-1.12359	-2.43549	-2.42042
AT1G03160	FZO-like	8.05469	-0.0732069	0.150581	0.100007	0.035557	11.2366	-0.00520032	-0.320996	-0.907006	-1.97824
AT1G03210	Phenazine biosynthesis PhzC/PhzF protein	11.3423	-0.308414	-0.682387	-1.3641	-1.74457	9.74502	0.101475	-0.860231	-1.30106	-0.97282	down
AT1G03230	Eukaryotic aspartyl protease family protein	9.96542	0.0340912	-0.178163	-1.43004	-2.26149	9.25069	-0.439269	-1.35873	-2.30767	-2.06983	down
AT1G03270	CBS domain-containing protein with a domain of unknown function (DUF21)	6.80186	-0.0229287	0.327078	0.110171	0.166463	7.31829	-0.195367	-0.305663	-0.399846	-1.34388
AT1G03300	DOMAIN OF UNKNOWN FUNCTION 724 1	6.15903	0.0300785	0.339981	-0.197455	-0.361096	7.40828	0.23911	0.234208	-0.372768	-1.09642	down
AT1G03310	debranching enzyme 1	8.33641	0.338022	0.649509	0.494216	0.407862	11.6823	0.0532245	-0.222648	-1.05129	-1.79948
AT1G03400	2-oxoglutarate (2OG) and Fe(II)-dependent oxygenase superfamily protein	5.75425	0.347662	0.0114691	-0.705236	-0.55998	8.8166	0.0720003	-0.711588	-1.4196	-1.8316	down
AT1G03420	transposable element gene	10.6948	0.0494806	-0.111606	-0.858758	-1.9717	10.2668	0.0509413	-0.964222	-1.45391	-2.55183
AT1G03440	Leucine-rich repeat (LRR) family protein	7.69413	0.043018	-0.138981	-0.49027	-0.927572	9.2232	0.312786	-0.127519	-1.01028	-1.28653
AT1G03475	Coproporphyrinogen III oxidase	9.56079	0.118462	0.205992	0.220178	0.30244	12.4971	-0.0589909	-0.485377	-1.1039	-1.95677	down
AT1G03600	photosystem II family protein	7.06018	0.491678	0.872766	1.16878	2.00047	12.9889	0.150236	-0.370374	-0.787553	-1.1904	down
AT1G03630	protochlorophyllide oxidoreductase C	7.24351	0.585154	0.397637	-0.282219	-0.557765	14.5639	-0.149173	-0.537485	-1.16196	-3.20198	down
AT1G03660	Ankyrin-repeat containing protein	8.02001	1.27561	-0.668733	-1.53228	-1.58056	6.73148	-0.167477	-0.425948	-0.919066	-1.65496
AT1G03680	thioredoxin M-type 1	8.9582	0.447024	0.654541	0.0416404	-0.468601	14.3546	0.272182	-0.243073	-0.645111	-2.01055
AT1G03740	Protein kinase superfamily protein	11.1374	-0.348086	-1.15939	-1.34847	-0.719955	11.0706	-0.102324	-0.125593	-1.11456	0.382533	down
AT1G03743	snoRNA	9.31514	-0.172978	-0.413188	0.0419595	-0.538032	9.93894	-0.335828	-0.9462	-1.9287	-2.53424
AT1G03746	snoRNA	9.20247	-0.234327	-0.356815	0.267252	-0.205419	8.82189	-0.558705	-1.23677	-1.76922	-1.84246
AT1G03780	targeting protein for XKLP2	6.10522	0.106882	0.211159	-0.372279	-0.77422	6.08833	-0.138654	-0.381049	-0.653729	-1.07582	down
AT1G03820		11.7003	-0.0840086	-0.352386	-1.98753	-4.65967	9.77178	0.398556	1.5393	0.843606	-2.81314
AT1G03850	Glutaredoxin family protein	11.7992	-0.119393	-1.5456	-2.02944	-1.77423	9.42151	-0.444191	-1.5099	-2.23456	-2.09464	down
AT1G03870	FASCICLIN-like arabinoogalactan 9	14.4341	0.306269	-0.204944	-2.013	-5.33004	12.9519	-0.186917	-0.229705	-3.28811	-7.12408	down	hit
AT1G04020	breast cancer associated RING 1	8.07623	-0.271681	0.0111018	-0.355783	-1.4185	7.8861	-0.161233	-0.696056	-1.15585	-2.47239
AT1G04040	HAD superfamily, subfamily IIIB acid phosphatase	13.0722	-0.402729	-1.0461	-1.8042	-2.59328	11.8618	-0.826797	-2.06939	-3.54289	-4.87881	down
AT1G04110	Subtilase family protein	4.73539	0.149963	0.22313	0.161574	0.212907	8.61859	-0.0612115	-1.00384	-2.27076	-3.25781	down
AT1G04250	AUX/IAA transcriptional regulator family protein	12.9001	-0.242594	-0.618799	-0.922212	-2.26898	10.588	-0.226413	-0.815857	-0.800611	-2.36618	down
AT1G04290	Thioesterase superfamily protein	10.8891	-0.123519	-0.398512	-0.650566	-0.957943	12.1377	-0.34283	-0.630544	-0.912976	-1.30921
AT1G04340	HR-like lesion-inducing protein-related	11.3371	0.179509	0.0778207	-0.729578	-1.6013	10.4949	-0.27946	-0.531379	-0.83555	-1.00405
AT1G04420	NAD(P)-linked oxidoreductase superfamily protein	7.81944	-0.0969344	0.209255	0.283046	0.35612	12.4262	-0.261132	-0.687732	-0.642147	-1.46883	down
AT1G04425	other RNA	8.84436	-0.704612	-0.838651	-1.12976	-2.02901	8.17563	-0.212876	-0.3049	-1.3806	-2.50388
AT1G04430	S-adenosyl-L-methionine-dependent methyltransferases superfamily protein	10.9473	-0.994968	-1.21736	-1.9277	-2.58907	10.2652	0.147371	-0.068159	-1.04944	-2.64174	down
AT1G04457		6.39745	-0.155763	-0.291186	0.422153	0.0126475	9.34914	0.55207	-0.303102	-0.64741	-1.04219
AT1G04520	plasmodesmata-located protein 2	8.68754	-0.32713	-0.196585	-0.657161	-2.0138	8.17283	-0.368957	-0.808351	-1.81305	-3.09318	down
AT1G04530	Tetratricopeptide repeat (TPR)-like superfamily protein	9.02384	-0.453399	-0.686635	-0.363862	-0.111461	9.72037	-0.101086	-0.640487	-1.13731	-1.49255
AT1G04640	lipoyltransferase 2	9.23977	-0.595245	-0.701408	-0.47577	-0.00267967	11.9173	-0.144596	-0.467514	-0.910519	-2.06077
AT1G04660	glycine-rich protein	6.17373	0.261691	0.163217	-1.34173	-1.48242	7.90903	0.57831	1.05489	-0.083276	-1.4606	down
AT1G04680	Pectin lyase-like superfamily protein	8.9033	0.1496	0.363667	-0.80615	-2.27108	8.99084	-0.0128811	0.0392888	-0.700219	-3.22732
AT1G04730	P-loop containing nucleoside triphosphate hydrolases superfamily protein	7.07486	-0.492496	-0.147599	-0.493573	-0.45119	6.82815	-0.0265149	-0.393984	-0.8098	-1.35835
AT1G04760	vesicle-associated membrane protein 726	7.50086	0.12864	-0.0602991	-0.916884	-1.88071	7.95999	-0.18218	-0.468359	-0.892673	-1.85885
AT1G04770	Tetratricopeptide repeat (TPR)-like superfamily protein	10.1379	0.490088	0.756177	1.24699	0.0957955	10.5207	0.283218	1.19341	0.561785	-1.38518
AT1G04800	glycine-rich protein	5.1267	0.0940295	0.0735562	0.192116	-0.0447837	12.8357	0.288201	-0.967461	-2.55691	-6.30554	down
AT1G04820	tubulin alpha-4 chain	12.5565	0.0808901	0.274514	-0.393685	-1.6202	11.6674	-0.0838354	-0.252018	-0.524813	-2.33132
AT1G04940	translocon at the inner envelope membrane of chloroplasts 20	7.96192	0.142646	0.256959	0.542039	1.02003	9.89425	-0.300511	-0.579885	-0.813999	-1.38142
AT1G05010	ethylene-forming enzyme	7.32237	-0.101242	-0.372897	-0.064936	0.250915	9.46415	-0.455431	-0.646243	-2.38801	-1.68325	down
AT1G05020	ENTH/ANTH/VHS superfamily protein	5.6868	0.632896	0.0787654	-0.223709	-0.35185	6.91624	-0.190938	-0.246212	-1.13405	-0.45964
AT1G05135		11.2699	-1.87831	-2.45369	-3.41811	-5.04932	13.4332	-0.409051	-0.880048	-3.00065	-4.85373
AT1G05150	Calcium-binding tetratricopeptide family protein	9.12712	-0.157668	-0.224216	-0.374554	-0.693829	8.9808	-0.0334237	-0.251531	-0.753147	-1.31547	down
AT1G05190	Ribosomal protein L6 family	8.74218	-0.330644	-0.534142	-1.15976	-1.0736	13.5862	-0.36399	-0.702016	-1.1387	-2.43835
AT1G05200	glutamate receptor 3.4	7.44612	-0.0890088	-0.348655	-1.09446	-1.86612	9.16526	-0.0894938	-0.0249093	-0.738881	-2.13771	down
AT1G05210	Transmembrane protein 97, predicted	9.60167	0.314017	0.175679	-0.372044	-1.4265	8.78109	-0.358074	-0.999965	-1.68481	-3.06037
AT1G05300	zinc transporter 5 precursor	10.0098	-0.089172	-0.737779	-2.98892	-3.39847	9.53961	0.686999	1.07471	-0.883272	-1.83063
AT1G05310	Pectin lyase-like superfamily protein	8.08587	0.469003	0.487612	0.045722	-0.79443	7.93543	0.457672	0.847756	0.0801031	-1.01183	down
AT1G05385	photosystem II 11 kDa protein-related	6.93466	-0.159547	-0.0914654	-0.190275	-0.356227	9.7979	-0.0349032	-0.487524	-1.36976	-2.29175
AT1G05440	C-8 sterol isomerases	5.84312	-0.16239	0.214725	-0.139654	-0.50212	5.98639	0.0198178	-0.334728	-0.50593	-1.16165
AT1G05460	P-loop containing nucleoside triphosphate hydrolases superfamily protein	7.54961	0.160348	0.591128	0.025787	0.0964357	8.15379	-0.108762	-0.126533	-0.221505	-1.72309
AT1G05470	DNAse I-like superfamily protein	8.6373	-0.18994	-0.111992	-0.655688	-1.2945	7.83801	-0.0881206	0.114328	-0.122895	-1.37975	down
AT1G05540	Protein of unknown function (DUF295)	5.89594	-0.18293	-0.537718	-1.06053	-0.659723	8.48613	-0.0538098	-0.460004	-0.873952	-2.27951
AT1G05560	UDP-glucosyltransferase 75B1	8.95299	1.37843	-0.519505	-1.26937	-0.916696	11.7868	-0.448545	-1.42862	-0.374055	0.223753
AT1G05575		10.5125	-1.04441	-2.67175	-3.83843	-3.33374	10.5772	-1.35185	0.166783	-2.52935	-1.49011
AT1G05590	beta-hexosaminidase 2	9.18866	0.400637	0.333728	-0.356344	-1.99195	9.369	0.000347145	-0.46388	-1.13394	-2.83435	down	hit
AT1G05630	Endonuclease/exonuclease/phosphatase family protein	8.19819	0.0284699	0.11568	0.146272	0.155394	9.36539	0.252882	-0.18695	-0.897676	-1.45667	down
AT1G05640	Ankyrin repeat family protein	7.26447	0.1403	0.298387	0.0128718	-0.0828384	7.23825	0.11439	0.00744896	0.0238814	-1.3431
AT1G05675	UDP-Glycosyltransferase superfamily protein	5.40937	0.869645	-0.224779	-0.534323	0.0521293	7.84094	-1.27216	-0.93063	-2.28829	-2.23215
AT1G05680	Uridine diphosphate glycosyltransferase 74E2	9.22285	1.76346	1.19812	1.8902	3.0542	9.37655	-0.296442	-1.198	-0.029126	1.56202
AT1G05805	basic helix-loop-helix (bHLH) DNA-binding superfamily protein	9.94877	-0.144495	-0.957997	-2.04974	-3.00931	10.1252	0.245813	0.183072	-1.09561	-2.12941
AT1G05810	RAB GTPase homolog A5E	10.4393	-0.214312	-0.983738	-1.75356	-2.73992	9.95906	-0.177461	-0.832206	-1.75147	-2.18374
AT1G05835	PHD finger protein	7.60483	0.10984	0.271698	0.139419	-0.11194	9.81913	0.397798	0.334252	-0.314497	-1.21618
AT1G05850	Chitinase family protein	14.7738	0.193199	-0.0364957	-0.904299	-1.82538	15.5603	0.20591	-0.130934	-0.10076	-1.54716	down
AT1G05950		6.99609	-0.0474672	0.137685	-0.275954	-1.00714	7.47796	-0.084294	-0.18095	-0.231491	-1.05072
AT1G06000	UDP-Glycosyltransferase superfamily protein	8.74521	0.386208	0.294235	-0.237985	-0.672774	9.23267	-0.318778	-0.520217	-1.21119	-2.82871
AT1G06002		6.23345	-0.0633824	-0.239351	-0.538082	-0.186921	7.57598	-0.172207	-0.000326527	-0.425657	-1.05051
AT1G06080	delta 9 desaturase 1	9.25439	0.720189	1.09357	1.50593	0.0794988	10.2374	-0.129711	-0.380046	-2.08124	-3.86407
AT1G06100	Fatty acid desaturase family protein	7.3703	0.265395	0.219489	0.382276	1.12112	7.44645	-0.0555882	-1.36397	-1.43543	-0.808893	down
AT1G06160	octadecanoid-responsive Arabidopsis AP2/ERF 59	10.7643	-1.63327	-3.13297	-4.58823	-4.51478	9.60104	-1.52035	-0.676594	-2.75078	-4.03834
AT1G06240	Protein of unknown function DUF455	8.08481	-0.25979	0.0936157	0.160517	0.461978	9.40064	0.00655718	-0.249774	-0.757513	-1.58843	down
AT1G06360	Fatty acid desaturase family protein	4.79172	0.0825658	0.0529318	0.160145	0.0975862	11.2039	-0.16796	-1.12709	-2.59557	-3.76972	down
AT1G06420		6.95127	-0.0711326	0.112225	0.0703184	-0.499231	7.22914	0.284644	0.405311	0.34412	-1.25653
AT1G06475		9.92647	0.380057	0.142194	-0.287192	-0.561107	9.29035	0.245875	0.170902	-1.09736	-0.939043
AT1G06620	2-oxoglutarate (2OG) and Fe(II)-dependent oxygenase superfamily protein	10.6811	-0.0929627	-0.199283	-0.433941	-0.641081	7.38299	-0.445354	-0.221915	-1.10822	-1.76418
AT1G06640	2-oxoglutarate (2OG) and Fe(II)-dependent oxygenase superfamily protein	13.8533	-0.0472104	-0.156932	-0.459761	-1.29584	11.7625	0.346492	0.355326	-0.505583	-2.04497
AT1G06680	photosystem II subunit P-1	10.6437	0.432873	0.488268	-0.61098	-0.834302	16.9495	-0.0894368	-0.295256	-1.17461	-2.7449	down
AT1G06760	winged-helix DNA-binding transcription factor family protein	12.8008	0.0293792	-0.0560124	-0.239842	-1.141	12.4887	0.189161	0.127071	0.0564235	-1.29812
AT1G06830	Glutaredoxin family protein	8.77434	-1.62767	-2.81775	-3.32967	-3.7328	10.0347	-0.889704	-1.62752	-3.74184	-4.98099	down
AT1G06850	basic leucine-zipper 52	9.35288	0.113439	0.237042	0.129934	0.0167232	9.21665	-0.0728226	-0.0927569	-0.904248	-1.97487
AT1G06960	RNA-binding (RRM/RBD/RNP motifs) family protein	10.3837	-0.350958	-0.381654	-0.637061	-0.863116	10.566	-0.0172628	-0.130215	-0.296906	-1.37416	down
AT1G06980		7.58745	-0.3678	-0.372687	-0.0867796	-0.725171	7.50047	-0.150994	-0.309454	-0.87366	-1.96326
AT1G07000	exocyst subunit exo70 family protein B2	9.50409	-0.0887849	-1.22857	-1.36007	-1.05298	9.61298	-0.0712531	-0.0248252	-2.27793	-1.23616
AT1G07050	CCT motif family protein	5.87678	-0.226045	-0.164151	-0.486321	-0.359919	12.1543	-0.221433	-0.136223	-2.15502	-3.43609	down
AT1G07070	Ribosomal protein L35Ae family protein	12.1556	-0.482044	-0.451309	-0.756224	-1.94167	11.0171	-0.664183	-0.762726	-1.07779	-2.3974
AT1G07090	Protein of unknown function (DUF640)	7.46671	0.318766	-0.0020458	-0.393985	-1.45862	6.62228	-0.0724954	-0.00895778	-0.42946	-1.38449
AT1G07135	glycine-rich protein	13.1436	-1.73707	-2.45333	-4.09585	-3.02107	14.625	-0.130209	0.866238	-1.02033	-1.11936	down
AT1G07270	Cell division control, Cdc6	5.76147	-0.0486371	0.158784	0.0793765	-0.373316	6.20138	-0.154226	-0.589851	0.425193	-1.03215	down
AT1G07280	Tetratricopeptide repeat (TPR)-like superfamily protein	6.21107	0.034668	0.578869	0.922621	1.55907	10.8034	-0.123846	-0.415112	-1.35623	-1.15376
AT1G07320	ribosomal protein L4	10.2949	-0.207952	-0.522702	-1.19002	-1.76689	14.3813	-0.148851	-0.742624	-1.29839	-3.29779	down
AT1G07370	proliferating cellular nuclear antigen 1	9.89256	0.0320994	0.10213	-0.525915	-1.85941	9.60878	-0.596899	-1.28062	-2.12007	-3.22579	down
AT1G07490	ROTUNDIFOLIA like 3	6.50642	-0.107598	-0.2181	-0.687427	-0.5477	8.25753	-0.189605	-0.149567	0.0291398	-2.15212
AT1G07790	Histone superfamily protein	11.2135	0.00104999	0.0457654	-0.381875	-1.30896	11.1269	0.00976807	-0.359814	-0.683066	-1.40121
AT1G07880	Protein kinase superfamily protein	8.06787	-0.142682	-0.319069	-1.6416	-2.39865	7.65886	-0.0438631	-0.295474	-0.961073	-2.35503	down
AT1G08050	Zinc finger (C3HC4-type RING finger) family protein	9.75191	1.17916	0.336543	-0.0206973	0.418897	8.44324	0.256143	-0.682195	-1.22103	-0.988142
AT1G08090	nitrate transporter 2:1	12.5967	-0.435321	-1.50391	-2.36364	-2.45465	6.3529	-0.840748	-0.821904	-1.11545	-1.18144
AT1G08160	Late embryogenesis abundant (LEA) hydroxyproline-rich glycoprotein family	10.3516	0.521046	0.941404	0.425934	-0.682016	8.56457	-0.268723	-0.370742	-0.293384	-1.23636	down
AT1G08165		6.10916	0.102529	-0.498306	-1.2074	-1.3102	7.71235	-0.0192856	-0.35668	-1.17779	-1.92494
AT1G08260	DNA polymerase epsilon catalytic subunit	8.53039	-0.380238	-0.0794984	-0.305242	-0.356252	7.99585	0.00607458	-0.0814549	-0.434203	-1.27814	down
AT1G08280	Glycosyltransferase family 29 (sialyltransferase) family protein	8.13069	0.274382	0.391262	-0.109487	-0.953992	7.83421	-0.0803141	-0.155013	-0.433636	-1.49369	down
AT1G08360	Ribosomal protein L1p/L10e family	16.1287	-0.426751	-0.562156	-0.922316	-1.58313	14.847	-0.205911	-0.178859	0.0974645	-1.07199	down
AT1G08380	photosystem I subunit O	10.1881	0.510902	0.546982	-0.416557	-0.706702	17.0653	0.0876101	0.121597	-0.825445	-1.59074	down
AT1G08450	calreticulin 3	8.29642	0.175192	0.182507	-0.587007	-0.617848	9.39262	0.239372	-0.56654	-1.33834	-1.95576	down
AT1G08470	strictosidine synthase-like 3	10.0143	-0.165295	-0.144372	-0.33394	-0.827977	10.518	-0.00688715	-0.234404	-0.665336	-1.98165	down
AT1G08520	ALBINA 1	8.8143	-0.218808	-0.241704	-0.191497	0.183497	12.2197	-0.00962709	-0.290137	-0.65557	-1.44158	down
AT1G08540	RNApolymerase sigma subunit 2	7.06885	0.0260662	0.052305	-0.36942	-0.113257	10.3947	-0.235948	-0.703118	-1.1205	-1.72154
AT1G08560	syntaxin of plants 111	10.951	-0.0854185	-0.00512789	-0.772325	-2.63775	10.7783	-0.261082	-0.406516	-1.06798	-2.84113	down
AT1G08580		11.9054	-0.414343	-0.433801	-0.464465	-0.963592	11.0493	-0.256689	-0.0240989	-0.301792	-1.13475
AT1G08610	Pentatricopeptide repeat (PPR) superfamily protein	7.38616	-0.090864	0.0203571	0.0358701	0.0999049	8.58903	-0.372756	-0.223524	-0.488659	-1.39154
AT1G08660	MALE GAMETOPHYTE DEFECTIVE 2	9.35448	-0.359187	-0.489525	-1.0247	-0.883036	9.27945	-0.138206	-0.211497	-0.554164	-1.37438
AT1G08810	myb domain protein 60	5.13726	-0.227366	-0.322563	-0.282024	-0.30511	8.42139	-0.432597	-0.788165	-1.76059	-2.75205	down
AT1G08880	Histone superfamily protein	13.4794	0.131379	0.0998636	-0.284321	-0.716566	13.7287	-0.187423	-0.38304	-0.463971	-1.08648
AT1G08930	Major facilitator superfamily protein	13.0847	-0.193688	-1.27799	-1.69066	-1.54838	13.1525	-0.205603	0.518452	-2.62239	-2.60851	down
AT1G08960	cation exchanger 11	8.71219	0.0694824	0.292683	0.00833497	-0.00157445	8.85261	-0.091879	-0.310122	-0.54906	-1.06313
AT1G08980	amidase 1	8.44642	0.299101	0.277461	-0.038321	0.13616	11.9438	0.190292	0.279349	-0.503423	-1.32333
AT1G09160	Protein phosphatase 2C family protein	9.53455	-0.273975	-0.401423	-0.847842	-1.39985	9.7331	0.0803381	0.0239836	-0.86627	-1.96514
AT1G09200	Histone superfamily protein	13.0617	-0.0365579	-0.00361135	-0.525837	-2.29195	12.9479	-0.200605	-0.826804	-1.41197	-3.24107	down
AT1G09210	calreticulin 1b	8.95509	0.144405	0.238989	-0.233151	-1.98497	8.3338	-0.390117	-0.97833	-1.28496	-2.1952	down
AT1G09310	Protein of unknown function, DUF538	6.32001	2.1086	4.36087	4.52275	4.58675	15.7684	0.0917498	-0.0825314	0.112742	-1.47328
AT1G09340	chloroplast RNA binding	5.66306	0.144507	0.393798	-0.0915346	-0.00925241	11.0588	-0.0540066	-0.875561	-1.64448	-3.47878	down
AT1G09350	galactinol synthase 3	5.63378	0.084207	0.196539	-0.668496	-0.593983	6.73084	0.724696	-0.263446	-1.60224	-1.55518	down
AT1G09390	GDSL-like Lipase/Acylhydrolase superfamily protein	7.38234	0.362829	0.481755	-0.247125	-0.560487	8.25232	-0.0189303	-0.203493	-1.03734	-2.28719	down
AT1G09415	NIM1-interacting 3	7.22622	0.362853	0.116917	0.141889	0.211402	9.2928	-0.211448	-0.421142	-0.913595	-1.49088
AT1G09440	Protein kinase superfamily protein	7.68804	0.488566	1.03283	1.15848	1.50151	8.85957	-0.135603	-0.296669	0.210466	-1.48737	down
AT1G09450	Protein kinase superfamily protein	6.96116	-0.421172	-0.128743	-0.381308	-0.746935	6.75456	0.0286315	-0.136815	-0.518825	-1.2673
AT1G09470		6.85862	-0.592468	-0.44563	-0.659537	-1.23698	6.63527	0.239009	0.0837367	-0.167306	-1.0271
AT1G09486		15.7638	-0.34145	-0.494484	-0.812267	-0.941089	14.8108	-0.248791	-0.314178	-0.426308	-1.25559
AT1G09580	emp24/gp25L/p24 family/GOLD family protein	10.0164	0.161179	0.466604	0.0281382	-0.607374	9.54401	-0.377243	-0.563106	-0.655063	-1.3078
AT1G09590	Translation protein SH3-like family protein	15.4727	-0.548936	-0.60054	-1.06164	-2.00849	13.8292	-0.0891863	-0.100298	-0.0535483	-1.23999
AT1G09630	RAB GTPase 11C	11.4579	-0.0797804	-0.295775	-1.14207	-1.94778	10.7541	-0.289355	-0.744042	-1.06485	-2.14111	down
AT1G09660	RNA-binding KH domain-containing protein	9.4988	-0.226639	-0.325252	-1.44053	-1.99648	9.54449	-0.202771	-0.364866	-0.788052	-1.91927	down
AT1G09690	Translation protein SH3-like family protein	16.2768	-0.425494	-0.633088	-1.10764	-1.57806	15.0106	-0.22447	-0.119578	0.0160555	-1.06522
AT1G09750	Eukaryotic aspartyl protease family protein	11.4326	0.526078	0.387092	-2.82114	-5.57073	14.0056	-0.457889	-1.5461	-3.46917	-5.17556	down
AT1G09780	Phosphoglycerate mutase, 2,3-bisphosphoglycerate-independent	12.5762	-0.175336	-0.00409271	0.285091	0.0490306	10.784	-0.140822	-0.487583	-0.491966	-1.63139	down
AT1G09812		6.23922	0.369672	0.306961	-0.202611	-0.735801	6.76478	0.0863946	0.0361372	-0.345697	-1.42745
AT1G09830	Glycinamide ribonucleotide (GAR) synthetase	8.35503	0.107371	0.0597812	-0.960593	-1.43048	9.16376	-0.359228	-0.573895	-0.957529	-1.7225	down
AT1G09930	oligopeptide transporter 2	6.80106	0.334681	0.714075	0.76778	-0.0498231	8.19832	0.459169	0.412744	-0.424741	-1.73848	down
AT1G09932	Phosphoglycerate mutase family protein	10.3672	-0.0142265	-0.61518	-1.08345	-0.29233	7.58441	-0.633199	-0.920032	-1.90113	-2.23773
AT1G10020	Protein of unknown function (DUF1005)	10.0177	0.405973	0.0890729	-0.985729	-1.58813	10.5002	0.00350095	-0.492872	-2.15247	-3.9133
AT1G10030	homolog of yeast ergosterol28	11.2151	0.121248	0.0459367	-0.764231	-1.44915	9.67981	-0.521638	-0.866962	-1.09962	-2.15952	down
AT1G10060	branched-chain amino acid transaminase 1	5.08347	-0.0375151	-0.105191	-0.313044	-0.424663	7.87709	-0.151664	-0.246392	-0.82569	-1.54587	down
AT1G10130	endoplasmic reticulum-type calcium-transporting ATPase 3	9.92564	-0.226821	-0.0509605	-0.352076	-0.918036	8.97281	-0.101464	-0.0935235	-0.424364	-1.44312
AT1G10200	GATA type zinc finger transcription factor family protein	11.5776	0.0649907	-0.0333261	-0.702162	-0.761531	12.0145	0.0799591	0.00273009	-0.804838	-2.32636
AT1G10330	Tetratricopeptide repeat (TPR)-like superfamily protein	6.95568	0.45243	0.445263	-0.0382816	-0.636015	7.36579	0.0550876	-0.13392	-0.503093	-1.25772
AT1G10360	glutathione S-transferase TAU 18	7.72678	0.595363	0.943069	1.22889	1.23292	11.4382	-0.0583226	-0.327638	-0.713851	-1.37107	down
AT1G10470	response regulator 4	8.37148	-0.0558874	0.0875777	0.0163226	-0.0904388	7.63176	-0.324955	-1.02167	-1.4835	-1.39619
AT1G10522		7.57017	-0.234809	0.00660127	-0.246046	-0.220336	10.7686	-0.466206	-0.767038	-1.42204	-2.32573
AT1G10550	xyloglucan:xyloglucosyl transferase 33	9.31626	0.135009	-0.293852	-1.42609	-3.11134	6.40248	-0.0880038	-0.3304	-0.826211	-1.36886
AT1G10560	plant U-box 18	9.59491	-0.592589	-0.549495	-0.351302	-0.404661	9.12618	-0.3432	0.0270434	-0.873616	-1.28707	down
AT1G10585	basic helix-loop-helix (bHLH) DNA-binding superfamily protein	4.86729	-0.0132896	-0.183793	0.765144	0.630151	6.55881	-0.863676	-1.34812	-0.43693	-1.22568	down
AT1G10640	Pectin lyase-like superfamily protein	7.86785	1.40786	1.48849	-0.620799	-2.57844	9.94302	0.0881942	0.142525	-0.296866	-2.61056
AT1G10657	Plant protein 1589 of unknown function	5.49914	-0.180132	0.0411472	-0.37847	-0.652194	10.193	-0.411003	-0.279479	-0.779792	-2.3502	down
AT1G10760	Pyruvate phosphate dikinase, PEP/pyruvate binding domain	9.5811	0.118635	1.23694	1.53314	1.72279	13.2355	0.523926	0.726405	-0.130284	-1.6633	down
AT1G10780	F-box/RNI-like superfamily protein	8.44068	0.101999	0.187591	-0.515029	-1.09831	8.20521	-0.313663	-0.396777	-0.989335	-1.98777	down
AT1G10830	15-cis-zeta-carotene isomerase	7.43873	0.316435	0.390152	-0.102649	0.598374	10.1803	-0.364123	-1.11266	-1.29282	-0.00917451
AT1G10850	Leucine-rich repeat protein kinase family protein	8.28161	0.0914258	0.383543	0.0709578	-0.524113	8.12347	-0.019009	-0.0271428	-0.573457	-1.84939
AT1G10930	DNA helicase (RECQl4A)	8.0727	-0.218557	0.0679057	-0.235143	-0.0710752	9.21438	-0.275941	-0.633071	-0.855917	-1.16459	down
AT1G10960	ferredoxin 1	8.64147	0.557793	0.533093	-0.0828234	-0.215898	14.6713	-0.294597	-1.27038	-1.8943	-3.37049	down
AT1G10980	Lung seven transmembrane receptor family protein	5.09984	0.520069	0.065325	-0.355044	-0.0620539	6.58137	-0.0833659	-0.0318395	-0.563745	-1.46901	down
AT1G10990		7.81838	-0.419745	-1.44479	-1.84111	-1.98541	7.38924	-0.727747	-1.81498	-2.17908	-2.09891
AT1G11050	Protein kinase superfamily protein	9.36912	0.129931	-0.33745	-0.842666	-0.390168	9.35772	-0.334599	0.100985	-1.15112	-0.836323
AT1G11090	alpha/beta-Hydrolases superfamily protein	10.2267	0.254589	0.26769	-0.0796602	-0.52596	10.9164	0.049857	-0.262148	-0.475256	-1.22731	down
AT1G11112		5.26269	-0.0486476	0.116492	-0.340396	-0.434056	6.73464	-0.43725	-0.733793	-1.28288	-1.7912
AT1G11120		7.30437	0.0319944	-0.0574937	-1.0489	-0.797773	7.53389	-0.104118	0.0360548	-0.156385	-1.57204
AT1G11130	Leucine-rich repeat protein kinase family protein	8.94383	0.0718528	0.197302	-0.365353	-1.30905	8.99844	-0.0624167	9.84743e-05	-0.689377	-2.32107	down
AT1G11185	other RNA	13.5292	-0.818594	-1.60225	-1.85812	-2.63985	8.12534	-0.568158	-0.291872	-0.280965	-2.13961
AT1G11200	Protein of unknown function (DUF300)	9.81609	0.187121	0.0899406	-0.226796	-0.343253	10.0736	-0.136403	-0.483648	-0.871052	-1.00279
AT1G11220	Protein of unknown function (DUF761)	7.30019	-0.18264	-0.305862	-0.431737	-1.17682	7.02365	0.275923	0.0909337	-0.730022	-1.53439	down
AT1G11260	sugar transporter 1	13.736	0.264203	-0.27519	-1.18388	-1.56661	13.9626	0.297212	0.733267	0.171662	-1.02977
AT1G11280	S-locus lectin protein kinase family protein	6.72296	-0.147003	-0.0541354	-0.214844	-0.843208	6.64806	-0.0828461	-0.0546158	-0.45672	-1.06331	down
AT1G11290	Pentatricopeptide repeat (PPR) superfamily protein	5.7726	-0.0918503	-0.107724	-0.54302	-0.323117	7.83114	-0.219331	-0.501803	-0.944009	-1.48415
AT1G11300	protein serine/threonine kinases;protein kinases;ATP binding;sugar binding;kinases;carbohydrate binding	5.7162	0.904237	0.0415607	-0.451191	-0.0634571	8.30625	-0.245261	-0.784335	-1.94808	-2.38629
AT1G11330	S-locus lectin protein kinase family protein	9.8374	-0.44675	-0.708737	-0.0401878	0.891242	10.6782	-0.0466741	-0.892831	-2.06094	-1.29641
AT1G11340	S-locus lectin protein kinase family protein	4.93725	-0.0358243	0.0959994	0.128402	0.788928	7.12722	-0.316266	-0.784828	-1.51899	-0.96856	down
AT1G11350	S-domain-1 13	6.1538	-0.304712	-0.158458	-0.108714	0.416659	10.092	-0.185858	-0.694196	-1.81516	-2.37943	down
AT1G11440		8.86509	-0.229939	-0.664212	-1.50547	-2.31402	10.2334	-0.207707	-0.261884	-1.08262	-2.76794
AT1G11450	nodulin MtN21 /EamA-like transporter family protein	10.198	-0.478162	-0.993893	-1.17932	-3.0113	7.79517	0.132991	-0.834414	-1.25134	-1.92586
AT1G11460	nodulin MtN21 /EamA-like transporter family protein	9.85638	-0.428385	-0.798083	-1.52763	-2.91887	7.60271	-0.442833	-1.01715	-1.31319	-1.72556	down
AT1G11530	C-terminal cysteine residue is changed to a serine 1	9.54296	-1.35798	-2.19094	-1.85535	-2.02203	12.5141	-0.425153	-0.385857	-0.74412	-1.60614	down
AT1G11545	xyloglucan endotransglucosylase/hydrolase 8	10.3988	0.176444	0.0542864	-1.22871	-2.68541	9.57079	-0.738917	-1.54573	-2.91097	-4.43327
AT1G11550	pre-tRNA	8.7501	0.421568	0.715856	1.4322	0.955352	7.75742	-0.31192	-0.851358	-1.1443	-0.411078
AT1G11600	cytochrome P450, family 77, subfamily B, polypeptide 1	6.85288	0.547025	1.29391	0.82989	0.0814965	9.93585	-0.0945268	-0.416992	-1.13283	-2.00855	down
AT1G11670	MATE efflux family protein	11.6413	-0.543367	-0.721094	-1.03417	-1.81161	8.32926	-0.474948	-0.337346	-1.14895	-2.12454	down
AT1G11680	CYTOCHROME P450 51G1	13.988	0.00293273	0.0149592	-0.689876	-1.70022	12.8256	0.0596392	0.062283	-0.228283	-1.61423
AT1G11730	Galactosyltransferase family protein	6.69077	-0.440114	-0.463848	-0.806315	-1.07156	6.77355	0.147565	0.144299	-0.262872	-1.19822	down
AT1G11820	O-Glycosyl hydrolases family 17 protein	8.84589	-0.507701	-0.489902	-1.25637	-0.763203	9.96439	-0.174022	-0.656107	-1.46639	-0.845276
AT1G11850		4.90235	-0.0372686	0.261108	-0.0981007	-0.218516	11.6414	0.254929	-0.223893	-1.03265	-4.83285
AT1G11860	Glycine cleavage T-protein family	12.4935	-0.143919	-0.2329	-0.872716	-1.746	14.9803	-0.0739312	-0.623396	-1.46647	-4.05383
AT1G12020		7.1433	-0.144875	-0.0342573	-0.0731173	0.308709	7.75967	-0.319376	-0.733573	-1.16636	-1.63091
AT1G12030	Protein of unknown function (DUF506)	5.55347	0.458224	0.634591	-0.103259	-0.264664	6.47847	0.233852	1.00997	0.927038	-1.12915
AT1G12090	extensin-like protein	14.6475	-1.17533	-1.54989	-2.88826	-3.45104	17.1625	-0.313301	-0.378254	-0.677378	-2.20296	down
AT1G12100	Bifunctional inhibitor/lipid-transfer protein/seed storage 2S albumin superfamily protein	5.70283	-0.544409	-0.450366	-0.657433	-0.721892	6.22818	-0.422574	-0.415174	-0.752767	-1.02327
AT1G12110	nitrate transporter 1.1	12.9705	-0.391378	-0.924741	-2.04274	-2.72826	10.0767	-0.356706	-0.835904	-1.99645	-2.6647
AT1G12240	Glycosyl hydrolases family 32 protein	11.9811	0.120737	-0.04629	-0.601561	-1.35476	12.3067	-0.0745784	0.258983	-0.216254	-1.38713
AT1G12244	Polynucleotidyl transferase, ribonuclease H-like superfamily protein	7.12675	-0.283509	-0.274797	-0.0443364	-0.288544	8.78608	-0.345395	-0.748639	-1.12394	-1.98469
AT1G12250	Pentapeptide repeat-containing protein	8.39931	-0.730675	-0.796113	-0.383335	-0.470367	12.815	-0.11978	-0.205022	-0.642684	-1.1539
AT1G12280	LRR and NB-ARC domains-containing disease resistance protein	7.36018	-0.1147	0.0083981	-0.0452476	-0.0426444	9.31212	0.037865	-0.0715929	-0.721377	-1.08728	down
AT1G12380		8.9997	0.560899	0.702718	-0.00464782	-1.40485	8.91615	0.340527	0.767086	0.487201	-1.82319
AT1G12430	armadillo repeat kinesin 3	7.68752	-0.333045	-0.0673879	-0.32517	-0.673128	7.82169	0.271381	0.280004	-0.0724236	-1.58389	down
AT1G12460	Leucine-rich repeat protein kinase family protein	8.1032	-0.291377	-0.184704	-0.737426	-1.29619	10.0243	0.0414957	-0.471628	-1.12628	-3.03144
AT1G12500	Nucleotide-sugar transporter family protein	9.82998	-0.256264	-0.137152	-1.00988	-1.66838	9.81993	0.202031	-0.167037	-1.32457	-2.59116	down
AT1G12550	D-isomer specific 2-hydroxyacid dehydrogenase family protein	7.47704	0.445078	0.253531	-0.399724	-1.34663	8.09457	0.121349	-0.173303	-0.575626	-1.27425
AT1G12610	Integrase-type DNA-binding superfamily protein	7.41857	-1.7961	-1.64347	-2.30649	-2.41115	8.59555	-2.76301	-0.701745	-2.48913	-1.95866	down
AT1G12850	Phosphoglycerate mutase family protein	11.1794	-0.24788	-0.439411	-0.820941	-1.49455	10.7609	0.0573073	-0.387146	-0.621947	-1.02445
AT1G12860	basic helix-loop-helix (bHLH) DNA-binding superfamily protein	5.9705	-0.333533	0.3817	0.37216	-0.0545607	9.59348	-0.0980007	-0.369665	-0.759138	-1.44567
AT1G12900	glyceraldehyde 3-phosphate dehydrogenase A subunit 2	5.90613	0.21688	0.0194199	-0.708918	-0.424894	12.6365	-0.223812	-1.14076	-2.1042	-3.20542
AT1G13100	cytochrome P450, family 71, subfamily B, polypeptide 29	8.68108	-0.107798	-1.42551	-2.10496	-1.88963	9.29942	-0.321596	-0.831083	-2.06452	-2.13037	down
AT1G13110	cytochrome P450, family 71 subfamily B, polypeptide 7	10.9268	-1.28433	-3.286	-4.14714	-4.09018	12.1544	-0.33684	-0.631433	-3.08866	-3.17977	down
AT1G13145		8.09253	-0.285318	-0.142801	0.389558	0.766405	8.95342	-0.295126	-0.534611	-0.882174	-1.74283
AT1G13210	autoinhibited Ca2+/ATPase II	10.119	0.294716	-0.209478	-1.06697	-1.47244	10.5706	0.31851	0.272208	-2.10417	-1.92412
AT1G13250	galacturonosyltransferase-like 3	9.74203	0.688484	0.758155	-0.523907	-1.03109	11.0837	0.122347	-0.234377	-1.02216	-3.44526	down
AT1G13260	related to ABI3/VP1 1	8.96053	-1.21275	-1.98672	-3.20051	-2.78621	9.23403	-0.13202	0.0186721	-2.96926	-4.21242
AT1G13270	methionine aminopeptidase 1B	7.17281	-0.0191233	0.104987	0.0483108	0.27734	10.9579	-0.349222	-0.508275	-1.00215	-0.998489
AT1G13380	Protein of unknown function (DUF1218)	10.7842	-0.16857	-0.0604054	-0.28272	-0.944622	10.3479	0.301658	0.321504	0.176108	-1.18815
AT1G13420	sulfotransferase 4B	11.8847	0.439099	0.0773594	-0.761422	-3.46917	6.10378	-0.502735	-1.08271	-1.42812	-1.42527	down
AT1G13430	sulfotransferase 4C	7.42381	-0.0124474	0.275566	-0.0857119	-0.885509	6.06076	-0.0337563	-0.0159739	-0.229609	-1.00724
AT1G13470	Protein of unknown function (DUF1262)	4.93158	-0.257017	-0.00393311	-0.196159	-0.0962523	9.60257	0.282361	-0.371762	-2.94205	-2.60688	down
AT1G13520	Protein of unknown function (DUF1262)	9.99686	1.54977	-0.428834	-0.386708	0.0123854	7.50659	-0.494559	-1.11455	-2.15769	-1.0121
AT1G13750	Purple acid phosphatases superfamily protein	9.30037	0.23568	0.0316014	-0.643553	-1.41283	10.013	0.196128	-0.600254	-1.61381	-3.00383
AT1G13790	XH/XS domain-containing protein	5.39577	-0.24807	-0.132675	-0.230821	-0.396792	7.91174	-0.245069	-0.132541	-0.560514	-1.77791
AT1G13820	alpha/beta-Hydrolases superfamily protein	7.24467	-0.215592	0.163887	0.966572	1.14956	11.6995	-0.3054	-0.888199	-1.09509	-1.36193	down	hit
AT1G14030	Rubisco methyltransferase family protein	6.41522	-0.322916	0.08864	0.262905	0.360516	10.073	-0.173387	-0.316745	-0.790956	-1.87134	down
AT1G14120	2-oxoglutarate (2OG) and Fe(II)-dependent oxygenase superfamily protein	9.58119	0.16034	-0.201936	-0.373787	-2.25493	6.18823	-0.0376325	-0.83091	-0.844635	-1.31581	down
AT1G14150	PsbQ-like 2	5.41513	-0.00223491	0.299691	-0.286992	-0.0598146	12.7981	-0.00141634	-0.52287	-1.11037	-2.1862	down
AT1G14180	RING/U-box superfamily protein	7.8658	-0.192049	-0.117694	-0.165329	-0.865161	8.46586	-0.249569	-0.305826	-0.937742	-2.55127	down
AT1G14190	Glucose-methanol-choline (GMC) oxidoreductase family protein	8.31335	0.635696	0.615293	-0.546586	-1.78147	7.31088	0.0255594	-0.324571	-0.628762	-1.99692	down
AT1G14200	RING/U-box superfamily protein	10.0388	0.266053	0.0648466	0.895994	1.36297	10.6153	-0.155203	-1.03728	-0.584943	0.405597	down
AT1G14210	Ribonuclease T2 family protein	12.3238	-0.760939	-1.34168	-2.04462	-3.22551	9.72126	-0.556608	-0.962454	-1.2612	-2.42259
AT1G14240	GDA1/CD39 nucleoside phosphatase family protein	10.9065	1.26549	1.71785	1.80038	0.796856	6.82681	0.557497	-0.374616	-0.134985	-1.07191	down
AT1G14250	GDA1/CD39 nucleoside phosphatase family protein	4.86063	0.178355	0.09591	0.331615	0.0823256	11.6675	0.312492	-0.42932	-2.19571	-5.71748	down
AT1G14270	CAAX amino terminal protease family protein	5.15311	-0.181262	-0.0351038	0.155932	0.0744563	7.48831	-0.272947	-0.740858	-0.935531	-1.17789
AT1G14280	phytochrome kinase substrate 2	7.00333	0.0762476	-0.258974	-1.00655	-1.74305	10.4538	0.17459	0.664936	-0.379859	-2.3155	down
AT1G14290	sphingoid base hydroxylase 2	8.9681	0.294558	0.188397	-0.415695	-1.22123	9.20471	-0.207621	-0.513596	-0.877818	-1.93708	down
AT1G14310	Haloacid dehalogenase-like hydrolase (HAD) superfamily protein	8.7702	-0.335363	-0.337456	-0.350745	-0.0571551	9.61526	-0.308769	-0.498608	-0.953297	-1.18736	down
AT1G14345	NAD(P)-linked oxidoreductase superfamily protein	5.16707	-0.267994	-0.142548	-0.0103078	-0.172265	9.38767	-0.304104	-1.57476	-2.67983	-3.54438
AT1G14350	Duplicated homeodomain-like superfamily protein	7.052	0.0163901	0.291117	0.414413	0.0997732	7.82078	-0.0683793	-0.00475263	-0.263392	-1.58459
AT1G14360	UDP-galactose transporter 3	10.6344	-0.113508	-0.193322	-0.702925	-1.32747	10.4831	-0.364889	-0.855626	-0.84989	-1.38816
AT1G14370	protein kinase 2A	10.2448	-0.335184	-1.40953	-1.89093	-2.21979	9.88498	0.22029	0.546913	-1.42561	-0.844442	down
AT1G14380	IQ-domain 28	8.26183	-0.109059	0.49907	0.896542	0.645528	8.551	-0.339678	-0.451271	0.0110722	-1.33225	down
AT1G14410	ssDNA-binding transcriptional regulator	8.51796	-0.0853923	0.111074	0.146927	-0.0109997	10.1306	-0.301644	-0.790433	-0.935808	-1.88441	down
AT1G14430	glyoxal oxidase-related protein	5.79443	-0.127884	-0.193285	-0.133705	0.0329943	8.98757	-0.405928	-1.21717	-1.6901	-2.50113	down
AT1G14440	homeobox protein 31	5.16299	0.125028	0.0227874	0.285396	0.0290465	8.83299	-0.0370227	-0.153022	-0.931166	-1.86857	down
AT1G14460	AAA-type ATPase family protein	8.78933	-0.389476	-0.637692	-0.95158	-1.13977	9.45682	-0.0660442	-0.279635	-1.08857	-2.43756
AT1G14540	Peroxidase superfamily protein	8.40165	-0.592675	-2.37326	-3.59439	-3.41858	6.10566	-1.04057	-0.509072	-1.10761	-1.17277	down
AT1G14580	C2H2-like zinc finger protein	8.26144	-0.0293505	-0.667835	-2.09995	-1.94278	10.1275	0.274574	-0.0585971	-1.18566	-1.61775
AT1G14630		8.74293	-0.00284885	0.215333	-0.49779	-2.31264	7.81125	-0.165801	-0.174937	-0.19187	-1.81925
AT1G14700	purple acid phosphatase 3	5.6466	-0.118397	0.0969554	-0.243119	0.0350678	8.13576	-0.273246	-0.527072	-1.16641	-2.1748
AT1G14810	semialdehyde dehydrogenase family protein	8.67426	-0.28707	-0.107345	-0.344424	0.0927319	8.47751	-0.870554	-1.15253	-1.70185	-0.983087
AT1G14870	PLANT CADMIUM RESISTANCE 2	13.6367	0.169759	-1.37699	-1.82573	-1.39089	10.4328	0.0965324	-1.03538	-1.70474	-0.834748	down
AT1G14880	PLANT CADMIUM RESISTANCE 1	4.35894	0.151554	0.0919363	0.37818	0.236199	7.15707	0.234236	-1.47419	-2.35633	-2.50367	down
AT1G14900	high mobility group A	13.1959	-0.20862	-0.166943	-0.482706	-1.30887	11.8127	-0.0259094	0.15013	0.301904	-1.24357	down
AT1G14920	GRAS family transcription factor family protein	9.61279	-0.073609	0.0517148	0.472962	0.0246238	10.3263	0.306741	0.0367858	-0.554224	-2.12954		hit
AT1G14930	Polyketide cyclase/dehydrase and lipid transport superfamily protein	6.28652	-0.174028	-0.233325	-0.437225	0.924828	6.07445	-0.524727	-1.16191	-1.26898	-0.788501
AT1G15000	serine carboxypeptidase-like 50	10.031	0.122891	-0.0459341	-0.757672	-1.22899	10.6821	-0.365052	-0.375485	-1.43832	-3.3645
AT1G15010		10.6413	-1.06205	-1.58524	-1.71247	-1.04454	11.6151	-1.56262	0.605249	-0.429552	0.27462
AT1G15080	lipid phosphate phosphatase 2	7.83634	0.321036	0.474106	0.0858858	-0.650188	8.47556	-0.33001	-0.601247	-0.619612	-1.20899	down
AT1G15125	S-adenosyl-L-methionine-dependent methyltransferases superfamily protein	6.63652	-0.359945	-0.782423	-0.93492	-0.943848	8.54025	-1.66846	-2.3278	-3.1377	-2.94284	down
AT1G15140	FAD/NAD(P)-binding oxidoreductase	9.39978	0.00612779	-0.253407	-0.725714	-0.908144	11.7289	-0.0551197	-0.778687	-1.18008	-1.80391	down
AT1G15150	MATE efflux family protein	5.77727	-0.429322	-0.410597	-0.833487	-0.625067	6.58385	-0.188408	-0.0625713	-0.687631	-1.22058	down
AT1G15210	pleiotropic drug resistance 7	12.0119	-0.241716	-0.495559	-1.79267	-3.6426	6.23991	-0.272445	-0.878719	-0.982104	-1.73237	down
AT1G15260		6.05002	1.21398	2.15639	2.37969	1.59091	11.8065	0.212082	-0.23422	-0.52101	-2.31301
AT1G15390	peptide deformylase 1A	10.0944	-0.549889	-0.234474	-0.273708	-0.480829	10.7449	-0.4533	-0.831143	-1.25022	-1.43625
AT1G15410	aspartate-glutamate racemase family	9.15965	-0.382463	-0.377379	-0.261092	-0.350596	9.56841	-0.230142	-0.0648623	-0.0252501	-1.41386	down
AT1G15520	pleiotropic drug resistance 12	6.85247	0.882465	-0.261444	-1.57269	-1.09028	8.45427	-0.495558	-2.79184	-2.63779	-3.16348
AT1G15570	CYCLIN A2;3	8.39251	-0.264487	-0.240326	-0.466684	-0.990608	8.07708	-0.20622	-0.318336	-0.616663	-2.28525	down
AT1G15760	Sterile alpha motif (SAM) domain-containing protein	7.5133	-0.213062	-0.280689	-1.3212	-1.53926	6.05017	0.171837	0.535565	0.244143	-1.00853
AT1G15820	light harvesting complex photosystem II subunit 6	5.64677	0.404989	0.289833	0.0483341	-0.281681	11.9786	-0.0697955	-1.23474	-3.84118	-6.03242	down
AT1G15980	NDH-dependent cyclic electron flow 1	4.73803	0.134388	0.155892	0.162678	0.298131	11.7275	-0.183232	-0.950138	-1.69926	-2.60173	down
AT1G16000		12.0433	-0.0633082	0.0608074	-0.408825	-0.399066	11.4927	-0.330891	-0.738037	-1.12377	-1.22898
AT1G16060	ARIA-interacting double AP2 domain protein	9.76158	-0.310206	-0.38254	-0.925273	-1.34269	8.85693	-0.151767	-0.197508	-0.87187	-1.60544	down
AT1G16070	tubby like protein 8	8.54623	-0.895001	-1.36029	-2.22355	-3.08251	7.41466	0.0985499	0.00430463	-0.966472	-2.12026
AT1G16080		8.06421	-0.322854	-0.387445	-0.353413	-0.293581	11.461	-0.0203102	-0.388353	-0.974316	-1.92916
AT1G16110	wall associated kinase-like 6	7.06424	-0.426942	-1.23795	-1.43313	-0.723151	9.21163	-0.0968968	0.53601	-0.958814	-1.37952
AT1G16220	Protein phosphatase 2C family protein	7.07916	-0.27164	-0.422711	-0.816985	-0.992411	6.5239	0.0338908	-0.0501687	-0.527699	-1.32841
AT1G16260	Wall-associated kinase family protein	5.93085	0.461709	-0.081511	-0.816405	-0.741924	9.96317	0.0423743	-0.376465	-1.77968	-3.76043
AT1G16330	cyclin b3;1	8.21765	-0.246002	-0.2975	-1.09136	-2.2259	7.40944	-0.198453	-0.444942	-1.09698	-1.92076
AT1G16340	Aldolase superfamily protein	9.57808	-0.404045	-0.297041	-0.291247	-0.0727585	9.61286	-0.0473865	0.179439	-0.25276	-1.46412
AT1G16370	organic cation/carnitine transporter 6	9.85874	0.579817	0.142699	-0.680481	-1.60568	7.3704	-1.47984	-0.516826	-1.67195	-1.69179	down
AT1G16400	cytochrome P450, family 79, subfamily F, polypeptide 2	11.55	-0.567205	-1.2123	-3.40666	-6.0782	7.57954	-0.558403	-0.674997	-2.10699	-2.65372
AT1G16410	cytochrome p450 79f1	9.10158	-0.243955	-1.42295	-3.36409	-3.99277	12.1502	-0.335841	-0.530837	-2.81666	-5.76071
AT1G16445	S-adenosyl-L-methionine-dependent methyltransferases superfamily protein	6.93656	-0.15693	-0.1763	-0.261292	0.15201	8.71532	-0.985866	-1.52066	-1.45306	-0.907944
AT1G16500		10.336	0.505691	0.333985	-0.82639	-1.67228	9.71079	-0.197318	-0.492329	-0.941457	-1.94316
AT1G16530	ASYMMETRIC LEAVES 2-like 9	9.51656	0.0342165	-0.460544	-2.02093	-3.27517	7.93438	-0.261852	-1.23496	-2.28044	-2.35398
AT1G16630		9.48779	-0.034217	0.298824	-0.653551	-2.63585	8.58648	-0.353988	-0.34786	-1.21535	-3.14463
AT1G16640	AP2/B3-like transcriptional factor family protein	7.26556	-0.433601	-0.627808	-1.09352	-1.27619	7.61047	-0.338916	-0.376197	-1.06245	-2.08312
AT1G16780	Inorganic H pyrophosphatase family protein	7.26494	0.40767	0.806519	0.328115	-0.498553	8.78944	-0.0370902	0.112739	-0.295991	-1.35889
AT1G16880	uridylyltransferase-related	6.25887	-0.0110363	-0.286033	-0.713156	0.00180776	8.35882	-0.0977769	-0.723707	-1.27171	-2.25149
AT1G16916		10.4171	-0.417926	-0.591177	-0.266369	-0.452472	10.4703	-0.318799	-0.525515	-1.06164	-1.77731
AT1G16920	RAB GTPase homolog A1B	13.3868	-0.42503	-0.513314	-0.758644	-1.35685	12.3885	-0.256762	-0.547365	-0.671609	-2.07972	down
AT1G17060	cytochrome p450 72c1	8.93978	-0.13342	-0.518527	-1.0298	-0.824739	7.18482	0.132702	-0.411368	-1.00681	-1.12716	down
AT1G17090		8.571	0.130246	-0.15866	0.201572	0.334411	8.40151	-0.776512	-1.13834	-0.973401	-1.23088
AT1G17120	cationic amino acid transporter 8	9.36479	0.165049	-0.107694	-0.674259	-0.97569	9.79986	0.113511	-0.382284	-0.628011	-1.41627
AT1G17140	interactor of constitutive active rops 1	7.79199	-0.0984997	0.131897	-0.00496508	-0.950812	9.45224	-0.0544388	-0.112464	-0.427931	-2.04477
AT1G17147	VQ motif-containing protein	9.03199	0.761561	-0.408545	-1.27329	-0.726555	9.19615	-1.00862	-0.619593	-2.40806	-2.06028
AT1G17170	glutathione S-transferase TAU 24	12.7497	1.03052	-0.155179	-0.838828	-0.743169	9.84662	-0.212056	-2.50543	-2.72729	-2.33423	down
AT1G17180	glutathione S-transferase TAU 25	12.665	1.69376	0.684051	0.0680126	0.0287016	8.08753	-0.174339	-1.91805	-2.07832	-2.05541	down
AT1G17220	Translation initiation factor 2, small GTP-binding protein	8.13062	-0.127668	-0.168604	-0.426936	-0.0613253	12.6831	0.0276624	-0.302863	-0.865923	-1.65387
AT1G17250	receptor like protein 3	7.00509	0.00658635	-0.712921	-1.59071	-1.40114	6.68114	-0.292082	-0.738124	-1.31787	-1.64161
AT1G17420	lipoxygenase 3	8.81331	-0.572232	-1.17246	-2.07583	-1.50272	11.9812	-0.732961	0.582365	-1.79805	-0.562339	down
AT1G17430	alpha/beta-Hydrolases superfamily protein	10.6012	-0.134386	-0.434512	-0.898631	-1.29169	10.0956	0.0721477	-0.884432	-1.28696	-1.64471	down
AT1G17560	Ribosomal protein L14p/L23e family protein	10.2446	-0.316278	-0.259156	-1.20774	-2.55683	10.0355	-0.632074	-0.478171	-1.21631	-3.34812	down
AT1G17570	pre-tRNA	7.45633	0.423642	0.806625	1.31428	0.790993	6.86146	-0.715698	-0.766843	-1.08263	-0.623119	down
AT1G17600	Disease resistance protein (TIR-NBS-LRR class) family	4.84371	0.276881	0.158149	0.131282	-0.00700166	7.20755	0.224235	-0.545487	-1.49092	-2.19379	down
AT1G17610	Disease resistance protein (TIR-NBS class)	4.39857	0.277908	0.133557	0.15588	0.226196	8.19855	-0.242687	-0.104216	-1.76134	-2.76521
AT1G17650	glyoxylate reductase 2	7.50613	-0.254851	-0.00608594	-0.175614	0.214592	10.6564	-0.184209	-0.485323	-1.05491	-2.41329	down
AT1G17700	prenylated RAB acceptor 1.F1	5.39934	0.16048	-0.175226	0.137091	-0.211236	8.1704	0.137875	0.172434	-0.0860403	-2.25532
AT1G17750	PEP1 receptor 2	10.3104	-0.194944	-0.311514	-1.28671	-2.00915	8.39901	-0.501217	0.0615926	-0.865719	-2.03687
AT1G17850	Rhodanese/Cell cycle control phosphatase superfamily protein	5.52904	-0.0830445	0.12285	-0.087462	-0.312159	6.82415	-0.305894	-0.527559	-0.935787	-1.48999
AT1G17860	Kunitz family trypsin and protease inhibitor protein	13.5964	-0.178429	-1.44568	-2.2881	-2.88091	10.2877	-0.0782261	-0.716038	-1.92414	-2.39167
AT1G17890	NAD(P)-binding Rossmann-fold superfamily protein	10.8911	0.0208495	-0.0366586	-0.468009	-0.641651	9.90971	-0.209691	-0.747549	-0.984147	-1.17218	down
AT1G18000	Major facilitator superfamily protein	6.39031	0.376441	0.318319	-0.00417721	-0.50039	9.38061	0.587777	0.400299	-0.420289	-1.57855	down
AT1G18010	Major facilitator superfamily protein	6.63257	0.0798518	0.00648477	-0.591422	-0.791397	9.27747	0.530139	0.475939	-0.413403	-1.45735
AT1G18060		7.8481	-0.110697	0.122434	0.0820197	0.0698139	11.7098	0.183563	-0.28622	-0.654501	-1.25361
AT1G18090	5'-3' exonuclease family protein	6.35706	-0.220419	-0.258974	-0.260962	-0.603553	6.93643	-0.247742	-0.225204	-0.65292	-1.29943	down
AT1G18140	laccase 1	8.64392	0.84259	0.563043	-0.525585	-1.95896	7.45067	0.0480767	-0.49856	-0.933547	-1.39359	down
AT1G18170	FKBP-like peptidyl-prolyl cis-trans isomerase family protein	6.71626	0.0980262	0.235608	0.028909	0.077036	11.8201	-0.180604	-0.572949	-1.16239	-1.59513	down
AT1G18250	Pathogenesis-related thaumatin superfamily protein	7.98073	0.405796	0.572169	-0.673387	-2.29911	7.95433	-0.118498	-0.238955	-1.35483	-2.89929
AT1G18265	Protein of unknown function, DUF593	6.37623	-0.317434	-0.246201	-0.440582	-0.133219	8.41303	0.11689	-0.0857872	-0.590154	-1.31412
AT1G18300	nudix hydrolase homolog 4	12.5294	-2.63086	-2.49752	-3.17903	-2.7926	12.7863	-1.84874	0.800361	-0.631791	-0.418584	down
AT1G18320	Mitochondrial import inner membrane translocase subunit Tim17/Tim22/Tim23 family protein	9.89599	-0.466767	-0.519328	-0.853871	-1.44695	9.22002	-0.556829	-0.47636	-0.943872	-1.27334	down
AT1G18350	MAP kinase kinase 7	5.07171	-0.304017	-0.212345	-0.216581	-0.360219	6.04525	-0.990658	-0.972984	-1.10743	-1.35104
AT1G18370	ATP binding microtubule motor family protein	9.48079	-0.373833	-0.0788171	-0.899788	-2.63709	8.66199	-0.137595	-0.236671	-1.23641	-3.49767	down
AT1G18400	BR enhanced expression 1	5.51037	-0.251395	0.0810794	-0.460151	-0.38841	8.33324	-0.648049	-0.239511	-1.24311	-2.75716	down
AT1G18440	Peptidyl-tRNA hydrolase family protein	6.2675	-0.242396	-0.301512	-0.694898	-0.141005	7.48693	-0.302328	-0.719879	-1.05866	-0.852706	down
AT1G18485	Pentatricopeptide repeat (PPR) superfamily protein	5.86865	-0.569434	-0.1326	-0.692624	-0.180667	8.53463	0.0741598	-0.195484	-0.366664	-1.1028
AT1G18500	methylthioalkylmalate synthase-like 4	9.91488	-0.367574	-0.44124	-1.09886	-1.22904	10.0734	-0.356381	-0.492051	-0.681575	-1.32375
AT1G18550	ATP binding microtubule motor family protein	6.98366	-0.296114	-0.149355	-0.641488	-1.55067	6.68841	0.0610129	0.144109	-0.305392	-1.02455	down
AT1G18560	BED zinc finger ;hAT family dimerisation domain	7.58777	-0.00188576	0.00260335	-0.0945766	-0.137132	8.04332	0.262298	-0.0599872	-0.361705	-1.09098	down
AT1G18570	myb domain protein 51	9.81707	0.464017	-0.327812	-0.797012	0.108467	10.7661	-0.187995	0.292091	-1.54119	-2.48776
AT1G18590	sulfotransferase 17	12.32	-0.28812	-0.722195	-1.42383	-3.01177	11.5938	-0.278149	0.133671	-1.45022	-3.31185
AT1G18640	3-phosphoserine phosphatase	7.48046	-0.125735	-0.176112	-0.256246	-0.286788	7.79472	-0.288326	-0.435813	-0.959648	-1.8833	down
AT1G18650	plasmodesmata callose-binding protein 3	7.56082	-0.0421266	-0.510797	-1.42761	-2.47938	9.92681	-0.208806	-0.471861	-1.45016	-3.48247	down
AT1G18670	Protein kinase superfamily protein	8.3117	-0.383967	-0.488581	-0.834815	-0.760342	7.72919	0.285104	0.640391	0.26979	-1.0329	down
AT1G18730	NDH dependent flow 6	6.08405	0.0636359	0.249354	0.0911879	0.0269097	12.1751	0.00757769	0.18682	-0.395948	-1.9458
AT1G18740	Protein of unknown function (DUF793)	12.4785	-1.52999	-1.4232	-1.85113	-1.67523	12.9931	-1.2491	0.314855	-1.13897	-0.344466	down
AT1G18880	Major facilitator superfamily protein	13.2673	0.325213	0.447734	0.121471	-0.21865	9.30335	0.311484	0.22773	0.535247	-1.55458
AT1G18910	zinc ion binding;zinc ion binding	9.676	-0.707188	-1.22633	-1.52604	-1.29811	7.37581	-0.0282743	-0.155224	-1.05734	-1.65195
AT1G19020		12.1487	0.0150833	-1.69201	-2.32331	-2.17273	11.6145	-1.43034	-0.515642	-2.85219	-1.52666
AT1G19050	response regulator 7	10.1645	-0.815	-1.1691	-1.67178	-2.62622	10.0557	-0.605736	-0.884468	-1.47692	-2.8077
AT1G19150	photosystem I light harvesting complex gene 6	6.00222	-0.551529	-0.49971	-1.04794	-1.2248	13.7044	-0.00239249	-0.736389	-1.45825	-3.88996
AT1G19210	Integrase-type DNA-binding superfamily protein	10.0729	-3.54215	-2.31161	-4.02999	-3.38243	10.8076	-4.06705	-0.187615	-1.40329	-0.477028
AT1G19250	flavin-dependent monooxygenase 1	9.00155	0.391694	-2.036	-2.68948	-3.1896	6.31112	-0.406253	-1.07562	-1.40756	-1.10494
AT1G19300	Nucleotide-diphospho-sugar transferases superfamily protein	10.2832	0.787486	1.2646	0.97408	0.260296	11.076	0.193792	0.0381221	0.571251	-1.17212	down
AT1G19340	Methyltransferase MT-A70 family protein	6.6844	-0.188034	0.114003	-0.352891	-0.977955	7.30037	-0.0299953	0.0844421	-0.70163	-1.70854
AT1G19350	Brassinosteroid signalling positive regulator (BZR1) family protein	11.1068	0.31573	0.361437	0.0283969	-0.894799	12.9059	-0.140962	0.470672	-0.0119963	-2.61819	down
AT1G19360	Nucleotide-diphospho-sugar transferase family protein	11.422	0.177753	0.00580238	-0.517156	-1.01189	10.4836	-0.195413	-0.458435	-0.648655	-1.0503
AT1G19371	MIR169H; miRNA	4.80807	-0.114969	-0.0782426	-0.149955	-0.149189	6.30276	-0.868611	-1.08639	-1.52524	-1.51398	down
AT1G19380	Protein of unknown function (DUF1195)	12.1355	-1.50133	-2.648	-3.56987	-3.1155	11.9326	-1.05524	0.131316	-1.86479	-1.62022	down
AT1G19610	Arabidopsis defensin-like protein	6.85339	0.19008	-0.659655	-1.14558	-0.915967	6.83896	-0.15538	-0.767436	-0.946618	-1.34541
AT1G19620		5.04381	-0.0557004	-0.226349	-0.00148526	-0.129103	7.66228	-0.200852	-0.45981	-1.28578	-2.03765
AT1G19670	chlorophyllase 1	5.51367	0.649895	0.00187236	-0.433111	-0.692364	13.4876	-0.497113	-1.02683	-2.35832	-5.54019	down
AT1G19830	SAUR-like auxin-responsive protein family	5.12504	-0.0207465	0.12237	0.336332	-0.0774411	6.99871	0.266088	0.347959	0.0108625	-1.34103
AT1G19920	Pseudouridine synthase/archaeosine transglycosylase-like family protein	9.09454	-0.379906	-0.303813	-0.267017	-0.84403	9.54993	-0.0162129	-0.254561	-0.505019	-1.69513
AT1G19940	glycosyl hydrolase 9B5	6.32731	0.306072	0.28951	-0.948176	-0.896301	6.95012	-0.161752	-0.385318	1.20227	-1.34115	down
AT1G19950	HVA22-like protein H (ATHVA22H)	7.81715	-0.131208	0.142203	-0.0450686	-0.399746	8.15728	-0.0527253	-0.405126	-1.01617	-2.72707	down
AT1G19960		11.3222	1.04513	-0.27728	-2.00003	-3.89548	14.2429	0.811154	0.0457158	-2.98268	-7.59068
AT1G19990		9.21805	-0.76881	-0.756595	-1.24953	-1.93993	8.79675	-0.329683	-0.153719	-0.629126	-1.88348
AT1G20010	tubulin beta-5 chain	10.2682	-0.081941	-0.0121259	-0.650505	-1.30395	11.7563	-0.337277	-0.705731	-2.27696	-4.64696
AT1G20015	snoRNA	8.02434	0.440416	0.468821	1.13403	0.59799	8.29918	-0.378454	-0.923812	-1.19434	-0.655081
AT1G20020	ferredoxin-NADP(+)-oxidoreductase 2	7.44146	-0.0820508	0.275597	-0.560127	-0.822736	15.7666	0.11959	0.0540919	-0.752828	-2.70428	down
AT1G20050	C-8,7 sterol isomerase	12.5083	0.00098921	-0.0508525	-0.474112	-0.681414	11.3837	0.155215	-0.0725768	-0.445408	-1.56987	down
AT1G20060	ATP binding microtubule motor family protein	6.83789	-0.065436	-0.0526445	-0.394263	-0.878155	6.6276	0.230958	-0.211334	-0.60057	-1.27878	down
AT1G20090	RHO-related protein from plants 2	11.9908	-0.0841271	0.0378397	0.115921	-0.2036	12.0059	0.134651	0.147971	-0.0445376	-1.27614
AT1G20190	expansin 11	9.58195	0.277648	0.869592	1.52465	1.24839	10.2195	-0.665385	-0.987714	-0.342464	-1.88312	down
AT1G20220	Alba DNA/RNA-binding protein	12.7523	-0.135476	-0.168084	-0.89492	-1.89947	11.223	-0.115854	-0.265273	-0.0950336	-1.01735	down
AT1G20310		6.11113	0.267012	-0.668341	-0.849387	-0.746395	8.52425	-1.43413	-0.326174	-1.65764	0.16247
AT1G20330	sterol methyltransferase 2	11.1671	-0.396622	-0.203574	-0.0357632	-0.605409	10.9753	0.286967	0.124391	-0.733116	-1.83071
AT1G20340	Cupredoxin superfamily protein	6.45583	0.135919	-0.0478404	-0.746074	-0.357769	13.8256	0.0575509	-0.723015	-2.20992	-3.84823	down
AT1G20410	Pseudouridine synthase family protein	10.0827	-0.602844	-0.50545	-1.12274	-1.35767	9.86296	-0.142308	-0.109045	-0.633042	-1.78301	down
AT1G20430		9.92562	-0.497209	-0.467529	-0.208136	-0.486333	8.98034	-0.226916	-0.409371	-0.605819	-1.26416
AT1G20470	SAUR-like auxin-responsive protein family	4.9585	-0.109326	-1.9777e-05	0.0251307	0.380541	7.29574	-0.31068	0.026424	0.0083222	-1.03707	down
AT1G20480	AMP-dependent synthetase and ligase family protein	7.20929	-0.130139	-0.125114	-1.06467	-0.781621	6.52114	-0.477645	-0.425646	-0.401216	-1.08569	down
AT1G20510	OPC-8:0 CoA ligase1	10.9759	-0.252891	-1.06517	-2.41656	-3.03104	11.0963	0.141463	0.806625	-1.39984	-1.43796	down
AT1G20515	other RNA	5.6411	-0.114306	-0.444063	-0.740604	-0.626449	6.77425	0.0974201	0.151005	-0.54614	-1.54236
AT1G20610	Cyclin B2;3	7.7083	-0.374531	0.0215828	0.0168943	-0.70724	6.84174	-0.0922953	0.201787	-0.262166	-1.23818
AT1G20780	senescence-associated E3 ubiquitin ligase 1	9.31484	0.28858	-0.302815	-0.620899	-0.458307	9.57378	0.107718	-0.304443	-1.07957	-0.859562	down
AT1G20810	FKBP-like peptidyl-prolyl cis-trans isomerase family protein	8.27614	-0.441716	-0.65093	-0.121802	0.139697	11.9702	-0.261626	-0.469581	-1.13119	-1.71547
AT1G20820	pre-tRNA	12.1723	0.937927	0.361362	0.0626286	-2.1008	12.406	-0.539512	-1.25948	-2.08707	-3.81646
AT1G20840	tonoplast monosaccharide transporter1	10.7512	0.440827	-0.289852	-1.35984	-2.11792	10.1095	0.0730509	-0.556926	-1.76081	-2.51578
AT1G20930	cyclin-dependent kinase B2;2	9.79719	-0.00251334	0.0429462	-0.741879	-1.66728	9.12442	-0.127149	-0.191944	-0.702409	-2.08882
AT1G20950	Phosphofructokinase family protein	9.74453	-0.336943	-0.217867	-0.128203	-0.807819	8.4434	-0.291599	-0.405039	-0.488869	-1.81152	down
AT1G21050	Protein of unknown function, DUF617	11.793	-0.529318	-1.01043	-2.43518	-3.57351	9.43041	-0.298869	-0.153047	-0.309905	-3.21885	down
AT1G21060	Protein of unknown function, DUF547	6.10672	0.172402	0.211171	0.118078	0.144526	7.72696	0.0680235	-0.202993	-0.470055	-1.27955	down
AT1G21070	Nucleotide-sugar transporter family protein	7.49661	-0.0864924	-0.0764213	-0.201527	-0.475601	7.4661	-0.30216	-0.422354	-0.736507	-1.09033	down
AT1G21110	O-methyltransferase family protein	10.7964	0.697537	-0.0115141	-2.55293	-2.69394	8.46537	-1.54054	-1.46106	-3.07199	-3.39099
AT1G21240	wall associated kinase 3	6.06205	2.18692	-0.539396	-0.855525	-0.36554	8.62548	0.719642	0.195394	-1.67709	-1.48156
AT1G21250	cell wall-associated kinase	4.91463	0.184207	0.209025	0.347709	0.160393	6.6607	0.34471	-0.0988542	-1.14251	-1.64532
AT1G21270	wall-associated kinase 2	5.17261	-0.0876714	-0.166282	-0.416039	-0.312488	7.72305	0.0330447	-0.44786	-2.18685	-2.54028
AT1G21350	Thioredoxin superfamily protein	5.42414	-0.350405	-0.232041	-0.500629	-0.131359	8.43521	-0.426305	-0.83349	-1.00546	-1.15615
AT1G21440	Phosphoenolpyruvate carboxylase family protein	12.1435	-0.783879	-1.27326	-2.95469	-4.3359	10.7448	0.0885651	0.413183	-0.118404	-1.63623	down
AT1G21500		6.97984	0.24689	0.1056	-1.2784	-1.85584	13.8634	0.030904	-0.716373	-2.57485	-4.28726
AT1G21520		9.89912	0.704139	-0.720745	-0.625112	-1.07602	9.70424	-0.180205	-0.372944	-1.58568	-2.36261
AT1G21525		8.70376	1.79811	-0.00509767	-0.569532	-0.474895	7.19925	0.326633	-0.954796	-1.66878	-1.82858
AT1G21540	AMP-dependent synthetase and ligase family protein	4.99299	0.0906956	0.213958	0.123212	-0.00823059	8.31898	-0.00385079	-0.0849045	-1.1489	-1.84525
AT1G21550	Calcium-binding EF-hand family protein	7.38704	0.903826	-1.52235	-1.59072	-0.2993	10.0494	0.232188	0.186539	-1.86587	-0.820514	down
AT1G21560		7.36144	-0.472484	-0.217697	-0.318641	-0.811066	8.233	-0.223691	-0.129293	-0.650469	-2.00307
AT1G21600	plastid transcriptionally active 6	9.46203	-0.465677	-0.221287	-0.312311	0.46263	12.1999	-0.19111	-0.183049	-0.588562	-1.19058	down
AT1G21730	P-loop containing nucleoside triphosphate hydrolases superfamily protein	9.34199	-0.419472	-0.403634	-0.392625	-0.089801	8.73619	0.0365387	0.173233	-0.547955	-1.26907	down
AT1G21740	Protein of unknown function (DUF630 and DUF632)	9.00121	-0.426096	-0.305331	-0.528691	-0.92823	7.51344	0.0404642	0.140091	-0.578673	-1.60128
AT1G21810	Plant protein of unknown function (DUF869)	6.00429	-0.218033	-0.276234	-0.974977	-1.17493	6.70731	-0.415881	-0.274159	-0.831873	-1.45265
AT1G21910	Integrase-type DNA-binding superfamily protein	8.62538	-1.02396	-1.35117	-2.00734	-1.13295	8.59613	0.0351023	0.191049	-1.93152	-2.65699
AT1G21930		8.61331	-0.401711	-0.722588	-0.937849	-0.975459	9.0469	-0.516494	-0.727142	-0.821244	-1.26266
AT1G22030		9.83087	-0.376338	-0.445713	-0.947989	-1.64608	7.85755	0.282863	0.388744	0.351187	-1.07673
AT1G22060		9.60135	0.0156766	0.269707	-0.14113	-0.507177	10.0194	0.201904	0.323793	0.15757	-1.08238
AT1G22170	Phosphoglycerate mutase family protein	8.32154	-0.101682	-0.112533	-0.101538	-0.326819	7.73542	-0.0386153	-0.0702984	-0.104833	-1.08833
AT1G22250		5.93817	-0.42251	-0.327356	-0.261509	-0.156686	9.84777	0.0568338	0.396792	-0.363219	-1.4151
AT1G22270	Trm112p-like protein	9.64217	-0.107407	-0.170601	-0.23139	-0.640372	8.85036	0.0914537	-0.213861	-0.723581	-1.06001
AT1G22300	general regulatory factor 10	14.0265	-0.0249382	-0.207603	-0.845055	-1.15567	13.432	-0.273043	-0.446751	-0.578604	-1.02605
AT1G22330	RNA-binding (RRM/RBD/RNP motifs) family protein	6.70178	0.298657	-0.26439	-1.23673	-1.73014	7.71812	0.0541735	-0.344552	-1.73664	-2.53802	down
AT1G22360	UDP-glucosyl transferase 85A2	9.30747	0.482488	0.638473	0.0504106	-0.406857	9.16714	-0.463722	-0.98243	-1.39635	-0.0330673
AT1G22400	UDP-Glycosyltransferase superfamily protein	9.583	0.111871	0.0960108	-0.127047	-0.372453	9.76409	-0.944158	-1.47854	-0.467382	1.81027
AT1G22440	Zinc-binding alcohol dehydrogenase family protein	10.3781	0.320105	0.202635	0.35062	0.319315	5.58772	-0.488279	-1.05134	-0.899115	-0.910442
AT1G22500	RING/U-box superfamily protein	11.2511	-0.189803	-0.821788	-1.85901	-2.22631	9.4462	0.404425	0.54634	-0.927845	-1.20184
AT1G22520	Domain of unknown function (DUF543)	9.86344	-0.354356	-0.486732	-0.672922	-0.929926	9.77168	-0.400081	-0.709202	-1.28575	-0.987556
AT1G22530	PATELLIN 2	10.355	0.642419	0.472592	-0.119539	-0.896663	10.2272	-0.249049	-0.443577	-1.6713	-1.77409	down
AT1G22550	Major facilitator superfamily protein	10.9488	0.472328	0.202943	-0.80071	-2.12389	9.91111	-0.108858	-0.48066	-1.56346	-1.66812
AT1G22590	AGAMOUS-like 87	5.5016	0.237644	0.154208	0.0565232	0.252071	11.9832	-0.791288	-1.5694	-2.19987	-2.07187
AT1G22630		5.91498	-0.157902	0.269522	-0.033672	0.0121169	13.3902	-0.577612	-0.573968	-1.44251	-2.88778
AT1G22650	Plant neutral invertase family protein	7.09831	0.235788	0.406585	0.089212	-0.370458	8.49571	-0.0884638	-0.403087	-1.55779	-2.4662	down
AT1G22690	Gibberellin-regulated family protein	5.13337	0.20668	0.0183487	-0.236984	-0.263332	11.7098	-1.36114	-3.22563	-5.641	-6.59228	down
AT1G22700	Tetratricopeptide repeat (TPR)-like superfamily protein	5.16505	-0.0834903	-0.144081	-0.0659873	-0.144827	7.29727	-0.393019	-0.77639	-1.22463	-1.39743
AT1G22740	RAB GTPase homolog G3B	8.96802	0.160693	-0.00494332	-0.640466	-1.05293	10.6847	0.0134646	-0.209646	-0.439881	-1.24212
AT1G22810	Integrase-type DNA-binding superfamily protein	6.69355	-0.419362	-1.25916	-0.966148	-0.171443	7.78706	-2.03376	-1.31413	-2.32895	-0.902237
AT1G22885		12.1223	-0.203501	-0.995702	-1.38977	-1.83578	10.769	0.293	0.260859	-0.361533	-1.17489
AT1G22900	Disease resistance-responsive (dirigent-like protein) family protein	5.38705	-0.143867	-0.390584	-0.433778	-0.505637	7.95797	-0.166672	-0.985535	-2.10566	-2.40712	down
AT1G23000	Heavy metal transport/detoxification superfamily protein	8.26304	-0.54461	-0.248961	-0.0756735	-0.619996	8.52169	-0.255612	-0.113381	-0.362963	-1.16224	down
AT1G23030	ARM repeat superfamily protein	9.61833	0.445318	0.187386	-0.238955	-1.13871	9.73216	0.0336951	-0.17426	-1.82954	-2.55306	down
AT1G23080	Auxin efflux carrier family protein	7.97698	0.265675	0.443582	-0.384776	-1.35506	9.45552	-0.0299035	-0.106749	-1.0636	-3.4951	down
AT1G23100	GroES-like family protein	11.2544	-0.190431	-0.0871639	-0.321245	-1.75318	9.84181	-0.404562	-0.38685	-1.15673	-1.82747
AT1G23170	Protein of unknown function DUF2359, transmembrane	7.97438	-0.0553498	-0.153485	-0.587121	-0.815666	7.66008	-0.194475	-0.451975	-0.887397	-1.68938
AT1G23205	Plant invertase/pectin methylesterase inhibitor superfamily protein	8.33962	-0.200781	-0.571709	-1.68789	-2.63262	9.22368	-0.213677	-1.11859	-1.43422	-3.05546	down
AT1G23340	Protein of Unknown Function (DUF239)	7.4549	0.239853	0.345314	-0.156103	-1.03354	6.64081	-0.0862058	-0.0544073	-0.224438	-1.30893	down
AT1G23360	S-adenosyl-L-methionine-dependent methyltransferases superfamily protein	8.01231	-1.06908	-1.07698	-0.698601	-0.955964	9.76748	-0.274089	-0.44064	-1.03353	-1.91248	down
AT1G23390	Kelch repeat-containing F-box family protein	6.72641	0.0531427	-0.277816	0.067441	0.445319	9.77801	-0.434168	-0.190871	-0.791841	-1.73619
AT1G23410	Ribosomal protein S27a / Ubiquitin family protein	11.335	-0.477218	-0.316649	-0.89143	-1.1512	8.65425	-0.935578	-1.03986	-0.908182	-2.21044
AT1G23480	cellulose synthase-like A3	9.37534	-0.408165	-1.01137	-1.82729	-2.23582	9.96971	-0.412452	-0.722826	-2.89127	-2.86834	down
AT1G23750	Nucleic acid-binding, OB-fold-like protein	8.22976	0.529168	0.472146	0.146054	-0.379858	8.25936	-0.217652	-0.634852	-0.682184	-1.10347	down
AT1G23790	Plant protein of unknown function (DUF936)	7.82411	0.00344714	0.128637	-1.054	-1.96819	8.01349	-0.162504	-0.423827	-1.35739	-2.65663
AT1G23830		9.4422	0.0279449	-0.533992	-1.31243	-1.70763	8.86132	-0.0101222	-0.682846	-1.80548	-2.18396
AT1G23840		7.15869	1.01599	0.0408501	0.0200088	-0.540556	8.51495	0.315955	-0.103778	-1.39192	-2.79014
AT1G24020	MLP-like protein 423	5.0574	-0.019535	-0.065136	0.0940222	0.0272282	9.54633	-0.0988505	0.349937	-0.976648	-3.53918
AT1G24070	cellulose synthase-like A10	5.10576	0.167068	0.400865	0.00717244	-0.312123	8.20198	1.22013	2.04516	2.20374	-1.03006
AT1G24090	RNase H family protein	7.89313	-0.640416	-0.460398	-1.14252	-1.22647	7.48984	-0.371293	-0.398715	-0.855187	-1.76903
AT1G24100	UDP-glucosyl transferase 74B1	12.7136	-0.00604933	-0.437426	-1.78399	-3.111	12.2808	-0.300176	-0.427198	-1.96622	-3.46279
AT1G24140	Matrixin family protein	8.4239	1.46537	-0.199982	-1.21415	-0.716064	10.9326	0.424249	0.587808	-2.53304	-2.39839	down
AT1G24147		5.18995	-0.102038	-0.235795	-0.186517	-0.270941	12.6709	0.469265	0.306316	-2.73959	-6.45381
AT1G24148		5.47003	0.0824504	-0.311174	-0.192258	-0.149178	10.9204	0.509204	1.12093	0.383048	-1.15532
AT1G24150	formin homologue 4	8.9091	0.541266	-0.0222321	-0.254971	0.232944	8.89401	-0.239331	-0.787006	-1.73409	-1.75167
AT1G24170	Nucleotide-diphospho-sugar transferases superfamily protein	10.9127	-0.04363	-0.30399	-1.02593	-1.40639	11.5122	-0.0226475	-0.246369	-1.92592	-2.61108	down
AT1G24280	glucose-6-phosphate dehydrogenase 3	9.97565	-0.528275	-0.386742	-0.50569	-0.656414	8.73141	-0.382795	-0.56227	-0.794519	-1.27784
AT1G24577		4.75448	0.0850829	0.140382	-0.324624	-0.224946	8.35739	0.118414	-0.40774	-0.790176	-1.8151
AT1G24610	Rubisco methyltransferase family protein	6.30819	0.0553759	-0.13517	-0.132866	-0.0532925	6.95963	-0.0137938	-0.503098	-0.792558	-1.1951	down
AT1G24625	zinc finger protein 7	9.98922	-0.0656758	-0.430182	-1.15931	-1.80556	10.1782	-0.0576773	0.0689988	-1.1428	-2.40676
AT1G24807	Glutamine amidotransferase type 1 family protein	10.8717	0.563383	0.078757	-0.51743	-1.24057	10.4166	-0.76388	-1.24913	-1.32945	-0.977153
AT1G25083	Glutamine amidotransferase type 1 family protein	11.5977	0.529377	-0.0981047	-1.00224	-1.66717	11.231	-0.824914	-1.28831	-1.63609	-1.80142	down
AT1G25220	anthranilate synthase beta subunit 1	11.1657	0.4683	-0.13853	-0.642381	-1.47628	10.5421	-0.71294	-1.29037	-1.26297	-1.05351
AT1G25230	Calcineurin-like metallo-phosphoesterase superfamily protein	12.6526	-0.0240513	-0.390679	-0.986276	-2.33473	12.0701	-0.323084	-0.120426	-0.50695	-1.82029	down
AT1G25275		12.5174	-1.00952	-1.57728	-0.84422	-0.449591	13.5335	-0.461037	-0.623776	-1.30871	-0.777311
AT1G25290	RHOMBOID-like protein 10	7.29799	-0.243742	-0.0553718	0.0624994	0.418338	8.78864	0.0902596	-0.110325	-0.575831	-1.21485
AT1G25320	Leucine-rich repeat protein kinase family protein	8.78982	0.290481	0.414667	-0.361838	-1.46856	8.56583	0.071102	0.121968	-0.316229	-1.56556	down
AT1G25400		8.55395	-0.288189	-1.39393	-2.24188	-0.879743	9.01131	-0.674646	-0.111346	-2.09817	-0.950434
AT1G25425	CLAVATA3/ESR-RELATED 43	5.38261	0.189955	0.374062	-0.196611	-0.183487	8.04033	-0.0691373	-0.800984	-1.77003	-2.16193	down
AT1G25440	B-box type zinc finger protein with CCT domain	5.92279	-0.0590456	0.445259	-0.541109	-0.42374	11.6757	0.059149	-0.281969	-1.30171	-2.79964
AT1G25450	3-ketoacyl-CoA synthase 5	7.27997	0.139662	0.0928205	-0.579374	-0.942684	9.84695	0.17476	-0.541062	-2.06305	-3.38054	down
AT1G25480	Aluminium activated malate transporter family protein	7.87157	0.11292	0.0468115	-0.435298	-0.658142	7.82374	0.154207	0.230727	-0.268543	-1.17609	down
AT1G25510	Eukaryotic aspartyl protease family protein	8.77897	0.49645	0.864508	-0.0640499	-1.47434	8.05895	0.294618	0.522715	0.123143	-1.51142
AT1G25570	Di-glucose binding protein with Leucine-rich repeat domain	8.88798	-0.148245	-0.0218725	-0.488033	-1.35083	8.48594	-0.0690009	-0.0326863	-0.35908	-1.38851	down
AT1G26100	Cytochrome b561/ferric reductase transmembrane protein family	8.23979	0.0291839	0.0537331	-0.521703	-1.00797	8.45284	-0.239961	-0.432826	-1.05962	-2.31973	down
AT1G26220	Acyl-CoA N-acyltransferases (NAT) superfamily protein	5.41054	0.0408054	0.00923712	-0.00559482	-0.314502	9.66989	-0.0505666	-0.749578	-1.14799	-2.72782
AT1G26230	TCP-1/cpn60 chaperonin family protein	5.17505	0.0990008	0.140183	-0.000183497	0.112328	9.36236	-0.131047	-0.174038	-0.713931	-1.44796
AT1G26250	Proline-rich extensin-like family protein	13.5854	-1.74177	-4.69748	-6.24986	-6.26007	6.60248	-1.38573	-1.62265	-1.60997	-1.39582
AT1G26380	FAD-binding Berberine family protein	6.99107	1.73305	-0.515375	-1.33753	-1.09932	6.69186	-0.748051	-1.2901	-1.75596	-1.6949	down
AT1G26390	FAD-binding Berberine family protein	7.12885	3.68855	1.12995	0.148305	0.461194	8.2513	-0.576655	-2.08687	-3.15993	-2.83085
AT1G26410	FAD-binding Berberine family protein	7.66473	2.76561	0.383158	-1.38877	-0.941414	6.66774	-0.572324	-1.25672	-1.9142	-1.78427
AT1G26420	FAD-binding Berberine family protein	7.87721	1.96637	-0.0605049	-0.0445225	0.659954	7.58179	-0.907729	-1.55065	-2.41449	-1.74293	down
AT1G26540	Agenet domain-containing protein	6.2421	-0.155616	-0.00447572	-0.963522	-1.19314	7.96171	-0.263348	-0.246337	-0.376669	-1.89805	down
AT1G26570	UDP-glucose dehydrogenase 1	7.42549	0.0492617	-0.0040149	-0.35844	-0.572377	9.78844	-0.221831	-0.100226	-0.84116	-1.98488
AT1G26600	CLAVATA3/ESR-RELATED 9	4.81252	0.165766	0.0989622	0.108866	-0.0782669	6.89298	0.0551459	-0.339812	-0.721413	-1.10165
AT1G26650		8.79835	0.244132	0.235555	-0.135714	-0.769474	9.48823	0.196611	-0.0907917	-0.205061	-1.2671
AT1G26760	SET domain protein 35	7.65095	0.00988608	0.391332	-0.331468	-1.60702	6.98037	-0.113294	-0.117758	-0.7191	-1.72318	down
AT1G26761	Arabinanase/levansucrase/invertase	5.23306	0.346786	0.326068	-0.0477399	-0.467511	10.2561	-0.19317	-0.674813	-1.79616	-4.26015	down
AT1G26762		5.04052	-0.0655192	0.188886	-0.182681	-0.230359	7.01658	-0.559089	-1.13868	-1.62707	-1.6543
AT1G26770	expansin A10	6.6028	0.00790554	0.478618	0.2341	0.422998	11.1718	0.0444922	-0.546214	-0.897484	-2.96741
AT1G26810	galactosyltransferase1	7.10166	-0.123972	0.315945	0.33168	0.414055	7.61936	0.132488	0.273125	0.256109	-1.18247
AT1G26840	origin recognition complex protein 6	7.91504	-0.495609	-0.369622	-0.805033	-1.12841	7.58262	-0.679476	-1.12071	-1.64795	-1.73197	down
AT1G26880	Ribosomal protein L34e superfamily protein	14.3269	-0.265544	-0.42038	-0.621679	-1.24598	13.2216	-0.501358	-0.468838	-0.412302	-1.25634
AT1G26940	Cyclophilin-like peptidyl-prolyl cis-trans isomerase family protein	10.2412	-0.493374	-0.570664	-0.615646	-0.6168	9.32968	0.190777	0.257451	-0.454719	-1.00192
AT1G26945	basic helix-loop-helix (bHLH) DNA-binding superfamily protein	8.30481	0.700952	0.903623	1.34864	0.709597	9.2961	-0.226142	0.0971246	0.367151	-1.18474	down
AT1G26960	homeobox protein 23	9.5628	-0.316773	-0.661252	-0.898494	-0.763682	8.56788	-0.252746	-0.19149	-0.432112	-1.66359	down	hit
AT1G27020		8.00094	-1.00756	-1.64098	-1.72336	-2.57759	7.92014	-1.56344	-1.363	-2.87601	-3.10555
AT1G27050	homeobox protein 54	10.317	-0.147229	-0.213415	-0.399518	-0.825895	10.4158	-0.17369	-0.254025	-0.274104	-1.05176
AT1G27120	Galactosyltransferase family protein	7.74597	-0.0712261	0.178655	-0.147327	-0.472596	9.32011	-0.0952593	-0.0276607	-0.352785	-1.46343
AT1G27130	glutathione S-transferase tau 13	9.07185	-0.790479	-0.446539	-0.102229	0.641282	8.9789	-1.26842	-0.044145	-0.952613	0.584772	down
AT1G27210	ARM repeat superfamily protein	8.93468	-0.26551	-0.276165	-0.4275	-0.138643	9.86122	-0.171103	-0.244719	-0.650922	-2.05869	down
AT1G27330	Ribosome associated membrane protein RAMP4	12.4715	-0.498507	-0.666368	-0.740566	-1.28374	11.6571	-0.315764	-0.450845	-0.716155	-1.05025	down
AT1G27400	Ribosomal protein L22p/L17e family protein	12.127	-0.30655	-0.296563	-0.540555	-1.28282	10.7193	-0.268681	-0.0901133	-0.0950043	-1.11086
AT1G27450	adenine phosphoribosyl transferase 1	13.8651	0.100001	0.0707501	-0.351252	-0.864231	13.5283	-0.0304466	-0.385961	-0.661904	-2.00365
AT1G27460	no pollen germination related 1	7.62793	-0.0234817	-0.0840405	-0.307496	-0.449032	9.05776	-0.162885	-0.510829	-1.37492	-2.41174
AT1G27480	alpha/beta-Hydrolases superfamily protein	5.18853	0.0877286	0.0321751	0.164031	-0.138031	11.5883	0.109056	-0.473873	-1.20767	-3.82732	down
AT1G27700	Syntaxin/t-SNARE family protein	7.67601	-0.271617	-0.180823	-0.343452	-0.364399	8.30784	-0.0507599	-0.367369	-0.754347	-1.14545	down
AT1G27770	autoinhibited Ca2+-ATPase 1	7.04214	0.019084	-0.216664	-1.09768	-0.62904	7.20632	0.108236	0.416104	-1.14584	-1.16242
AT1G27820	Polynucleotidyl transferase, ribonuclease H-like superfamily protein	7.49704	-0.258426	-0.637342	-1.67032	-1.26739	6.54258	-0.511836	-0.318206	-0.837443	-1.03111	down
AT1G27940	P-glycoprotein 13	5.04204	-0.0198701	-0.0292882	-0.287968	-0.0368389	6.74369	0.139516	-0.05884	0.37643	-1.40799	down
AT1G27950	glycosylphosphatidylinositol-anchored lipid protein transfer 1	10.499	0.229973	0.846758	0.63777	0.0508347	13.3226	0.0544651	-0.48788	-0.725982	-1.06949	down
AT1G28010	P-glycoprotein 14	6.1218	-0.265485	0.151064	0.466446	-0.159854	6.96229	-0.884735	-1.33494	-1.77098	-1.81982	down
AT1G28110	serine carboxypeptidase-like 45	10.7776	0.17633	-0.0826177	-1.05718	-2.30724	10.8882	-0.224617	-0.279642	-0.89917	-3.59375	down
AT1G28390	Protein kinase superfamily protein	9.22613	0.18554	-0.0536729	-1.15592	-1.57953	7.28831	0.276172	0.27649	0.182812	-1.03799
AT1G28395		9.41515	0.0698061	-0.092857	-1.05074	-1.92389	9.03804	-0.317941	-0.518151	-0.902587	-2.13104
AT1G28400		12.3977	0.3344	0.336547	-0.100248	-1.89077	10.0987	0.361295	0.879822	0.970656	-1.6836
AT1G28440	HAESA-like 1	10.0087	0.0410275	0.206373	-0.201442	-0.661146	10.1145	0.0506039	-0.0894556	-0.684647	-1.56714
AT1G28480	Thioredoxin superfamily protein	12.5652	-0.252856	-1.83644	-3.53929	-4.48409	10.7285	-0.758613	0.512972	-3.00009	-4.15365
AT1G28610	GDSL-like Lipase/Acylhydrolase superfamily protein	5.55171	-0.0491558	-0.107176	-0.439753	-0.396513	8.2094	0.0535689	0.0931887	-0.897206	-2.03754	down
AT1G28640	GDSL-like Lipase/Acylhydrolase superfamily protein	9.41796	0.798611	0.638932	-0.352072	-2.01919	11.8935	-0.238922	-0.824239	-2.85044	-4.60409
AT1G28660	GDSL-like Lipase/Acylhydrolase superfamily protein	5.68787	0.708603	0.329585	-0.0214909	-0.33176	6.37593	-0.00711004	-0.366757	-0.928782	-1.08987	down
AT1G28670	GDSL-like Lipase/Acylhydrolase superfamily protein	7.69069	0.222267	-0.10158	-1.0426	-1.80621	10.0243	0.0271051	-0.339919	-2.38836	-4.08788
AT1G29040		11.534	0.0737219	0.260862	0.133774	0.0494413	11.6651	-0.106585	-0.435675	-0.608051	-1.10885
AT1G29070	Ribosomal protein L34	11.4009	0.0279767	0.122798	-0.284786	-0.533711	15.6308	-0.35806	-0.984739	-1.21491	-2.25762	down
AT1G29071	SNOR105 (SMALL NUCLEOLAR RNA 105); snoRNA	11.0926	0.396566	0.277039	0.412578	-0.6607	10.7114	-0.763977	-1.75802	-2.43512	-3.13055	down
AT1G29270		9.41179	-1.39349	-1.75338	-1.86544	-1.77399	6.69646	-0.708472	-0.559837	-1.21083	-1.52613
AT1G29290		9.29283	-0.0188528	-1.59203	-1.69392	-1.17602	8.61212	-0.370176	0.238523	-1.17463	-1.27726
AT1G29310	SecY protein transport family protein	11.0014	0.0697175	0.2679	-0.327748	-1.13866	9.69499	-0.257859	-0.546638	-0.610422	-1.51049	down
AT1G29430	SAUR-like auxin-responsive protein family	4.90052	-0.12822	-0.133074	-0.374052	-0.328795	9.13123	-0.0526247	-0.861317	-1.02874	-3.84617
AT1G29440	SAUR-like auxin-responsive protein family	5.05323	0.186939	-0.0306103	0.0173064	-0.01192	7.72794	0.711158	-0.00755425	-0.148727	-2.30549
AT1G29450	SAUR-like auxin-responsive protein family	4.70685	0.327472	0.111561	0.293387	0.291468	8.47887	0.193447	-0.591151	-0.326031	-2.84944
AT1G29460	SAUR-like auxin-responsive protein family	5.17582	0.0593364	-0.0484437	0.00740463	-0.0307607	7.37595	0.354302	0.251836	0.500804	-1.83781
AT1G29470	S-adenosyl-L-methionine-dependent methyltransferases superfamily protein	13.0665	-0.156257	-0.064417	-0.631595	-1.58767	12.7816	-0.0117239	-0.141927	-0.599439	-2.15099
AT1G29530		6.14166	-0.288683	-0.677156	-1.0219	-0.995395	7.24533	-0.019206	-0.304468	-1.31088	-2.0602
AT1G29660	GDSL-like Lipase/Acylhydrolase superfamily protein	8.16432	-1.36958	-1.55559	-2.17948	-2.72673	13.2494	-0.327205	-1.31678	-3.59379	-6.39285	down
AT1G29670	GDSL-like Lipase/Acylhydrolase superfamily protein	7.76802	-0.0190807	1.75264	1.1319	0.502242	14.3637	0.340707	0.118411	-1.05377	-3.10717
AT1G29720	Leucine-rich repeat transmembrane protein kinase	5.19992	-0.306362	-0.079867	-0.121821	-0.101302	7.58455	0.386798	0.109641	-0.518579	-1.18801
AT1G29785	other RNA	9.42338	0.317142	0.141862	-0.532034	-0.873142	9.55884	-0.301204	-0.624387	-0.763941	-1.75687
AT1G29840	alpha/beta-Hydrolases superfamily protein	8.3111	-0.554727	-0.702366	-0.851197	-1.12019	8.51863	-0.169368	-0.271943	-0.753925	-1.75222	down
AT1G29890	O-acetyltransferase family protein	10.9811	0.191227	0.26955	-0.244724	-0.778243	10.8328	-0.15187	-0.59972	-0.214773	-1.63685
AT1G29900	carbamoyl phosphate synthetase B	9.42372	0.0229523	0.549178	0.0977066	0.144506	9.26748	-0.337604	-0.44061	-0.702948	-1.17443	down
AT1G29910	chlorophyll A/B binding protein 3	9.20446	1.04597	1.65263	-0.13374	-0.948732	17.3809	0.187907	0.309266	-1.47568	-3.0633
AT1G29920	chlorophyll A/B-binding protein 2	4.85402	0.131357	-0.0427534	0.323509	0.228499	5.87923	-0.264834	-0.262271	-1.00088	-0.614382
AT1G29980	Protein of unknown function, DUF642	10.6282	-0.0532378	-0.148882	-1.20686	-3.25657	9.82533	-0.0393463	-0.0764171	-0.874412	-2.65816
AT1G30040	gibberellin 2-oxidase	8.22057	0.571352	-0.319236	-1.29799	-1.49937	8.47777	0.0250477	-0.0841159	0.0835342	-1.21285
AT1G30135	jasmonate-zim-domain protein 8	8.01683	-1.62456	-2.47021	-2.80233	-2.48621	7.84587	-1.85205	0.661743	-1.45331	-0.431736	down
AT1G30210	TEOSINTE BRANCHED 1, cycloidea, and PCF family 24	8.24244	0.092165	-0.0234466	-0.65015	-0.969199	10.2538	-0.315212	-0.850749	-1.3108	-1.78643
AT1G30250		4.77234	0.0916949	0.133649	-0.0593286	-0.262545	11.5532	0.184938	-2.12596	-2.89429	-5.00702
AT1G30260		6.90877	-0.263393	0.00671754	0.893296	0.778008	10.7768	-0.567107	-1.36928	-0.747263	-2.2431
AT1G30280	Chaperone DnaJ-domain superfamily protein	7.7309	0.122986	0.560616	0.192397	-0.128874	9.82063	-0.200331	-0.254619	-0.634918	-1.96203	down
AT1G30290	Tetratricopeptide repeat (TPR)-like superfamily protein	7.7559	0.264223	0.417486	0.0102857	-0.0944043	8.5626	-0.0782668	-0.421841	-0.222868	-1.05675
AT1G30370	alpha/beta-Hydrolases superfamily protein	10.5839	-0.0530326	-2.41485	-5.09586	-4.96718	7.62329	-0.821222	-0.455769	-1.54777	-1.11458	down
AT1G30380	photosystem I subunit K	5.72909	0.163247	0.0762728	-0.197237	0.0518416	12.9198	-0.239897	-0.961565	-2.54432	-3.843	down
AT1G30420	multidrug resistance-associated protein 12	8.85649	-0.384601	-0.810464	-1.24194	-1.70543	7.81094	0.027372	-0.240532	-0.799051	-1.5102	down
AT1G30515		7.25395	0.577671	0.283593	-0.751593	-1.17923	7.13289	0.132514	-0.644782	-1.19667	-1.69404
AT1G30530	UDP-glucosyl transferase 78D1	6.87976	0.223025	0.529407	-0.5454	-0.851271	10.4414	0.0182512	-0.171105	-0.731387	-2.92713
AT1G30570	hercules receptor kinase 2	7.92478	0.472663	0.315875	0.139244	0.00491607	8.63571	-0.131365	-0.309752	-1.06783	-1.56821
AT1G30600	Subtilase family protein	8.71858	0.00901704	0.127033	-0.328602	-0.909171	8.12844	-0.0332592	0.0481608	-0.546878	-1.78032
AT1G30610	pentatricopeptide (PPR) repeat-containing protein	7.54902	-0.182059	-0.196441	-0.343101	-0.306769	9.23366	0.0188153	0.0997881	-0.406028	-1.22885	down
AT1G30690	Sec14p-like phosphatidylinositol transfer family protein	10.3157	0.292179	0.322232	-0.648693	-1.69234	9.89802	-0.200782	-0.0921564	-0.295499	-1.6524	down
AT1G30700	FAD-binding Berberine family protein	11.5969	0.712546	-0.706152	-0.847867	-0.073004	7.78928	-0.00229858	-1.74246	-2.01804	0.309671	down
AT1G30720	FAD-binding Berberine family protein	11.9006	-0.375116	-1.97294	-2.32147	-2.21192	7.98029	-1.15552	-1.36952	-2.62896	-2.28997
AT1G30730	FAD-binding Berberine family protein	11.9607	0.128076	-1.68759	-3.23695	-3.50045	6.90212	-1.03975	-1.20968	-1.73944	-1.9568
AT1G30840	purine permease 4	11.6058	-0.373762	-0.458779	-1.47321	-3.46304	8.52784	0.131338	-0.200144	0.056528	-1.78063	down
AT1G30910	Molybdenum cofactor sulfurase family protein	8.76493	-0.392049	-0.619676	-1.05821	-1.72434	9.42882	-0.120137	-0.298304	-0.63163	-1.16141
AT1G31150	Domain of unknown function (DUF1985)	8.8174	0.00450206	-0.0914783	-0.357194	-1.07849	8.87304	0.233701	0.211964	-0.00714726	-1.30491	down
AT1G31160	HISTIDINE TRIAD NUCLEOTIDE-BINDING 2	9.21554	-0.219335	-0.141876	-0.557235	-0.570732	10.6999	-0.120582	-0.20098	-0.434459	-1.10554
AT1G31180	isopropylmalate dehydrogenase 3	12.0005	-0.349098	-0.188936	-0.261181	-0.363843	12.4664	-0.402329	-0.477964	-0.838253	-1.78224	down
AT1G31200	phloem protein 2-A9	8.04293	-0.393657	-0.219591	-0.419281	-0.479067	7.89272	-0.835133	-0.926143	-1.15313	-1.86536
AT1G31230	aspartate kinase-homoserine dehydrogenase i	12.0295	-0.857128	-0.956917	-1.50639	-1.62052	11.6562	-0.0357607	0.204861	-0.2508	-1.23713	down
AT1G31320	LOB domain-containing protein 4	10.1433	0.097681	0.244796	-1.28637	-2.91269	8.68612	-0.557469	-0.572957	-0.295261	-2.45581
AT1G31330	photosystem I subunit F	5.81951	0.0931651	-0.0400845	-0.468135	-0.461301	12.5032	-0.291464	-1.34245	-2.96642	-4.05637
AT1G31335		10.4063	0.259116	0.0106826	-0.90052	-2.61037	10.5997	0.0307773	-0.315376	-1.09498	-2.82424
AT1G31410	putrescine-binding periplasmic protein-related	7.991	-0.422502	-0.27137	0.00209878	0.209293	9.5086	-0.0780614	-0.33584	-0.827785	-1.0994
AT1G31420	Leucine-rich repeat protein kinase family protein	10.1569	0.0192906	0.00886287	-0.758242	-1.38536	11.6067	-0.0916952	-0.559757	-1.36548	-2.32031
AT1G31430	Pentatricopeptide repeat (PPR-like) superfamily protein	5.75162	-0.081044	0.282139	-0.340145	0.132836	7.06005	-0.361557	-0.39379	-0.593879	-1.26143	down
AT1G31550	GDSL-like Lipase/Acylhydrolase superfamily protein	5.06895	0.382496	0.0751256	-0.0578069	-0.0347162	7.3302	0.239951	-0.182779	-1.10567	-2.22111	down
AT1G31580	ECS1	5.56278	0.865608	-0.343706	-0.894952	-1.03003	17.0477	0.245996	0.0742874	-2.10223	-6.60779	down
AT1G31650	RHO guanyl-nucleotide exchange factor 14	8.36987	-0.150248	-0.105118	-0.569688	-0.852023	9.68437	0.0322162	-0.167727	-0.67637	-1.34432	down
AT1G31690	Copper amine oxidase family protein	4.91118	0.398017	-0.0775055	0.0202715	0.0603716	11.3815	-0.526097	-3.20293	-5.93203	-6.35343	down
AT1G31710	Copper amine oxidase family protein	11.5473	0.302843	0.285541	-0.626813	-2.65044	9.76262	-0.113363	-0.569022	-2.41757	-4.02633
AT1G31800	cytochrome P450, family 97, subfamily A, polypeptide 3	7.40777	-0.245046	-0.0692543	0.147074	0.377291	11.5873	-0.222296	-0.560181	-1.1171	-2.51833	down
AT1G31850	S-adenosyl-L-methionine-dependent methyltransferases superfamily protein	11.5365	0.118239	0.313649	0.0398075	-0.0554265	11.4489	0.0224044	-0.0100201	-0.0879375	-1.3542	down
AT1G31860	histidine biosynthesis bifunctional protein (HISIE)	10.8008	-0.901915	-0.629968	-0.220559	0.301615	10.4502	-0.585166	-0.471163	-0.438165	-1.06528
AT1G31920	Tetratricopeptide repeat (TPR)-like superfamily protein	4.97478	-0.125965	-0.129858	-0.224186	-0.182268	7.5062	-0.11651	-0.323626	-0.929949	-1.81941
AT1G32060	phosphoribulokinase	6.72474	0.13512	0.311956	-0.305641	-0.424666	12.988	0.303933	-0.0513879	-0.804671	-2.30572	down
AT1G32070	nuclear shuttle interacting	8.00699	-0.27819	-0.56493	-1.35951	-1.29919	10.7538	0.0188257	-0.247125	-1.39858	-1.93764	down
AT1G32080	membrane protein, putative	4.63731	0.407277	0.299154	0.236223	0.229173	11.6467	0.108853	-0.408761	-0.924965	-2.17237	down
AT1G32190	alpha/beta-Hydrolases superfamily protein	7.04364	0.109408	0.149545	-1.12924	-0.856063	6.35214	0.123602	0.118789	-0.299426	-1.00982	down
AT1G32200	phospholipid/glycerol acyltransferase family protein	10.3107	-0.0396447	-0.224928	-0.649589	-0.800508	12.6147	-0.294657	-0.746622	-1.31532	-2.58123	down
AT1G32220	NAD(P)-binding Rossmann-fold superfamily protein	8.26057	0.0390794	-0.0638154	-0.351742	-0.960224	12.1277	0.133697	-0.438137	-0.862542	-1.45851	down
AT1G32440	plastidial pyruvate kinase 3	9.42239	0.0272207	-0.0482304	-0.402818	-0.616007	9.43297	-0.316367	-0.595073	-0.820504	-1.23894	down
AT1G32470	Single hybrid motif superfamily protein	7.21008	0.15643	0.0347145	-0.623618	-1.59804	13.2437	-0.0857403	-0.493842	-1.02862	-3.45128
AT1G32500	non-intrinsic ABC protein 6	8.18687	-0.0670186	-0.0118284	0.00491566	0.591092	9.64965	-0.450495	-0.887667	-1.23346	-0.670298	down
AT1G32540	lsd one like 1	5.69108	-0.276512	0.189409	0.362612	0.0322464	10.3677	-0.476841	-0.0762606	-0.240128	-2.4089	down
AT1G32550	2Fe-2S ferredoxin-like superfamily protein	6.34712	-0.0677204	-0.288077	-0.275536	-0.253785	11.0316	-0.342892	-0.894616	-1.21497	-1.79535	down
AT1G32990	plastid ribosomal protein l11	8.46165	0.0545698	-0.103309	-0.77155	-1.4643	13.4437	-0.360526	-1.0232	-1.62918	-3.21224	down
AT1G33040	nascent polypeptide-associated complex subunit alpha-like protein 5	10.8579	-0.0983207	-0.0382787	-0.345616	-0.810776	11.6542	-0.271838	-0.559415	-0.858866	-1.82953	down
AT1G33080	MATE efflux family protein	9.31276	-0.526364	-0.549627	-1.22941	-2.22321	8.01449	-0.0607193	-0.0957939	-0.920322	-1.32415	down
AT1G33170	S-adenosyl-L-methionine-dependent methyltransferases superfamily protein	10.0068	0.24581	0.00452104	-1.20054	-2.23462	10.4338	-0.276485	-0.389777	-1.32891	-3.00042	down
AT1G33240	GT-2-like 1	8.52161	0.0315102	0.0181051	-0.682465	-0.947436	9.64446	0.0175921	-0.160637	-1.27465	-2.50222
AT1G33340	ENTH/ANTH/VHS superfamily protein	7.96159	-0.353097	-0.663365	-0.809777	-1.4604	7.14522	-0.917898	-1.06076	-1.71927	-1.44363	down
AT1G33440	Major facilitator superfamily protein	5.87658	0.093719	1.23565	1.86574	1.84028	5.93431	-0.408083	-0.59927	-0.688097	-1.12383
AT1G33590	Leucine-rich repeat (LRR) family protein	11.9465	-0.368332	-0.605957	-1.5268	-1.60332	13.5533	-0.289471	-0.255705	-1.73284	-1.24123	down
AT1G33600	Leucine-rich repeat (LRR) family protein	6.02236	0.0733622	-0.498121	-0.469762	-0.0767312	10.2035	-0.50203	-0.308476	-1.90827	-0.909313	down
AT1G33610	Leucine-rich repeat (LRR) family protein	12.5703	-0.502116	-0.922165	-1.81113	-2.16479	14.0079	-0.18935	-0.276361	-1.75755	-1.30761	down
AT1G33670	Leucine-rich repeat (LRR) family protein	11.8721	-0.348803	-0.650664	-1.66044	-2.00439	13.4374	-0.325711	-0.422571	-1.94732	-1.49156	down
AT1G33720	cytochrome P450, family 76, subfamily C, polypeptide 6	4.93956	0.119471	0.0460068	-0.181741	1.0687	7.6909	0.713584	0.496752	-1.35647	-0.554251
AT1G33760	Integrase-type DNA-binding superfamily protein	5.91892	-0.147807	-0.468586	-0.661393	-0.978356	9.54254	-0.841077	-0.0313096	-4.0092	-4.45106
AT1G33780	Protein of unknown function (DUF179)	10.5547	0.0855219	0.158227	0.192227	0.445691	11.6393	-0.00905526	-0.216076	-0.51864	-1.15106	down
AT1G33810		7.23103	-0.0203869	0.0427125	0.132337	0.113849	8.1388	-0.256797	-0.787883	-1.05051	-1.09459
AT1G33811	GDSL-like Lipase/Acylhydrolase superfamily protein	5.07752	0.14628	0.044409	-0.184943	0.353858	7.93926	0.116476	-0.610652	-1.93228	-2.9351	down
AT1G33930	P-loop containing nucleoside triphosphate hydrolases superfamily protein	5.4816	0.0369384	0.181929	0.239908	0.152711	6.76357	0.0508604	-0.673833	-1.16976	-1.21162
AT1G33940		9.28248	0.0167598	0.0960181	-0.490326	-1.16776	9.71224	0.0285136	-0.423286	-0.751736	-1.2273
AT1G34000	one-helix protein 2	9.07462	0.0337622	-0.527858	-1.10334	-0.903081	13.2816	-0.101822	-0.625541	-0.900146	-1.03469
AT1G34010		8.91199	-0.59089	-0.534496	-0.649828	-0.768103	8.74622	-0.514893	-0.735638	-1.24236	-2.40667
AT1G34020	Nucleotide-sugar transporter family protein	9.17514	-0.150508	-0.0801589	-0.00343045	-0.171113	8.70953	0.0107292	-0.16818	-0.397174	-1.19258	down
AT1G34047	Defensin-like (DEFL) family protein	13.922	-1.21489	-2.02086	-5.43034	-2.76456	5.98692	-0.657639	-1.12678	-1.06478	-0.540079	down
AT1G34130	staurosporin and temperature sensitive 3-like b	11.5921	-0.0596028	0.182796	-0.154171	-0.572965	11.1849	-0.026958	-0.248206	-0.69957	-1.63241
AT1G34245	Putative membrane lipoprotein	4.87017	0.0496651	-0.00429713	0.450828	1.08168	7.55533	-0.778099	-1.20487	-1.7792	-2.2947	down
AT1G34355	forkhead-associated (FHA) domain-containing protein	8.16687	-0.134286	0.0714528	-0.527769	-1.73768	7.21479	-0.00384979	-0.0370379	-0.655151	-1.49958	down
AT1G34380	5'-3' exonuclease family protein	5.64489	-0.320674	-0.303715	-0.457026	-0.171167	7.71968	-0.348306	-0.617039	-1.18325	-1.62721
AT1G34420	leucine-rich repeat transmembrane protein kinase family protein	8.56149	0.333347	-0.584665	-1.32055	-1.61191	8.09069	0.48562	0.138481	-1.31319	-2.41842
AT1G34430	2-oxoacid dehydrogenases acyltransferase family protein	9.98316	0.0621427	0.24832	-0.0959877	-0.559486	10.3188	-0.406364	-0.71729	-0.888677	-1.93569	down
AT1G34570	Essential protein Yae1, N-terminal	5.83825	-0.410466	-0.444078	-0.291573	-0.468585	6.65837	-0.197471	-0.402502	-0.901191	-1.07851	down
AT1G34690		9.6711	-0.76596	-0.480471	0.100464	0.316741	12.8657	-0.483274	-0.258851	-0.299535	-1.33163
AT1G34750	Protein phosphatase 2C family protein	11.1379	-0.0205313	-0.924739	-0.670535	-0.754434	10.2671	0.051146	0.051698	-1.07779	-1.85214
AT1G34760	general regulatory factor 11	6.26164	0.309809	-0.275156	-0.546051	-0.550716	7.48443	-0.314518	-0.562101	-1.39288	-1.48238
AT1G35140	Phosphate-responsive 1 family protein	10.6518	-0.249037	-0.620306	-3.09008	-2.86671	11.8083	-0.122911	0.590163	-4.06237	-5.2224	down
AT1G35180	TRAM, LAG1 and CLN8 (TLC) lipid-sensing domain containing protein	6.58264	0.433492	0.101527	-0.578624	-0.997647	9.6446	-0.306413	-0.0170401	0.214295	-1.62795
AT1G35210		10.4167	-0.869835	-1.75039	-3.1301	-2.96445	11.4022	-0.91635	-0.012502	-2.4407	-2.44653
AT1G35220		8.32349	-0.192722	0.0891941	0.158016	0.175794	7.60795	0.0527492	-0.00487648	-0.107333	-1.19137
AT1G35230	arabinogalactan protein 5	7.33023	0.86771	0.0955915	-0.311826	-0.296423	8.11779	0.201281	-0.880241	-1.6463	-1.36078
AT1G35250	Thioesterase superfamily protein	9.96703	0.889475	0.59698	-0.509843	-2.08411	6.55031	-0.181658	-1.34522	-1.04263	-1.80146
AT1G35260	MLP-like protein 165	11.3114	0.0755135	-0.395994	-0.690775	-2.1922	8.80825	0.27475	-0.186169	-1.12602	-3.19238
AT1G35350	EXS (ERD1/XPR1/SYG1) family protein	6.6851	-0.364064	-1.12763	-1.82926	-1.74282	8.46717	0.0707063	-0.0314332	-1.78816	-1.65911
AT1G35420	alpha/beta-Hydrolases superfamily protein	7.28143	-0.244572	-0.0442758	-0.439514	-0.666867	11.9687	0.0471801	-0.0402114	-0.687613	-1.21582
AT1G35560	TCP family transcription factor	9.02257	0.0531706	-0.208829	-0.532878	-1.3996	9.18842	0.0823686	-0.0593501	-1.08874	-2.59015
AT1G35580	cytosolic invertase 1	10.3944	-0.173131	-1.04942	-1.89923	-2.59075	8.4414	-0.184248	-0.739655	-0.863274	-1.24724	down
AT1G35680	Ribosomal protein L21	11.1402	-0.273106	-0.376188	-0.606863	-0.628196	15.5343	-0.32338	-0.777236	-1.19814	-2.73702
AT1G35710	Protein kinase family protein with leucine-rich repeat domain	5.41159	0.380403	-0.112576	-0.180955	0.0118419	11.2976	0.300736	0.25188	-2.28244	-5.36893
AT1G36110	transposable element gene	4.95836	0.261919	-0.169407	-0.0320294	0.163876	7.83697	-0.475017	-0.306453	-1.07173	-2.36485
AT1G36260	transposable element gene	6.61751	0.330097	0.201134	0.493542	-0.225737	8.28673	-0.0203799	-0.815934	-1.3006	-2.20139
AT1G36390	Co-chaperone GrpE family protein	8.45732	-0.0412438	-0.0409796	-0.745369	-0.623803	11.3256	-0.648738	-1.16914	-1.93782	-2.35627
AT1G36622		7.31737	0.287616	-1.43875	-2.08353	-1.0871	6.15662	-0.83973	-0.710693	-1.04117	-0.534123
AT1G36940		7.5328	0.983261	1.07738	0.298344	-0.404554	9.05188	0.253302	-0.145017	-1.36996	-2.5799
AT1G38065	O-fucosyltransferase family protein	8.65888	0.203775	0.231039	-0.776797	-1.45149	8.64137	0.0312729	-0.235965	-1.18731	-2.42236
AT1G38131	O-fucosyltransferase family protein	8.33729	0.318972	0.289408	-0.725864	-1.43791	8.27801	0.121416	-0.243236	-1.20745	-2.26578
AT1G41880	Ribosomal protein L35Ae family protein	9.98443	-0.197301	-0.0736886	-0.223115	-0.797931	8.89823	-0.744593	-1.002	-1.04267	-0.80546
AT1G42430		9.33186	-0.210853	-0.299218	-0.637435	-1.01103	9.38968	0.168251	0.0671022	-0.170009	-1.09741
AT1G42480		8.90821	-0.191368	-0.372924	-1.04124	-1.74867	8.84527	-0.185763	-0.417041	-0.885839	-1.68054
AT1G42970	glyceraldehyde-3-phosphate dehydrogenase B subunit	8.97006	0.198956	0.549177	0.265429	-0.133201	16.2771	-0.0522376	-0.0834214	-0.549962	-2.23555
AT1G42980	Actin-binding FH2 (formin homology 2) family protein	6.13885	-0.626662	-1.07182	-1.00833	-0.712344	6.60131	-1.28064	-0.282555	-0.424159	0.579182	down
AT1G43670	Inositol monophosphatase family protein	9.94534	-0.0435593	-0.163954	-0.289117	-0.00424693	12.9409	-0.188928	-0.842122	-1.76931	-2.22376
AT1G44000		8.01153	-0.438457	-0.488897	-0.506727	-0.581091	10.8221	-0.183841	-0.637032	-1.55069	-2.69742
AT1G44100	amino acid permease 5	10.7508	0.179954	-0.0350983	-0.909138	-1.97181	9.92209	0.30399	0.615943	-0.286592	-1.07677	down
AT1G44110	Cyclin A1;1	7.12742	0.0102958	0.163655	-0.293694	-1.55843	7.0055	-0.130436	-0.0805072	-0.95662	-2.02879	down
AT1G44575	Chlorophyll A-B binding family protein	8.68174	0.313654	0.46641	-0.099622	-0.317767	15.5955	0.0462515	-0.196636	-0.500167	-2.05024
AT1G44780		7.51967	-0.325222	0.121342	-0.0268235	0.208375	7.71999	-0.0935932	0.153579	-0.0890171	-1.03886
AT1G44790	ChaC-like family protein	9.34945	-0.143153	-0.176815	-0.25094	-0.69145	10.2676	-0.258413	-0.621398	-0.925049	-1.35101
AT1G44830	Integrase-type DNA-binding superfamily protein	9.45086	-0.557662	-1.28439	-2.61156	-3.37344	7.57033	0.11165	0.705085	-1.04733	-2.61614	down
AT1G44835	YbaK/aminoacyl-tRNA synthetase-associated domain	10.9172	-0.0223233	0.168495	-0.331092	-0.516037	10.3887	-0.428912	-0.508452	-0.663474	-1.15439
AT1G44900	minichromosome maintenance (MCM2/3/5) family protein	9.43742	-0.334003	-0.145907	-0.607905	-1.10625	8.92303	-0.185578	-0.502796	-1.13739	-2.45782
AT1G44920		8.02684	-0.202795	-0.201591	-0.450536	-0.476618	11.1781	-0.229189	-0.900674	-1.51131	-2.44035
AT1G45010	TRAM, LAG1 and CLN8 (TLC) lipid-sensing domain containing protein	5.11803	-0.116545	0.319784	-0.0429253	-0.0872414	10.3512	-0.294633	-0.385051	-1.21591	-3.5997
AT1G45130	beta-galactosidase 5	11.4557	0.0409832	0.350829	-0.263451	-0.41251	10.2269	0.173596	0.271626	0.42706	-1.00382	down	hit
AT1G45191	Glycosyl hydrolase superfamily protein	5.86717	0.860627	1.74462	0.866456	-0.2583	8.17339	0.537811	0.494664	-0.344776	-1.71627	down
AT1G45201	triacylglycerol lipase-like 1	10.4432	0.573949	0.114747	-1.47712	-3.42798	12.8026	-0.190227	-0.721742	-1.97363	-4.0319
AT1G45207	Remorin family protein	8.82625	-0.0434037	0.0784159	-0.535805	-1.00464	8.9374	0.136205	0.228468	-0.335601	-2.19026	down
AT1G45474	photosystem I light harvesting complex gene 5	6.89548	-0.0690499	-0.51694	-0.86617	-1.11362	12.9013	0.0353689	-0.434258	-1.00197	-1.69195	down
AT1G46480	WUSCHEL related homeobox 4	9.39545	0.266557	0.337589	-0.810236	-3.23839	8.03469	0.565553	0.846127	-0.013609	-2.01983
AT1G47210	cyclin-dependent protein kinase 3;2	10.9362	-0.644028	-0.55265	-0.954661	-1.78044	10.2693	-0.103989	-0.684569	-1.2636	-2.42841
AT1G47220	Cyclin A3;3	9.26513	-0.627172	-0.678859	-1.05155	-1.7879	8.52599	-0.130493	-0.675814	-1.17213	-2.3012	down
AT1G47290	3beta-hydroxysteroid-dehydrogenase/decarboxylase isoform 1	10.4052	-0.367321	-0.302782	-0.517415	-1.02503	9.21824	-0.259993	-0.494227	-0.830265	-1.80851
AT1G47395		9.17079	0.455849	0.895447	1.88072	-1.76711	8.99373	1.06447	2.69243	2.57329	-1.7993
AT1G47400		8.95497	0.467121	0.933325	1.9671	-1.37314	9.71324	0.905818	2.36144	1.9486	-2.72331
AT1G47480	alpha/beta-Hydrolases superfamily protein	11.1323	-0.0477619	-0.568506	-1.61029	-2.41649	7.54186	-0.108723	-1.39275	-1.95911	-2.35437	down
AT1G47485		4.29093	0.309214	0.384022	0.333287	0.406191	6.65155	-0.0256045	0.815235	1.6707	-1.31205
AT1G47580	Pentatricopeptide repeat (PPR) superfamily protein	7.03777	-0.806136	-0.768278	-1.01693	-0.779416	10.3004	-0.406709	-0.837318	-0.883896	-1.455	down
AT1G47670	Transmembrane amino acid transporter family protein	11.4422	0.32529	0.546218	-0.10975	-1.26204	9.67784	0.368126	0.643786	0.422153	-1.53439
AT1G47740	PPPDE putative thiol peptidase family protein	11.1969	0.126053	-0.127453	-1.07779	-1.9742	10.843	-0.0573953	-0.424052	-0.779471	-2.14903
AT1G47890	receptor like protein 7	6.59004	1.25347	-0.372383	-0.701743	-1.00486	6.30643	-0.590766	-0.314128	-1.1724	-0.954999
AT1G48210	Protein kinase superfamily protein	10.4344	0.290735	-0.191428	-0.953222	-1.23177	11.1995	0.1796	-0.48329	-1.05254	-1.24847	down
AT1G48240	novel plant snare 12	10.0702	-0.229417	-0.418153	-0.877819	-1.19702	10.8282	-0.125633	-0.204305	-0.839588	-1.26215
AT1G48260	CBL-interacting protein kinase 17	6.56066	1.24751	0.261001	-0.0628108	0.332885	6.70642	-0.521481	-0.412124	-1.30125	-1.29343
AT1G48315	other RNA	6.49291	-0.626598	-0.407624	-0.22058	0.150926	6.55279	-0.230902	-0.0527274	-0.192138	-1.01306	down
AT1G48330		8.71814	-0.108427	0.130741	0.31166	-0.0387007	9.74294	-0.419226	-0.447556	-0.164073	-1.3244
AT1G48350	Ribosomal L18p/L5e family protein	7.49807	-0.211041	-0.330394	-0.682028	-0.765664	10.6661	-0.179155	-0.658197	-1.33552	-2.42333	down
AT1G48480	receptor-like kinase 1	11.6519	0.133182	-0.116846	-1.2238	-1.73722	12.18	-0.134636	-0.422043	-1.25057	-4.07797	down
AT1G48598	conserved peptide upstream open reading frame 31	12.6803	-0.220344	-0.155153	-0.869186	-1.62471	11.3611	-0.142675	-0.0687777	-0.701803	-1.45277	down
AT1G48600	S-adenosyl-L-methionine-dependent methyltransferases superfamily protein	13.1086	-0.338961	-0.331218	-0.846998	-1.66099	11.6978	-0.0886942	0.0399607	-0.539609	-1.42042	down
AT1G48605	Flavoprotein	9.36199	-0.225978	-0.301482	-0.28153	-0.340971	8.46213	0.254382	-0.670532	-0.719767	-1.07429
AT1G48610	AT hook motif-containing protein	6.45777	-0.109946	-0.252932	-1.05853	-1.282	6.45323	-0.265518	-0.553641	-0.879863	-1.35187	down
AT1G48630	receptor for activated C kinase 1B	11.1293	0.0718694	0.370076	0.0567825	-0.281838	10.0356	-0.575766	-0.626211	-0.849199	-1.50382
AT1G48880	TRICHOME BIREFRINGENCE-LIKE 7	7.95504	-0.0395647	0.0064077	-0.33267	-0.825115	8.02138	0.0211953	-0.110667	-0.56048	-1.24003
AT1G49010	Duplicated homeodomain-like superfamily protein	5.55887	0.212201	0.373498	-0.0371927	0.306507	9.9471	-0.434552	-0.891001	-1.0622	-2.18697
AT1G49130	B-box type zinc finger protein with CCT domain	5.37248	-0.106231	0.0553467	0.136702	0.30794	10.3886	-0.825724	-0.572315	-1.31411	-2.21627
AT1G49140	Complex I subunit NDUFS6	12.0639	0.198448	0.0383948	-0.133359	-0.278199	12.2407	0.108279	-0.265076	-0.523026	-1.03016
AT1G49210	RING/U-box superfamily protein	6.43546	0.0565044	-0.210735	-0.200072	-0.120902	6.95774	-0.0518863	0.223664	0.624612	-1.42636
AT1G49220	RING/U-box superfamily protein	6.07897	0.576316	0.748303	-0.476636	-0.83977	7.85448	0.400053	-0.0611945	-1.421	-2.68479	down
AT1G49230	RING/U-box superfamily protein	9.77087	-0.130575	-0.754971	-2.889	-3.82542	9.21873	0.196685	0.112502	-1.74463	-3.61347
AT1G49320	unknown seed protein like 1	9.31612	0.245354	-0.387522	-0.412975	-0.653283	7.71007	-0.131903	-0.429865	-0.639704	-1.20842
AT1G49370		5.93065	-0.685436	-0.854008	-1.06357	-1.38449	6.75753	-0.498004	-0.615235	-1.43715	-1.28371
AT1G49400	Nucleic acid-binding, OB-fold-like protein	9.89763	-0.200114	-0.18837	-0.248941	-0.879602	9.61635	-0.269377	-0.458087	-0.692473	-1.38944	down
AT1G49410	translocase of the outer mitochondrial membrane 6	11.8373	-0.240216	-0.173972	-0.42954	-1.23	10.954	-0.407977	-0.563058	-0.896053	-1.04439
AT1G49430	long-chain acyl-CoA synthetase 2	9.31204	0.531604	0.176778	0.241571	0.0161154	10.2344	0.288429	0.582625	0.163135	-2.0936	down
AT1G49470	Family of unknown function (DUF716)	11.1167	0.227365	-0.348049	-2.0602	-4.17173	9.83666	-0.0542778	-0.0434448	-0.812885	-1.90374	down
AT1G49510	embryo defective 1273	10.0099	-0.308577	-0.15903	-0.532019	-0.829932	10.8506	-0.123152	-0.289965	-0.482593	-1.21696	down
AT1G49570	Peroxidase superfamily protein	13.9101	-0.950086	-1.54168	-2.71704	-4.51661	6.61868	-1.36087	-2.06375	-1.74985	-1.56913	down
AT1G49600	RNA-binding protein 47A	12.0896	-0.151455	-0.00300726	0.161373	0.012215	11.4086	-0.25708	-0.153417	-0.100551	-1.13707	down
AT1G49630	presequence protease 2	8.12845	-0.461627	-0.275745	-0.63436	-0.655531	9.24913	-0.188411	-0.279573	-0.676637	-1.5073	down
AT1G49730	Protein kinase superfamily protein	6.15763	0.104102	0.0761941	-0.184221	-0.561184	7.34381	-0.0217033	-0.125308	-1.0882	-1.75445
AT1G49750	Leucine-rich repeat (LRR) family protein	5.78626	0.202559	-0.328999	-0.835646	-0.869392	10.3438	0.261237	-0.867046	-3.13056	-5.06345	down
AT1G49780	plant U-box 26	8.07144	0.341727	0.0643656	-0.498025	-0.233381	9.47131	0.379279	-0.0129512	-1.4313	-1.60235	down
AT1G49860	glutathione S-transferase (class phi) 14	13.774	-3.13256	-5.41706	-6.26273	-5.68515	7.00117	-0.795143	-1.57675	-1.61933	-1.92061
AT1G49910	Transducin/WD40 repeat-like superfamily protein	8.21596	-0.08931	-0.113353	-0.295025	-0.450102	8.19594	-0.281612	-1.12286	-1.67021	-2.08706
AT1G49975		5.28449	-0.15007	-0.0483629	-0.405423	-0.441378	10.5785	-0.476857	-0.851179	-1.63259	-2.77968
AT1G49990	F-box family protein	5.64336	0.293365	0.330855	-0.267263	-0.135731	8.98845	0.0873411	-0.422325	-0.461423	-1.54053	down
AT1G50010	tubulin alpha-2 chain	13.3478	-0.1078	-0.0576587	-0.614751	-1.6334	12.4561	-0.16623	-0.450333	-0.610163	-2.05162
AT1G50040	Protein of unknown function (DUF1005)	7.0273	0.772593	0.478832	-1.3908	-1.39052	8.00226	0.579225	-0.136934	-2.54837	-2.67576
AT1G50055	TAS1B; other RNA	8.20778	-0.869763	-0.735227	-0.282815	-0.442563	9.42067	-0.260158	-0.146967	-0.544041	-1.41081
AT1G50070	pre-tRNA	8.39394	0.50035	0.583553	1.0299	0.471663	7.51416	-0.323447	-0.899934	-1.26935	-0.822924
AT1G50110	D-aminoacid aminotransferase-like PLP-dependent enzymes superfamily protein	8.37279	-0.195708	-0.198894	-0.488534	-0.943853	7.207	-0.0389267	0.14629	0.239713	-1.55827
AT1G50120		10.6347	-0.157163	-0.0874733	-0.382552	-0.864303	10.6893	0.0151065	-0.120411	-0.36119	-1.13396
AT1G50240	Protein kinase family protein with ARM repeat domain	8.65661	-0.0986568	0.219868	-0.490883	-1.09741	8.07026	0.124443	-0.232587	-0.75224	-1.54665	down
AT1G50280	Phototropic-responsive NPH3 family protein	5.05172	0.226444	0.256109	0.26698	-0.0162837	7.61205	0.30854	-0.0822404	-0.961452	-2.3909	down
AT1G50320	thioredoxin X	11.2146	0.0522165	-0.580415	-0.826692	-0.954955	14.231	0.134585	-0.483505	-1.1036	-1.58161
AT1G50430	Ergosterol biosynthesis ERG4/ERG24 family	8.61685	0.0761817	-0.195724	-1.04441	-1.41055	8.74761	-0.252756	-0.844994	-1.26343	-1.50196	down
AT1G50460	hexokinase-like 1	9.4239	-0.261397	-0.339265	-0.751654	-0.624979	10.0713	-0.0819977	-0.34475	-1.01243	-1.31745
AT1G50490	ubiquitin-conjugating enzyme 20	11.9794	-0.587806	-0.650896	-1.16126	-2.5224	10.5984	-0.0317045	-0.117465	-0.831667	-1.80651
AT1G50575	Putative lysine decarboxylase family protein	9.09188	-0.156397	-0.218175	-0.453062	-1.0341	10.0758	-0.487227	-0.836911	-1.29752	-2.57455
AT1G50732		5.48634	-0.188692	-0.0157098	-0.0292528	-0.00315861	11.0378	-0.204477	-0.730576	-1.8906	-3.48588
AT1G50900	Ankyrin repeat family protein	6.95454	0.377351	0.100003	-0.774874	-0.777627	10.836	-0.354247	-1.27915	-2.37221	-3.2825	down
AT1G51055	FBD-like domain family protein	5.75845	-0.0219956	-0.175829	-0.491394	-0.437618	6.29048	-0.0270521	0.0974454	-0.460692	-1.00838
AT1G51060	histone H2A 10	12.3686	0.112797	-0.17144	-0.973856	-1.9226	12.0741	-0.291343	-0.98369	-1.70457	-2.18155	down
AT1G51070	basic helix-loop-helix (bHLH) DNA-binding superfamily protein	12.2337	-0.0103865	-0.520005	-1.8086	-2.7442	11.1084	-0.0560992	-0.405579	-0.961607	-2.2146	down
AT1G51080		5.61697	0.0208796	-0.0872651	0.307018	0.221953	8.41967	0.0442379	-0.469516	-1.94126	-2.63988
AT1G51100		5.49365	-0.0126586	-0.0370421	0.41537	0.631306	7.53496	-0.157126	-0.732082	-1.11427	-0.806329
AT1G51110	Plastid-lipid associated protein PAP / fibrillin family protein	5.59508	-0.239205	-0.161929	0.455457	1.06326	11.9109	-0.0698465	-0.15823	-0.731437	-1.32464	down
AT1G51270	structural molecules;transmembrane receptors;structural molecules	8.06257	-1.07522	-2.43794	-2.9456	-2.83044	6.97463	0.476695	0.795039	-0.351894	-1.53528
AT1G51400	Photosystem II 5 kD protein	7.30066	0.393557	0.215117	-0.0640207	-0.420269	12.9002	-0.017691	-0.556257	-1.90158	-3.21832	down
AT1G51570	Calcium-dependent lipid-binding (CaLB domain) plant phosphoribosyltransferase family protein	11.1424	0.156445	0.289906	-0.511259	-1.10074	12.0881	-0.049791	-0.344633	-0.600178	-2.09697	down
AT1G51610	Cation efflux family protein	8.51943	-0.0424988	0.151221	-0.0144363	-0.0588667	10.2249	-0.00360967	-0.00881941	-1.15863	-0.928781	down
AT1G51620	Protein kinase superfamily protein	7.91922	0.0548294	-1.05293	-1.66751	-0.958901	7.3022	0.19692	0.0329622	-2.07778	-0.591757
AT1G51630	O-fucosyltransferase family protein	10.6357	-0.133873	-0.119656	-0.438148	-1.29109	10.1073	-0.15221	-0.296379	-0.6143	-1.56119
AT1G51660	mitogen-activated protein kinase kinase 4	9.90471	0.000195071	0.0203224	-0.330153	-0.389392	10.6372	0.0447572	-0.0614651	-1.11979	-1.32491
AT1G51790	Leucine-rich repeat protein kinase family protein	9.37764	-0.677797	-2.17561	-3.39549	-2.99276	7.23331	-0.101682	-0.532526	-1.95017	-2.13483
AT1G51800	Leucine-rich repeat protein kinase family protein	9.3411	-1.11851	-2.50514	-3.61187	-3.95881	6.56887	-0.913762	-1.03179	-1.59214	-1.97162	down
AT1G51805	Leucine-rich repeat protein kinase family protein	4.87823	0.0121524	0.0260324	-0.0959706	-0.0517418	8.28466	-0.10837	-0.0791821	-1.7371	-1.95659	down
AT1G51920		7.90979	1.80053	-0.103625	-2.31422	-2.64014	5.95152	-0.411438	-0.704283	-1.00398	-0.734672
AT1G51940	protein kinase family protein / peptidoglycan-binding LysM domain-containing protein	7.90221	-0.226198	-0.381982	-1.12707	-1.58841	10.4199	0.0317508	0.142597	-1.82214	-3.58967
AT1G52000	Mannose-binding lectin superfamily protein	5.4369	-0.140865	-0.216447	0.834602	-0.15991	11.6135	0.867561	1.48855	1.07061	-2.51102	down
AT1G52140		10.7038	-0.0872218	-0.416159	-1.3626	-2.25656	8.73725	-0.0755331	-0.415264	-1.22653	-2.34548
AT1G52190	Major facilitator superfamily protein	6.65871	0.146165	0.220264	-0.739232	-1.10033	11.359	-0.124142	-0.189971	-0.913684	-3.61652
AT1G52200	PLAC8 family protein	11.3701	-0.893417	-3.24648	-4.45198	-4.38138	9.25698	-0.881349	-0.690715	-3.64664	-3.20402
AT1G52220		6.51384	-0.185223	-0.177452	-0.774385	-0.919474	13.0431	-0.395821	-0.892642	-2.10262	-3.12357
AT1G52230	photosystem I subunit H2	9.05124	0.452889	-0.106202	-1.3053	-2.02036	16.3287	-0.213728	-0.741486	-2.03119	-3.57342	down
AT1G52240	RHO guanyl-nucleotide exchange factor 11	8.99062	-0.855988	-1.21244	-1.25219	0.0696791	7.49192	-0.755991	-0.883551	-0.53424	-1.1407	down
AT1G52280	RAB GTPase homolog G3D	10.6768	-0.41211	-0.522796	-1.01785	-1.86699	10.2863	-0.196909	0.0206743	-1.03209	-1.72685	down
AT1G52290	Protein kinase superfamily protein	5.93435	-0.0464267	0.098715	-0.553069	0.00847757	9.33183	0.227087	-0.379308	-2.58506	-3.98436
AT1G52400	beta glucosidase 18	6.65054	1.19714	2.59682	5.33669	3.77377	13.8879	0.72951	1.04316	1.10827	-2.05495	down
AT1G52410	TSK-associating protein 1	8.93054	1.14583	1.93884	2.85837	1.5046	11.4461	0.915244	1.40447	1.22105	-2.19742
AT1G52510	alpha/beta-Hydrolases superfamily protein	4.99176	0.10685	-0.00536995	-0.0413992	-0.158104	8.74105	-0.381614	-1.12831	-1.94795	-2.71123	down
AT1G52670	Single hybrid motif superfamily protein	8.89591	0.199267	0.368825	0.000995756	-0.513255	9.34508	-0.237445	-0.61728	-0.777566	-1.42673
AT1G52700	alpha/beta-Hydrolases superfamily protein	9.0427	-0.316148	-1.03978	-1.69868	-3.11902	7.56579	-0.0188581	-0.000371077	-0.553168	-1.93566	down
AT1G52750	alpha/beta-Hydrolases superfamily protein	7.80048	0.76911	0.671062	-0.195145	-1.37851	6.54241	0.166112	0.436711	0.301873	-1.18099	down
AT1G52770	Phototropic-responsive NPH3 family protein	4.77941	0.0787345	0.160325	0.245555	0.0178676	9.45687	-0.136696	-1.10101	-1.37153	-1.18194	down
AT1G52780	Protein of unknown function (DUF2921)	10.8326	0.517871	0.445785	0.0959725	-0.896871	11.2243	0.236186	-0.305011	-0.872363	-2.09942	down
AT1G52830	indole-3-acetic acid 6	5.99164	0.54075	0.283006	-0.0590657	-0.543887	7.95944	0.0282852	-0.0926408	-1.054	-2.60907
AT1G52910	Protein of unknown function (DUF1218)	9.80184	0.0187246	-0.180567	-0.346261	-1.10971	7.72502	0.31677	-0.0951616	-0.33853	-1.35535	down
AT1G53035		9.69202	0.00506153	-0.255187	-0.251051	-0.428619	10.4985	-0.183658	-0.320069	-0.899017	-1.48261
AT1G53040	Protein of unknown function (DUF616)	8.82266	-0.517739	-0.245592	0.239294	0.350866	8.43301	-0.162496	-0.263887	-0.741559	-1.63599
AT1G53050	Protein kinase superfamily protein	10.0186	-0.00833311	-0.0626351	-0.238072	-0.37125	10.2395	-0.00152558	-0.155142	-0.416309	-1.11121
AT1G53060	Legume lectin family protein	7.28931	0.802886	0.955889	0.558583	-0.144725	7.9587	-0.29721	-0.498608	-1.33035	-1.91372	down
AT1G53070	Legume lectin family protein	8.26155	0.803424	0.863887	0.126157	-1.20037	9.0366	0.668017	1.10266	0.698123	-2.06135
AT1G53140	Dynamin related protein 5A	7.87925	0.104924	0.404401	-0.528166	-1.88671	7.60715	-0.275222	-0.527238	-1.23171	-2.33012	down
AT1G53163		7.788	-0.154379	-0.597499	-1.28666	-1.9979	6.39392	-0.0571884	0.00666402	0.326509	-1.20067
AT1G53230	TEOSINTE BRANCHED 1, cycloidea and PCF transcription factor 3	7.12919	0.561751	0.239221	-1.17546	-1.41487	10.8422	0.178305	-0.835695	-2.4549	-3.76119
AT1G53233	other RNA	5.02201	-0.098039	-0.107199	-0.207776	-0.0674502	6.17515	0.274261	-0.439427	-0.863647	-1.06361	down
AT1G53240	Lactate/malate dehydrogenase family protein	11.1482	0.135469	0.330847	-0.073582	-0.432375	11.2987	-0.382374	-1.13058	-1.59685	-2.34243	down
AT1G53300	tetratricopetide-repeat thioredoxin-like 1	8.56459	0.0735564	-0.112061	-0.83939	-1.27237	8.52017	0.0193498	-0.259817	-0.887384	-2.10131
AT1G53345		8.63751	-0.0108579	0.123417	0.0484028	-0.542501	7.83855	-0.0352339	0.364545	-0.128686	-1.49287
AT1G53390	P-loop containing nucleoside triphosphate hydrolases superfamily protein	10.393	-0.283103	-0.601073	-0.598125	-1.24994	10.53	-0.172549	-0.643166	-1.34882	-1.96848	down
AT1G53430	Leucine-rich repeat transmembrane protein kinase	9.93683	-0.471314	-1.21155	-2.12484	-1.56118	9.98791	-0.275583	-0.371891	-2.43092	-2.76388
AT1G53440	Leucine-rich repeat transmembrane protein kinase	9.73054	-0.914346	-1.73297	-2.47493	-2.81501	9.70029	-0.0141791	0.123806	-1.07723	-1.46552
AT1G53520	Chalcone-flavanone isomerase family protein	8.75802	-0.202852	-0.272862	-0.758677	-2.00693	11.1267	-0.508823	-0.931909	-2.22711	-4.59626
AT1G53530	Peptidase S24/S26A/S26B/S26C family protein	8.1645	-0.132782	-0.270152	-0.287357	-0.455511	8.27318	-0.384355	-0.526507	-0.776312	-1.12184
AT1G53542		9.37522	0.0654523	-0.0433413	0.336906	-0.19539	8.72891	-0.746017	-0.905479	-0.673657	-1.42749
AT1G53690	DNA directed RNA polymerase, 7 kDa subunit	6.18418	-0.654704	-0.656504	-1.03431	-1.16473	7.42404	-0.909091	-1.3732	-1.8055	-2.33125	down
AT1G53710	Calcineurin-like metallo-phosphoesterase superfamily protein	7.11664	0.17131	0.430039	0.440507	0.421352	7.22906	-0.275156	-0.288789	-0.604563	-1.04101	down
AT1G53730	STRUBBELIG-receptor family 6	10.418	0.271067	0.0962982	-0.830473	-1.6625	10.4598	-0.156826	-0.45302	-1.10919	-1.7954
AT1G53800		7.83314	-0.187326	-0.296843	-0.626702	-0.456632	10.5326	-0.179858	-0.475372	-1.01768	-1.64754
AT1G53840	pectin methylesterase 1	8.33775	-0.506307	-0.275047	-0.173947	-0.177002	8.75592	-0.502143	0.036982	-0.675622	-1.07788	down
AT1G53885	Protein of unknown function (DUF581)	12.0867	-0.472776	-0.705997	-0.631381	-0.847809	12.8499	-0.425001	0.710131	-0.694246	-1.48495
AT1G53903	Protein of unknown function (DUF581)	12.254	-0.466456	-0.725774	-0.645497	-0.880149	13.0235	-0.418726	0.713348	-0.698263	-1.50317
AT1G53920	GDSL-motif lipase 5	8.7646	0.0503533	-0.344881	-0.697991	-1.01984	7.80902	-0.346268	-0.695823	-1.50842	-1.8165
AT1G54010	GDSL-like Lipase/Acylhydrolase superfamily protein	10.3536	0.198214	0.623153	0.241632	-1.78626	8.28235	-1.05355	-1.6166	-1.93411	-3.1071	down
AT1G54030	GDSL-like Lipase/Acylhydrolase superfamily protein	11.1021	-0.0630053	-0.130058	-0.342364	-1.19177	9.54611	0.383125	0.269348	-0.0493522	-1.37073	down
AT1G54040	epithiospecifier protein	4.59913	-0.00764137	0.187229	0.238054	0.345986	11.8881	0.657093	0.231864	-0.174402	-2.00661	down
AT1G54200		7.93105	0.57794	0.701771	-0.442823	-2.01376	7.83055	0.509932	0.141545	0.391539	-1.45057
AT1G54385	ARM repeat superfamily protein	8.61561	-0.366209	-0.056615	-0.337106	-0.382417	8.4827	-0.230064	-0.459533	-1.5114	-2.41687	down
AT1G54450	Calcium-binding EF-hand family protein	7.47783	-0.193359	-0.301592	-0.833348	-1.23054	6.95551	-0.0244278	-0.0283186	-0.283563	-1.12732	down
AT1G54500	Rubredoxin-like superfamily protein	4.94369	0.209225	0.192401	0.204373	0.486416	7.80498	-0.291979	-1.08504	-1.55451	-1.8819
AT1G54580	acyl carrier protein 2	14.6066	-0.106769	-0.230556	-0.832654	-1.22857	13.5211	-0.232655	-0.16048	0.034512	-1.44143
AT1G54780	thylakoid lumen 18.3 kDa protein	8.05877	0.250464	0.325726	0.103569	0.287841	14.7479	0.227949	-0.13117	-1.05743	-1.66098
AT1G54820	Protein kinase superfamily protein	5.39636	0.267499	-0.029199	-0.128446	-0.403526	10.6913	-0.0486721	-0.481866	-2.16043	-4.0416
AT1G55100	transposable element gene	8.92475	-0.145736	0.829391	1.5778	1.29567	12.5838	-0.167477	-0.171601	-0.640004	-1.25103
AT1G55130	Endomembrane protein 70 protein family	9.58714	-0.120638	0.190511	-0.225381	-0.703884	9.51829	0.227106	0.188336	-0.134597	-1.31954	down
AT1G55140	Ribonuclease III family protein	7.09948	-0.281799	-0.348457	-0.156238	0.0465272	9.91382	-0.525845	-1.03661	-1.64647	-2.34898
AT1G55160		11.5666	0.0835526	-0.0729821	-0.372911	-0.807509	11.3452	-0.1962	-0.863921	-1.18708	-1.90198
AT1G55205		8.80104	0.132564	-0.0617661	-0.908726	-1.92009	8.06394	-0.541595	-0.800668	-1.02567	-1.4521
AT1G55210	Disease resistance-responsive (dirigent-like protein) family protein	12.4264	0.202941	0.0191384	-0.525615	-0.186626	11.6398	0.195484	-0.122184	-1.29244	-0.557922	down
AT1G55260	Bifunctional inhibitor/lipid-transfer protein/seed storage 2S albumin superfamily protein	6.75904	-0.0150098	0.968451	1.44986	1.50461	11.0816	0.119265	0.0337942	0.108391	-1.8078
AT1G55270	Galactose oxidase/kelch repeat superfamily protein	10.0397	0.0465254	-0.064554	-0.366805	-0.625653	10.1281	0.0610278	0.133499	-0.227661	-1.09681
AT1G55330	arabinogalactan protein 21	14.4773	0.15243	-0.285472	-0.434444	0.0122879	15.2866	-0.272484	-0.122874	-1.21318	-2.38092
AT1G55360	Protein of Unknown Function (DUF239)	10.8057	0.121151	0.20387	-0.421928	-1.64948	11.076	-0.167361	-0.222562	-0.934662	-3.31375
AT1G55370	NDH-dependent cyclic electron flow 5	5.12157	-0.148519	-0.00715043	0.176232	-0.266274	8.60848	-0.261199	-0.554493	-1.15315	-2.03953
AT1G55450	S-adenosyl-L-methionine-dependent methyltransferases superfamily protein	9.18194	0.0575462	-1.40221	-2.31834	-2.06895	11.2444	-0.587598	-0.217562	-2.12814	-1.47534	down
AT1G55480	protein containing PDZ domain, a K-box domain, and a TPR region	7.10903	-0.240823	0.0735623	0.0274881	-0.237606	12.8417	-0.283112	-0.79433	-1.35252	-2.43841
AT1G55490	chaperonin 60 beta	10.9738	-0.492963	-0.270013	-0.712805	-1.39358	14.0944	-0.210433	-0.413921	-0.578708	-2.36575
AT1G55670	photosystem I subunit G	9.48691	0.90592	1.15277	0.0277645	-0.933417	16.6551	-0.0123829	-0.287	-1.14073	-3.04373	down
AT1G55910	zinc transporter 11 precursor	6.79017	0.845385	0.846634	0.698162	1.07476	9.1926	-0.0340797	-1.07909	-1.83178	-1.3185
AT1G56050	GTP-binding protein-related	8.14346	-0.381356	0.0421611	0.103878	0.212698	10.4481	-0.349625	-0.705322	-1.01023	-1.65536
AT1G56060		7.33411	-0.0596231	-0.999935	-0.571657	0.422731	8.10209	-1.08548	-0.500745	-2.02918	0.202338
AT1G56080		9.22194	-0.312809	-0.706629	-0.763914	-0.779071	7.25495	0.101344	-0.269202	-0.324212	-1.18258
AT1G56120	Leucine-rich repeat transmembrane protein kinase	6.69052	-0.254297	-0.537349	-1.30242	-1.36171	7.25582	0.760685	0.128517	-1.243	-1.81844	down
AT1G56150	SAUR-like auxin-responsive protein family	6.70516	1.19679	-0.595336	-1.16299	-1.24702	9.96678	0.143046	0.00164571	-1.03981	-1.58947
AT1G56190	Phosphoglycerate kinase family protein	10.6406	-0.123083	-0.24982	-0.643979	-1.06442	12.3215	0.131623	-0.567574	-1.15477	-3.35909
AT1G56210	Heavy metal transport/detoxification superfamily protein	9.60218	0.010208	-0.110214	-0.812764	-1.42471	8.79285	-0.102129	0.102031	0.0101333	-1.29975
AT1G56240	phloem protein 2-B13	7.27125	-0.383386	-0.819737	-1.73221	-1.55358	8.0241	-1.30117	-0.659039	-2.35959	-2.58604	down
AT1G56250	phloem protein 2-B14	8.04929	-1.06621	-1.58104	-2.66627	-2.22686	7.35595	-1.23856	-0.694873	-1.5955	-1.75399
AT1G56330	secretion-associated RAS 1B	11.6836	0.183379	0.253824	-0.127776	-0.40586	11.5518	-0.220951	-0.791396	-1.15974	-1.27991	down
AT1G56340	calreticulin 1a	12.1677	-0.104618	-0.210796	-1.12595	-2.51136	11.5747	-0.216111	-0.511014	-0.825407	-2.4306
AT1G56430	nicotianamine synthase 4	7.91626	0.415279	1.38496	0.384748	-0.627126	8.56967	0.0308503	-0.0713028	-0.677233	-3.29256
AT1G56500	haloacid dehalogenase-like hydrolase family protein	5.56458	-0.226797	0.0166574	0.071293	-0.1315	8.43924	-0.213314	-0.508079	-0.923357	-1.26949	down
AT1G56520	Disease resistance protein (TIR-NBS-LRR class) family	4.59802	0.0528593	-0.0431753	0.319776	0.0886317	6.60977	-0.399749	-0.266031	-1.07108	-1.53344	down
AT1G56580	Protein of unknown function, DUF538	12.7921	0.0572598	0.639032	0.742789	1.13557	14.1286	0.123415	0.0394284	0.1175	-1.1104	down
AT1G56670	GDSL-like Lipase/Acylhydrolase superfamily protein	7.53782	-0.466671	-0.547839	-1.59105	-1.89026	7.08866	-0.196638	-0.498066	-1.15365	-1.62024
AT1G56690	Pentatricopeptide repeat (PPR) superfamily protein	6.80985	-0.103931	0.0871533	-0.505767	-1.04777	7.4637	-0.289102	-0.449552	-0.529191	-1.20417	down
AT1G56710	Pectin lyase-like superfamily protein	4.61304	0.450089	0.550099	0.69896	0.459233	6.11529	-0.0217726	-0.0457251	-0.519322	-1.1192	down
AT1G56730	pre-tRNA	7.58196	0.247286	0.698586	1.29118	0.768626	6.88263	-0.571399	-0.769575	-1.04897	-0.596735	down
AT1G57030	pre-tRNA	7.6903	0.330797	0.743098	1.29585	0.762423	6.97544	-0.530369	-0.777851	-1.16584	-0.456137	down
AT1G57450	pre-tRNA	7.63455	0.295149	0.783844	1.39868	0.835748	6.80669	-0.574786	-0.786739	-1.02188	-0.439789
AT1G57560	myb domain protein 50	8.22648	0.403231	0.0462071	-0.240078	-0.878496	6.71531	-0.0201681	-0.548136	-0.751819	-1.32279	down	hit
AT1G57630	Toll-Interleukin-Resistance (TIR) domain family protein	7.03259	1.77734	-0.583689	-1.06956	-1.22647	8.18882	-0.486772	-1.40076	-2.55707	0.6906
AT1G57660	Translation protein SH3-like family protein	16.8031	-0.590977	-0.975196	-1.17498	-0.997311	15.7727	-0.399263	-0.336996	-0.433269	-1.24568
AT1G57680		12.6456	0.0845838	-0.22695	-0.832165	-1.00273	12.7081	0.304545	0.0239623	-1.01711	-1.29543
AT1G57700	Protein kinase superfamily protein	8.00603	-0.150631	-0.164969	-0.691212	-0.684858	7.45359	0.244492	-0.0262087	-0.421059	-1.45391
AT1G57770	FAD/NAD(P)-binding oxidoreductase family protein	5.43481	-0.0399647	-0.0666565	-0.376804	-0.520172	10.9053	-0.280851	-1.10004	-1.24389	-1.027	down
AT1G57820	Zinc finger (C3HC4-type RING finger) family protein	6.23397	-0.0545059	0.169289	-0.520244	-0.491995	6.23813	-0.200359	-0.301417	-0.676677	-1.23865
AT1G57850	Toll-Interleukin-Resistance (TIR) domain family protein	5.17864	0.047941	0.0167878	-0.000187344	0.0459393	6.80111	-0.55114	-0.569592	-1.40972	-1.77105
AT1G57860	Translation protein SH3-like family protein	16.3592	-0.666955	-0.841222	-1.05774	-1.05183	15.1704	-0.259284	-0.238185	-0.221372	-1.15346
AT1G57980	Nucleotide-sugar transporter family protein	6.6187	-0.402401	-0.496839	-0.798088	-1.36077	7.5549	0.250354	0.0538008	-1.45173	-1.63613	down
AT1G57990	purine permease 18	10.7401	-0.0562355	-0.628323	-1.20704	-0.274966	12.5172	-0.23407	0.539766	-2.89864	-0.477858	down
AT1G58080	ATP phosphoribosyl transferase 1	10.8006	-0.463182	-0.598061	-1.15213	-1.81977	11.0048	-0.140206	-0.51815	-1.09614	-1.90938	down
AT1G58110	Basic-leucine zipper (bZIP) transcription factor family protein	10.4489	-0.246948	-0.905901	-1.51961	-1.99332	9.69363	-0.182057	-0.714081	-0.260039	-1.01519
AT1G58225		5.42407	-0.166117	-0.312885	0.0683565	0.0948305	6.61434	0.232175	0.786249	-0.620849	-1.17929
AT1G58290	Glutamyl-tRNA reductase family protein	10.831	-0.430676	-0.711144	-0.843946	-0.184142	12.465	-0.643515	-0.837495	-1.79986	-1.28427
AT1G58370	glycosyl hydrolase family 10 protein / carbohydrate-binding domain-containing protein	9.45002	-0.263979	-0.364683	-1.44331	-2.04745	7.12666	-1.06963	-0.975585	-0.686369	-1.63614
AT1G58420	Uncharacterised conserved protein UCP031279	9.13144	-1.12468	-1.71443	-2.28598	-1.24723	10.5609	-1.12101	0.14205	-1.68128	-1.40392
AT1G58430	GDSL-like Lipase/Acylhydrolase family protein	4.78182	0.0875044	-0.0664439	-0.126444	-0.128681	7.35919	0.553922	0.958659	-0.0809002	-2.11396
AT1G58440	FAD/NAD(P)-binding oxidoreductase family protein	9.96874	0.320568	0.108871	0.0555893	-0.155187	9.9778	-0.443331	-0.646146	-1.37563	-1.23267
AT1G58460		5.11256	0.0634443	0.427417	0.423385	0.408593	7.11841	-0.0293791	-0.0668882	-1.31901	-1.5076
AT1G58561	transposable element gene	5.26641	0.369277	0.0604744	0.117477	0.481619	8.80164	0.0673265	0.0472795	-1.4423	-0.875906
AT1G58602	LRR and NB-ARC domains-containing disease resistance protein	5.76366	-0.191773	-0.276202	-0.444502	-0.580163	9.63002	0.0552147	-0.256131	-0.962122	-1.95228	down
AT1G58807	Disease resistance protein (CC-NBS-LRR class) family	7.80335	-0.446368	-0.590118	-0.586547	-1.05281	12.0391	0.0660501	0.115523	-0.164987	-1.09734
AT1G58848	Disease resistance protein (CC-NBS-LRR class) family	7.00474	-0.357096	-0.461609	-0.862136	-0.76895	10.9351	0.406569	0.400205	-0.138136	-1.47723	down
AT1G58983	Ribosomal protein S5 family protein	15.7975	-0.323557	-0.249342	-0.597101	-0.972955	14.3609	-0.268646	-0.455168	-0.514536	-1.14372
AT1G59030	GDSL-like Lipase/Acylhydrolase superfamily protein	4.75203	0.114844	0.0654098	0.287446	0.15636	5.68264	0.201544	-0.295913	-0.677495	-1.00056
AT1G59124	Disease resistance protein (CC-NBS-LRR class) family	7.50518	-0.554753	-0.577365	-0.655234	-0.971227	11.6774	0.175164	0.187993	-0.0994215	-1.01837
AT1G59218	Disease resistance protein (CC-NBS-LRR class) family	6.50309	-0.0540058	-0.113806	-0.27168	-0.534186	10.3543	0.203166	0.198907	-0.244423	-1.44065	down
AT1G59359	Ribosomal protein S5 family protein	15.9223	-0.428944	-0.373816	-0.678434	-1.00454	14.317	-0.125222	-0.286656	-0.267433	-1.01309
AT1G59560	E3 Ubiquitin ligase family protein	7.20743	0.336356	-0.334617	-0.592404	-0.424144	7.25884	0.105097	0.113247	-0.332596	-1.23773	down
AT1G59590	ZCF37	10.4511	-0.386375	-1.92147	-2.32099	-1.62646	9.63036	-0.636509	-0.229649	-2.55391	-2.81485
AT1G59840	cofactor assembly of complex C	5.81459	-0.0547326	-0.130596	0.0409177	-0.248037	8.61265	0.018484	-0.139849	-0.786985	-1.8214
AT1G59860	HSP20-like chaperones superfamily protein	7.22371	-0.77592	-0.697653	-1.05849	-0.609634	7.06325	-0.756972	-1.02423	-1.28524	-1.07555
AT1G59870	ABC-2 and Plant PDR ABC-type transporter family protein	12.5015	-0.12569	-0.919823	-1.72904	-1.81981	13.3395	0.0382865	-0.315719	-2.13978	-1.30937	down
AT1G59960	NAD(P)-linked oxidoreductase superfamily protein	11.7229	-0.895232	-1.05096	-1.04069	-1.09686	9.83722	-0.373246	-0.752565	-1.68995	-2.81293	down
AT1G59970	Matrixin family protein	10.2657	-0.126227	-0.380805	-0.983964	-1.89323	9.16762	0.113041	-0.0338162	-0.901216	-1.28549
AT1G59990	DEA(D/H)-box RNA helicase family protein	9.19058	-0.555694	-0.554937	-0.813768	-1.03022	10.5379	-0.234397	-0.104044	-0.695458	-1.40971	down
AT1G60000	RNA-binding (RRM/RBD/RNP motifs) family protein	5.3441	-0.0538877	0.156958	-0.0122719	0.127679	8.34215	-0.526479	-0.95783	-1.45884	-2.21534	down
AT1G60010		10.0287	-0.672112	-0.561079	-0.298158	-0.294636	11.445	-0.351056	0.0221231	-0.482269	-2.00603
AT1G60070	Adaptor protein complex AP-1, gamma subunit	9.57651	-0.266677	-0.477575	-1.08422	-1.51433	9.35324	0.178703	-0.0977061	-0.435227	-1.79052
AT1G60230	Radical SAM superfamily protein	7.03359	-0.167359	-0.0930908	-0.559554	-0.5184	9.07822	-0.404693	-0.850412	-1.23231	-2.34043
AT1G60270	beta glucosidase 6	7.89452	-0.974404	-0.991994	-1.17237	-1.99117	8.17193	-0.0345413	-0.498775	-0.874096	-1.37841
AT1G60390	polygalacturonase 1	9.37333	0.313659	-0.0088698	-1.67311	-3.20574	7.28883	0.202458	0.653181	0.00289225	-2.06832
AT1G60460		5.98819	-0.161766	-0.32502	-0.247518	-0.552091	7.05775	-0.472591	-0.68366	-0.951138	-1.60362
AT1G60550	enoyl-CoA hydratase/isomerase D	6.86965	-0.227012	-0.201038	-0.537842	0.041104	10.6977	-0.258388	-0.855267	-1.74822	-2.20962	down
AT1G60590	Pectin lyase-like superfamily protein	5.52859	0.570892	0.870031	-0.455281	-0.420195	8.13586	-0.237331	-1.00264	-1.18386	-2.97534
AT1G60630	Leucine-rich repeat protein kinase family protein	8.1459	0.229348	0.181074	-0.78161	-1.96963	8.86596	0.141361	-0.149956	-1.3433	-2.66723	down	hit
AT1G60660	cytochrome B5-like protein	8.31656	-0.219102	-0.528666	-0.52677	-1.63655	8.20935	-0.206005	-0.473281	-1.13062	-2.23365	down
AT1G60770	Tetratricopeptide repeat (TPR)-like superfamily protein	10.7896	-0.292389	0.0506261	-0.263521	-0.209057	9.99131	-0.207533	-0.217466	-0.361079	-1.34294
AT1G60800	NSP-interacting kinase 3	10.8178	-0.176722	-0.276277	-0.635521	-1.47563	11.8927	0.0438345	-0.0613875	-0.816383	-2.47931	down
AT1G60950	2Fe-2S ferredoxin-like superfamily protein	7.06027	0.784091	0.447059	0.121294	-0.0667969	12.4125	-0.269714	-1.57362	-2.2578	-2.9408
AT1G60960	iron regulated transporter 3	12.3477	-0.05628	-0.333499	-2.24395	-3.18265	10.6879	0.264927	0.277904	-0.915034	-2.3778	down
AT1G60990	Glycine cleavage T-protein family	6.73426	-0.15953	-0.124397	-0.125689	-0.301068	8.32095	0.0251744	-0.225837	-0.693027	-1.36776
AT1G61020	pre-tRNA	8.05934	0.411696	0.952138	1.61256	0.864159	7.23786	-0.134818	-0.724811	-1.07201	-0.99123	down
AT1G61120	terpene synthase 04	5.59715	-0.0564995	-0.41501	-0.429618	-0.438233	7.61995	-1.17831	-1.67753	-1.96254	-1.87056
AT1G61165		5.25715	-0.00851582	-0.200158	-0.108412	-0.0792486	6.32766	-0.0782771	-0.339791	-0.737579	-1.19589
AT1G61170		9.82521	-0.0706769	-0.166836	-0.94218	-1.72721	10.556	0.215939	0.0499149	-0.622879	-2.82397
AT1G61190	LRR and NB-ARC domains-containing disease resistance protein	8.60429	0.0615454	-0.17891	-0.51517	-0.708474	11.6159	0.199678	-0.0336984	-0.544123	-1.07365	down
AT1G61300	LRR and NB-ARC domains-containing disease resistance protein	5.23076	-0.0980432	-0.140822	-0.395955	-0.0820386	10.0863	0.14752	-0.139169	-0.844507	-1.68378
AT1G61340	F-box family protein	11.2477	-1.30553	-0.858505	0.291112	1.51866	10.2543	-1.19936	0.658426	0.470232	1.83721	down	hit
AT1G61360	S-locus lectin protein kinase family protein	9.82125	0.1676	-0.982059	-1.20153	-0.771839	8.12229	-0.432838	-0.502541	-1.06989	-1.06554
AT1G61400	S-locus lectin protein kinase family protein	6.88692	-0.714412	-0.417898	-0.347392	-0.734955	6.964	-0.370831	-0.347589	-0.81849	-1.25498	down
AT1G61450		9.41897	-0.61327	-0.416678	-0.775372	-1.99416	9.5807	-0.105107	-0.252716	-1.08704	-2.91244
AT1G61470	Polynucleotidyl transferase, ribonuclease H-like superfamily protein	9.63789	-2.30092	-2.41261	-2.68863	-2.2798	12.2377	-2.24423	-0.319288	-1.71497	-1.55809
AT1G61500	S-locus lectin protein kinase family protein	7.7362	-0.435679	-0.903135	-1.33808	-1.73791	6.97053	0.0616626	0.192215	-0.255634	-1.05732	down
AT1G61520	photosystem I light harvesting complex gene 3	11.1987	0.805785	0.822529	0.118987	-0.396899	17.922	-0.11128	-0.504358	-1.22951	-1.62451
AT1G61580	R-protein L3 B	10.7438	0.0609312	0.19849	-0.470727	-1.5981	9.88778	-0.550181	-0.81237	-0.597135	-1.12722	down
AT1G61610	S-locus lectin protein kinase family protein	5.68562	0.53432	0.458684	0.183231	0.640477	7.05535	-0.393345	-0.186566	-1.06403	0.4136
AT1G61795	PAK-box/P21-Rho-binding family protein	9.1673	0.0628713	-0.475775	-1.19493	-1.62855	9.1903	-0.263495	-0.166119	-1.35312	-2.09948	down
AT1G61900		7.12262	0.269672	0.121473	-0.507147	-0.532874	8.49382	0.0581753	-0.172539	-0.590067	-1.07718
AT1G61910	pre-tRNA	9.08834	0.362589	0.90162	1.66538	1.3077	8.04792	-0.390484	-0.817852	-1.02934	-0.243049
AT1G62085	Mitochondrial transcription termination factor family protein	8.24804	0.0137605	-0.0705359	-0.196547	-0.337115	8.50201	-0.100106	-0.350342	-0.491364	-1.0726
AT1G62110	Mitochondrial transcription termination factor family protein	7.55738	-0.395472	-0.254774	-0.450003	-0.984468	7.35965	-0.0520263	-0.171823	-0.22779	-1.16907	down
AT1G62150	Mitochondrial transcription termination factor family protein	8.55551	-0.270911	-0.0481656	-0.49217	-0.797178	8.9345	-0.33289	-0.479992	-0.849384	-1.42922	down
AT1G62200	Major facilitator superfamily protein	8.81004	0.231757	-0.460992	-0.934273	-0.855533	9.0204	-0.239383	-0.546341	-1.31538	-1.47117	down
AT1G62330	O-fucosyltransferase family protein	7.91168	-0.194573	-0.0759877	-0.252966	-0.471332	7.73402	-0.123379	-0.273991	-0.684358	-1.31798	down
AT1G62400	Protein kinase superfamily protein	5.79675	0.020796	0.557279	0.41497	0.348926	7.38048	-0.231475	-0.450651	-1.19725	-1.70453
AT1G62480	Vacuolar calcium-binding protein-related	14.7179	-0.324495	-0.510645	-1.09487	-1.37142	12.8831	-0.546068	-0.457974	-0.151026	-1.48038
AT1G62500	Bifunctional inhibitor/lipid-transfer protein/seed storage 2S albumin superfamily protein	5.61263	0.171152	0.311843	-0.393154	-0.307888	7.24328	0.143699	-0.526819	-1.46538	-2.0248	down
AT1G62520		9.7711	0.164003	0.389834	0.153103	-0.412464	10.4561	-0.21454	-0.690741	-1.05411	-2.13594
AT1G62560	flavin-monooxygenase glucosinolate S-oxygenase 3	9.38954	-0.376162	-0.235913	0.54651	0.180004	11.9808	-0.154041	0.128566	-1.17912	-2.29722	down
AT1G62590	pentatricopeptide (PPR) repeat-containing protein	6.10815	-0.249602	0.0926708	-0.606971	-0.419865	6.99908	-0.303586	-0.363223	-0.950513	-1.61453	down
AT1G62630	Disease resistance protein (CC-NBS-LRR class) family	4.68718	0.31083	0.264725	0.246094	0.0763864	9.70024	-0.174225	-0.651628	-1.59195	-3.57331	down
AT1G62640	3-ketoacyl-acyl carrier protein synthase III	10.4566	0.084239	-0.00920927	-0.833839	-1.4541	9.95594	-0.255594	-0.644387	-1.17397	-2.4733	down
AT1G62670	rna processing factor 2	8.33784	-0.471141	-0.418388	-0.606743	-1.07412	8.58801	0.244269	0.154242	-0.0612574	-1.13604	down
AT1G62750	Translation elongation factor EFG/EF2 protein	8.91914	-0.756924	-0.780475	-1.02357	-1.19528	13.1004	0.028203	-0.342616	-0.793839	-2.40711
AT1G62760	Plant invertase/pectin methylesterase inhibitor superfamily protein	5.41112	0.0328639	-0.144411	-0.0542152	-0.169683	6.56982	-0.694196	-0.590248	-0.804217	-1.1583	down
AT1G62780		6.77795	-0.697776	-0.688061	-0.666455	-0.227803	12.8043	-0.44359	-0.928678	-1.62226	-2.51072
AT1G62820	Calcium-binding EF-hand family protein	10.9633	-0.170248	-0.575534	-0.809308	-1.83762	10.7631	-0.0859127	-0.0582058	-0.155717	-1.06301	down
AT1G62830	LSD1-like 1	9.45747	-0.100583	0.147868	0.124397	0.074616	9.74469	-0.219722	-0.271901	-0.448468	-1.32961
AT1G62870		6.78311	0.361027	0.40356	0.40364	-0.860647	6.4713	0.109014	0.222818	-0.047031	-1.3991
AT1G62910	Pentatricopeptide repeat (PPR) superfamily protein	8.53117	-0.257586	-0.384844	-1.0356	-1.56184	8.86391	-0.102185	-0.24694	-0.284235	-1.28545	down
AT1G62975	basic helix-loop-helix (bHLH) DNA-binding superfamily protein	8.34519	-0.155116	-0.804345	-1.04036	-1.66855	6.75197	-0.315914	0.132843	-0.187572	-1.49404	down
AT1G63000	nucleotide-rhamnose synthase/epimerase-reductase	13.0114	0.0517442	-0.0195496	-0.426115	-0.931924	10.9797	-0.00921243	-0.332759	-0.686761	-1.44451	down
AT1G63030	Integrase-type DNA-binding superfamily protein	7.00528	-1.7956	-1.55731	-1.93433	-1.98305	6.99532	-1.74305	0.254625	-1.15862	-1.35107	down
AT1G63070	pentatricopeptide (PPR) repeat-containing protein	7.39495	-0.308122	-0.110905	-0.546762	-0.708052	8.09461	0.0641739	-0.00822147	-0.418721	-1.16328
AT1G63100	GRAS family transcription factor	9.14149	-0.603521	-0.349379	-1.33264	-3.15231	8.12134	0.167042	0.272226	-0.646483	-2.42373
AT1G63150	Tetratricopeptide repeat (TPR)-like superfamily protein	6.64617	-0.594756	-0.332726	-0.352546	-0.552288	7.20521	0.0817435	0.212115	-0.216644	-1.13276
AT1G63230	Tetratricopeptide repeat (TPR)-like superfamily protein	6.84682	-0.597945	-0.497501	-0.748568	-0.772902	6.7638	-0.143911	0.253779	0.0547123	-1.03828
AT1G63260	tetraspanin10	6.65073	-0.213756	-0.0766421	-0.537913	-0.686754	8.39918	-0.463231	-0.920197	-2.047	-2.84693
AT1G63290	Aldolase-type TIM barrel family protein	11.8336	-0.166373	-0.201971	-0.459123	-0.938261	11.1449	0.0141406	0.0805417	-0.0723982	-1.06526
AT1G63320	Pentatricopeptide repeat (PPR) superfamily protein	7.15	-0.259376	-0.0906756	-0.469912	-0.772419	8.00327	0.16826	0.160635	-0.492696	-1.33948	down
AT1G63330	Pentatricopeptide repeat (PPR) superfamily protein	7.88724	-0.412676	-0.39836	-0.710718	-1.04896	8.14084	0.273938	0.305137	-0.00995319	-1.16947
AT1G63350	Disease resistance protein (CC-NBS-LRR class) family	5.80241	-0.757998	-0.938815	-1.14635	-0.997419	6.83814	-0.253279	-0.126139	-1.17546	-1.65565	down
AT1G63360	Disease resistance protein (CC-NBS-LRR class) family	4.8353	0.0155657	-0.10705	-0.227389	-0.0428859	8.97962	-0.351354	-0.611112	-1.81923	-2.47677	down
AT1G63460	glutathione peroxidase 8	10.5563	-0.102367	-0.228715	-0.578916	-0.629866	9.85703	-0.256905	-0.627744	-1.0564	-1.26745
AT1G63470	AT hook motif DNA-binding family protein	9.6379	-0.120989	-0.0142642	-0.520856	-1.17307	9.60369	0.0566632	-0.0324074	-0.0812999	-1.71539	down
AT1G63480	AT hook motif DNA-binding family protein	5.8772	-0.466028	-0.375413	-0.66675	-0.40971	6.02668	-0.282103	-0.221856	-0.559164	-1.0931	down
AT1G63610		5.73401	-0.157927	-0.301393	-0.640183	-0.226253	8.54336	-0.457172	-1.03351	-1.12342	-1.40805
AT1G63690	SIGNAL PEPTIDE PEPTIDASE-LIKE 2	11.5182	0.0864042	0.242595	-0.324905	-0.949512	11.7325	-0.149795	-0.175237	-0.255008	-1.2244
AT1G63710	cytochrome P450, family 86, subfamily A, polypeptide 7	5.22042	0.0220413	0.0605859	-0.109318	-0.259881	8.58461	0.419499	0.779009	-0.400356	-3.30806	down
AT1G63730	Disease resistance protein (TIR-NBS-LRR class) family	5.80636	-0.0386226	0.110194	-0.0770143	-0.25341	6.2329	0.0273536	-0.200979	-0.488409	-1.08195
AT1G63750	Disease resistance protein (TIR-NBS-LRR class) family	6.72422	0.252123	-0.899961	-1.24256	-0.633845	8.2884	0.0972471	0.302092	-1.55111	-1.06085	down
AT1G63860	Disease resistance protein (TIR-NBS-LRR class) family	5.29511	0.197804	0.0136804	-0.046712	0.00129138	6.89298	0.561467	0.74771	-1.07029	-1.00928
AT1G63940	monodehydroascorbate reductase 6	11.6347	-0.827128	-0.764233	-0.927851	-0.832908	10.6492	-0.441143	-0.621876	-1.09087	-1.3931	down
AT1G63970	isoprenoid F	8.38061	0.0211102	-0.156366	-0.646164	-0.580477	11.9145	-0.188225	-0.641469	-1.03278	-0.967571	down
AT1G64090	Reticulan like protein B3	12.6692	-0.0828694	-0.173645	-0.559862	-1.51217	11.8999	-0.232384	-0.507768	-0.646432	-1.56024
AT1G64150	Uncharacterized protein family (UPF0016)	6.11205	-0.266998	0.358507	-0.033918	0.324179	10.8466	-0.25881	-0.668581	-0.865016	-1.42157
AT1G64170	cation/H+ exchanger 16	9.53089	0.0961449	-1.94953	-4.10258	-4.82134	8.78818	0.257466	-0.704964	-2.86691	-3.60299
AT1G64200	vacuolar H+-ATPase subunit E isoform 3	10.7482	0.489588	-0.0294522	-1.02279	-1.85932	10.1615	-0.687197	-1.39251	-2.17307	-3.45314
AT1G64355		6.69956	0.212047	0.457919	0.281517	0.0782914	10.0283	0.0110247	-0.144056	-0.244027	-1.20286
AT1G64390	glycosyl hydrolase 9C2	11.911	0.47086	1.00909	0.866998	-0.548196	11.5013	-0.149847	-0.287138	0.264157	-2.513
AT1G64400	AMP-dependent synthetase and ligase family protein	9.71655	-0.526635	-2.17494	-2.79248	-2.27504	9.71574	0.353072	0.16489	-0.183602	-1.17609
AT1G64450	Glycine-rich protein family	9.96596	0.256738	0.0168232	-1.68004	-2.66686	9.76945	0.0409953	-0.0739097	-1.03138	-3.19388
AT1G64510	Translation elongation factor EF1B/ribosomal protein S6 family protein	8.65183	-0.184105	-0.307732	-0.389977	-0.184092	13.0995	-0.198445	-0.583521	-1.21715	-2.5124
AT1G64580	Pentatricopeptide repeat (PPR) superfamily protein	7.60174	-0.18082	-0.0171089	-0.283531	0.124657	8.04865	-0.224435	-0.480767	-0.742891	-1.29162
AT1G64583	Tetratricopeptide repeat (TPR)-like superfamily protein	6.89119	-0.166788	-0.366921	-0.68743	-0.719172	6.93129	-0.152027	-0.22764	-0.335693	-1.01448
AT1G64590	NAD(P)-binding Rossmann-fold superfamily protein	10.6905	1.01303	0.34766	-0.405021	-1.55638	6.04469	-0.264801	-1.14419	-0.790257	-1.03629	down
AT1G64625	Serine/threonine-protein kinase WNK (With No Lysine)-related	7.59328	0.174892	0.137028	-0.419122	-1.48115	7.48229	-0.00439298	-0.0960406	0.447145	-1.46061
AT1G64640	early nodulin-like protein 8	11.7444	0.214285	0.0716831	-1.01269	-1.73692	11.4412	-0.0128236	-0.0545764	-1.41554	-3.54159	down
AT1G64670	alpha/beta-Hydrolases superfamily protein	5.92273	-0.235298	0.106034	-0.154646	-0.368874	8.26294	-0.233853	-0.676623	-0.827989	-1.97889	down
AT1G64700		9.58098	-0.249442	-0.434229	-0.896559	-1.60663	8.09372	-0.351684	-0.097341	-0.677059	-1.48125
AT1G64720	Polyketide cyclase/dehydrase and lipid transport superfamily protein	5.94997	-0.0392976	-0.315035	0.365547	1.77156	7.74417	-0.241899	-0.546295	-1.06689	0.225454
AT1G64760	O-Glycosyl hydrolases family 17 protein	9.65826	-0.0908668	0.104587	-0.718096	-1.24333	10.7339	0.188125	0.607269	-0.93841	-1.25169
AT1G64770	NDH-dependent cyclic electron flow 1	5.60691	-0.131445	-0.146261	-0.246212	-0.502861	10.6683	-0.266663	-0.747404	-1.59471	-3.27827	down
AT1G64780	ammonium transporter 1;2	12.0102	-0.0924646	-1.89323	-5.11722	-6.12012	8.70193	0.403321	-0.0819529	-1.48073	-2.91694
AT1G64980	Nucleotide-diphospho-sugar transferases superfamily protein	10.9876	-0.09652	-0.025958	-0.178641	-0.329487	11.7956	0.096088	0.41672	-0.312749	-1.07971	down
AT1G65010	Plant protein of unknown function (DUF827)	11.6147	-0.21527	0.00646871	-0.272177	-0.890646	11.8903	-0.097994	-0.450211	-1.04739	-2.96476
AT1G65060	4-coumarate:CoA ligase 3	5.4731	0.36854	0.0372108	-0.142459	-0.191865	6.96287	0.0246432	0.0785607	-0.302658	-1.37187	down
AT1G65130	Ubiquitin carboxyl-terminal hydrolase-related protein	5.68247	-0.324548	-0.59743	-0.533163	-0.586321	6.69783	-0.179019	-0.281226	-0.741454	-1.49892
AT1G65190	Protein kinase superfamily protein	5.25783	-0.00978456	-0.00177174	-0.0568916	-0.0897937	9.73539	-0.0222179	-0.265253	-1.23269	-1.99571	down
AT1G65230	Uncharacterized conserved protein (DUF2358)	6.55322	-0.191516	0.0578602	-0.175852	0.300649	12.0851	0.0862013	-0.466434	-1.11602	-2.33136
AT1G65250	Protein kinase superfamily protein	5.80413	0.198902	-0.106791	-0.606497	-0.696762	10.1529	0.0432417	-0.172592	-1.12734	-1.89706
AT1G65270		10.9668	0.162158	-0.00950136	-0.503325	-1.4565	10.6857	0.0837829	-0.111879	-0.379873	-1.1942
AT1G65295		8.12926	-0.254948	-0.0606385	0.0545825	-0.448179	9.56862	-0.342234	-0.779904	-1.52732	-2.62415
AT1G65310	xyloglucan endotransglucosylase/hydrolase 17	10.7202	0.477596	-0.430086	-2.07185	-4.57042	8.52456	-1.18175	-0.548279	-2.94139	-3.56996
AT1G65390	phloem protein 2 A5	6.00359	-0.788512	-0.645352	-0.858957	-1.0105	10.42	-1.49953	-0.590436	-4.58722	-4.57342
AT1G65420	Protein of unknown function (DUF565)	5.68268	-0.136594	-0.133501	-0.0408024	0.127462	6.81318	0.113495	-0.146718	-0.704159	-1.00698
AT1G65450	HXXXD-type acyl-transferase family protein	4.54286	0.193334	0.291204	0.607702	2.09135	9.27057	0.446249	0.438694	0.238777	-1.27886	down
AT1G65470	chromatin assembly factor-1 (FASCIATA1) (FAS1)	7.83303	-0.70898	-0.298852	-0.560683	-1.02968	7.63731	-0.433774	-0.978166	-1.0323	-1.89279
AT1G65484		7.10246	0.201041	-0.688203	-1.45617	-1.74424	6.68243	-0.502412	-1.04143	-1.46548	-1.53406
AT1G65486		6.01205	-0.425958	-0.797072	-1.04882	-1.24871	8.99454	0.232074	0.466916	-1.56311	-3.90085
AT1G65490		5.59533	0.0344554	-0.228705	0.0249216	-0.352473	11.698	0.396813	0.58798	-1.88346	-3.8859
AT1G65590	beta-hexosaminidase 3	8.90309	-0.257927	-0.449559	-0.688805	-0.940462	8.95063	-0.309619	-0.227775	-1.3643	-1.92842
AT1G65620	Lateral organ boundaries (LOB) domain family protein	7.62062	0.0838567	0.221152	-0.162978	-0.677243	9.10278	-0.305052	-0.632403	-1.06934	-1.9717	down
AT1G65710		8.32648	0.116519	-0.00733157	-0.682876	-2.25167	8.19418	-0.173006	-0.407166	-1.55681	-2.46978
AT1G65790	receptor kinase 1	4.90333	0.310329	0.250982	0.296158	0.124245	10.4645	0.377399	0.379283	-1.47945	-1.64708
AT1G65800	receptor kinase 2	5.17878	0.382033	0.198984	0.0491345	-0.114017	11.7149	0.233646	0.264781	-1.34467	-1.75182	down
AT1G65840	polyamine oxidase 4	10.476	-0.148068	-0.267018	-0.567084	-0.332035	9.42494	-0.319329	-0.356786	-1.07349	0.0994787	down
AT1G65845		11.9801	-1.11711	-2.87618	-4.13338	-4.93939	9.70101	-0.459213	-0.0508778	-2.20618	-4.07369
AT1G65860	flavin-monooxygenase glucosinolate S-oxygenase 1	7.16954	-0.813096	-1.19838	-1.94459	-2.24008	10.0768	-0.210818	-0.148874	-2.51471	-4.84073	down
AT1G65870	Disease resistance-responsive (dirigent-like protein) family protein	5.13809	0.0139037	-0.143718	-0.0678613	0.0189719	6.6402	-0.0459647	-0.443385	-1.22223	-1.49461	down
AT1G65900		8.56315	0.0131909	0.389868	-0.287048	-1.7675	10.0788	-0.183373	0.00779664	-0.592635	-2.64582
AT1G65930	cytosolic NADP+-dependent isocitrate dehydrogenase	14.1852	-0.231226	-0.300548	-0.44673	-0.702945	12.6344	-0.308757	-0.626626	-0.902505	-1.712	down
AT1G65960	glutamate decarboxylase 2	14.148	-0.283079	-0.519186	-1.17416	-2.8838	14.7891	0.259956	0.26157	-0.313874	-2.21013
AT1G65985	Plant protein of unknown function (DUF247)	10.9034	-0.896408	-1.99927	-2.94616	-4.17436	7.72156	-0.31228	-1.04664	-1.93596	-2.20741	down
AT1G66050	Zinc finger (C3HC4-type RING finger) family protein	7.92184	0.200875	1.14103	1.35233	2.37225	7.4034	-0.0818354	-0.742309	-1.06931	0.573281
AT1G66080		8.37417	0.0297463	-0.0661714	-0.451797	-0.508555	8.83605	-0.406555	-0.609604	-1.35474	-1.44844
AT1G66090	Disease resistance protein (TIR-NBS class)	7.10705	0.54409	-0.0717339	-1.36533	-0.576395	11.0146	-0.630022	-0.207746	-3.48119	-2.51453
AT1G66100	Plant thionin	4.77991	-0.193195	0.231606	-0.0717435	0.0466473	12.6465	-0.163834	-2.69583	-5.68886	-7.20357	down
AT1G66140	zinc finger protein 4	9.43074	0.221584	0.614158	0.677802	-0.0529926	8.47035	0.103929	0.462901	-0.598088	-2.09346
AT1G66150	transmembrane kinase 1	8.41835	0.0199981	0.299601	-0.00163016	0.0205201	9.62571	-0.2522	-0.19489	-1.43357	-0.418593
AT1G66160	CYS, MET, PRO, and GLY protein 1	8.48107	-0.515255	-0.919922	-1.06809	0.472892	9.64304	-1.25249	-0.138337	-3.08612	-1.43973
AT1G66180	Eukaryotic aspartyl protease family protein	11.8329	0.00713958	0.0344498	-0.850648	-1.2981	11.7813	-0.121668	0.45206	-0.839737	-2.22309	down
AT1G66190		10.1843	0.351855	-0.43678	-1.28602	-2.36292	9.53209	0.226584	-0.494038	-2.24203	-3.68709
AT1G66200	glutamine synthase clone F11	11.4151	0.0886968	-1.75212	-3.86623	-4.07083	10.3233	-0.190361	-0.657949	-1.39634	-1.60047
AT1G66250	O-Glycosyl hydrolases family 17 protein	8.44058	-0.0271589	-0.045988	-0.683625	-1.43188	7.7585	0.179411	0.320307	-0.374884	-1.32311	down
AT1G66270	Glycosyl hydrolase superfamily protein	13.7862	-0.187864	-0.0239306	-0.013378	-1.11055	9.13261	-0.617712	-1.52942	-1.56632	-2.83222
AT1G66280	Glycosyl hydrolase superfamily protein	14.6923	-0.199248	0.0716488	-0.180661	-1.13459	6.72667	-1.00284	-1.84858	-1.66306	-1.34101	down
AT1G66350	RGA-like 1	7.57979	0.338174	0.552483	-0.0657471	-0.86402	9.26924	-0.0877198	-0.29614	-0.58017	-2.55398	down	hit
AT1G66370	myb domain protein 113	4.70667	0.207551	0.224278	0.0902828	0.20133	6.2375	-0.623149	-0.541354	-0.670767	-1.4219
AT1G66400	calmodulin like 23	11.6028	-1.64677	-1.88232	-1.72606	-1.35101	11.1731	-1.37065	-0.480982	-1.62497	-1.29707	down
AT1G66430	pfkB-like carbohydrate kinase family protein	9.1529	-0.303704	-0.315386	-0.843457	-1.43238	10.6429	0.0959415	0.103599	-0.31235	-1.96603
AT1G66500	Pre-mRNA cleavage complex II	11.6567	-2.71461	-2.0193	-1.8231	-1.04997	10.8076	-2.19527	0.408238	0.39169	2.04151
AT1G66520	formyltransferase, putative	7.51129	-0.623285	-0.315779	-1.01499	-0.51746	8.80955	-0.325755	-0.600763	-1.22753	-1.82123
AT1G66530	Arginyl-tRNA synthetase, class Ic	10.8127	-0.182501	0.0125655	-0.343468	-0.684289	10.2667	-0.00558591	0.0368128	-0.316176	-1.25365
AT1G66600	ABA overly sensitive mutant 3	6.72494	0.578554	0.616084	0.42933	2.05844	5.97408	-0.317398	-0.766077	-1.12452	-1.07756
AT1G66620	Protein with RING/U-box and TRAF-like domains	9.21758	-0.379825	-0.208044	-0.641815	-0.796643	8.3551	-0.457521	-0.738897	-1.15183	-1.95346	down
AT1G66820	glycine-rich protein	11.4723	-0.00609367	-0.0383744	-0.52865	-1.58881	13.7326	-0.179544	-0.602268	-1.16643	-3.12172
AT1G66860	Class I glutamine amidotransferase-like superfamily protein	4.89056	-0.235847	0.147264	-0.0198992	0.0152519	6.0448	0.130101	0.0386286	-0.379122	-1.05718
AT1G66880	Protein kinase superfamily protein	8.63823	0.171666	-0.718746	-0.685413	-0.544422	8.39103	0.085269	0.0894197	-1.50059	-2.42937	down
AT1G66910	Protein kinase superfamily protein	5.29976	-0.0808822	0.306733	0.37554	-0.0299028	9.56277	0.12389	-0.324774	-0.932163	-1.39439
AT1G66920	Protein kinase superfamily protein	5.13154	-0.0569485	0.0157111	0.108376	-0.0935894	6.57104	-0.0177786	0.106962	-0.915934	-1.1599	down
AT1G66940	protein kinase-related	5.1901	-0.22873	-0.16742	-0.34394	-0.461184	10.4803	-0.576572	-0.836373	-2.9512	-5.15662	down
AT1G66970	SHV3-like 2	5.06325	-0.077105	-0.133179	-0.118191	-0.149595	8.10605	0.0553488	-0.858361	-2.03037	-3.17342
AT1G66980	suppressor of npr1-1 constitutive 4	5.34701	0.306738	0.00873517	0.107272	-0.201072	10.2753	-0.146909	-0.577106	-1.65518	-2.61541	down
AT1G66990		5.05638	0.192297	-0.0494939	-0.0145675	-0.265669	8.18262	0.280635	0.0149981	-1.04906	-2.04405
AT1G67035		6.01382	0.0907872	-0.228838	-0.504438	-0.983284	6.4204	-0.740081	-0.647461	-1.14747	-1.58201
AT1G67050		8.50518	-0.0342096	-0.285638	-0.341969	-0.461466	11.1722	-0.132489	0.0729969	-0.50478	-2.23532
AT1G67180	zinc finger (C3HC4-type RING finger) family protein / BRCT domain-containing protein	6.61405	-0.145966	-0.299609	-0.494245	-0.628211	7.33297	-0.527119	-0.907233	-1.25667	-1.32207
AT1G67320	DNA primase, large subunit family	6.75614	0.0365472	-0.0978605	-0.482764	-0.481894	7.42411	-0.17782	-0.684698	-0.990065	-1.27413
AT1G67330	Protein of unknown function (DUF579)	12.7921	0.452848	0.365027	-0.470929	-1.19206	8.93178	0.0851965	-0.692738	-1.65482	-3.03702
AT1G67430	Ribosomal protein L22p/L17e family protein	14.0875	-0.0209066	-0.137414	-0.458557	-1.02316	13.2285	-0.3012	-0.307078	-0.228516	-1.17601
AT1G67470	Protein kinase superfamily protein	6.94808	-0.744932	-1.11842	-0.72388	-1.0378	9.51473	-0.259877	0.239572	-1.54853	-1.58449	down
AT1G67510	Leucine-rich repeat protein kinase family protein	6.75815	0.429728	0.589626	0.0651473	0.132234	7.28075	0.252687	0.0455802	-0.563702	-1.39535	down	hit
AT1G67590	Remorin family protein	8.87913	-0.232893	0.19749	0.256878	-0.156564	8.69501	0.097925	0.138003	0.216645	-1.13402	down
AT1G67630	DNA polymerase alpha 2	7.93907	0.0723087	0.119847	-0.704421	-1.37394	7.54025	0.00312243	-0.373421	-0.647487	-1.89296
AT1G67660	Restriction endonuclease, type II-like superfamily protein	7.58271	0.049829	0.395317	0.695023	1.2825	10.3748	-0.0652703	-0.573413	-1.11403	-0.543143	down
AT1G67690	Zincin-like metalloproteases family protein	8.2637	-0.442299	-0.305894	-0.524086	-0.540314	8.69611	-0.236471	-0.414206	-0.838491	-1.60403
AT1G67700		9.69423	-0.501065	-0.614196	-0.561899	-0.348558	14.0224	-0.00390003	-0.359477	-0.612753	-1.48818
AT1G67740	photosystem II BY	5.11289	0.207113	0.0501444	-0.0575519	-0.0909927	8.31995	-0.108972	-0.850709	-1.73171	-2.65553	down
AT1G67750	Pectate lyase family protein	11.2705	0.755495	0.79654	0.530271	-0.619439	11.155	0.374212	0.226359	-0.204097	-3.17078
AT1G67780	Zinc-finger domain of monoamine-oxidase A repressor R1 protein	7.16571	-0.359087	-0.394746	-0.357699	-0.779069	6.4108	-0.105446	-0.227911	-0.574006	-1.00052
AT1G67810	sulfur E2	10.1395	0.866104	-0.377331	-2.02587	-1.55645	9.04341	-0.800315	-0.925006	-2.3219	-1.85207	down
AT1G67830	alpha-fucosidase 1	6.26696	0.299846	0.224237	-0.257963	-0.577786	8.35854	0.0980614	0.0330778	-0.431747	-2.15445
AT1G67910		7.41996	0.259079	-0.191193	-0.77041	-1.66914	8.10284	0.108522	0.435329	-0.916429	-2.07633
AT1G67940	non-intrinsic ABC protein 3	10.9032	0.032615	-0.0186022	-0.293028	-0.613092	10.2785	0.149914	-0.180919	-1.28209	-1.92603
AT1G67950	RNA-binding (RRM/RBD/RNP motifs) family protein	8.26692	-0.065306	-0.550516	-1.29347	-1.58495	9.20579	-0.554375	-0.98044	-1.43391	-2.15849
AT1G67970	heat shock transcription factor A8	6.57093	0.349679	0.291196	0.152918	1.26878	8.8035	-0.0412649	0.0662558	-1.37001	-0.639048
AT1G67980	caffeoyl-CoA 3-O-methyltransferase	9.34496	0.332907	-1.88458	-1.78063	-1.44011	7.63892	-0.616646	-1.21218	-2.15712	-1.31412
AT1G68010	hydroxypyruvate reductase	8.18667	0.258721	0.182397	-0.300395	-0.856973	14.6878	0.23291	0.188356	-0.300366	-1.78805
AT1G68060	microtubule-associated proteins 70-1	9.58796	-0.243823	0.148016	0.532634	0.414645	9.16052	-0.0407108	-0.174044	0.0234641	-1.03771	down
AT1G68130	indeterminate(ID)-domain 14	7.61093	-0.21477	0.272267	0.499222	0.762088	8.1183	-0.190997	-0.0446879	-0.243198	-1.16324
AT1G68190	B-box zinc finger family protein	4.86047	0.290808	0.299728	0.312484	0.257607	9.17772	-0.33801	-0.44145	-0.619092	-1.06839	down
AT1G68220	Protein of unknown function (DUF1218)	12.0885	-0.0101196	-0.085608	-0.753247	-1.90182	11.5573	0.237349	0.613041	0.295032	-1.04956
AT1G68238		11.6502	-1.17148	-1.88355	-3.1969	-4.05767	10.9955	-1.1933	-1.23545	-2.3266	-4.15669
AT1G68260	Thioesterase superfamily protein	8.54956	0.0463979	0.0756919	-0.176291	-0.787628	10.0359	-0.129517	-0.506939	-0.547403	-1.46765
AT1G68330		7.00032	0.166068	0.034846	-0.184383	-0.519424	7.5781	-0.00917837	-0.244606	-0.727097	-1.55363
AT1G68400	leucine-rich repeat transmembrane protein kinase family protein	6.81194	0.106045	0.44106	0.0500489	-0.682205	7.69479	-0.203297	-0.538624	-1.30104	-2.18565	down
AT1G68520	B-box type zinc finger protein with CCT domain	5.88026	0.255446	-0.308975	-1.31932	-1.38093	13.4189	0.222809	0.580819	-0.410935	-2.49327
AT1G68560	alpha-xylosidase 1	12.2753	0.135449	0.708823	0.491555	-0.636256	13.0641	0.054095	0.149493	-0.832743	-2.82221
AT1G68585		6.5405	-0.652047	-1.10728	-1.56746	-0.989047	7.85588	-0.115159	-0.622273	-1.64581	-1.31145
AT1G68590	Ribosomal protein PSRP-3/Ycf65	6.27379	-0.0374285	-0.184257	-0.622857	-0.657533	12.3999	-0.47882	-1.38383	-2.25635	-3.38913
AT1G68600	Aluminium activated malate transporter family protein	5.2635	0.0944314	0.0750748	-0.00316406	0.0155724	9.67066	0.838297	1.03402	-0.332843	-2.0674	down
AT1G68650	Uncharacterized protein family (UPF0016)	10.7844	-0.470087	-0.76036	-1.74702	-2.65364	9.67727	-0.332589	-0.975423	-1.80684	-3.05178
AT1G68780	RNI-like superfamily protein	4.87877	0.180465	0.0480817	0.277719	0.11454	9.01026	-0.0165316	-0.420629	-1.81995	-3.48587	down
AT1G68810	basic helix-loop-helix (bHLH) DNA-binding superfamily protein	10.4056	-0.143809	-0.302079	-0.0761067	-0.152204	9.59637	-0.190237	-0.34859	-0.119001	-1.15406	down	hit
AT1G68840	related to ABI3/VP1 2	11.8806	-0.669332	-2.62213	-4.83382	-5.15248	12.5289	-0.842809	0.429488	-2.90919	-5.39127
AT1G68860	pre-tRNA	6.97334	0.785761	1.35445	1.44326	0.33385	6.54988	-0.497191	-0.813389	-1.24544	-1.34525	down
AT1G68890	magnesium ion binding;thiamin pyrophosphate binding;hydro-lyases;catalytics;2-succinyl-5-enolpyruvyl-6-hydroxy-3-cyclohexene-1-carboxylic-acid synthases	5.34372	-0.263725	-0.225996	-0.443825	-0.393814	7.51423	0.0569056	-0.173498	-0.535157	-1.67917	down
AT1G68950	pre-tRNA	7.11555	0.45172	0.394208	-0.24941	-0.555726	6.73618	-0.324198	-0.636946	-1.01654	-0.670448
AT1G69030	BSD domain-containing protein	10.8265	-0.56894	-0.734931	-0.897403	-1.39508	10.3248	-0.44672	-0.398225	-0.838203	-1.62428
AT1G69040	ACT domain repeat 4	11.6028	-0.675139	-0.616292	-1.02706	-1.19543	10.7458	-0.324171	-0.0345507	-0.998438	-1.09613	down
AT1G69160		7.06992	0.0429519	-0.246596	-1.506	-1.70997	7.93384	0.0859772	0.0813148	-0.916991	-1.52184
AT1G69200	fructokinase-like 2	6.7709	-0.172233	-0.0856946	-0.569022	0.240374	10.1678	-0.535719	-0.551389	-0.799822	-1.04837	down
AT1G69370	chorismate mutase 3	8.064	-0.127183	-0.316832	-0.646508	-1.14902	8.36963	-0.125798	0.00297253	-0.862966	-1.86571
AT1G69420	DHHC-type zinc finger family protein	10.3913	-0.346932	-0.285558	-0.697957	-1.0221	10.9999	-0.0795779	-0.243051	-0.561084	-1.63106	down
AT1G69440	Argonaute family protein	6.6229	0.0563803	0.325079	-0.694273	-1.10514	7.6892	0.364087	0.219569	-0.0102885	-1.45233	down
AT1G69520	S-adenosyl-L-methionine-dependent methyltransferases superfamily protein	9.57212	-1.025	-1.95794	-2.36859	-1.62765	8.28781	-0.595562	-0.835766	-1.35966	-0.762644	down
AT1G69523	S-adenosyl-L-methionine-dependent methyltransferases superfamily protein	5.44102	-0.296045	-0.368496	-0.39852	-0.143624	9.81427	-0.227019	-0.627181	-1.50715	-3.24031
AT1G69530	expansin A1	9.09095	0.292739	0.852143	1.31099	0.274013	11.3954	-1.29763	-1.31021	-1.1062	-2.29946	down
AT1G69588	CLAVATA3/ESR-RELATED 45	6.31764	0.114057	0.284435	0.258841	-0.602483	6.31036	-0.493996	-0.462541	-0.36373	-1.14239
AT1G69700	HVA22 homologue C	10.9358	-0.694139	-0.590652	-0.461935	-0.472733	10.6654	0.00749169	0.165072	-0.388441	-1.45233
AT1G69730	Wall-associated kinase family protein	4.96722	-0.166813	-0.247526	-0.397657	-0.440458	10.5528	0.00326751	-0.527575	-2.38841	-2.55955
AT1G69740	Aldolase superfamily protein	9.20844	0.0428832	0.168257	0.326851	0.55799	11.2027	-0.348607	-0.907019	-1.15378	-0.999448
AT1G69770	chromomethylase 3	9.65683	-0.185875	0.188823	-0.396989	-1.50743	9.02265	0.0979632	-0.14875	-0.60719	-1.75099
AT1G69780	Homeobox-leucine zipper protein family	8.2934	-0.0272107	0.35813	0.174343	-0.307425	9.11373	-0.164941	-0.0759271	-0.944112	-2.42396	down
AT1G69830	alpha-amylase-like 3	7.61894	-0.0192494	0.391269	-0.282521	0.0873163	10.8832	-0.0192673	-0.332363	-1.31802	-1.7637	down
AT1G69850	nitrate transporter 1:2	9.11664	0.426329	0.756019	0.581122	1.06419	8.0759	-0.341644	-0.335722	-0.649449	-1.07588
AT1G69880	thioredoxin H-type 8	8.58218	-0.0157057	1.22557	1.91255	1.39816	7.23633	-0.317935	-1.46737	-1.64934	-0.678687
AT1G69890	Protein of unknown function (DUF569)	10.0549	-0.539435	-1.16822	-1.08152	-0.568396	10.8111	-0.141703	0.586014	-1.00052	0.26465
AT1G69900	Actin cross-linking protein	9.17032	-0.226419	-1.52177	-2.65098	-2.34383	10.5459	-0.615085	-0.348927	-3.11024	-3.42836	down
AT1G69910	Protein kinase superfamily protein	6.75788	0.14778	0.372077	-0.101857	-0.530225	7.26615	0.00208239	-0.152624	-0.387446	-1.63218
AT1G69920	glutathione S-transferase TAU 12	8.81674	0.797201	-0.486625	-2.1875	-2.15481	5.99582	-0.789857	-1.08026	-1.13884	-0.836103	down
AT1G70070	DEAD/DEAH box helicase, putative	7.51395	-0.254426	-0.104304	-0.515105	-0.633295	10.6966	-0.386508	-0.93051	-1.50039	-1.4321	down
AT1G70090	glucosyl transferase family 8	9.74083	-0.739661	-0.762343	-1.25957	-0.702668	12.0775	-0.236765	0.155271	-1.80993	-1.66426	down
AT1G70100		7.7433	-0.539444	-0.774497	-0.653138	-0.462873	9.8067	0.0933348	0.332793	-0.233441	-1.02177
AT1G70210	CYCLIN D1;1	8.63004	0.223788	0.420669	0.430851	-0.649303	8.92757	-0.180418	-0.0367862	-0.144235	-1.7795	down
AT1G70230	TRICHOME BIREFRINGENCE-LIKE 27	8.43559	-0.0709613	-0.22165	-0.784324	-1.26462	8.64641	0.121921	0.033897	-0.205792	-1.57821
AT1G70260	nodulin MtN21 /EamA-like transporter family protein	6.35062	-0.188248	0.640019	-1.14096	-0.680988	6.92081	1.00419	1.25536	-0.614844	-1.52312
AT1G70270		4.64751	0.0242584	0.268396	0.377125	1.43474	6.67104	0.239152	0.198555	-0.279781	-1.66966
AT1G70330	equilibrative nucleotide transporter 1	9.21358	0.669457	0.454593	-0.0799624	-0.624519	8.74156	-0.22032	-0.813648	-1.04183	-0.872765
AT1G70370	polygalacturonase 2	11.1726	0.407094	0.497247	-0.871106	-2.49406	12.5824	0.0908636	-0.214261	-0.979193	-2.85858
AT1G70410	beta carbonic anhydrase 4	11.1225	-0.311051	-1.31425	-1.8843	-1.42364	11.0718	-0.281584	-0.576254	-1.47041	-2.19271	down
AT1G70430	Protein kinase superfamily protein	5.71068	-0.593986	-0.469947	-0.55088	-0.25887	6.62696	-0.447167	-0.151706	-0.99524	-1.45314
AT1G70470		10.9374	0.205529	-0.0437053	-0.677106	-2.23268	9.5963	-0.302711	-0.192741	-0.588368	-1.97893
AT1G70550	Protein of Unknown Function (DUF239)	7.28815	-0.240905	-0.0685363	0.443412	1.15046	6.93804	0.0706613	-0.02299	-0.527362	-1.03104
AT1G70710	glycosyl hydrolase 9B1	10.4171	0.463232	0.326074	-1.32342	-3.34077	8.88042	0.587233	0.459474	0.723464	-1.45305	down
AT1G70760	inorganic carbon transport protein-related	5.48586	1.86065	0.132215	0.287224	0.339114	13.4958	-0.0582712	-0.293355	-0.614785	-2.71434
AT1G70820	phosphoglucomutase, putative / glucose phosphomutase, putative	5.02663	0.0571454	-0.221248	-0.0812218	0.149121	6.85719	-0.216181	-0.34309	-1.26648	-1.37786
AT1G70885		10.426	-0.182248	-0.696743	-0.634143	-2.03111	9.66072	0.847125	0.919369	0.606699	-1.91277
AT1G70890	MLP-like protein 43	6.26613	0.673405	0.753525	0.528734	-0.446241	9.67275	0.173048	-0.0658701	-1.53498	-3.86238
AT1G70895	CLAVATA3/ESR-RELATED 17	7.11857	-0.043677	-0.533386	-1.42433	-1.67645	7.86368	-0.185933	-0.446172	-1.02306	-2.11874	down	hit
AT1G70940	Auxin efflux carrier family protein	9.18175	0.271932	0.93578	1.32837	0.664458	9.46587	-0.0102588	0.30377	0.940549	-1.10387	down
AT1G70985	hydroxyproline-rich glycoprotein family protein	7.07236	0.248806	-0.179203	-1.82321	-1.88245	7.43064	0.399165	0.363966	-0.179024	-1.75341
AT1G71015		7.20109	-0.419442	-0.574987	-1.2419	-1.39843	6.60096	-0.147358	-0.316177	-0.772079	-1.05867
AT1G71140	MATE efflux family protein	7.49107	1.89027	1.16286	2.02963	2.61453	8.76658	-0.321693	-1.16367	-1.46942	-0.554973
AT1G71400	receptor like protein 12	10.8539	-0.604502	-1.47946	-2.8809	-3.10462	6.75596	-0.819372	-1.16603	-1.61338	-1.64346
AT1G71750	Hypoxanthine-guanine phosphoribosyltransferase	8.89905	-0.326891	-0.900318	-1.33821	-2.2286	9.02927	-0.115052	-0.355762	-0.498583	-1.18459	down
AT1G71760		6.41702	-0.111707	-0.0603057	-0.203929	-0.934121	6.74931	0.0706368	-0.538328	-0.883003	-1.54795
AT1G71860	protein tyrosine phosphatase 1	10.7018	-0.119289	-0.415127	-0.860593	-1.32026	9.73157	0.0316857	-0.135536	-0.446464	-1.12458	down
AT1G71880	sucrose-proton symporter 1	11.4132	-0.497965	-2.00754	-4.70022	-5.73325	9.72876	0.140886	0.491015	-1.09995	-1.71672	down
AT1G71920	HISTIDINE BIOSYNTHESIS 6B	8.99391	-0.203106	0.114543	-0.247255	-0.0627062	9.03594	-0.153744	-0.402324	-0.754624	-2.01329	down
AT1G71970		8.33723	0.489202	0.427729	0.0458825	-0.476955	8.96176	0.443963	0.274758	0.214822	-1.04487
AT1G72010	TCP family transcription factor	11.6232	0.33246	0.143365	-0.45671	-0.858849	12.5496	0.101635	-0.0492831	-0.376937	-1.58794
AT1G72030	Acyl-CoA N-acyltransferases (NAT) superfamily protein	5.06911	0.228495	0.0788551	0.398931	0.124044	7.21753	0.361102	-0.0209238	-1.04247	-1.58543
AT1G72130	Major facilitator superfamily protein	7.3286	0.205941	-0.0131715	-0.351382	-0.773383	6.70048	0.137463	-0.0466211	-0.475248	-1.07969	down
AT1G72140	Major facilitator superfamily protein	9.71689	1.31562	1.52438	0.960216	0.159167	8.41155	-0.280229	-1.02528	-0.909878	-2.2234
AT1G72170	Domain of unknown function (DUF543)	11.0637	-0.10691	-0.215096	-0.602262	-1.16817	10.8823	-0.28609	-0.615591	-0.916879	-1.3261
AT1G72250	Di-glucose binding protein with Kinesin motor domain	8.20742	0.0777356	0.393974	-0.109009	-1.45181	7.78165	-0.1504	-0.310911	-0.791329	-1.81898	down
AT1G72310	RING/U-box superfamily protein	10.252	0.571246	0.454309	-0.391587	-1.33136	9.69366	0.0213283	-0.300624	-0.249406	-1.10414
AT1G72410	COP1-interacting protein-related	8.99433	-0.580568	-0.447999	-0.597165	-0.71982	8.518	0.000807552	-0.00639057	0.0518073	-1.13383
AT1G72416	Chaperone DnaJ-domain superfamily protein	5.79047	-0.507779	-0.356523	-0.655536	0.0679875	7.0655	0.475793	1.07015	-1.30627	-2.0056		hit
AT1G72430	SAUR-like auxin-responsive protein family	11.0658	0.147283	-0.284612	-2.28953	-3.92836	12.4421	0.32339	0.0353659	-2.8407	-4.07223	down
AT1G72450	jasmonate-zim-domain protein 6	6.43597	-0.847625	-1.02091	-1.58144	-1.67789	6.88416	-0.168517	1.64057	-0.24089	-1.30123
AT1G72480	Lung seven transmembrane receptor family protein	10.763	-0.0452857	0.316361	0.112212	-0.222448	11.1066	-0.0820801	-0.233365	-0.579211	-2.03513	down
AT1G72500		11.7422	-0.180889	-0.489321	-1.83234	-2.78092	11.0327	-0.168136	-0.184566	-0.892858	-1.44658
AT1G72520	PLAT/LH2 domain-containing lipoxygenase family protein	9.80096	0.264898	-0.736637	-1.84913	-1.42655	11.4421	-0.615095	0.678186	-1.96102	-1.36315
AT1G72530	plastid developmental protein DAG, putative	6.38317	-0.00494941	0.0661923	0.100896	-0.341772	7.06267	-0.0171101	-0.0158015	-0.348241	-1.04401
AT1G72600	hydroxyproline-rich glycoprotein family protein	6.67069	0.242874	0.327477	0.248588	0.322405	7.16685	0.330841	0.0514257	-0.592123	-1.25016
AT1G72610	germin-like protein 1	5.8464	-0.669298	-0.815995	-1.20472	-1.17932	15.3573	-0.180472	-1.26393	-3.79428	-8.24453
AT1G72640	NAD(P)-binding Rossmann-fold superfamily protein	4.87538	0.167013	0.464997	0.549218	0.176996	6.65817	0.0791213	-0.345595	-0.794765	-1.19931	down
AT1G72810	Pyridoxal-5'-phosphate-dependent enzyme family protein	8.23131	0.178195	0.320187	-0.299633	-0.941404	7.6928	-0.123921	-0.146176	-0.297838	-1.47502	down
AT1G72890	Disease resistance protein (TIR-NBS class)	7.48915	-0.140048	-0.972761	-1.74289	-1.32194	8.20172	-0.345091	-0.231607	-0.582004	-1.09829	down
AT1G72900	Toll-Interleukin-Resistance (TIR) domain-containing protein	8.23953	-0.349372	-1.48648	-2.43702	-1.56875	9.87726	-0.0623309	0.390651	-1.45872	-0.848888
AT1G72910	Toll-Interleukin-Resistance (TIR) domain-containing protein	5.3979	-0.022086	-0.047531	-0.590755	-0.593805	11.9086	0.0248878	0.141722	-2.46133	-4.75826
AT1G72920	Toll-Interleukin-Resistance (TIR) domain family protein	8.04592	-0.873666	-1.54843	-2.38726	-2.61626	10.5532	-1.04702	0.290543	-2.42223	-4.11649
AT1G72930	toll/interleukin-1 receptor-like	8.84333	0.221649	-1.36298	-2.97133	-3.07364	14.2649	0.113158	0.0321404	-2.28603	-5.18987
AT1G72940	Toll-Interleukin-Resistance (TIR) domain-containing protein	9.94366	-0.191049	-0.857858	-1.03556	-1.34475	12.3199	-0.713882	0.122373	-2.39932	-3.38274
AT1G72950	Disease resistance protein (TIR-NBS class)	8.34216	-1.05696	-1.66175	-1.69678	-1.73481	8.57337	-0.827228	0.376479	-1.34257	-1.6411	down
AT1G72970	Glucose-methanol-choline (GMC) oxidoreductase family protein	9.00511	-0.254822	0.308702	0.124584	-0.903726	12.0544	0.0938119	-0.189736	-0.778201	-2.97697
AT1G73060	Low PSII Accumulation 3	9.72289	-0.131405	-0.0822814	-0.0846435	-0.0985418	12.8593	0.0913925	0.0819666	-0.238658	-1.29989	down
AT1G73110	P-loop containing nucleoside triphosphate hydrolases superfamily protein	5.56477	0.0104327	0.111627	0.0375831	0.0680675	8.11213	-0.117025	-0.355494	-0.945543	-1.25092	down
AT1G73260	kunitz trypsin inhibitor 1	13.4831	-0.109486	-0.584277	-0.292276	0.578074	9.18957	-0.167875	-1.55075	-2.12304	-0.703439	down
AT1G73325	Kunitz family trypsin and protease inhibitor protein	5.04107	0.38776	0.554864	0.196124	-0.0154497	7.5207	0.256054	-0.759447	-1.28994	-2.42916	down
AT1G73330	drought-repressed 4	10.8759	1.24027	1.77152	0.301285	-2.59822	6.69202	0.578811	0.164496	-0.770041	-1.79787
AT1G73360	homeodomain GLABROUS 11	6.8601	-0.292886	0.0190974	-0.0202791	0.279411	8.43276	-0.00875884	-0.423276	-0.813499	-1.04571	down
AT1G73470		9.00788	0.114966	0.216684	-0.161221	-0.138815	11.7332	0.392956	0.309532	-0.446918	-1.65639
AT1G73530	RNA-binding (RRM/RBD/RNP motifs) family protein	7.96859	-0.511546	-0.0737532	-0.0214563	0.207641	11.1651	-0.113638	-0.296324	-1.03921	-1.41575	down
AT1G73590	Auxin efflux carrier family protein	10.434	0.171126	0.542648	-0.204649	-0.984309	8.73256	0.0234655	0.489084	0.36298	-1.56119
AT1G73600	S-adenosyl-L-methionine-dependent methyltransferases superfamily protein	12.1198	-1.80644	-1.7722	-4.0073	-5.54577	13.8037	-0.729528	-0.767858	-3.15974	-5.80815	down
AT1G73602	conserved peptide upstream open reading frame 32	12.5762	-1.97904	-1.99589	-3.92544	-5.62694	14.1531	-0.613352	-0.645296	-2.97407	-5.78879
AT1G73620	Pathogenesis-related thaumatin superfamily protein	10.6886	0.0815906	0.0767736	-1.11988	-3.12888	8.42044	-0.38927	-0.662195	-0.739468	-2.80872	down
AT1G73655	FKBP-like peptidyl-prolyl cis-trans isomerase family protein	6.6164	0.208039	-0.0374427	0.0940892	0.623082	11.3583	-0.326017	-1.03202	-2.04452	-3.29476	down
AT1G73805	Calmodulin binding protein-like	6.46452	-0.318474	-1.12937	-1.46642	-1.12169	8.19741	-0.0878769	-0.113306	-2.41551	-2.79688	down
AT1G73830	BR enhanced expression 3	4.76492	0.166664	0.0927057	0.156779	0.0260779	7.48843	-0.503868	0.777657	0.176342	-2.34513	down
AT1G73870	B-box type zinc finger protein with CCT domain	5.20985	-0.432797	-0.167977	-0.604367	0.196511	6.96168	0.320077	0.758777	-1.19562	-1.74608
AT1G73885		8.74423	-0.344202	-0.138401	-0.140276	-0.189767	13.3874	0.195206	-0.0352694	-0.49195	-1.29993
AT1G73890	Bifunctional inhibitor/lipid-transfer protein/seed storage 2S albumin superfamily protein	4.71987	0.0279527	0.160867	0.0665011	0.0688112	5.84261	-0.352569	-0.264766	-0.631357	-1.20677	down
AT1G73930		8.09328	0.196745	0.0844473	-0.180178	-0.527321	8.38342	-0.0235066	-0.366177	-0.513648	-1.2509
AT1G73940		12.7891	-0.461795	-0.340136	-0.472319	-0.733093	11.3169	-0.307883	-0.272749	-0.460964	-1.6203
AT1G74030	enolase 1	11.126	-0.0983601	-0.181181	-0.724284	-1.44291	8.27625	-0.305771	-0.555782	-0.935878	-1.53041	down
AT1G74040	2-isopropylmalate synthase 1	8.11149	-0.608988	-0.284159	-0.475481	-0.319629	9.20218	0.0296359	-0.142036	-0.247338	-1.02325
AT1G74055		9.81463	-0.10676	-0.861942	-1.10034	-1.88991	7.15399	-0.246733	-0.0354353	0.225892	-1.15984
AT1G74070	Cyclophilin-like peptidyl-prolyl cis-trans isomerase family protein	5.59703	0.21014	0.403598	0.0989352	-0.264122	9.41974	-0.498803	-1.3692	-2.29683	-3.88515	down
AT1G74090	desulfo-glucosinolate sulfotransferase 18	13.5331	-0.555701	-1.02454	-2.39333	-3.5535	12.412	-0.00133285	-0.116611	-0.781241	-2.04319	down
AT1G74100	sulfotransferase 16	13.6488	0.402037	0.301436	-0.566814	-1.70766	12.9582	-0.307448	0.173135	-1.22546	-2.59233	down
AT1G74210	PLC-like phosphodiesterases superfamily protein	11.0483	0.24105	0.17505	-0.782033	-1.91071	9.86118	0.0406477	-0.126636	-0.440388	-1.44472	down
AT1G74300	alpha/beta-Hydrolases superfamily protein	6.49086	0.055055	0.174044	0.359956	0.921096	7.39185	0.381881	-0.169288	-0.546244	-1.04046
AT1G74380	xyloglucan xylosyltransferase 5	11.3738	0.0755964	0.0336981	-0.19825	-0.657114	11.016	0.058634	-0.0144025	-0.875114	-1.37044
AT1G74430	myb domain protein 95	5.14877	-0.476669	-0.273823	-0.100575	-0.307749	7.34863	-0.767523	-0.0778529	-1.10712	-1.84139
AT1G74440	Protein of unknown function (DUF962)	7.19148	-0.269383	-0.441938	-0.816943	-0.892564	8.2037	0.372632	0.418711	-0.786317	-1.43007	down
AT1G74460	GDSL-like Lipase/Acylhydrolase superfamily protein	11.9996	0.41369	-0.196285	-1.09909	-1.31466	8.12624	0.118402	-1.25445	-1.6447	-1.34414	down
AT1G74470	Pyridine nucleotide-disulphide oxidoreductase family protein	8.73131	0.26769	0.434741	0.24964	-0.325964	13.8939	0.198899	0.194513	-0.639205	-1.55919	down
AT1G74590	glutathione S-transferase TAU 10	9.22938	1.25634	-0.043293	0.382241	1.45874	7.29087	-0.737128	-1.50643	-2.13887	-0.683825	down
AT1G74640	alpha/beta-Hydrolases superfamily protein	9.32149	0.208677	0.117928	0.186264	0.243879	11.0512	-0.122344	-0.708916	-1.26027	-1.02092
AT1G74670	Gibberellin-regulated family protein	5.3073	0.0722078	0.339472	-0.174963	0.140431	10.52	-0.54977	-0.537122	-1.19156	-3.07647	down
AT1G74690	IQ-domain 31	12.1318	-0.370059	-0.169873	-0.422027	-0.858371	11.9712	0.0576361	-0.106645	-0.352126	-2.27003
AT1G74710	ADC synthase superfamily protein	8.78179	0.569429	-0.951017	-1.33084	-1.66248	7.68893	0.184662	-0.401964	-1.21661	-2.04546
AT1G74730	Protein of unknown function (DUF1118)	7.35994	-0.143438	0.0847915	-0.327402	-0.297019	13.116	-0.103603	-0.893952	-1.84069	-2.39372	down
AT1G74800	Galactosyltransferase family protein	10.0575	-0.068184	0.0574459	0.0513755	-0.759024	9.54904	0.111417	0.0795999	-0.700442	-1.86287	down
AT1G74880	NAD(P)H:plastoquinone dehydrogenase complex subunit O	6.44135	0.326974	0.0747142	-0.0766503	0.0198743	12.2781	0.107902	0.145377	-0.207585	-1.75167	down
AT1G74890	response regulator 15	7.92037	-0.00191038	0.23933	-0.242897	-1.21578	8.21151	-0.810094	-1.54129	-1.96941	-2.78733
AT1G74910	ADP-glucose pyrophosphorylase family protein	9.97255	-0.127582	-0.250009	-0.660067	-0.769727	10.908	-0.10532	-0.26104	-0.633072	-1.39449	down
AT1G74930	Integrase-type DNA-binding superfamily protein	11.7611	-3.60569	-2.64264	-4.09167	-4.72792	13.5275	-2.70861	-0.14336	-1.48393	-1.51913
AT1G74940	Protein of unknown function (DUF581)	10.8267	-0.187338	-0.174955	0.140391	-0.423735	11.5116	-0.0525534	0.103783	-0.510387	-1.93351
AT1G74970	ribosomal protein S9	8.2192	-0.116157	-0.203338	-0.393549	-0.586092	11.6654	0.114651	-0.439891	-0.807566	-1.72019
AT1G75030	thaumatin-like protein 3	8.21308	1.7789	1.56502	1.55126	2.24071	10.2225	0.0659028	-0.782781	-1.2485	-0.750918
AT1G75040	pathogenesis-related gene 5	5.28584	0.0917185	-0.074539	-0.426997	-0.314661	10.7521	-0.268527	-1.59727	-4.0233	-4.52525
AT1G75050	Pathogenesis-related thaumatin superfamily protein	4.87053	0.39457	0.393338	0.0703461	0.541295	7.22716	-0.128868	-1.0832	-1.73429	-1.70108
AT1G75090	DNA glycosylase superfamily protein	6.99578	0.130198	0.472889	0.539479	0.725487	8.26357	0.118344	0.249318	-0.0807936	-1.10323	down
AT1G75140		8.33027	-0.14888	-0.0825238	-0.271205	-0.570025	8.41985	0.263029	-0.0662868	-0.804923	-1.35673
AT1G75150		8.35941	-0.41825	-0.126709	-0.406434	-0.836134	8.16996	-0.257753	-1.01676	-1.4236	-2.45682
AT1G75166	snoRNA	9.90767	0.308495	0.136997	0.568117	0.21976	10.3065	-0.383213	-0.99567	-1.06042	-1.08476	down
AT1G75190		9.50512	-0.692936	-0.95583	-0.311839	0.118741	10.7719	-0.07723	-0.0547319	-0.49793	-1.18808
AT1G75240	homeobox protein 33	5.71646	0.205541	-0.363918	-0.361402	-0.45009	9.21824	0.381094	0.42505	-0.0493373	-1.14638	down
AT1G75250	RAD-like 6	5.83961	-0.47832	-0.828647	-0.771455	-0.931637	8.50817	-0.565247	-1.13907	-2.25025	-3.1392	down
AT1G75270	dehydroascorbate reductase 2	10.1433	0.682586	0.766456	0.168304	-0.467177	9.85677	-0.193292	-0.485544	-0.918643	-1.33113	down
AT1G75350	Ribosomal protein L31	10.1636	-0.302982	-0.314878	-0.201378	0.144486	14.7611	-0.279118	-0.615313	-1.11071	-1.92325
AT1G75440	ubiquitin-conjugating enzyme 16	10.1248	0.483722	-0.14622	-1.02452	-2.01363	9.53873	0.129142	0.281493	-0.267379	-1.62881
AT1G75480		11.1519	0.0178189	-0.10485	-0.160331	-0.688536	9.02119	0.0736618	-0.000556223	-0.545398	-1.48215
AT1G75500	Walls Are Thin 1	12.8219	0.0945241	0.134984	-1.11832	-3.73836	11.7939	0.233861	0.262225	-0.0209995	-3.50057
AT1G75550	glycine-rich protein	5.86317	-0.297221	-0.564752	-0.904093	-0.63606	6.34206	-0.126453	-0.541626	-0.964541	-1.63924
AT1G75640	Leucine-rich receptor-like protein kinase family protein	8.73664	0.120188	0.332939	-0.512122	-2.03179	8.12745	0.0495716	-0.125188	-0.952082	-2.56003	down
AT1G75680	glycosyl hydrolase 9B7	11.2442	-0.126364	0.06868	-0.40222	-1.03492	11.3487	0.0398283	-0.356248	-0.757352	-2.1385
AT1G75690	DnaJ/Hsp40 cysteine-rich domain superfamily protein	6.38082	0.256993	0.433639	0.0324474	0.191214	12.9272	-0.00337509	-0.629012	-1.75389	-3.09186
AT1G75710	C2H2-like zinc finger protein	8.84354	-0.351177	-0.0235595	-0.27293	-1.07096	8.67399	0.167808	0.126463	-0.0544649	-1.4383	down
AT1G75750	GAST1 protein homolog 1	14.0734	-0.284462	-0.95147	-1.78496	-1.39122	12.5858	-1.25388	-2.52607	-3.01215	-1.95372	down
AT1G75780	tubulin beta-1 chain	10.5663	0.348799	0.188635	-0.623174	-1.74952	8.68881	-0.011204	0.102638	-0.846166	-2.35106
AT1G75820	Leucine-rich receptor-like protein kinase family protein	12.0821	-0.0463828	0.162847	0.426663	-0.683216	11.399	-0.0100829	-0.152128	-1.11651	-1.83531	down
AT1G75830	low-molecular-weight cysteine-rich 67	5.08023	0.445819	2.20085	5.08038	5.74377	6.09604	0.24152	-1.50831	-1.05949	4.46979
AT1G75960	AMP-dependent synthetase and ligase family protein	6.13002	-0.0840299	-0.102246	0.500058	0.983955	9.43809	-0.650157	-0.86234	-2.12616	-1.28963		hit
AT1G76080	chloroplastic drought-induced stress protein of 32 kD	6.09614	-0.611292	-0.687838	-0.545242	0.815788	9.93523	-0.531521	-1.3044	-2.37634	-0.491447	down
AT1G76090	sterol methyltransferase 3	12.6299	0.172259	0.0333311	-1.07397	-1.80857	10.3196	-0.196536	-0.756143	-1.77776	-2.07395
AT1G76100	plastocyanin 1	7.07349	0.521398	0.827632	0.713988	0.278074	12.4361	0.310227	0.307007	-0.349546	-1.80001
AT1G76110	HMG (high mobility group) box protein with ARID/BRIGHT DNA-binding domain	6.75367	-0.0969116	-0.0588706	-0.277419	-0.648326	10.4763	-0.194794	-0.29748	-1.11034	-2.01677
AT1G76160	SKU5 similar 5	12.85	-0.196892	-0.242799	-0.620738	-0.957254	12.9954	-0.319103	-0.681085	-1.35839	-1.94438
AT1G76190	SAUR-like auxin-responsive protein family	5.13289	0.085576	-0.267049	-0.280866	-0.260065	8.24764	-0.641646	-1.24026	-2.533	-2.52214	down
AT1G76240	Arabidopsis protein of unknown function (DUF241)	10.9564	0.15869	-0.215214	-1.12224	-1.19646	8.41552	-0.670685	-0.908252	-1.41006	-1.9877
AT1G76310	CYCLIN B2;4	8.60059	-0.469123	-0.352468	-0.634054	-2.0256	7.81872	-0.128361	-0.119116	-0.711497	-2.25036
AT1G76340	golgi nucleotide sugar transporter 3	9.75766	-0.36256	-0.535507	-0.660313	-1.11844	9.37999	-0.102527	-0.0981424	-0.766081	-1.20707	down
AT1G76360	Protein kinase superfamily protein	9.68947	0.0503157	-0.753723	-1.40054	-1.72518	10.5037	0.353974	0.654486	-1.33358	-1.5635
AT1G76405		9.95895	-0.678294	-0.78265	-1.13658	-1.68606	10.6101	-0.431258	-0.449499	-1.24564	-2.68657
AT1G76420	NAC (No Apical Meristem) domain transcriptional regulator superfamily protein	5.05497	-0.0709336	-0.166917	-0.407469	-0.315847	6.78157	-0.00361206	-0.342184	-0.788881	-1.27811	down
AT1G76450	Photosystem II reaction center PsbP family protein	5.84946	-0.0611734	-0.00612567	0.314424	0.3456	9.79277	-0.416048	-0.801488	-1.37249	-2.09211
AT1G76540	cyclin-dependent kinase B2;1	8.58668	-0.0370517	0.057134	-0.442398	-1.10249	7.89882	0.442585	0.390038	-0.0401414	-1.22354
AT1G76550	Phosphofructokinase family protein	11.6349	0.21684	-0.0484122	-0.855756	-1.45306	10.0425	-0.122214	0.216836	0.27731	-1.11556	down
AT1G76600		12.2163	-0.137203	-2.02158	-1.99723	-1.37753	13.2016	-0.919672	-0.247588	-1.95037	-1.69403
AT1G76610	Protein of unknown function, DUF617	5.54675	0.250286	0.479295	-0.133338	0.0496358	7.50135	0.516483	0.336133	-0.406338	-1.81173	down
AT1G76620	Protein of unknown function, DUF547	5.67118	0.36724	0.693827	0.343437	0.373539	9.33662	0.313198	-0.328926	-0.814041	-1.98073	down
AT1G76640	Calcium-binding EF-hand family protein	10.3041	-0.501285	-1.72537	-3.15151	-4.67176	6.11839	-0.899879	-0.545379	-0.721939	-1.01985	down
AT1G76650	calmodulin-like 38	10.958	-2.3113	-2.40922	-1.46228	-0.656527	11.9028	-1.39137	1.0099	-1.43833	-0.643414	down
AT1G76740		6.66317	0.157737	0.243606	-0.770313	-1.36639	7.05869	-0.0583678	-0.164665	-0.85269	-1.68447
AT1G76790	O-methyltransferase family protein	13.6461	0.719566	0.986677	0.644643	-0.0833544	11.9651	-0.141322	-0.586462	-1.82994	-3.24162
AT1G76870		6.65102	0.226849	0.217816	0.0509801	-0.32247	7.69834	-0.243887	-0.324685	-0.658466	-1.81353
AT1G76878	other RNA	7.21448	-0.34471	-0.230813	-0.494071	-0.779378	7.74532	-0.326606	-0.733511	-0.884854	-1.46023
AT1G76880	Duplicated homeodomain-like superfamily protein	8.08596	-0.386756	-0.356221	-0.458709	-1.09226	7.54823	-0.0724063	0.153329	-0.428841	-1.32393
AT1G76930	extensin 4	8.15788	-0.180604	0.0479312	0.257957	-0.197955	6.46164	-0.572315	-1.11698	-1.01744	-1.14567	down
AT1G76952	inflorescence deficient in abscission (IDA)-like 5	8.6495	0.214675	0.158908	-1.03623	-2.91145	6.41828	-0.188943	-0.469944	-0.909138	-1.67658
AT1G77060	Phosphoenolpyruvate carboxylase family protein	6.79592	0.0258721	-0.0440181	-0.302802	-0.137247	10.0982	-0.237355	-0.37938	-1.15752	-1.98123	down
AT1G77110	Auxin efflux carrier family protein	6.7479	0.425354	0.559629	-0.277528	-1.54748	7.54514	-0.0317491	0.10473	-0.508925	-2.08127
AT1G77122	Uncharacterised protein family UPF0090	7.67708	0.347231	0.398804	0.0999679	0.162998	10.7772	-0.30108	-0.489869	-0.642657	-1.19278
AT1G77210	sugar transporter 14	5.51224	-0.00232641	-0.30546	-0.0293444	-0.363611	9.40436	0.0602769	0.138824	-0.786621	-1.39073	down
AT1G77400		7.8477	0.613368	0.811119	-0.202433	-1.65836	7.86101	0.0587514	0.0794114	0.288394	-1.63755
AT1G77460	Armadillo/beta-catenin-like repeat ; C2 calcium/lipid-binding domain (CaLB) protein	8.28263	-0.189646	-0.206119	-0.085661	-0.729076	8.90241	-0.202713	-0.383251	-0.983505	-2.37962
AT1G77490	thylakoidal ascorbate peroxidase	6.57962	-0.0995801	-0.0819936	-0.40406	-0.735965	12.13	0.0774436	-0.511828	-1.07602	-2.42831
AT1G77630	Peptidoglycan-binding LysM domain-containing protein	6.33141	0.135868	0.223145	-0.520742	-0.978452	7.23498	-0.165123	-0.341494	-1.06799	-1.58817	down
AT1G77640	Integrase-type DNA-binding superfamily protein	9.36622	-0.673377	-1.29159	-2.28298	-1.74563	8.50026	-0.763211	-0.845709	-2.68839	-3.06124	down
AT1G77670	Pyridoxal phosphate (PLP)-dependent transferases superfamily protein	10.5372	0.107014	0.417953	0.0575576	-0.275924	10.7759	-0.268583	-0.413748	-0.485151	-1.68834	down
AT1G77690	like AUX1 3	10.322	-0.0911031	-0.0426919	-0.838311	-2.02267	7.68463	-0.270124	-0.286582	-0.11626	-2.35725	down
AT1G77750	Ribosomal protein S13/S18 family	9.41681	0.190343	0.303195	0.0497275	-0.932645	9.39919	-0.570343	-0.883237	-1.47728	-1.85967
AT1G77760	nitrate reductase 1	11.5911	-0.196125	-0.202412	-0.53216	-2.75422	11.1166	-1.08493	-0.796906	-0.199449	-0.718182
AT1G77855		9.01286	-0.152005	-0.499237	-1.46962	-3.04092	7.62186	0.648696	0.888309	-0.62949	-2.29671
AT1G77870	membrane-anchored ubiquitin-fold protein 5 precursor	5.49232	-0.272658	-0.252246	-0.54583	-0.526596	7.57283	-0.514923	-0.33273	-0.680594	-2.19017
AT1G77990	STAS domain / Sulfate transporter family	7.27812	-0.372644	-0.636482	-0.831392	-1.42854	8.68524	0.0866278	0.149565	-0.632696	-1.66199
AT1G78020	Protein of unknown function (DUF581)	10.917	-1.10582	-1.93002	-3.19919	-5.20124	12.1839	0.253166	0.181417	-0.97424	-3.94148	down
AT1G78030		4.81902	0.242998	-0.0530794	0.343973	0.357985	8.26264	0.14643	-0.269513	-1.29779	-1.71518
AT1G78040	Pollen Ole e 1 allergen and extensin family protein	15.5654	-0.323068	-0.507869	-0.807879	-1.24883	15.3477	0.156742	-0.00793506	-0.0954279	-1.13824
AT1G78060	Glycosyl hydrolase family protein	11.0002	0.387217	0.523677	-0.263317	-0.959041	10.6964	0.108975	0.165183	-0.274175	-1.87778	down
AT1G78120	Tetratricopeptide repeat (TPR)-like superfamily protein	10.1465	-0.397729	-0.574641	-2.09304	-2.87137	7.41808	-0.168262	-0.491688	-0.858426	-1.80824
AT1G78170		5.67451	0.134469	0.966113	0.818369	0.238123	9.21377	-0.083729	-0.079575	0.39732	-1.27539
AT1G78260	RNA-binding (RRM/RBD/RNP motifs) family protein	8.02207	0.314976	-0.0127787	-0.729141	-1.44938	7.46266	0.210114	0.662405	-0.380079	-1.26475
AT1G78270	UDP-glucosyl transferase 85A4	9.05899	-0.638111	-0.280366	-0.039302	1.01821	10.4975	-0.772838	-0.790286	-1.29124	-0.48813
AT1G78290	Protein kinase superfamily protein	9.54097	-0.0394572	-1.23009	-1.01097	-0.450275	7.48788	0.250542	0.364264	-0.359196	-1.01266	down
AT1G78340	glutathione S-transferase TAU 22	12.2971	1.14557	-0.505198	-0.937742	-0.977977	6.69882	-0.875635	-1.51837	-0.695872	-0.995686	down
AT1G78370	glutathione S-transferase TAU 20	13.078	-0.289094	-0.595441	-1.48914	-3.27393	15.5374	-0.304886	-0.0482339	-1.50656	-4.43951	down
AT1G78410	VQ motif-containing protein	6.66131	1.52246	0.449193	-0.107829	0.37149	9.19466	-0.667765	-0.431818	-2.69432	-2.48841
AT1G78430	ROP interactive partner 2	6.28221	-0.0569767	-0.182583	-0.634628	-1.1206	6.60764	0.231135	0.370003	-0.0743461	-1.34108
AT1G78450	SOUL heme-binding family protein	6.78429	-0.442637	-0.559615	-1.50071	-1.59716	9.33402	-0.121894	-0.0839311	-0.363484	-2.65258	down
AT1G78460	SOUL heme-binding family protein	6.15464	-0.469086	-0.415076	-0.487356	0.125883	9.75073	-0.628928	-0.313105	-1.07214	-0.606477
AT1G78480	Prenyltransferase family protein	9.71694	-0.141291	-0.287917	-0.731164	-1.28857	9.54949	-0.0257757	0.100093	-0.451522	-1.2876	down
AT1G78490	cytochrome P450, family 708, subfamily A, polypeptide 3	5.76154	0.195754	0.507672	0.0880223	-0.465313	8.1627	0.0380192	0.327972	-0.0436669	-1.21885	down
AT1G78530	Protein kinase superfamily protein	6.28846	-0.619901	-0.589479	-1.11554	-0.916508	6.93837	-0.401787	-0.679438	-1.41018	-2.11662
AT1G78630	Ribosomal protein L13 family protein	6.2175	-0.0846848	0.0777827	-0.600211	0.0586471	8.64637	-0.106957	-0.390338	-1.04931	-1.79739
AT1G78650	DNA-directed DNA polymerases	7.56127	-0.238605	0.0352174	0.04569	-0.288638	7.65544	-0.203124	-0.178924	-0.353618	-1.38443
AT1G78660	gamma-glutamyl hydrolase 1	13.6019	0.087918	0.0269	-0.113231	-0.599867	11.6917	-0.178731	-0.346733	-0.755961	-1.95986	down
AT1G78730	FBD, F-box, Skp2-like and Leucine Rich Repeat domains containing protein	6.69703	-0.544938	-0.102556	-0.57809	-0.517405	7.16224	-0.0443141	0.185657	-0.109607	-1.12592
AT1G78770	anaphase promoting complex 6	8.41141	-0.259692	-0.252415	-0.894042	-1.47084	7.68194	-0.177379	-0.298676	-0.633082	-1.58583
AT1G78915	Tetratricopeptide repeat (TPR)-like superfamily protein	6.10115	-0.115012	-0.095897	-0.393193	-0.328972	8.61557	-0.0588997	-0.329242	-0.654129	-1.3764
AT1G78970	lupeol synthase 1	6.36001	0.214251	0.492361	0.0401832	-0.380953	10.2551	-0.0421666	0.176391	0.575931	-1.92978
AT1G78990	HXXXD-type acyl-transferase family protein	7.43681	1.20385	0.453991	-0.614984	-0.764243	6.78009	-0.449921	-0.987197	-1.35279	-0.928964
AT1G78995		5.62991	-0.139534	-0.358709	-0.326441	-0.383207	10.9377	-0.325781	-0.751098	-1.79746	-3.77534
AT1G79040	photosystem II subunit R	5.37452	0.124313	-0.196641	-0.366652	-0.0386498	11.0612	-0.205023	-0.839755	-1.8896	-2.07988	down
AT1G79075	other RNA	15.6379	-0.545225	-0.947832	-0.617492	-0.988176	14.5712	-0.243353	-0.418499	-0.807175	-2.04501	down
AT1G79410	organic cation/carnitine transporter5	8.00933	0.508953	0.14791	-0.814127	-1.99833	9.00291	-0.156665	-1.41997	-2.19657	-3.26771
AT1G79500	Aldolase-type TIM barrel family protein	8.35522	-0.126904	-0.20242	-0.77905	-1.18687	9.02042	-0.414983	-0.755717	-1.34175	-2.55177
AT1G79680	WALL ASSOCIATED KINASE (WAK)-LIKE 10	5.58943	0.975608	-0.205236	-0.675583	-0.513652	6.76133	-1.00956	-0.872809	-1.96276	-1.74341
AT1G79720	Eukaryotic aspartyl protease family protein	7.31663	0.579775	0.380308	-0.824019	-1.95991	9.80093	-0.239983	-0.755187	-1.92474	-3.74835
AT1G79770	Protein of unknown function (DUF1677)	4.70234	0.336088	-0.0217379	0.238382	0.0440092	5.93713	-0.219815	-0.0536788	-0.967213	-1.07246	down
AT1G79790	Haloacid dehalogenase-like hydrolase (HAD) superfamily protein	7.01695	-0.157944	-0.53042	-1.45109	-1.17827	9.22119	-0.00194823	-0.462214	-1.46885	-2.63374
AT1G79840	HD-ZIP IV family of homeobox-leucine zipper protein with lipid-binding START domain	7.2804	0.382264	0.0568508	-0.341523	-0.910628	7.53474	0.382034	-0.132586	-0.548562	-1.52567
AT1G79850	ribosomal protein S17	8.65043	0.355977	0.235334	-0.536745	-1.06326	12.4372	-0.172978	-1.10056	-1.41348	-2.51407	down
AT1G80050	adenine phosphoribosyl transferase 2	9.77195	-0.931298	-1.33993	-1.79873	-2.97594	9.6464	-0.46427	-0.812081	-1.24176	-2.33594	down
AT1G80080	Leucine-rich repeat (LRR) family protein	5.55374	-0.13068	-0.0591862	-0.28879	-0.0794976	9.54763	0.0574788	-0.618581	-1.17761	-2.14519
AT1G80270	PENTATRICOPEPTIDE REPEAT 596	9.45807	-0.167647	0.310774	-0.0393521	-0.650734	8.76255	-0.268226	-0.0808767	-0.390445	-1.18054	down
AT1G80280	alpha/beta-Hydrolases superfamily protein	6.8227	-0.16183	-0.207238	-0.748497	-1.14293	6.97186	-0.251258	-0.533503	-0.904546	-1.58179	down
AT1G80290	Nucleotide-diphospho-sugar transferases superfamily protein	9.24673	0.213101	0.0479443	-0.220816	-0.702349	9.28356	0.258854	-0.126444	-0.235324	-1.23314
AT1G80370	Cyclin A2;4	7.82341	-0.213418	-0.34186	-0.874842	-1.3181	6.7706	0.129753	-0.12118	-0.441536	-1.18801	down
AT1G80560	isopropylmalate dehydrogenase 2	10.9236	-0.418196	-0.356367	-0.516273	-0.661581	10.8499	-0.515385	-0.947639	-1.60401	-2.80909
AT1G80600	HOPW1-1-interacting 1	11.9027	-0.19257	0.113916	-0.142049	-0.116818	12.9841	-0.059475	-0.319971	-0.592925	-1.10697	down
AT1G80640	Protein kinase superfamily protein	8.00332	0.171808	0.37647	0.675894	0.731155	9.8037	-0.195711	-0.1471	-0.766043	-1.91995	down
AT1G80690	PPPDE putative thiol peptidase family protein	9.38743	0.196322	0.183431	-0.144493	-0.659207	8.18771	-0.0731718	-0.304249	-0.538481	-2.0505	down
AT1G80720	Mitochondrial glycoprotein family protein	8.69246	-0.165611	-0.0828891	-0.247223	-0.692205	8.49774	-0.372257	-0.395827	-0.685109	-1.27992	down
AT1G80730	zinc-finger protein 1	7.58383	-0.139246	-0.332896	-1.15751	-2.12422	6.24916	0.348257	0.143948	-0.159866	-1.16618
AT1G80760	NOD26-like intrinsic protein 6;1	8.19457	0.224541	0.200415	-0.669585	-2.15351	8.36411	0.471535	0.350615	-0.17886	-1.78437
AT1G80850	DNA glycosylase superfamily protein	7.65685	0.0285941	0.0973485	0.0348682	-0.421542	8.95127	0.148424	-1.15797	-1.09086	-2.25221	down
AT2G01070	Lung seven transmembrane receptor family protein	9.39436	0.113027	0.139229	-0.479953	-1.07367	9.4419	-0.173992	-0.341225	-0.656254	-2.36066	down
AT2G01080	Late embryogenesis abundant (LEA) hydroxyproline-rich glycoprotein family	9.1221	0.176795	-0.0436479	-0.620654	-1.31091	8.48603	0.377216	0.452649	0.221256	-1.00376
AT2G01120	origin recognition complex subunit 4	8.69525	-0.337936	-0.147392	-0.172198	-0.499138	8.09257	-0.00833673	-0.0760173	-0.341601	-1.32489
AT2G01180	phosphatidic acid phosphatase 1	6.28894	-0.459542	-0.834886	-1.30739	-1.00911	6.91169	-1.01433	0.428351	-1.20099	-0.262365	down
AT2G01210	Leucine-rich repeat protein kinase family protein	9.08037	0.224345	0.241056	-0.405855	-1.47659	7.98652	0.104233	0.0832015	-0.320854	-1.8835	down
AT2G01250	Ribosomal protein L30/L7 family protein	14.0086	-0.252011	-0.38145	-1.00667	-1.6348	12.823	-0.198217	-0.342552	-0.427311	-1.71013	down
AT2G01290	ribose-5-phosphate isomerase 2	8.18999	0.211411	0.718663	0.288654	0.198859	11.2197	-0.0355156	-0.403632	-0.660032	-1.39624
AT2G01300		8.40876	-0.23725	-0.762396	-1.28685	-0.0607564	9.62527	-0.416543	0.0633634	-1.43648	-1.95924
AT2G01310		6.7477	-0.169886	0.227679	0.227665	-0.573191	6.85456	-0.234125	-0.602114	-0.925421	-1.27169
AT2G01420	Auxin efflux carrier family protein	6.60592	0.408932	0.899257	0.754813	-0.00245878	8.72798	0.000275038	-0.451347	-0.960439	-2.19498	down
AT2G01505	CLAVATA3/ESR-RELATED 16	6.55632	0.0647591	-0.00587204	-0.849859	-0.459512	7.00664	0.039291	0.0907862	-0.346222	-1.6545	down
AT2G01570	GRAS family transcription factor family protein	12.3894	-0.147759	-0.293717	-0.706414	-1.11134	12.4364	0.187926	0.345649	-0.268034	-1.69418	down
AT2G01590	chlororespiratory reduction 3	5.15892	-0.0616217	0.198675	0.126829	0.27388	7.55012	-0.1122	-0.652518	-0.901871	-1.10556	down
AT2G01610	Plant invertase/pectin methylesterase inhibitor superfamily protein	10.9634	0.595352	0.359144	-1.76622	-3.88489	9.86342	0.763322	1.41374	0.958304	-1.00857
AT2G01630	O-Glycosyl hydrolases family 17 protein	7.74574	0.264835	0.195686	-1.15574	-1.98297	7.27441	0.18309	-0.0502789	-0.796293	-1.56511	down
AT2G01670	nudix hydrolase homolog 17	12.2345	-1.17139	-2.33711	-2.81727	-2.91268	12.4091	-1.15966	0.215606	-1.21614	-1.86814	down
AT2G01720	Ribophorin I	11.4092	0.0761518	0.19273	-0.197246	-0.872754	10.9005	0.06416	-0.341977	-0.469037	-1.27516
AT2G01755		5.39705	0.0293964	-0.0534421	0.627159	-0.191213	9.18295	-0.26364	-0.954958	-1.72913	-2.88046
AT2G01760	response regulator 14	7.29749	0.036628	0.186753	-0.00677585	-0.655569	10.4211	-0.109392	0.0819324	-0.891042	-2.66828	down
AT2G01910	Microtubule associated protein (MAP65/ASE1) family protein	11.4353	-0.119274	-0.103974	-0.439799	-1.29435	11.262	-0.00687058	-0.252375	-0.583029	-2.08105	down
AT2G01913		7.0685	0.183102	0.515561	-0.220802	-1.12085	6.73947	0.0873663	-0.323889	-0.30742	-1.07807
AT2G01918	PsbQ-like 3	4.97234	-0.120486	-0.206057	-0.0663839	-0.0807479	9.18285	-0.685497	-1.11095	-1.10998	-0.851488	down
AT2G01950	BRI1-like 2	10.0282	0.106303	0.0476449	-1.05358	-2.71728	8.0805	-0.0147635	0.00236585	-0.468642	-2.4315
AT2G01990		7.96464	-0.268495	-0.308374	-0.909802	-1.98961	8.33016	-0.157231	0.232335	-0.677067	-2.11772
AT2G02020	Major facilitator superfamily protein	8.00524	-1.32841	-1.37864	-1.98448	-2.13641	6.6561	-0.5781	-0.264128	-0.994209	-1.39236	down
AT2G02050	NADH-ubiquinone oxidoreductase B18 subunit, putative	12.8275	-0.0580116	0.0524365	-0.047769	0.0593844	12.6775	-0.311586	-0.597296	-0.657929	-1.0245	down
AT2G02070	indeterminate(ID)-domain 5	6.65593	-0.241825	-0.350869	-0.979435	-0.495227	9.77408	0.0815927	-0.16119	-1.31757	-1.99746
AT2G02100	low-molecular-weight cysteine-rich 69	15.8832	-0.222314	-0.744601	-1.97785	-2.96761	15.261	0.100332	0.503739	-0.279176	-1.30114	down
AT2G02450	NAC domain containing protein 35	5.05043	0.0547375	0.0923059	-0.0209411	0.0107867	9.75813	-0.333756	-0.465069	-1.2869	-1.09259
AT2G02480	AAA-type ATPase family protein	9.00356	-0.268385	-0.258452	-0.587938	-0.669131	7.7442	0.00826457	-0.0393722	-0.252442	-1.18603	down
AT2G02500	Nucleotide-diphospho-sugar transferases superfamily protein	7.79732	-0.436791	-0.276843	-0.289619	-0.199746	10.1761	-0.489444	-0.657103	-1.17331	-2.19002
AT2G02590		6.37003	-0.136899	-0.413124	-0.735263	-0.894154	7.88429	-0.383516	-0.848568	-1.40552	-2.00077
AT2G02740	ssDNA-binding transcriptional regulator	9.44445	-0.455785	-0.181166	-0.440133	-0.493022	11.0468	-0.610193	-0.734888	-1.12553	-1.03282	down
AT2G02780	Leucine-rich repeat protein kinase family protein	9.38226	0.052655	-0.00126649	-0.693666	-0.865535	9.07827	0.0744817	-0.126421	-0.21636	-1.46965
AT2G02790	IQ-domain 29	8.43384	-0.149887	-0.00853068	-0.0011593	-0.178755	8.24409	0.0827111	0.128853	0.0621465	-1.02687	down
AT2G02820	myb domain protein 88	8.20473	-0.0531937	0.372034	0.184886	-0.0554684	7.50671	-0.256419	-0.451922	-1.02744	-1.0351	down
AT2G02930	glutathione S-transferase F3	12.0155	0.370148	-1.07078	-1.13841	-1.32806	10.7416	-0.00569327	-0.909738	-3.22132	-3.53796
AT2G02980	Pentatricopeptide repeat (PPR) superfamily protein	5.83525	-0.0226663	-0.13255	-0.0182313	-0.37505	8.00881	-0.505653	-0.720623	-1.20755	-1.57766	down
AT2G03350	Protein of unknown function, DUF538	9.97981	0.018978	-0.0442344	-0.592557	-1.11994	11.1893	-0.647763	-1.02423	-1.72781	-3.72874	down
AT2G03420		6.12256	0.0736607	0.417623	0.175214	-0.093693	11.7682	-0.301628	-0.845462	-1.77499	-3.23631
AT2G03440	nodulin-related protein 1	10.5063	-0.373559	-0.685848	-1.03785	-1.00836	12.541	0.136009	0.146009	-1.07799	-1.65707	down
AT2G03445	MIR398A; miRNA	7.06063	-0.541977	-0.427886	-2.08122	-1.12173	6.24635	0.254581	0.359603	-0.841825	-1.14643
AT2G03480	QUASIMODO2 LIKE 2	9.32314	-0.111067	0.030501	-0.137845	-0.141339	9.64758	-0.0941471	-0.304488	-0.94568	-1.09866	down
AT2G03530	ureide permease 2	8.5829	0.578382	0.146608	-0.57226	-1.25591	9.91154	0.263064	0.387966	-0.647444	-1.72175
AT2G03550	alpha/beta-Hydrolases superfamily protein	5.1147	0.13428	0.0248918	0.0895055	-0.229531	12.4314	0.0331117	-0.240912	-1.09178	-2.94257	down
AT2G03590	ureide permease 1	8.36308	0.237901	-0.0642729	-0.839179	-1.38139	6.66553	0.582374	0.845951	-0.739677	-1.30764
AT2G03680	spiral1	13.8462	0.332682	0.326249	-0.248862	-0.819101	13.3911	0.36428	0.10354	-0.107859	-1.59584	down
AT2G03750	P-loop containing nucleoside triphosphate hydrolases superfamily protein	5.25795	0.224343	0.173109	0.106026	0.607675	11.3506	-0.0295286	-0.149498	-0.885937	-2.43974
AT2G03870	Small nuclear ribonucleoprotein family protein	8.80793	-0.335062	-0.439014	-0.3703	-0.890466	8.47947	-0.345412	-0.582797	-0.732871	-1.09164	down
AT2G03980	GDSL-like Lipase/Acylhydrolase superfamily protein	5.65734	0.92925	1.09826	0.4709	0.531189	8.56108	-0.0574577	-0.697024	-1.17093	-0.371793	down
AT2G04032	zinc transporter 7 precursor	4.38203	0.0852664	0.207272	0.266726	0.153977	8.12804	0.191465	-0.942174	-2.20792	-3.10476
AT2G04033		4.65855	0.083278	0.044525	0.099257	-0.19755	5.8103	-0.300968	-1.0199	0.827768	0.262163
AT2G04040	MATE efflux family protein	6.52596	0.701239	-0.485687	-0.77605	-0.891563	6.17365	-0.257914	-0.993451	-1.38551	-1.19871
AT2G04050	MATE efflux family protein	6.71022	1.33268	-0.908933	-1.59549	-0.327531	6.40341	-0.132637	-0.982847	-1.48351	-1.55585
AT2G04066	MATE efflux family protein	7.57266	1.15279	-0.33054	-1.17401	-0.808224	10.167	0.303802	-0.143506	-1.12583	-2.00943
AT2G04070	MATE efflux family protein	8.34165	1.40328	-1.16178	-2.37527	-2.10705	6.5435	0.060177	-0.84497	-1.54429	-1.68067
AT2G04080	MATE efflux family protein	5.34489	0.250631	0.101654	-0.0873874	-0.323129	7.89584	0.147626	-0.291102	-1.1928	-1.85405	down
AT2G04280		11.923	-0.233581	-0.0953379	-0.498594	-1.27026	11.9803	0.297112	0.104038	-0.180162	-1.76207
AT2G04390	Ribosomal S17 family protein	15.06	-0.0589685	-0.112214	-0.441567	-1.27059	13.8634	-0.0574879	-0.23091	-0.309147	-1.25062	down
AT2G04450	nudix hydrolase homolog 6	6.64517	0.545577	-0.36904	-0.843086	-0.299065	7.28541	0.57177	-0.626602	-1.56231	-1.92242	down
AT2G04495		5.4651	-0.0183175	-0.477455	-0.455777	-0.701322	7.69257	-0.402715	0.168221	-2.32028	-3.05949
AT2G04515		5.68325	-0.282102	-0.294621	-0.422023	-0.0500296	6.26532	-0.0502465	-0.26774	-1.2673	-0.972455
AT2G04530	Metallo-hydrolase/oxidoreductase superfamily protein	6.85446	-0.336313	-0.0146033	-0.556419	-0.600833	9.78315	-0.444688	-0.384717	-0.424625	-1.18876	down
AT2G04570	GDSL-like Lipase/Acylhydrolase superfamily protein	4.60163	0.37058	0.375749	0.098005	0.253157	10.487	0.921762	1.28576	0.903433	-1.57196	down
AT2G04780	FASCICLIN-like arabinoogalactan 7	13.4061	0.275534	0.159988	-0.619061	-1.99289	12.3782	0.028101	-0.23608	-0.719838	-3.19641	down
AT2G04790		5.29827	-0.0235385	0.199902	-0.15154	-0.0870087	9.42141	-0.410646	-0.684961	-1.36365	-3.53201
AT2G04800		12.2657	-0.356728	-0.760754	-0.967619	-1.7236	7.47524	0.0544803	-1.30735	-1.60656	-1.8978
AT2G04842	threonyl-tRNA synthetase, putative / threonine--tRNA ligase, putative	6.58533	0.0445064	0.321515	0.0292553	0.323361	10.3956	-0.0988338	-0.398739	-0.926656	-1.52302
AT2G04845	Acyl-CoA N-acyltransferases (NAT) superfamily protein	7.90323	-0.214588	-0.335448	-0.608528	-0.830981	8.07567	-0.0881825	-0.289979	-0.682635	-1.08904
AT2G04850	Auxin-responsive family protein	6.9614	0.933652	1.10716	0.920878	0.246915	6.87601	-0.0761936	-0.169499	-0.239548	-1.07845
AT2G05070	photosystem II light harvesting complex gene 2.2	4.96813	0.18144	0.075984	0.285951	0.18794	6.32347	-0.23896	-0.351701	-1.0902	-1.23101
AT2G05100	photosystem II light harvesting complex gene 2.1	7.58582	1.40548	2.27605	0.891565	0.923048	15.3105	0.089912	-0.0213552	-2.1743	-2.04661
AT2G05160	CCCH-type zinc fingerfamily protein with RNA-binding domain	6.64664	0.0487004	-0.338285	-0.484387	-0.407953	7.91652	-0.196023	-0.871359	-1.30843	-1.95943
AT2G05220	Ribosomal S17 family protein	16.0862	-0.453174	-0.510675	-0.747996	-1.53117	14.5515	0.0860676	0.0901398	0.0178147	-1.07488	down
AT2G05380	glycine-rich protein 3 short isoform	8.52456	-0.59026	-2.95405	-3.31049	-3.15787	14.3603	-0.104686	-1.45884	-1.35225	-1.0414
AT2G05440	GLYCINE RICH PROTEIN 9	15.5963	-0.0263684	-0.0583267	-0.351435	-0.882452	10.8006	0.173052	-2.10705	-0.908747	-0.796883	down
AT2G05510	Glycine-rich protein family	14.867	0.809945	1.338	1.22341	0.875741	9.76662	-0.0184336	-2.96531	-1.39989	-0.592457	down
AT2G05760	Xanthine/uracil permease family protein	7.26249	-0.23726	-0.115988	-0.731146	-0.920774	7.62413	-0.1483	-0.243784	-0.920966	-1.2306
AT2G05790	O-Glycosyl hydrolases family 17 protein	11.7098	0.0875312	0.233245	-0.349088	-0.82962	12.3237	0.111181	0.258074	-0.362147	-2.65021
AT2G05810	ARM repeat superfamily protein	7.4089	0.010819	0.0478969	-0.273128	-0.471798	8.01958	-0.213408	-0.628666	-1.20186	-2.25966
AT2G05830	NagB/RpiA/CoA transferase-like superfamily protein	11.4557	-0.232452	-0.212452	-0.886053	-1.59863	11.3892	-0.0750049	-0.0565753	-0.340413	-1.08362	down
AT2G05920	Subtilase family protein	12.9465	0.00100329	0.328062	-0.43096	-1.54414	12.0903	-0.0966095	0.0330645	-0.366127	-1.99684
AT2G05995	other RNA	4.60635	0.0685384	0.164391	0.22136	0.100306	6.65445	-0.202532	-0.596821	-0.706875	-1.3113	down
AT2G06050	oxophytodienoate-reductase 3	11.996	0.12252	0.10425	-0.603032	-0.95646	13.2816	0.121813	0.714579	-0.922974	-1.76777	down
AT2G06520	photosystem II subunit X	8.81941	0.22873	0.145494	-0.491114	-0.75726	14.8872	0.312963	-0.230831	-1.43737	-2.84986	down
AT2G06850	xyloglucan endotransglucosylase/hydrolase 4	11.7224	0.0697523	0.204237	0.0825393	-0.207315	14.1879	-0.487394	-0.747401	-0.924321	-3.05076
AT2G06925	Phospholipase A2 family protein	9.80906	-0.304117	-0.690796	-2.40584	-3.30202	12.6366	-0.603014	-1.23985	-2.55814	-4.46809	down
AT2G07170	ARM repeat superfamily protein	8.3603	-0.0519568	0.213773	-0.419024	-0.807186	7.58158	-0.11464	-0.317081	-0.75822	-1.98543	down
AT2G07180	Protein kinase superfamily protein	9.98783	-0.237953	-0.915981	-0.957503	-1.0053	11.1394	0.340106	0.145098	-0.453528	-1.34267	down
AT2G07340	PREFOLDIN 1	11.8295	-0.482365	-0.385123	-0.380779	-0.644138	11.168	-0.269063	-0.263457	-0.613815	-1.54484
AT2G07600		6.3467	0.0320527	-0.15854	0.375919	0.37479	9.7577	0.273546	0.307428	-0.346957	-1.57098
AT2G07667		5.9664	0.332467	0.412716	0.243994	-0.115513	6.69336	0.155245	0.0709998	-0.154117	-1.23975
AT2G07674	Unknown conserved protein	8.09142	0.439831	0.642387	1.29556	1.54619	8.14929	-0.261559	-0.674626	-0.772276	-1.12366
AT2G07680	multidrug resistance-associated protein 11	8.36932	-0.576043	-0.541076	-0.942219	-1.05728	7.55946	-0.169296	-0.282792	-0.970024	-1.39757
AT2G07732	Ribulose bisphosphate carboxylase large chain, catalytic domain	7.46097	0.310547	0.847784	0.876568	0.660885	14.1241	-0.345688	-0.414307	-0.713639	-1.67567	down
AT2G07748	pre-tRNA	7.03748	-0.121928	-0.0716601	0.410314	0.30001	8.22901	-0.219247	-0.756884	-1.06105	0.11579	down
AT2G07758	pre-tRNA	10.1911	0.0569902	0.129358	0.608237	-0.643281	9.68038	-0.334147	-0.506692	-0.0572254	-1.4495	down
AT2G07807		9.78704	-0.0217323	-0.366469	0.632663	-0.121963	10.9407	0.0107584	-0.0534237	0.325335	-2.17042
AT2G09950	transposable element gene	11.3677	-0.308954	-0.467506	-0.054319	-0.822227	9.21968	0.0814834	-0.230404	-0.655192	-1.34446
AT2G10940	Bifunctional inhibitor/lipid-transfer protein/seed storage 2S albumin superfamily protein	4.94475	0.227008	0.0763576	0.14971	0.1052	15.0459	-0.473424	-1.54719	-3.43611	-7.41509
AT2G11773		8.33262	-0.350697	-0.168149	0.409374	0.110691	6.92964	-0.241036	-0.380084	-0.483576	-1.04133
AT2G12462		9.24384	0.382137	0.0379928	-0.66639	-2.03446	8.34146	0.0891474	-0.140693	-0.515339	-2.52094
AT2G13440	glucose-inhibited division family A protein	8.51613	-0.338108	0.0850477	-0.155947	0.122867	9.59299	-0.0517167	-0.0956343	-0.365753	-1.13996	down
AT2G13560	NAD-dependent malic enzyme 1	11.7733	-0.252399	-0.197781	-0.320185	-0.496769	11.5978	0.13921	-0.00588662	-0.274143	-1.06965	down
AT2G13610	ABC-2 type transporter family protein	5.31161	0.162177	0.181287	-0.0206413	0.166398	8.42211	-0.200557	-0.313186	-0.908745	-1.21073	down
AT2G13790	somatic embryogenesis receptor-like kinase 4	6.5225	-0.177434	-0.361971	-0.43487	-0.50466	6.79324	-0.152061	-0.202597	-1.07244	-0.994576	down
AT2G13810	AGD2-like defense response protein 1	8.55127	0.817988	-2.82683	-3.61355	-3.45782	6.21315	-0.221893	-1.16996	-1.19789	-1.4058	down
AT2G13820	Bifunctional inhibitor/lipid-transfer protein/seed storage 2S albumin superfamily protein	11.8503	0.385191	0.107808	-1.42779	-2.37705	9.91301	-0.513033	-0.91498	-1.65527	-3.53616
AT2G13950	Cysteine/Histidine-rich C1 domain family protein	5.0873	0.102913	-0.0282136	-0.200228	-0.285374	7.29274	0.268024	-0.299114	-1.46373	-1.7692
AT2G14070	wound-responsive protein-related	5.31116	0.0316557	0.0898041	0.180673	0.156504	6.15856	0.0503049	-0.0506936	-0.505203	-1.24513
AT2G14080	Disease resistance protein (TIR-NBS-LRR class) family	5.88216	0.415065	-0.296728	-0.36913	-0.510222	10.4899	0.052831	0.219777	-0.547194	-1.12007
AT2G14206		6.19109	-0.0271964	0.248863	-0.190645	-0.138382	8.88844	-0.392962	-1.59592	-2.15517	-3.27203
AT2G14247	Expressed protein	6.12037	1.04424	1.92732	2.88085	2.44462	8.66957	2.29582	3.2915	2.2092	-1.88458
AT2G14560	Protein of unknown function (DUF567)	4.99018	0.0569624	0.196312	0.49625	0.0124073	12.4904	1.09364	0.0720977	-3.96916	-6.70237
AT2G14610	pathogenesis-related gene 1	5.05661	0.0620449	-0.0608405	-0.0489227	0.0964659	10.3699	-0.714568	-2.67846	-5.1985	-5.19049
AT2G14660		7.57264	-0.0379879	0.147243	-0.580386	-0.565127	9.7522	-0.538946	-1.04767	-1.50825	-2.55936
AT2G14670	sucrose-proton symporter 8	5.07706	-0.139799	-0.0699804	-0.0900317	-0.0522888	6.22412	-0.452294	-1.08699	-1.0857	-0.978318	down
AT2G14750	APS kinase	12.0573	-0.370385	-0.780315	-1.4597	-2.36019	12.0799	0.0476303	0.325981	-1.18386	-2.40943	down
AT2G14890	arabinogalactan protein 9	15.3778	0.252668	0.29645	-0.211598	-0.97083	14.0621	0.203551	0.407046	0.856031	-1.59181
AT2G15042	Leucine-rich repeat (LRR) family protein	5.38975	0.0388984	-0.0738173	0.0676365	-0.0233046	7.25737	0.249594	1.07921	-0.495732	-1.39821	down
AT2G15050	lipid transfer protein	4.93948	0.301118	0.299905	0.255501	0.458536	10.777	-0.266395	-0.30809	-1.26662	-3.43891
AT2G15080	receptor like protein 19	5.41958	-0.050142	0.220292	-0.233049	-0.203255	8.98503	-0.551106	-0.255794	-1.89482	-2.46371	down
AT2G15090	3-ketoacyl-CoA synthase 8	6.09714	-0.283925	0.254431	0.104638	0.131621	10.9978	0.0385709	-0.0455351	-2.63529	-3.57953
AT2G15220	Plant basic secretory protein (BSP) family protein	9.66638	1.37594	0.320329	-0.0950318	-0.116447	7.22273	0.0762545	-1.27008	-1.58454	-1.64422	down
AT2G15280	Reticulon family protein	9.52178	-0.488505	-0.351464	-0.516088	-0.892789	9.68697	-0.212294	-0.271604	-0.782067	-1.84768
AT2G15290	translocon at inner membrane of chloroplasts 21	10.411	0.290624	0.406697	-0.43821	-0.531554	12.2107	-0.199619	-0.795199	-0.911233	-1.12444
AT2G15292		9.95547	0.258208	0.479585	-0.371849	-1.39363	10.6729	-0.0449719	-0.421632	-0.475243	-1.38214
AT2G15390	fucosyltransferase 4	10.8397	0.590982	-0.0459322	-0.942305	-1.843	11.0394	0.0221864	0.641914	-2.73327	-2.23797	down
AT2G15490	UDP-glycosyltransferase 73B4	9.91125	0.352398	-0.359719	0.000805132	-0.15365	7.48832	-0.546504	-1.82299	0.264403	1.20545
AT2G15620	nitrite reductase 1	13.1622	-0.884803	-0.639117	-1.23403	-1.06678	13.3343	-0.516911	-0.897753	-1.40209	-1.12742
AT2G15760	Protein of unknown function (DUF1645)	8.34952	0.180867	-0.882156	-1.53608	-2.03962	6.65494	-0.372478	-0.203274	-0.998466	-1.37611
AT2G15790	peptidyl-prolyl cis-trans isomerase / cyclophilin-40 (CYP40) / rotamase	9.8405	-0.261923	-0.19817	-0.0166628	-0.199005	8.37813	-0.25606	-0.0784575	-0.330897	-1.08416
AT2G15820	endonucleases	6.49553	0.150203	0.379609	0.175255	0.664342	8.99881	-0.524959	-0.770812	-1.00817	-1.18329	down
AT2G16060	hemoglobin 1	12.3445	-1.05506	-0.123253	0.910705	1.4384	9.9167	-0.442475	-0.309751	-1.1532	0.72612
AT2G16250	Leucine-rich repeat protein kinase family protein	8.56269	-0.0215899	-0.104687	-0.903993	-1.37037	8.52263	0.107794	-0.213592	-0.945722	-1.979	down
AT2G16270		7.25746	-0.289672	-0.0764915	-0.607505	-1.65825	7.19054	-0.184393	-0.278632	-1.04813	-2.07508
AT2G16367		5.04501	-0.0940781	0.102598	0.566434	0.638537	10.3439	1.84468	2.28788	2.82067	-1.13336
AT2G16380	Sec14p-like phosphatidylinositol transfer family protein	8.12282	-0.12219	-0.545849	-0.331912	-0.0581433	8.98078	-0.785144	-1.31673	-2.31501	-2.21729	down
AT2G16440	Minichromosome maintenance (MCM2/3/5) family protein	10.7198	-0.0838787	0.224764	-0.318558	-0.926848	10.0926	-0.187046	-0.619094	-0.947745	-2.3485	down
AT2G16660	Major facilitator superfamily protein	10.1325	-0.708518	-0.663757	-1.04963	-1.27602	11.8434	-0.7973	-2.15456	-4.38228	-4.43164	down
AT2G16800	high-affinity nickel-transport family protein	9.19564	0.220346	0.495971	0.128299	0.384019	9.71509	-0.344335	-0.808288	-0.725236	-1.11572
AT2G16850	plasma membrane intrinsic protein 2;8	8.68978	0.0546221	0.333197	0.0148223	-1.11752	8.79713	-0.178509	-0.337892	-0.811739	-2.62421
AT2G16870	Disease resistance protein (TIR-NBS-LRR class) family	6.167	0.0641641	-0.489878	-0.0395989	-0.431545	6.82084	-0.0832511	-0.416486	-0.971595	-1.32125	down
AT2G17040	NAC domain containing protein 36	6.85732	0.702208	-0.445889	-0.424338	-0.233905	11.2857	0.594373	0.516426	-2.52333	-3.57762	down
AT2G17230	EXORDIUM like 5	9.15993	0.075122	0.222873	-1.39906	-2.12853	10.3365	0.835543	0.958626	-1.49894	-3.40569
AT2G17265	homoserine kinase	13.0368	0.0619213	-0.0174946	-0.784981	-1.38296	12.5845	-0.00822391	-0.300855	-0.730299	-1.77609	down
AT2G17300		8.94883	0.799262	0.717758	0.0609676	-0.438112	10.3528	0.22033	0.236786	-0.311531	-1.82206
AT2G17480	Seven transmembrane MLO family protein	9.72949	0.0899898	0.0604595	-0.635205	-0.736259	9.61153	-0.0478332	0.197819	-0.620591	-1.03031	down
AT2G17620	Cyclin B2;1	7.69615	-0.400819	0.00684219	-0.239795	-1.18847	6.744	-0.138121	-0.155641	-0.675026	-1.45402
AT2G17630	Pyridoxal phosphate (PLP)-dependent transferases superfamily protein	10.7746	-0.107545	0.30668	0.00299891	-0.620846	9.47641	-0.289961	-0.499852	-0.792903	-2.44549
AT2G17660	RPM1-interacting protein 4 (RIN4) family protein	8.81114	-0.37438	-1.45033	-1.61678	-0.771843	8.59548	-2.32626	0.0132516	-1.74764	-1.0281	down
AT2G17695		7.39145	-0.0853573	0.0369443	0.213834	0.119883	12.1326	-0.353006	-0.629861	-1.16456	-2.14946
AT2G17705		10.0484	0.343941	-0.709536	-0.775516	-0.881659	10.254	-0.326202	-0.241473	-1.38738	-0.75503
AT2G17780	PLAC8 family protein	5.48365	-0.362058	-0.443519	-0.422468	-0.50852	8.14371	-0.257815	-0.55198	-1.31932	-2.20477
AT2G17820	histidine kinase 1	9.46343	-0.300435	-0.456145	-0.864228	-0.843594	8.85122	0.109844	-0.110593	-0.999455	-1.82852
AT2G17972		5.83053	-0.0353247	-0.00774928	0.481459	0.815125	10.3664	-0.597849	-1.37184	-1.95783	-2.44226
AT2G18060	vascular related NAC-domain protein 1	6.70556	-0.268755	-0.403531	-1.12253	-1.56048	6.21043	-0.436436	-0.409132	-0.562478	-1.33904
AT2G18120	SHI-related sequence 4	5.74731	-0.259786	-0.0682406	0.0390177	0.0348924	6.44456	0.0096525	-0.385328	-0.729353	-1.14165	down
AT2G18150	Peroxidase superfamily protein	12.1643	0.126384	-0.198739	-0.222569	-0.610871	9.10809	-0.101342	-1.55007	-1.42502	-2.02482
AT2G18193	P-loop containing nucleoside triphosphate hydrolases superfamily protein	11.5338	0.48533	-0.916082	-1.57006	-1.56083	9.61524	0.0870366	-1.75405	-3.25209	-3.37287
AT2G18200		8.73908	-0.0228772	-0.802288	-1.78717	-1.55991	6.1373	-0.497354	-0.660721	-1.14849	-1.37687
AT2G18210		8.2299	0.233309	-0.574768	-1.5363	-1.67798	6.07329	-0.434685	-0.751623	-1.10963	-1.12688
AT2G18300	basic helix-loop-helix (bHLH) DNA-binding superfamily protein	5.6409	0.436089	-0.280459	-0.569087	-0.364103	11.0268	-0.377585	-0.175584	-3.26557	-5.55032
AT2G18328	RAD-like 4	5.60288	-0.269997	-0.216463	-0.279812	-0.463435	11.2206	-0.739368	-1.19394	-2.5092	-4.75577	down
AT2G18400	ribosomal protein L6 family protein	11.4384	-0.442195	-0.419183	-0.4205	-1.04871	10.5891	-0.429724	-0.498808	-0.810998	-1.88819	down
AT2G18500	ovate family protein 7	7.91501	0.431297	0.234609	-0.430752	-1.22212	6.54272	-0.0313849	-0.508411	-0.236112	-1.04843	down
AT2G18520	Tetratricopeptide repeat (TPR)-like superfamily protein	8.35789	-0.305989	0.028094	-0.320823	-0.65118	7.91894	-0.120797	-0.0954788	-0.234366	-1.11039
AT2G18560	UDP-Glycosyltransferase superfamily protein	7.8831	0.147887	0.123594	-0.248302	-0.718321	9.2003	-0.0847102	-0.156357	-0.395522	-1.82965
AT2G18620	Terpenoid synthases superfamily protein	7.96544	0.917072	1.09031	-0.0350624	-1.7879	6.26369	-0.266108	-0.765188	-1.20205	-1.42007
AT2G18650	RING/U-box superfamily protein	6.45602	0.0587472	-0.303369	-1.26473	-1.35534	7.3369	-0.373132	-0.733097	-1.542	-1.9925	down
AT2G18660	plant natriuretic peptide A	6.06141	1.56665	-0.0310536	-0.374743	-0.8243	7.8789	0.343686	-0.398312	-2.24083	-2.60136
AT2G18670	RING/U-box superfamily protein	7.65493	1.19587	-0.663765	-0.624482	0.220031	8.34971	-0.286089	-0.0686639	-1.11966	1.15612
AT2G18680		7.27069	1.19056	-0.773407	-0.696389	0.248012	7.90909	-0.239458	0.00875643	-1.07029	1.21929
AT2G18690		12.3991	0.637004	-1.33198	-2.05585	-1.75066	10.4368	-0.742244	-0.393638	-3.36744	-3.19813
AT2G18730	diacylglycerol kinase 3	10.251	-0.302213	-0.822693	-1.1801	-1.42185	10.0366	0.317316	0.0653102	-0.971507	-1.93145	down
AT2G18890	Protein kinase superfamily protein	7.87338	0.497153	0.845399	1.11238	0.747855	9.26881	-0.368749	-0.631672	-0.638979	-1.99802
AT2G18910	hydroxyproline-rich glycoprotein family protein	10.3072	-0.32543	-0.34462	-1.05342	-1.77482	10.6938	-0.381566	-0.567736	-1.71837	-3.24533	down
AT2G18940	Tetratricopeptide repeat (TPR)-like superfamily protein	8.28797	-0.274005	-0.152591	-0.159555	-0.0894325	10.517	-0.111577	-0.644708	-1.22407	-1.79055
AT2G18969		6.70915	-0.410824	-0.303544	-0.352255	-0.194883	8.29992	-0.319149	-0.292664	-0.104559	-1.38111
AT2G18980	Peroxidase superfamily protein	12.5618	0.212348	-0.203934	-1.46569	-2.80182	5.99979	-0.442795	-1.05627	-0.683233	-0.6751	down
AT2G19090	Protein of unknown function (DUF630 and DUF632)	8.83405	-0.0678613	-0.0122804	-0.520282	-1.01146	7.82148	0.102051	0.0831196	-0.399239	-1.47951
AT2G19170	subtilisin-like serine protease 3	8.32714	-0.105301	-0.0475619	-0.62255	-1.44562	8.76234	0.129907	-0.0711487	-0.81677	-2.78098	down
AT2G19190	FLG22-induced receptor-like kinase 1	7.64048	0.461269	0.321952	0.482964	1.0461	6.76515	-0.455873	-0.726895	-1.44314	-0.496716
AT2G19360	Protein of Unknown Function (DUF239)	8.18981	0.0399561	-0.392898	-1.64955	-1.76502	11.697	-0.20982	-0.95741	-2.50852	-4.05487	down
AT2G19460	Protein of unknown function (DUF3511)	9.83124	-0.561032	-1.20913	-1.11983	-1.38181	9.31855	0.344214	0.402421	-0.575069	-1.31514	down
AT2G19620	N-MYC downregulated-like 3	9.59233	-0.123765	-0.296866	-1.40003	-2.16946	9.79191	0.0168267	-0.132003	-1.40374	-2.21229	down
AT2G19660	Cysteine/Histidine-rich C1 domain family protein	8.36748	-0.0355767	0.244043	-0.300684	-0.380137	6.29602	-0.548527	-0.688249	-0.896751	-1.1657
AT2G19680	Mitochondrial ATP synthase subunit G protein	10.4933	-0.411936	-0.661995	-0.887698	-1.64978	10.4357	-0.178782	-0.690999	-1.12926	-2.21689
AT2G19720	ribosomal protein S15A B	10.3395	-0.292414	-0.239627	-0.654803	-1.36599	10.1786	-0.585545	-0.56556	-1.03978	-1.79594	down
AT2G19760	profilin 1	15.1412	0.206976	0.0389172	-0.801807	-1.19571	14.1208	-0.257246	-0.61868	-1.06306	-1.33398
AT2G19780	Leucine-rich repeat (LRR) family protein	7.47517	0.319999	0.39808	-0.190861	-1.24436	8.60571	-0.0940728	-0.879054	-1.50133	-2.6507
AT2G19910	RNA-dependent RNA polymerase family protein	5.00691	-0.0924726	0.302844	0.12831	0.0902278	6.91972	0.255162	0.501421	-0.269409	-1.14132	down
AT2G19940	oxidoreductases, acting on the aldehyde or oxo group of donors, NAD or NADP as acceptor;copper ion binding	6.36465	-0.0980098	-0.0276506	0.0621214	0.143118	7.15319	-0.225498	-0.780484	-0.926893	-1.33265
AT2G19970	CAP (Cysteine-rich secretory proteins, Antigen 5, and Pathogenesis-related 1 protein) superfamily protein	10.1094	0.351648	-0.374965	-1.45678	-3.09023	7.97516	-0.118757	-0.725126	-1.411	-2.12703
AT2G19990	pathogenesis-related protein-1-like	8.46904	-0.0611646	-0.780697	-1.91819	-3.067	7.63441	-0.391631	-1.125	-2.16901	-2.72872
AT2G20142	Toll-Interleukin-Resistance (TIR) domain family protein	9.4241	-0.787086	-2.02101	-2.93723	-2.55192	8.72181	0.231648	0.366557	-2.54597	-3.08735
AT2G20190	CLIP-associated protein	11.5542	-0.0742347	0.397199	0.434782	0.191202	11.624	0.0050412	-0.0591029	-0.225969	-1.37334	down
AT2G20240	Protein of unknown function (DUF3741)	7.91795	-0.290063	-0.0818987	-0.518956	-0.597195	9.13264	-0.23966	-0.351633	-0.497771	-1.91455
AT2G20260	photosystem I subunit E-2	8.74835	0.365367	0.437993	-0.0721991	-0.788748	15.0287	0.032085	-0.0798502	-0.833092	-2.34169
AT2G20340	Pyridoxal phosphate (PLP)-dependent transferases superfamily protein	6.73677	0.32546	0.670194	0.655564	0.249925	9.31214	0.332889	0.156936	-0.947066	-2.47334
AT2G20450	Ribosomal protein L14	13.1393	-0.500294	-0.366702	-0.663581	-1.20247	12.0119	-0.543239	-0.52011	-0.731278	-1.49171	down
AT2G20480		8.94934	-0.41042	-0.288003	-0.710319	-0.863704	9.14274	-0.720091	-1.04309	-1.37149	-2.08553
AT2G20515		11.6573	-0.0209372	0.0653007	-0.338434	-1.09026	8.04995	0.217087	0.471419	0.152081	-1.19859
AT2G20562		8.67306	0.257932	-1.03855	-2.82612	-3.29915	7.54301	-0.723843	-0.853411	-1.95195	-1.72685
AT2G20570	GBF's pro-rich region-interacting factor 1	5.13963	0.200398	-0.0657534	-0.0185954	-0.165958	11.8952	0.328608	-0.461634	-2.89436	-2.94641	down
AT2G20590	Reticulon family protein	7.34483	-0.0520679	-0.202269	-0.905782	-1.87034	7.19044	-0.142254	-0.276219	-1.06871	-1.95952	down
AT2G20610	Tyrosine transaminase family protein	12.413	-0.232998	-0.698334	-2.1054	-3.32359	12.0837	-0.0586645	-0.0135497	-1.26116	-2.91163
AT2G20635	ATP binding;protein kinases;protein serine/threonine kinases	8.01922	-0.0279894	0.239457	0.242444	-0.306314	8.11646	-0.165489	-0.683613	-1.18003	-1.78319	down
AT2G20680	Glycosyl hydrolase superfamily protein	8.38364	0.0466684	0.313197	0.509294	0.534266	8.23575	-0.10761	-0.0081763	0.14875	-1.46949
AT2G20690	lumazine-binding family protein	8.9303	0.179565	0.277249	0.144073	0.532441	10.674	-0.00537472	-0.381069	-0.492581	-1.04106	down
AT2G20710	Tetratricopeptide repeat (TPR)-like superfamily protein	7.49628	-0.0592278	0.32692	-0.213544	-0.666786	7.19279	-0.178398	-0.00428349	-0.121501	-1.29645
AT2G20724		7.88578	0.532229	0.308918	0.485138	0.567349	9.60936	-0.262888	-1.05517	-1.37865	-1.17314
AT2G20750	expansin B1	8.62355	0.577946	0.673317	0.101329	-1.32284	7.56947	-0.0029272	-0.0165664	-0.561231	-2.29635
AT2G20850	STRUBBELIG-receptor family 1	8.30422	-0.26839	-0.0130444	-0.0158784	-0.765279	8.60233	-0.182051	-0.168195	-0.557458	-1.92797	down
AT2G20870	cell wall protein precursor, putative	7.63415	0.408102	0.16422	0.193875	0.0307149	12.2716	1.15235	2.06511	0.952887	-2.32776
AT2G20875	epidermal patterning factor 1	5.05716	0.179613	0.551364	0.990958	1.0259	8.86488	0.0807958	-0.17156	-0.882116	-1.49855
AT2G20880	Integrase-type DNA-binding superfamily protein	6.81946	0.953037	1.4135	2.87319	4.64921	6.65238	-1.06145	-1.00403	0.195641	1.76126
AT2G20930	SNARE-like superfamily protein	10.4999	0.0642172	-0.0964795	-0.221065	-0.75732	10.8762	-0.0795451	-0.601709	-0.997514	-1.8721	down
AT2G20980	minichromosome maintenance 10	7.22213	-0.231554	0.171453	0.0188101	-0.58133	6.69126	-0.357655	-0.594488	-0.994328	-1.30321	down
AT2G20993		12.8376	-0.891942	-2.44424	-3.13721	-3.16023	6.11431	-1.08953	-1.06298	-1.08704	-1.07495
AT2G21050	like AUXIN RESISTANT 2	11.7375	0.38184	0.896465	0.0175699	-1.20529	10.6681	0.00213811	0.427742	0.321581	-1.99303
AT2G21080		5.89559	-0.036111	0.063176	0.0866261	0.881152	7.99263	-0.360798	-0.819826	-1.44625	-1.18978
AT2G21140	proline-rich protein 2	5.2562	0.457237	0.474655	-0.0266043	0.488595	11.3686	0.233379	-0.789584	-1.63487	-2.98204
AT2G21160	Translocon-associated protein (TRAP), alpha subunit	13.3982	-0.214838	-0.553032	-1.16444	-1.72665	11.9242	-0.0928498	-0.438734	-0.541995	-1.40956
AT2G21170	triosephosphate isomerase	5.81902	0.0934311	0.25751	-0.653054	-0.274539	7.22158	-0.311774	-0.717597	-1.05485	-1.05652
AT2G21210	SAUR-like auxin-responsive protein family	4.84182	-0.0186921	0.12005	0.109437	0.136643	5.92274	-0.113806	-0.373195	-0.569844	-1.07242	down
AT2G21250	NAD(P)-linked oxidoreductase superfamily protein	10.6453	8.287e-05	0.139084	-0.576251	-0.764585	11.3532	0.0133871	0.00411384	-0.361433	-1.02573	down
AT2G21280	NAD(P)-binding Rossmann-fold superfamily protein	6.279	-0.0104847	0.0158213	0.270828	0.494329	10.5375	-0.252182	-0.810187	-1.05735	-1.74944
AT2G21290		13.2681	-0.110092	-0.191931	-0.408061	-0.663244	12.9392	-0.113299	-0.261818	-0.497273	-1.14967
AT2G21330	fructose-bisphosphate aldolase 1	6.44783	0.937079	1.08996	-0.199933	-0.462639	13.2312	-0.0855786	-0.514128	-0.9886	-2.01042	down
AT2G21385		7.67301	-0.28391	0.116646	-0.147026	0.163104	10.7904	-0.155925	-0.484201	-0.794697	-1.33832
AT2G21530	SMAD/FHA domain-containing protein	5.82373	0.0161602	1.27615	-0.227717	-0.156486	12.6698	-0.197249	-0.549197	-1.51581	-2.95176	down
AT2G21640		10.4105	0.797444	-0.734193	-0.158498	0.538678	10.3186	-0.159178	-0.943007	-1.96032	-1.78614
AT2G21650	Homeodomain-like superfamily protein	7.69686	-2.01804	-2.29866	-2.27248	-2.45092	8.48195	-1.68647	-2.68241	-3.19759	-3.22467
AT2G21790	ribonucleotide reductase 1	9.66984	-0.0494697	0.172944	-0.160511	-0.76594	10.2578	-0.264369	-0.746072	-0.965268	-1.98438	down
AT2G21840	Cysteine/Histidine-rich C1 domain family protein	9.17024	0.30069	-0.687489	-1.1415	-1.55222	5.7123	-0.265331	-0.465539	-1.01865	-1.02843	down
AT2G21850	Cysteine/Histidine-rich C1 domain family protein	9.62671	0.0115763	-0.279471	-0.490758	-0.711642	6.96583	-0.16687	-0.852695	-1.48993	-2.07456
AT2G22122		12.7814	-2.85722	-4.53143	-5.70254	-6.46739	9.8358	-0.407055	-0.639557	-1.95004	-4.34244
AT2G22125	binding	9.80552	0.0969994	-0.00891976	-0.307664	-0.480017	9.4249	-0.000711105	-0.247258	-0.607625	-1.47598
AT2G22170	Lipase/lipooxygenase, PLAT/LH2 family protein	14.5248	0.0657371	-0.389953	-0.963139	-2.38751	12.6727	0.284052	-0.410669	-1.61115	-3.51966
AT2G22230	Thioesterase superfamily protein	10.2408	0.204389	0.366835	-0.223912	-1.6468	10.7466	-0.491865	-0.86385	-1.14823	-2.69884
AT2G22250	aspartate aminotransferase	10.9007	-0.0917508	-0.624445	-1.49633	-2.34414	9.26067	-0.046866	-0.360054	-0.62854	-2.21839	down
AT2G22280	pre-tRNA	6.7831	0.591248	0.552392	0.948804	0.510671	6.4346	-0.47416	-0.791244	-1.07274	-1.16675
AT2G22330	cytochrome P450, family 79, subfamily B, polypeptide 3	12.6143	0.146725	0.264302	-0.41786	-2.36745	11.2419	0.194221	0.475637	-1.05929	-3.30832	down
AT2G22482		6.86513	0.0561903	-0.151256	-0.335037	-0.793227	8.0134	-0.111609	-0.265971	-0.704837	-1.2307
AT2G22540	K-box region and MADS-box transcription factor family protein	9.86126	0.336541	0.650315	0.358089	-0.142463	12.1649	-0.043197	0.00411762	-1.14158	-1.44467
AT2G22610	Di-glucose binding protein with Kinesin motor domain	8.49351	-0.37666	-0.319332	-0.777745	-2.1455	7.82124	0.117054	0.10227	-0.608738	-2.04258
AT2G22670	indoleacetic acid-induced protein 8	10.8562	-0.00858881	0.206622	0.0815252	0.348778	11.5839	-0.0518833	-0.131009	-0.0941592	-1.0859
AT2G22770	basic helix-loop-helix (bHLH) DNA-binding superfamily protein	12.0875	-0.200681	-0.137417	0.227896	-0.660939	8.52983	-0.403457	0.168172	-0.071089	-1.6553
AT2G22795		9.81943	-0.01639	0.106793	-0.202546	-0.410233	9.8421	-0.231845	-0.63753	-0.69466	-1.51507
AT2G22870	P-loop containing nucleoside triphosphate hydrolases superfamily protein	8.23134	-0.1999	-0.147425	-0.69391	-0.80936	10.0448	-0.283496	-0.489726	-1.00092	-1.41893	down
AT2G22880	VQ motif-containing protein	11.2003	-1.28915	-2.72714	-3.28034	-1.76896	11.8299	-2.1722	-0.284888	-1.95443	-1.28516
AT2G22890	Kua-ubiquitin conjugating enzyme hybrid localisation domain	7.08931	0.21718	-0.226812	-0.779267	-1.52975	8.14526	-0.433426	-0.230792	-0.589362	-1.46796	down
AT2G22920	serine carboxypeptidase-like 12	8.81568	0.0181179	-0.00482328	-0.83032	-2.8336	6.0987	0.0620785	-0.132354	-0.399407	-1.24955
AT2G22930	UDP-Glycosyltransferase superfamily protein	10.0449	0.718883	0.792839	0.154032	-1.16082	6.39002	-0.0983538	0.0283149	-0.117583	-1.19569
AT2G22980	serine carboxypeptidase-like 13	6.04515	0.0156723	-0.288712	-0.726974	-0.898392	9.79087	0.041237	0.0185488	-0.566066	-1.68556	down
AT2G23010	serine carboxypeptidase-like 9	5.2209	0.389775	1.46427	1.79709	1.3488	10.4774	-0.147575	-0.505539	-2.12438	-3.49576
AT2G23130	arabinogalactan protein 17	8.16415	0.232722	-0.161322	-0.0746733	-0.189534	9.70653	0.135491	-0.0888276	-1.20862	-0.797818	down
AT2G23200	Protein kinase superfamily protein	7.23355	0.48934	-0.158064	-1.12814	-1.54659	10.283	0.147311	-0.438084	-1.83094	-3.50277	down
AT2G23270		8.77858	1.49894	-1.37424	-3.39764	-3.14371	6.99972	-1.01475	-1.41257	-2.13369	-2.18686
AT2G23290	myb domain protein 70	10.221	0.0946785	-0.50515	-1.2791	-1.85191	10.0906	0.589752	0.569353	-0.734031	-1.08252
AT2G23350	poly(A) binding protein 4	12.455	-0.0654691	-0.00253169	-0.220425	-0.44343	11.9484	-0.237628	-0.606632	-0.735648	-1.40474
AT2G23360	Plant protein of unknown function (DUF869)	7.14608	0.0610455	0.733936	0.780904	0.940525	7.74595	-0.101564	-0.159725	0.482817	-1.56967
AT2G23520	Pyridoxal phosphate (PLP)-dependent transferases superfamily protein	8.85171	-0.00824199	-0.104471	-0.134954	-0.392377	8.98979	-0.198623	-0.367081	-0.461556	-1.19239	down
AT2G23530	Zinc-finger domain of monoamine-oxidase A repressor R1	8.45807	-0.317293	-0.352613	-1.47777	-2.35641	6.35313	0.260127	-0.0296746	-0.41242	-1.00737
AT2G23560	methyl esterase 7	9.11812	-0.124618	-0.648384	-1.37809	-2.81585	7.81693	-0.587101	-1.73871	-2.38271	-3.02665	down
AT2G23590	methyl esterase 8	5.10859	0.0426491	-0.0753089	-0.0467848	-0.0377244	7.66832	-0.122879	-0.501251	-0.117411	-1.155	down
AT2G23600	acetone-cyanohydrin lyase	10.8168	-1.0081	-1.07667	-0.886257	-1.20043	12.8336	-0.299381	-0.304644	-1.60457	-2.00046	down
AT2G23670	homolog of Synechocystis YCF37	8.05393	-0.365189	-0.125189	-0.509584	-0.440414	12.3879	-0.180038	-0.880189	-1.69278	-2.724	down
AT2G23672	other RNA	5.21682	-0.223359	-0.0305541	-0.358671	-0.306663	7.34709	0.0730045	0.596468	0.173287	-1.83773	down
AT2G23680	Cold acclimation protein WCOR413 family	8.12269	0.293128	-1.19239	-2.55741	-2.64601	9.25524	-0.481244	-0.0138632	-2.24649	-3.45639
AT2G23700	Protein of unknown function, DUF547	9.3587	-0.273622	-0.22321	-0.507801	-0.960119	8.30359	-0.225608	-0.136863	-0.510772	-1.60022	down
AT2G23770	protein kinase family protein / peptidoglycan-binding LysM domain-containing protein	8.02237	0.483722	-0.538427	-1.56164	-1.17094	8.38948	-0.583548	-1.31418	-2.84027	-2.55727
AT2G23810	tetraspanin8	7.70905	-1.74587	-1.88497	-2.5129	-1.69711	8.06922	-1.34353	-0.124341	-1.54207	-0.450065
AT2G23820	Metal-dependent phosphohydrolase	10.5054	-0.217972	-0.0741542	-0.432052	-0.359402	11.2803	-0.19866	-0.426585	-0.650336	-1.04989	down
AT2G23930	probable small nuclear ribonucleoprotein G	12.3149	-0.675803	-0.803196	-0.580208	-1.29979	11.5621	-0.221553	-0.217406	-0.614705	-1.11721	down
AT2G24010	serine carboxypeptidase-like 23	5.46571	0.170407	0.072803	-0.512586	-0.77585	5.83817	-0.226868	-0.342949	-0.921383	-1.10379	down
AT2G24020	Uncharacterised BCR, YbaB family COG0718	10.6543	-0.925307	-0.985534	-0.722329	-0.83114	13.1426	-0.447935	-0.4136	-0.849985	-1.81623
AT2G24060	Translation initiation factor 3 protein	8.27486	-0.710037	-0.335816	0.0662833	0.367867	11.4918	-0.128196	-0.446799	-0.979235	-2.13663
AT2G24090	Ribosomal protein L35	8.40435	-0.0867103	0.0373091	0.123591	0.485745	12.1786	-0.126093	-0.536885	-0.742507	-1.67347	down
AT2G24150	heptahelical protein 3	9.84406	0.444829	0.626601	0.638032	0.296795	10.8258	-0.0599765	-0.275105	-0.707537	-1.01448
AT2G24160		5.59482	-0.123719	-0.00224958	0.194812	0.144954	8.28164	-0.152771	0.160132	-1.10474	-2.10694
AT2G24220	purine permease 5	6.65396	0.391707	0.434228	-0.278326	-0.510944	8.63382	0.35378	0.0815302	-0.112568	-1.09636	down
AT2G24290	Protein of unknown function (DUF1068)	10.8456	-0.199401	-0.287921	-0.123764	-0.514259	10.9489	-0.091809	-0.132418	-0.328825	-1.71441	down
AT2G24390	AIG2-like (avirulence induced gene) family protein	6.77915	-0.363138	-0.294498	-0.372708	-0.543411	7.95184	-0.180419	-0.375073	-1.07788	-2.10824	down
AT2G24395	chaperone protein dnaJ-related	7.16402	-0.0433673	-0.208044	-0.265825	-0.375398	10.4513	-0.403402	-1.08649	-1.80095	-2.65064
AT2G24440	selenium binding	7.29658	-0.0520424	0.216017	-0.00552084	-0.191187	7.36527	0.0104699	0.0150111	-0.245767	-1.24864
AT2G24490	replicon protein A2	8.77096	-0.322624	-0.408411	-0.977412	-1.44237	8.40532	-0.279032	-0.91223	-1.51404	-0.843557	down
AT2G24580	FAD-dependent oxidoreductase family protein	10.8312	0.457783	0.087798	-1.29168	-2.07705	9.5742	-0.517836	-0.694055	-0.931494	-1.76958
AT2G24600	Ankyrin repeat family protein	7.52684	-0.719697	-1.15589	-1.92433	-2.05548	8.97664	-0.143611	0.38195	-2.2737	-2.34458	down
AT2G24630	Glycosyl transferase family 2 protein	7.46531	-0.0744745	0.224226	0.0786997	-0.317379	8.48983	0.0252893	0.111922	-0.133731	-1.38547	down
AT2G24645	Transcriptional factor B3 family protein	5.30703	0.034086	0.0116608	-0.0632423	-0.140947	7.85407	0.134751	0.18372	-0.793641	-1.96026
AT2G24700	Transcriptional factor B3 family protein	6.6722	-0.16347	-0.534263	-1.22559	-1.5392	6.85092	0.0265764	0.104934	-0.531272	-1.47179
AT2G24762	glutamine dumper 4	8.38081	0.740302	1.31847	1.80609	1.39082	8.458	0.45609	0.773095	0.373468	-1.30178	down
AT2G24790	CONSTANS-like 3	10.3185	-0.584929	-0.969276	-1.69292	-2.28512	12.0851	-0.0305687	0.209323	-0.618534	-2.04837
AT2G24850	tyrosine aminotransferase 3	10.3184	1.13822	0.710555	-0.94251	-3.60106	9.04699	-0.400703	-1.94572	-3.49121	-4.1002
AT2G24970		7.76617	-0.580138	-0.629964	-0.562285	-0.953577	8.65984	-0.625561	-0.834726	-1.63742	-2.58514
AT2G25060	early nodulin-like protein 14	11.8196	0.322727	0.45652	-0.835888	-3.31643	11.7644	-0.0785126	-0.179112	-1.43591	-4.25198
AT2G25080	glutathione peroxidase 1	10.158	0.020023	-0.263486	-0.229937	-0.082828	13.2539	0.194959	-0.273105	-1.30132	-0.807502
AT2G25100	Polynucleotidyl transferase, ribonuclease H-like superfamily protein	7.09738	-0.1542	0.0163625	-0.291218	-0.0327047	7.4027	-0.224983	-0.330589	-0.401056	-1.18092	down
AT2G25200	Plant protein of unknown function (DUF868)	6.68365	0.576923	-0.0444089	-0.670074	-0.573178	10.2003	0.552167	0.132833	-1.24618	-1.40101	down
AT2G25210	Ribosomal protein L39 family protein	14.9882	-0.564753	-0.706792	-0.655483	-1.18368	13.1521	-0.223831	-0.210712	-0.39077	-1.43637
AT2G25220	Protein kinase superfamily protein	4.9154	0.0981471	-0.0155906	0.225022	0.265642	5.63298	-0.224392	-0.442535	-0.604034	-1.11923	down
AT2G25270		7.16368	0.147157	0.275544	-0.100526	-0.659453	7.4716	-0.123526	-0.324408	-0.739761	-2.00762
AT2G25480	TPX2 (targeting protein for Xklp2) protein family	9.81872	-0.576643	-0.592108	-0.684209	-1.4631	9.61691	-0.265177	-0.193379	-0.44488	-2.47208
AT2G25510		8.5777	0.16258	-1.64819	-3.40862	-3.43947	18.1613	0.350006	-0.0793505	-1.89426	-5.45253
AT2G25640	SPOC domain / Transcription elongation factor S-II protein	7.12587	-0.186278	-0.0111793	-0.0947236	-0.522895	7.0495	-0.211285	-0.295368	-0.226738	-1.10553	down
AT2G25735		9.29624	-1.62573	-2.8169	-4.14918	-3.5221	10.9369	-1.17985	-0.292663	-3.50053	-3.01369
AT2G25780	Protein of unknown function (DUF1677)	4.82618	0.074025	0.0974403	0.0554416	-0.0679145	5.9792	-0.605436	-1.00016	-1.04235	-1.21614	down
AT2G25800	Protein of unknown function (DUF810)	10.9864	0.0512335	0.161152	-0.0154694	-0.140343	11.3662	-0.0252068	-0.205281	-0.667521	-1.59153
AT2G25810	tonoplast intrinsic protein 4;1	11.5741	0.639756	0.0631486	-0.747889	-2.49882	6.73073	0.00290913	-0.436752	-1.27473	-1.81824
AT2G25820	Integrase-type DNA-binding superfamily protein	5.12917	0.279497	0.0643068	-0.121374	0.0736992	6.64537	0.389866	0.164926	-0.274697	-1.162
AT2G25840	Nucleotidylyl transferase superfamily protein	8.08168	-0.541484	-0.272983	0.0980645	0.48629	10.4317	-0.240856	-0.522394	-1.1402	-1.74164	down
AT2G25870	haloacid dehalogenase-like hydrolase family protein	10.3105	-0.334006	-0.311605	-0.473901	-0.817523	11.1444	-0.282039	-0.796946	-1.11432	-1.11914	down
AT2G26010	plant defensin 1.3	5.02728	-0.0918562	-0.145871	0.081473	-0.0869885	9.21826	-1.16367	-3.26688	-4.15157	-4.12875	down
AT2G26020	plant defensin 1.2b	5.33841	-0.167157	1.51204	4.18606	4.7902	13.6601	-1.82431	-5.2158	-8.30796	-3.40399
AT2G26040	PYR1-like 2	7.86984	-0.791121	-0.954381	-2.06946	-2.12281	6.44029	-0.335853	-0.463884	-0.933858	-1.03897	down
AT2G26180	IQ-domain 6	9.0456	0.0628159	0.267234	-0.0712107	-0.489502	8.4905	-0.0367215	-0.537159	-1.09593	-1.85252
AT2G26190	calmodulin-binding family protein	10.9087	-0.743874	-1.23198	-1.45627	-0.967957	11.6361	-0.00316208	0.524091	-1.5325	-1.36038
AT2G26240	Transmembrane proteins 14C	12.9357	-0.119189	-0.480911	-0.921501	-1.20106	11.9408	0.0513051	-0.536587	-1.05761	-1.32147
AT2G26360	Mitochondrial substrate carrier family protein	9.25571	-0.57953	-0.753405	-1.46192	-2.07055	7.41522	0.081126	-0.162872	-0.647224	-1.79818	down
AT2G26440	Plant invertase/pectin methylesterase inhibitor superfamily	8.30367	-0.958969	-1.25491	-2.25961	-3.02479	11.2809	0.205941	-0.434137	-2.50249	-3.9068
AT2G26500	cytochrome b6f complex subunit (petM), putative	9.8219	0.0919135	0.317194	0.182941	0.0149066	16.594	-0.506223	-0.693278	-1.11774	-1.79487
AT2G26520		6.09712	0.296862	0.167041	-0.933173	-1.26083	6.61899	-0.36892	-0.86041	-1.15179	-2.0958
AT2G26530	Protein of unknown function (DUF1645)	9.1902	-0.341949	-1.72817	-3.13565	-2.33752	10.4603	-1.14041	-0.420766	-2.67834	-2.39236	down
AT2G26540	uroporphyrinogen-III synthase family protein	8.03834	-0.552786	-0.462633	-0.226884	0.107736	10.9332	-0.0347221	-0.374543	-0.779572	-1.0043
AT2G26550	heme oxygenase 2	6.77217	-0.182405	-0.305783	-0.850836	-0.588778	8.30562	0.0200949	-0.440927	-1.15385	-2.13749	down
AT2G26560	phospholipase A 2A	9.2542	1.72214	-0.681504	-0.49896	-0.0306893	11.055	-0.446724	-0.0205626	-3.91188	-3.35411	down
AT2G26580	plant-specific transcription factor YABBY family protein	4.86817	-0.415453	-0.335734	-0.174298	-0.274735	11.1856	-0.379932	-0.818853	-1.67208	-2.27402	down
AT2G26640	3-ketoacyl-CoA synthase 11	10.1627	0.32945	0.563413	0.103954	-0.951681	10.4548	-0.174792	-0.670196	-1.45778	-2.53918
AT2G26650	K+ transporter 1	11.2177	-0.431237	-0.796283	-0.785172	-1.06189	8.26278	-0.426319	-0.747084	-1.01313	-0.833887
AT2G26680		9.95273	-0.176327	-0.169541	-0.529697	-1.11368	9.70419	-0.0483897	-0.272633	-0.55009	-1.38977
AT2G26710	Cytochrome P450 superfamily protein	7.47344	0.30265	-0.0628017	-0.621357	-0.779356	7.34258	-0.29395	-0.0461863	-0.581053	-1.74334		hit
AT2G26730	Leucine-rich repeat protein kinase family protein	7.25105	0.163237	0.384042	0.431271	-0.0355182	7.84176	-0.215835	-0.691259	-1.41538	-2.22161
AT2G26760	Cyclin B1;4	8.76984	-0.0100673	0.251234	-0.0860624	-1.48533	7.61781	0.0656323	0.0216562	-0.574825	-2.22601
AT2G26840		6.49218	-0.158471	-0.27024	-1.01477	-0.615681	7.9192	-0.454623	-0.675262	-0.994308	-1.61426
AT2G26870	non-specific phospholipase C2	6.45214	-0.171277	-0.0770295	-0.705668	0.368392	8.98925	-0.0581045	-0.495398	-0.95666	-2.13527	down
AT2G26900	Sodium Bile acid symporter family	9.42158	-0.157835	0.115392	-0.494984	-0.614463	12.8492	0.0163304	-0.299699	-1.29389	-2.46234	down
AT2G26910	pleiotropic drug resistance 4	5.72658	0.0200684	0.358368	0.736351	0.958618	9.31564	-0.229063	-0.762277	-1.09683	-1.84952	down
AT2G26930	4-(cytidine 5'-phospho)-2-C-methyl-D-erithritol kinase	8.18809	-0.536058	-0.234909	-0.22732	-0.154108	10.4709	-0.182329	-0.266161	-0.668488	-1.28922	down
AT2G26975	Ctr copper transporter family	5.8373	-0.00811345	-0.149085	-0.465774	-0.145513	11.3001	-0.129004	-0.552413	-1.23366	-0.824226	down
AT2G27060	Leucine-rich repeat protein kinase family protein	5.77919	0.188438	0.150229	-0.427098	-0.290404	6.72163	-0.119006	-0.214731	-0.549197	-1.36182	down
AT2G27080	Late embryogenesis abundant (LEA) hydroxyproline-rich glycoprotein family	10.3077	-0.950789	-1.26969	-1.50985	-0.949794	9.30374	-0.935033	0.1861	-2.20171	-2.27272	down
AT2G27130	Bifunctional inhibitor/lipid-transfer protein/seed storage 2S albumin superfamily protein	9.52168	0.209594	0.213442	-0.0499876	-0.809387	9.90836	0.0476378	-0.344379	-0.223877	-2.06156	down
AT2G27385	Pollen Ole e 1 allergen and extensin family protein	4.50817	0.201544	0.342255	0.452533	0.309835	14.3217	0.222659	-0.184538	-0.810829	-1.67556	down
AT2G27395		5.68185	-0.304993	0.00106036	-0.221849	-0.248396	6.47906	0.0614478	-0.782138	-1.10596	-1.11837
AT2G27400	TAS1A; other RNA	9.85139	-0.887235	-0.957781	-1.1622	-1.79158	10.1838	-0.484361	-0.660876	-1.4183	-2.49715
AT2G27402		10.3869	-0.502746	-0.809537	-0.670494	-1.16858	13.3868	-0.328786	-0.0601028	-0.225284	-1.5164
AT2G27420	Cysteine proteinases superfamily protein	5.10878	-0.284825	-0.267611	-0.263646	-0.180779	6.31923	-0.154788	-0.796606	-1.31795	-1.23761	down
AT2G27560	pre-tRNA	6.68223	0.483785	0.466158	0.707103	-0.0146977	6.59199	-0.552099	-0.686727	-1.11589	-1.2288	down
AT2G27660	Cysteine/Histidine-rich C1 domain family protein	9.24739	-0.772803	-2.37328	-3.12287	-2.996	6.60247	0.0560753	0.684378	-1.07194	-1.76368
AT2G27680	NAD(P)-linked oxidoreductase superfamily protein	8.59787	0.0286354	0.23403	0.0583481	0.499476	12.7991	-0.0876764	-0.286683	-0.461102	-1.12485	down
AT2G27710	60S acidic ribosomal protein family	13.644	-0.45191	-0.385168	-0.323553	-0.580642	12.5892	-0.178739	-0.202993	-0.103354	-1.00784
AT2G27720	60S acidic ribosomal protein family	16.2963	-0.569524	-0.759233	-0.917851	-1.01605	15.0175	-0.167041	-0.332112	-0.409806	-1.21337
AT2G27740	Family of unknown function (DUF662)	8.64258	0.124544	0.27036	0.000269977	-0.46787	7.88949	-0.27119	0.215356	-0.0902874	-1.2614	down
AT2G27770	Plant protein of unknown function (DUF868)	7.51048	0.0183936	0.344636	0.487508	0.20949	8.84539	-0.414974	-0.676213	-0.812269	-2.20091	down
AT2G27810	nucleobase-ascorbate transporter 12	8.82261	-0.000219136	0.0323455	-0.745248	-1.06686	9.75449	0.137145	-0.30128	-0.809462	-2.93377
AT2G27820	prephenate dehydratase 1	9.7488	0.319879	0.30684	-0.293095	-0.609904	10.3196	-0.13146	-0.366758	-0.741502	-2.09966	down
AT2G27920	serine carboxypeptidase-like 51	8.4318	0.339988	0.0492939	-0.498828	-0.448272	10.0284	0.143437	0.00982406	-0.968454	-1.89033	down
AT2G27970	CDK-subunit 2	12.2194	-0.0905973	-0.161295	-0.442036	-1.74029	11.3494	0.02046	-0.0113478	-1.01971	-2.1731
AT2G28000	chaperonin-60alpha	10.3497	-0.321031	-0.0773554	-0.267123	-0.788378	12.1684	-0.38166	-0.720197	-1.08869	-2.3219	down
AT2G28070	ABC-2 type transporter family protein	9.53488	-0.34926	-0.12753	-0.360909	-0.755889	9.41946	0.161086	0.630054	0.296657	-1.15921	down
AT2G28080	UDP-Glycosyltransferase superfamily protein	11.2374	-0.560161	-0.717688	-1.99298	-2.07663	10.9975	0.239118	0.413435	-0.548196	-2.3255
AT2G28085	SAUR-like auxin-responsive protein family	4.98191	0.132764	-0.177302	0.0147105	-0.0899112	7.60681	-0.0159372	-0.273768	0.131837	-1.43227	down
AT2G28100	alpha-L-fucosidase 1	7.25065	-0.122726	-0.277896	-0.949202	-1.57781	8.03124	-0.0721288	-0.186854	-0.602772	-1.73256	down
AT2G28140	Protein of unknown function (DUF1635)	8.89512	-0.181147	-0.856641	-2.30482	-3.93532	8.48141	0.0601958	-0.424587	-1.82293	-3.4893
AT2G28150	Domain of unknown function (DUF966)	7.02063	-0.240328	-0.174669	-0.186921	-0.603599	7.55696	-0.127227	-0.350115	-0.958926	-1.64945	down
AT2G28160	FER-like regulator of iron uptake	9.24532	-0.814224	-2.23406	-3.05767	-3.19833	6.90543	0.134175	-0.289527	-0.949552	-1.27119	down
AT2G28190	copper/zinc superoxide dismutase 2	14.1585	-0.197069	-0.384898	-0.527041	-0.738097	16.2034	-0.0165063	-0.438976	-0.75372	-1.63216	down
AT2G28210	alpha carbonic anhydrase 2	6.69516	-0.46307	-1.62766	-1.60592	-1.81871	8.18347	-0.680321	-2.15383	-3.05673	-3.55639
AT2G28250	Protein kinase superfamily protein	10.3875	-0.23109	-0.445516	-1.32236	-1.81653	7.96774	0.265085	0.109293	0.0362499	-1.22454	down
AT2G28310	Protein of unknown function (DUF707)	11.153	-0.600809	-0.488015	-0.74577	-0.851692	10.4244	0.0512017	0.280652	0.148046	-1.15203	down
AT2G28410		8.6788	0.737048	0.681521	-0.179061	-1.67791	10.1635	0.19213	0.248809	-0.16392	-2.66325
AT2G28430		11.9921	-0.0663245	-0.205764	-0.251175	-0.918378	12.3448	-0.205416	-0.34012	-0.745245	-1.33869
AT2G28510	Dof-type zinc finger DNA-binding family protein	10.9849	-0.535128	-0.57328	-1.2631	-1.95359	9.28589	0.115781	0.0909014	-0.431169	-1.17389
AT2G28550	related to AP2.7	7.57993	-0.603826	-0.510401	-1.09404	-1.1386	8.29454	-0.00279019	-0.385982	-1.16538	-1.2936	down
AT2G28605	Photosystem II reaction center PsbP family protein	5.66906	0.0636999	-0.258834	-0.666553	-0.661498	10.9279	-0.261685	-0.755242	-1.43393	-2.92925
AT2G28620	P-loop containing nucleoside triphosphate hydrolases superfamily protein	8.45411	-0.255701	-0.115773	-0.500761	-1.65546	7.88084	0.00948846	-0.102626	-0.891366	-2.3366
AT2G28630	3-ketoacyl-CoA synthase 12	5.22906	0.0118771	-0.0609399	0.266022	0.36905	9.29404	-0.692516	-0.333391	-0.852441	-2.83714
AT2G28660	Chloroplast-targeted copper chaperone protein	9.18058	0.0703855	-0.000986788	-0.234383	-0.603268	8.80125	-0.337911	-0.650777	-1.27434	-2.4447	down
AT2G28720	Histone superfamily protein	11.0421	-0.220252	-1.02823	-1.53425	-2.05882	12.9575	-0.0184813	0.23915	-0.361285	-1.32127	down
AT2G28740	histone H4	12.6104	-0.173621	-0.311743	-0.439398	-1.68179	13.0334	-0.122166	-0.730112	-0.916852	-2.62944
AT2G28770	pre-tRNA	6.52277	0.732106	1.31779	2.2726	2.06539	6.79019	-0.582145	-0.882851	-1.07028	-0.796547	down
AT2G28780		11.3025	-0.333402	-0.86491	-3.66193	-4.49233	6.24998	0.282846	0.766691	0.0688426	-1.25354
AT2G28790	Pathogenesis-related thaumatin superfamily protein	12.7293	0.0892314	0.245491	-0.901268	-2.37502	12.1782	0.264487	0.382075	0.323082	-1.70463	down
AT2G28930	protein kinase 1B	9.92326	-0.122055	-0.207064	-0.405786	-0.505462	11.2904	0.0316263	0.465298	-0.135646	-1.08044	down
AT2G28950	expansin A6	10.2174	0.466072	0.812227	-0.166534	-2.29738	12.4309	0.0102341	-0.236973	-1.33129	-4.09483
AT2G29120	glutamate receptor 2.7	6.06399	-0.0877981	-0.613576	-1.14059	-1.22718	8.65356	0.186983	-0.387551	-1.19398	0.886446	down
AT2G29170	NAD(P)-binding Rossmann-fold superfamily protein	5.01148	-0.0364888	0.0272796	-0.20894	-0.0703686	10.1868	-0.485949	-0.311625	-1.89365	-3.15846	down
AT2G29180		7.29625	-0.342645	-0.574991	-0.381554	-0.049656	12.4471	-0.288516	-0.788046	-1.88455	-3.74308
AT2G29260	NAD(P)-binding Rossmann-fold superfamily protein	6.47102	-0.0704251	-0.0859616	-0.432462	-0.32312	7.62506	-0.283091	-0.435882	-0.616955	-1.52551
AT2G29290	NAD(P)-binding Rossmann-fold superfamily protein	5.90746	-0.778284	-0.942307	-0.73107	-0.721092	12.6557	-0.284718	-0.160051	-1.26932	-3.93179	down
AT2G29310	NAD(P)-binding Rossmann-fold superfamily protein	5.73289	0.0716935	0.0156751	-0.251654	-0.545979	12.2249	0.0920123	0.454493	-0.413841	-1.61216
AT2G29350	senescence-associated gene 13	5.27584	1.36337	0.745133	0.717487	2.20576	7.98444	-0.380388	-1.64425	-1.08879	1.64149
AT2G29360	NAD(P)-binding Rossmann-fold superfamily protein	5.84305	-0.246871	-0.0749411	-0.673325	-0.55633	12.2548	-0.412006	-0.430936	-1.38498	-1.86756	down
AT2G29420	glutathione S-transferase tau 7	11.6261	0.428517	-0.121352	-0.324333	-0.737295	10.406	-0.499741	-1.05003	-0.712865	-0.648572	down
AT2G29460	glutathione S-transferase tau 4	9.56085	0.796946	0.617407	2.42962	3.32091	9.13617	-1.0089	-1.62432	1.41344	4.36004
AT2G29470	glutathione S-transferase tau 3	6.61042	0.560822	0.12889	1.18374	1.90535	6.90515	-0.494041	-1.59772	-0.385151	-0.983279	down
AT2G29490	glutathione S-transferase TAU 1	10.0318	-0.0591459	-0.26015	-0.0285247	-0.188619	7.36153	-0.411337	-1.55014	-1.67385	-1.88415	down
AT2G29510	Protein of unknown function (DUF3527)	10.6156	-0.13856	-0.288535	-0.97283	-1.73651	10.4542	0.226147	0.272477	-0.601012	-2.27436	down
AT2G29550	tubulin beta-7 chain	13.2982	0.0428625	0.174913	-0.177271	-1.03698	12.8609	-0.100471	-0.420472	-0.5478	-1.25653
AT2G29570	proliferating cell nuclear antigen 2	8.15097	-0.104666	-0.0968232	-0.299756	-0.84735	7.85067	-0.231419	-0.64848	-0.973586	-1.50054	down
AT2G29630	thiaminC	7.55247	0.639682	0.980892	0.33493	-0.254045	13.8553	0.567274	0.620653	-0.216739	-2.11605
AT2G29680	cell division control 6	8.5155	-0.626893	-0.414919	-1.07713	-1.61912	8.78803	-0.787167	-1.43984	-2.21824	-2.66306	down
AT2G29690	anthranilate synthase 2	9.11512	-0.0462425	0.221684	-0.066387	-0.323832	9.92377	-0.138455	-0.385173	-0.513618	-1.25513
AT2G29720	FAD/NAD(P)-binding oxidoreductase family protein	8.73295	-0.0617758	-0.461038	-0.828111	-0.83933	10.2687	-0.388114	-0.50346	-1.59099	-1.49625
AT2G29890	villin-like 1	7.1124	-0.296989	-0.329242	-0.2362	-0.272369	6.97858	-0.259159	-0.0874743	-0.504992	-1.63426
AT2G29980	fatty acid desaturase 3	10.0381	-0.673558	-0.665501	-1.41068	-1.13013	10.3338	-0.32173	-0.676982	-0.996489	-1.64806	down
AT2G30010	TRICHOME BIREFRINGENCE-LIKE 45	9.11889	-0.191688	-0.279393	-1.21271	-2.55355	11.5946	-0.640798	-1.06112	-2.29838	-5.36387
AT2G30040	mitogen-activated protein kinase kinase kinase 14	5.91202	-0.722321	-0.719562	-0.79284	0.551667	6.1342	-1.01641	0.0474535	-0.316852	1.04724	down
AT2G30070	potassium transporter 1	8.02858	-0.118692	-0.373863	-0.0837344	0.121057	8.71107	-0.086428	0.276232	0.34661	-1.23459
AT2G30150	UDP-Glycosyltransferase superfamily protein	8.37777	0.273076	0.637489	0.330298	-0.0257874	10.9772	-0.231346	-0.618704	-0.844403	-2.14598
AT2G30170	Protein phosphatase 2C family protein	5.612	-0.276706	-0.312349	-0.362896	-0.252157	8.8042	-0.290873	-0.545457	-1.01419	-1.15427
AT2G30200	catalytics;transferases;[acyl-carrier-protein] S-malonyltransferases;binding	9.4939	-0.0428658	-0.0716247	-1.07067	-1.70852	9.72828	-0.416906	-0.80397	-1.04003	-1.82049	down
AT2G30210	laccase 3	11.9763	0.344132	-0.0412232	-0.885324	-2.95389	8.00407	0.455574	-1.4538	-1.47056	-2.27519	down
AT2G30230		6.74421	-0.342804	-0.495025	-0.867334	-0.785155	8.18389	-0.230311	-0.123519	-0.358028	-1.24312
AT2G30390	ferrochelatase 2	6.20252	0.188651	0.387109	0.289884	0.549926	9.78607	0.0551776	-0.353556	-0.686138	-1.16568
AT2G30420	Homeodomain-like superfamily protein	4.89922	-0.0915186	0.0879857	-0.00891755	0.0549012	9.36155	-0.285792	-0.711973	-2.36128	-4.09267	down
AT2G30424	Homeodomain-like superfamily protein	4.94732	-0.0216505	0.0634709	-0.141256	-0.0780807	10.3091	-0.292842	-0.584897	-3.19277	-5.06249	down
AT2G30432	Homeodomain-like superfamily protein	4.90906	0.0393773	0.106836	0.134635	0.248067	9.14213	0.0949024	0.480398	-0.366624	-3.24255	down
AT2G30520	Phototropic-responsive NPH3 family protein	9.5925	-0.653386	-0.885665	-1.1343	-1.04968	11.0228	-0.0125263	-0.152226	-1.15969	-2.52223
AT2G30570	photosystem II reaction center W	5.42021	0.299468	0.261525	0.0284294	0.0757373	11.0949	-0.198147	-1.1558	-2.83735	-3.05677
AT2G30600	BTB/POZ domain-containing protein	8.86615	-0.518536	-0.726417	-1.012	-0.552091	9.11637	-0.375305	-0.285344	-1.44723	-0.360311	down
AT2G30620	winged-helix DNA-binding transcription factor family protein	9.82341	0.110474	-0.286994	-0.959732	-1.31387	10.1271	-0.0205285	-0.435386	-0.57691	-1.78721
AT2G30695		8.50428	-0.516859	-0.525003	-0.535237	-0.786863	12.0889	-0.201611	-0.515134	-1.01165	-2.21621
AT2G30750	cytochrome P450, family 71, subfamily A, polypeptide 12	7.93407	2.04923	0.555564	-0.885699	-1.05397	6.50417	-0.525129	-0.919025	-1.08852	-0.900281	down
AT2G30766		5.92702	0.759832	1.41656	2.35371	-0.284599	9.12696	0.832876	1.76858	1.49818	-2.2533
AT2G30770	cytochrome P450, family 71, subfamily A, polypeptide 13	6.38322	0.589707	0.481148	0.41763	1.54957	9.32114	-1.44715	-2.97496	-3.59146	-1.59178	down
AT2G30820		6.48244	0.503163	-0.126427	-1.03463	-1.5009	7.26537	-0.173796	-0.593636	-1.11569	-2.20681
AT2G30840	2-oxoglutarate (2OG) and Fe(II)-dependent oxygenase superfamily protein	9.99525	-0.246339	-1.23149	-1.81829	-2.36846	6.23782	0.132738	-0.152102	-0.753163	-1.18341
AT2G30890	Cytochrome b561/ferric reductase transmembrane protein family	6.3239	-0.298104	-0.328058	-0.806989	-1.17937	7.56499	-0.108067	-0.159607	-1.10254	-2.14015
AT2G30930		12.487	0.311805	-0.408389	-1.13853	-1.54439	11.7547	0.21017	0.352422	-1.67955	-1.42722
AT2G30942	Protein of unknown function (DUF3317)	8.82328	0.287047	-0.241744	-0.953185	-2.15925	8.51008	-0.126135	-0.715087	-1.05065	-1.80716	down
AT2G30960		6.81884	-0.0248151	-0.186009	-0.634898	-0.473741	7.42318	-0.180994	-0.339706	-1.07012	-1.85213
AT2G30970	aspartate aminotransferase 1	11.2401	-0.328538	-0.206603	-0.196987	-0.382049	11.102	-0.269824	-0.378136	-1.04482	-1.08213
AT2G30990	Protein of unknown function (DUF688)	6.02182	-0.0668399	-0.413967	-0.588776	-0.72267	6.55711	-0.0334813	-0.201773	-1.13593	-1.183	down
AT2G31010	Protein kinase superfamily protein	6.01012	-0.381777	-0.62234	-0.839173	-0.278496	6.2039	0.106462	-0.0439725	-1.03669	-1.55118	down
AT2G31020	OSBP(oxysterol binding protein)-related protein 1A	9.76144	0.0333015	-0.297896	-0.183484	-0.109968	6.56559	-0.182573	-0.832945	-1.35565	-1.22584	down
AT2G31030	OSBP(oxysterol binding protein)-related protein 1B	8.94997	0.086087	-0.272273	-0.588435	-0.285457	6.12713	0.00619324	-0.733284	-1.04475	-0.860267
AT2G31110	Plant protein of unknown function (DUF828)	10.2843	-0.115635	-0.907683	-2.49126	-4.22126	9.39927	-0.0931991	0.506413	0.520721	-2.1603
AT2G31160	Protein of unknown function (DUF640)	8.3096	0.194831	-0.11206	-0.705066	-1.21592	7.83901	-0.237156	-0.370197	-0.246359	-1.10319
AT2G31170	Cysteinyl-tRNA synthetase, class Ia family protein	5.54468	-0.135151	-0.129956	-0.0664658	0.0961346	7.20606	-0.390052	-0.755027	-1.03898	-1.43147	down
AT2G31230	ethylene-responsive element binding factor 15	9.93499	-0.499786	-1.02842	-1.46063	-1.46242	9.20512	-0.436128	-0.652699	-1.56967	-2.42855	down
AT2G31270	homolog of yeast CDT1 A	7.86136	-0.197601	0.0427101	-0.456549	-1.60194	6.94181	0.0752693	-0.232328	-0.644073	-1.38054	down
AT2G31300	actin-related protein C1B	7.55175	-0.169567	0.325808	0.215128	0.0551787	7.17472	0.0147003	0.128584	-0.137565	-1.02955	down
AT2G31320	poly(ADP-ribose) polymerase 2	8.02978	-0.236003	0.115264	-0.00539077	0.137601	7.8263	-0.0869329	-0.0920706	-0.192328	-1.28646	down
AT2G31490		9.03981	-0.11327	-0.203903	-0.0456686	0.278865	8.66718	-0.441218	-0.860919	-1.12584	-0.802269
AT2G31670	Stress responsive alpha-beta barrel domain protein	11.7863	0.202086	0.413011	-0.244818	-0.643136	11.7001	-0.158741	-0.588448	-0.840144	-1.82822	down
AT2G31725	Eukaryotic protein of unknown function (DUF842)	10.1378	-0.613876	-0.499445	-0.919178	-1.13281	9.75781	-0.654088	-0.581208	-0.727304	-1.07287
AT2G31730	basic helix-loop-helix (bHLH) DNA-binding superfamily protein	8.52566	0.13849	-0.468282	-0.988852	-1.69614	8.50176	-0.034784	-0.486084	-1.3895	-2.822
AT2G31750	UDP-glucosyl transferase 74D1	10.7751	-0.338687	-0.948197	-1.88375	-2.38489	10.3089	-0.247802	-0.687102	-1.5516	-1.65212
AT2G31790	UDP-Glycosyltransferase superfamily protein	10.8763	-0.536262	-0.768284	-2.42813	-4.23614	11.2476	-0.299336	-0.532888	-1.5416	-2.27225
AT2G31810	ACT domain-containing small subunit of acetolactate synthase protein	11.8294	-0.754351	-1.07639	-1.17772	-1.05584	11.3937	0.0845401	0.0715993	-0.490414	-1.07196	down
AT2G31840	Thioredoxin superfamily protein	6.95221	0.0531485	0.0996717	-0.145297	0.28213	10.1146	-0.252634	-0.198031	-0.715481	-1.3979
AT2G31870	Poly (ADP-ribose) glycohydrolase (PARG)	6.07863	0.0600555	-0.149558	-0.337034	-0.174814	6.82128	0.204447	-0.0861643	-0.734992	-1.22051
AT2G31880	Leucine-rich repeat protein kinase family protein	10.9234	0.130479	-0.768698	-1.6306	-1.70244	12.9219	-0.20347	0.29894	-1.68255	-1.95236
AT2G32010	CVP2 like 1	7.86284	-0.455159	-0.0732179	-0.110575	-0.35724	9.13862	-0.0675522	-0.0267481	-1.20866	-2.79402		hit
AT2G32020	Acyl-CoA N-acyltransferases (NAT) superfamily protein	11.6673	0.106558	-2.13453	-2.75912	-1.54186	7.69538	-0.316742	-0.640502	-1.80897	-2.00123	down
AT2G32030	Acyl-CoA N-acyltransferases (NAT) superfamily protein	10.7169	-0.0633026	-1.44843	-2.81032	-2.69253	11.1682	-0.9005	-0.109966	-2.92092	-3.31264
AT2G32060	Ribosomal protein L7Ae/L30e/S12e/Gadd45 family protein	14.4204	-0.212505	-0.227878	-0.338146	-0.748327	13.3095	-0.536666	-0.438665	-0.487252	-1.48861	down
AT2G32080	purin-rich alpha 1	10.0202	0.100832	-0.624711	-1.67471	-2.10456	10.0332	0.0829545	-0.428465	-1.2192	-1.9475	down
AT2G32100	ovate family protein 16	6.75582	0.260458	0.454959	0.998825	0.516101	9.18821	0.699132	0.416826	-1.5812	-3.10173
AT2G32130	Plant protein of unknown function (DUF641)	7.43573	-1.53943	-1.44824	-2.00968	-1.25527	6.47249	-1.15007	0.316091	-1.09798	-0.10192
AT2G32140	transmembrane receptors	7.55639	0.431558	-0.720392	-1.68953	-1.93504	7.40522	0.0848804	0.944948	-1.24713	-1.1862
AT2G32180	plastid transcriptionally active 18	10.1615	-0.417015	-0.603868	-0.449351	-0.839388	13.6963	-0.434994	-0.212332	-0.396266	-1.69469	down
AT2G32200		6.22089	-0.262062	-0.756537	-0.676716	0.209222	8.63055	-0.691775	-0.6843	-3.10328	-2.42927
AT2G32230	proteinaceous RNase P 1	8.85253	-0.394506	-0.164544	-0.191482	-0.369049	11.4987	-0.312935	-0.60537	-1.02294	-1.43644
AT2G32280	Protein of unknown function (DUF1218)	9.59396	0.124027	-0.0224894	-0.65996	-1.57478	8.77226	0.0426272	0.132094	-0.80119	-2.7957
AT2G32290	beta-amylase 6	5.04487	-0.0310512	0.378862	0.369419	0.105851	9.22283	0.384728	0.245737	-1.1162	-2.79274
AT2G32380	Transmembrane protein 97, predicted	11.7826	0.113339	-0.0457005	-0.493349	-1.51472	10.5616	-0.312306	-0.928751	-1.92026	-3.58229
AT2G32400	glutamate receptor 5	7.99012	-0.0700554	-0.376581	-0.668032	-1.87767	8.80298	-0.289553	-0.612585	-1.34843	-2.74029	down
AT2G32480	ARABIDOPSIS SERIN PROTEASE	8.11033	0.212549	0.0366465	-0.538309	-0.499133	12.0149	-0.182824	-0.947079	-1.44439	-1.524
AT2G32487		8.11106	-0.564549	-0.666044	0.0711613	-1.06018	9.79546	-0.790171	-0.568386	-0.971375	-2.00499
AT2G32560	F-box family protein	9.7165	0.600862	0.0390575	-0.486656	-1.26558	11.4662	-0.0205693	-0.123945	-1.19918	-3.06116	down
AT2G32580	Protein of unknown function (DUF1068)	11.5269	-0.21443	-0.557044	-1.19426	-2.01462	11.2398	0.168011	0.216017	-0.256027	-1.34739	down
AT2G32590		7.86385	-0.0718573	0.040836	-0.391311	-0.708238	7.65112	-0.184311	-0.51232	-0.709728	-1.12193
AT2G32640	Lycopene beta/epsilon cyclase protein	5.13232	-0.147494	-0.210282	-0.0618524	-0.036656	6.6075	-0.194874	-0.480652	-0.629573	-1.15946
AT2G32645	Domain of unknown function (DUF313)	5.28711	-0.398493	-0.479428	-0.597333	-0.58719	6.81276	-0.573081	-0.509067	-0.733094	-1.06693
AT2G32650	RmlC-like cupins superfamily protein	10.1993	-0.149438	-0.330797	-0.481012	-0.839894	13.6034	-0.475636	-0.254495	-0.445366	-1.65856	down
AT2G32680	receptor like protein 23	5.15868	0.206152	0.0794052	0.210328	0.109357	6.3732	-0.0173282	-0.489858	-1.02585	-1.02349	down
AT2G32690	glycine-rich protein 23	4.86203	0.100264	0.150852	0.200504	0.129346	8.71224	0.0331846	-0.947491	-1.171	-3.26767	down
AT2G32720	cytochrome B5 isoform B	11.633	-0.117585	-0.254306	-0.625583	-1.80822	10.5705	-0.0358792	0.0184899	0.00574183	-1.99298
AT2G32810	beta galactosidase 9	9.41578	-0.0169257	-0.0499117	-0.547054	-0.900142	10.5047	0.0208542	-0.371171	-0.742509	-1.5413
AT2G32920	PDI-like 2-3	12.2293	-0.227165	-0.0773404	-0.227871	-0.77145	11.5276	-0.163436	-0.0584586	-0.0977498	-1.07975
AT2G32940	Argonaute family protein	5.79056	-0.122371	0.102815	-0.303471	0.0188875	6.12834	-0.0870701	-0.138637	-0.323679	-1.04556	down
AT2G32990	glycosyl hydrolase 9B8	10.3134	0.629767	0.983814	0.497371	-1.87048	8.547	0.465277	0.0959717	-0.00787221	-2.10848
AT2G33020	receptor like protein 24	6.10457	0.233851	-0.0918549	-0.591739	-0.800639	7.13802	0.359796	0.0366027	-1.0623	-1.57649	down
AT2G33050	receptor like protein 26	7.02967	-0.133193	-0.289288	-1.4667	-1.54051	9.09478	-0.578482	-1.24013	-2.44035	-2.10963
AT2G33170	Leucine-rich repeat receptor-like protein kinase family protein	7.37834	0.0708187	-0.0302107	-0.160284	0.102308	8.0692	-0.246161	-0.516424	-0.820506	-1.58304	down
AT2G33180		6.19757	-0.445693	-0.341093	-0.454709	-0.757421	10.2529	-0.445792	-1.17435	-2.12908	-2.93593
AT2G33210	heat shock protein 60-2	8.21518	0.0141259	0.122395	-0.894267	-1.77954	7.52718	-0.3776	-0.501043	-0.85466	-1.28677	down
AT2G33250		7.9004	-0.165779	-0.0552976	-0.367999	-0.703636	10.7693	-0.0778882	-0.117599	-0.385362	-1.10784
AT2G33330	plasmodesmata-located protein 3	8.73879	-0.598246	-0.808418	-0.983369	-1.49387	10.3576	-0.565748	-1.06397	-2.39028	-4.30139	down
AT2G33370	Ribosomal protein L14p/L23e family protein	15.7457	-0.594712	-0.739982	-0.645219	-0.954472	14.7106	-0.567446	-0.489233	-0.4582	-1.7193	down
AT2G33450	Ribosomal L28 family	9.60918	0.000870185	0.24547	0.0132285	0.137112	13.9403	-0.459862	-1.12654	-1.35324	-2.3048	down
AT2G33530	serine carboxypeptidase-like 46	9.04428	-0.0918713	-0.0908751	-0.547022	-1.37319	10.4392	0.304859	-0.134022	-1.37694	-2.45021
AT2G33560	BUB1-related (BUB1: budding uninhibited by benzymidazol 1)	6.5317	0.0330378	0.28087	-0.376656	-1.02033	6.32015	0.0462558	-0.150921	-0.544111	-1.09083
AT2G33600	NAD(P)-binding Rossmann-fold superfamily protein	11.234	-0.117573	-0.17895	-0.429604	-0.389523	11.5245	-0.0471272	-0.361613	-0.718064	-1.07125	down
AT2G33750	purine permease 2	5.54913	-0.381916	-0.469025	-0.773792	-0.87423	6.01879	-0.338685	-0.543777	-0.877535	-1.12514	down
AT2G33800	Ribosomal protein S5 family protein	7.71452	-0.0599238	-0.111743	-0.191263	-0.0659539	11.4989	-0.209367	-0.850343	-1.22035	-2.04103
AT2G33847		9.0746	-0.117195	-0.323613	-1.16995	-1.96522	8.54503	-0.121945	-0.332061	-0.760335	-1.73534
AT2G33850		11.7466	-0.0389878	-0.638377	-1.41208	-3.95862	12.5461	0.453876	0.0156029	-1.15841	-2.84839
AT2G33855		5.19936	-0.119586	0.0896194	0.179709	0.198038	8.41169	-0.143862	-0.925535	-1.47489	-1.30101
AT2G33860	Transcriptional factor B3 family protein / auxin-responsive factor AUX/IAA-related	9.3606	0.28582	0.229864	-0.240968	-1.19446	10.4477	0.183866	0.168311	-0.309138	-1.64294
AT2G34060	Peroxidase superfamily protein	9.16431	-0.621678	-0.815493	-1.41912	-2.40089	9.18842	-0.48335	-0.977182	-1.86469	-3.1588	down
AT2G34170	Protein of unknown function (DUF688)	8.91255	-0.0797103	-0.291784	-0.668648	-1.38329	10.3696	-0.246314	-0.67059	-1.30937	-2.77698	down
AT2G34190	Xanthine/uracil permease family protein	8.52092	0.0554197	-0.102113	-1.0355	-2.23823	7.65826	0.0183503	-0.334934	-0.97743	-2.09211
AT2G34300	S-adenosyl-L-methionine-dependent methyltransferases superfamily protein	11.5639	-0.125852	-0.113035	-0.920715	-1.50462	9.3713	-0.154799	-0.169042	-0.62733	-1.31274	down
AT2G34420	photosystem II light harvesting complex gene B1B2	9.34917	1.0683	1.42992	0.72017	0.405249	15.248	0.394408	0.291334	-1.38826	-1.48127	down
AT2G34430	light-harvesting chlorophyll-protein complex II subunit B1	6.38262	0.824721	1.00447	-0.517705	-0.932573	17.1966	0.0593653	-0.336901	-2.75452	-4.439
AT2G34490	cytochrome P450, family 710, subfamily A, polypeptide 2	9.5033	1.94901	2.06571	0.978307	-1.34175	10.5575	0.0480724	0.0411813	-1.12006	-3.14626	down
AT2G34500	cytochrome P450, family 710, subfamily A, polypeptide 1	9.62596	2.1216	1.22474	1.08954	1.1909	7.05872	-0.31015	-1.06909	-0.186973	3.68901	down
AT2G34510	Protein of unknown function, DUF642	7.31177	0.568064	1.13769	1.14415	0.287388	12.5133	0.325897	0.44851	-2.57128	-3.56904	down
AT2G34620	Mitochondrial transcription termination factor family protein	6.14006	0.486716	0.403288	0.81946	1.16911	11.4476	-0.282842	-1.10879	-1.88568	-3.98382
AT2G34640	plastid transcriptionally active 12	8.4261	-0.379928	-0.0301684	-0.285527	-0.41856	10.9119	-0.283935	-0.287158	-0.723013	-1.72614
AT2G34680	Outer arm dynein light chain 1 protein	8.0075	0.0818972	0.430599	0.256842	-0.177555	7.45285	-0.20636	-0.327593	-0.559611	-1.30778
AT2G34925	CLAVATA3/ESR-RELATED 42	5.71084	0.223281	0.0456889	-0.292087	-0.226963	8.36651	-0.521071	-1.08941	-1.40119	-1.45108	down
AT2G34930	disease resistance family protein / LRR family protein	8.87275	0.615328	0.239839	-0.601687	-1.06626	8.12666	-0.310075	-0.520681	-2.04959	-2.18582
AT2G34940	VACUOLAR SORTING RECEPTOR 5	7.36939	-0.188638	-0.734903	-1.00342	-1.42463	6.3527	0.501749	-0.414841	-1.12745	-1.39516
AT2G35040	AICARFT/IMPCHase bienzyme family protein	10.7473	-0.305871	-0.0570148	-0.371257	-0.297605	10.7675	-0.303034	-0.354791	-0.629282	-1.58227	down
AT2G35130	Tetratricopeptide repeat (TPR)-like superfamily protein	4.92364	-0.339589	-0.200833	-0.0655495	-0.266474	8.52829	-0.322225	-0.23645	-0.554251	-1.75932
AT2G35155	Trypsin family protein	8.47534	-0.194007	-0.0776166	-0.721807	-0.997687	9.56421	0.119966	-0.150376	-0.830971	-1.43522
AT2G35190	novel plant snare 11	10.3497	-0.105153	-0.0195943	-0.419926	-0.862262	9.6339	-0.180702	-0.451088	-0.583602	-1.99976		hit
AT2G35270	Predicted AT-hook DNA-binding family protein	11.6211	-0.328149	-1.21545	-2.38202	-2.53091	5.84052	-0.333836	-0.752094	-0.855714	-1.15083		hit
AT2G35370	glycine decarboxylase complex H	6.33872	-0.0765653	0.165541	0.247233	-0.207326	12.5479	0.128284	-0.0089124	-0.69497	-1.94579	down
AT2G35382	snoRNA	12.3079	0.32084	0.334577	0.652358	-0.514131	10.2395	-0.420612	-1.33928	-2.10257	-2.07549	down
AT2G35390	Phosphoribosyltransferase family protein	5.60491	-0.113217	-0.213733	-0.327084	-0.219624	7.36728	-0.339361	-0.756534	-1.20061	-1.01341	down
AT2G35410	RNA-binding (RRM/RBD/RNP motifs) family protein	8.86724	-0.413008	-0.545044	-0.339169	0.378281	12.4306	0.041052	-0.129452	-0.693367	-1.64762	down
AT2G35470		9.20443	0.396037	0.167925	-0.319253	-1.28957	8.98447	0.441707	0.281731	-0.103946	-1.07093
AT2G35500	shikimate kinase like 2	6.48096	0.236978	0.405525	0.348072	0.049305	9.58025	-0.260125	-0.694647	-1.32001	-2.32946
AT2G35620	Leucine-rich repeat protein kinase family protein	9.36043	0.0185601	-0.278611	-1.60911	-2.15186	9.80895	0.176359	-0.233509	-1.15326	-3.04889
AT2G35637	other RNA	5.31433	0.0958164	-0.347811	-0.109264	-0.510709	6.35723	-0.0850897	-0.241749	-0.789973	-1.17452	down
AT2G35650	cellulose synthase like	8.39512	-0.399482	-0.693768	-0.91688	-1.23155	9.0942	-0.0989083	-0.51093	-1.48985	-2.46331
AT2G35658		7.09417	0.463977	-0.226299	-1.06475	-0.6576	7.80965	-0.321268	0.0469838	-1.0592	-0.289442
AT2G35660	FAD/NAD(P)-binding oxidoreductase family protein	5.75016	-0.627694	-0.451657	-0.515153	0.100727	9.49353	-0.0476963	-0.357797	-1.0458	-1.21315
AT2G35700	ERF family protein 38	5.60888	0.273343	0.502644	0.0495474	0.409406	7.91633	0.05713	-0.966398	-1.4043	-2.52118
AT2G35710	Nucleotide-diphospho-sugar transferases superfamily protein	7.87786	-0.471178	-1.14755	-1.96954	-1.30933	7.25196	-0.508927	-0.722086	-1.85944	-1.62712
AT2G35780	serine carboxypeptidase-like 26	10.2798	0.0321705	-0.0847118	-0.622987	-1.12467	11.5335	0.158798	0.0384418	-0.450501	-1.83003
AT2G35810		10.7951	-0.129202	-0.512116	-0.464659	-1.2174	9.33261	0.32768	0.121684	-0.493637	-1.51367
AT2G35860	FASCICLIN-like arabinogalactan protein 16 precursor	11.5052	0.475196	0.928889	0.407054	-0.104008	11.5103	0.0204737	-0.273736	0.0351548	-1.98171
AT2G35880	TPX2 (targeting protein for Xklp2) protein family	8.25001	-0.0306634	-0.151041	-0.0728474	-0.387555	8.39035	-0.126638	-0.111994	-0.777481	-1.67304
AT2G35930	plant U-box 23	10.7665	-1.01141	-2.21098	-3.47159	-3.09756	10.5751	-0.903116	0.552201	-2.55214	-3.00188	down
AT2G35960	NDR1/HIN1-like 12	6.49731	0.601975	0.510157	-0.411554	-0.367699	10.9854	0.387689	-0.367265	-1.62257	-3.70485	down
AT2G35970	Late embryogenesis abundant (LEA) hydroxyproline-rich glycoprotein family	5.72328	0.469465	0.286988	-0.458208	-0.398013	9.76201	0.269434	-0.549702	-1.68626	-3.4872	down
AT2G35980	Late embryogenesis abundant (LEA) hydroxyproline-rich glycoprotein family	10.2943	1.47598	0.593652	0.00183441	-0.502583	8.07201	-0.86272	-2.06696	-2.89781	-1.81397	down
AT2G36010	E2F transcription factor 3	8.18905	-0.227151	0.177884	-0.359778	-1.02807	7.98628	-0.356325	-0.592025	-0.682847	-1.28919	down
AT2G36026	Ovate family protein	5.81641	0.183249	0.138507	-0.188501	-0.668613	6.67472	-0.131547	-0.573907	-0.605925	-1.28697
AT2G36050	ovate family protein 15	7.34599	0.589563	0.494264	0.11148	-0.410707	9.81818	-0.0156094	-0.684404	-1.64402	-2.87484
AT2G36120	Glycine-rich protein family	17.2321	-0.134742	-0.832638	-1.90491	-4.40023	12.8864	0.142968	-0.18554	0.865665	-2.47136
AT2G36145		5.36043	-0.0762105	0.276474	0.280364	-0.0245464	10.964	0.325454	-0.140366	-0.346159	-2.37198
AT2G36230	Aldolase-type TIM barrel family protein	9.28628	-0.35805	-0.525202	-0.80128	-1.28385	10.2321	-0.209147	-0.519495	-1.26698	-2.62513
AT2G36240	pentatricopeptide (PPR) repeat-containing protein	8.78329	-0.147388	-0.0778536	-0.138272	-0.0976633	9.72634	-0.0929588	-0.239448	-0.383508	-1.04603	down
AT2G36310	uridine-ribohydrolase 1	11.7738	-0.152888	-0.486949	-0.676146	-0.53052	10.8812	-0.440406	-0.838848	-1.18034	-0.689148
AT2G36355	Family of unknown function (DUF662)	7.09961	-0.364287	-0.656821	-1.20354	-1.49553	7.06285	-0.13692	0.0657442	-0.512691	-1.24221
AT2G36430	Plant protein of unknown function (DUF247)	5.18374	0.574972	0.0758978	-0.154584	-0.116569	6.851	-0.370429	-0.314032	-1.05502	-1.78988		hit
AT2G36470	Plant protein of unknown function (DUF868)	8.22691	-0.0748846	-0.48647	-0.0925412	0.58822	8.94263	-0.0313457	0.175233	0.107721	-1.36812
AT2G36485	ENTH/VHS family protein	7.8787	0.422955	0.427267	-0.112099	-0.376037	8.04244	-0.0391623	-0.367152	-0.650948	-1.23916	down
AT2G36570	Leucine-rich repeat protein kinase family protein	11.3426	0.779509	0.928691	-0.503851	-2.27522	10.7698	0.435668	0.9523	0.65264	-1.46949
AT2G36590	proline transporter 3	5.21332	0.13538	0.158775	0.208203	1.16243	8.54681	-0.194865	-0.664733	-1.68233	-2.83846	down
AT2G36620	ribosomal protein L24	10.8005	-0.477919	-0.466518	-0.578492	-1.208	9.65198	-0.353219	-0.486971	-0.453156	-1.11101	down
AT2G36830	gamma tonoplast intrinsic protein	15.1323	0.780349	0.572121	-0.000363006	0.0100582	14.444	-0.0345435	-0.534125	-0.501649	-2.36839
AT2G36870	xyloglucan endotransglucosylase/hydrolase 32	6.18979	0.211113	0.0564641	-1.26544	-1.35122	8.26694	0.174613	0.0664118	-0.645881	-2.51685
AT2G36880	methionine adenosyltransferase 3	12.3706	0.510118	0.453275	0.0917517	-0.450579	10.9581	-0.107435	-0.566595	-0.130268	-2.05319	down
AT2G36885		7.90865	0.0552909	0.358188	-0.80206	-0.523305	9.33463	-1.01008	-1.70424	-1.82892	-3.01274
AT2G36985	DVL family protein	5.61851	-0.353005	-0.858021	-0.806867	-0.342285	6.48933	-0.24503	-0.10928	-1.10147	-0.867119	down
AT2G36990	RNApolymerase sigma-subunit F	5.26371	-0.547571	-0.46791	-0.304132	-0.410918	7.0772	-0.0717743	-0.136163	-0.729017	-1.2565	down
AT2G37025	TRF-like 8	5.14601	0.0674762	0.0313327	0.19163	-0.0410719	6.71143	-0.133363	-0.496731	-0.942938	-1.36185
AT2G37050	Leucine-rich repeat protein kinase family protein	11.665	-0.0511806	0.0381659	0.211631	-0.09923	10.7399	-0.0201601	0.0860171	-0.128586	-1.55705
AT2G37080	ROP interactive partner 3	9.14046	-0.413327	-0.225424	-0.129169	-0.252463	9.0266	-0.105736	-0.148239	-0.509079	-1.95231
AT2G37100	protamine P1 family protein	7.7906	-0.202577	-0.202253	-0.822456	-1.07686	8.64662	-0.637029	-1.03635	-2.13913	-3.24743	down
AT2G37130	Peroxidase superfamily protein	12.0943	0.0650033	-1.0041	-1.52512	-0.990144	8.2816	0.101796	-0.789218	-1.71562	-2.07376	down
AT2G37170	plasma membrane intrinsic protein 2	14.9702	0.191129	-0.238694	-1.19367	-1.19897	12.272	-0.360699	-1.35194	-0.855726	-3.48389	down
AT2G37180	Aquaporin-like superfamily protein	10.9375	0.717389	0.724104	0.00863654	0.6959	9.58433	-0.241178	-1.06204	-0.272394	-2.17223
AT2G37190	Ribosomal protein L11 family protein	16.1445	-0.789067	-0.822292	-0.968598	-0.894255	14.4765	-0.144434	0.0648602	0.0738109	-1.04918
AT2G37230	Tetratricopeptide repeat (TPR)-like superfamily protein	9.74916	-0.239475	0.171908	-0.233219	-0.243707	8.96689	-0.200985	-0.168345	-0.467644	-1.2826
AT2G37260	WRKY family transcription factor family protein	6.50555	-0.115797	-0.163173	0.00703111	0.325288	6.9392	-0.130941	-0.244801	-0.341329	-1.1524
AT2G37380		8.94276	0.173454	0.0202477	-0.252677	-1.3823	9.82216	-0.613585	-1.34324	-1.95191	-1.5745
AT2G37390	Chloroplast-targeted copper chaperone protein	7.94616	-0.504066	-0.226164	-0.778408	-1.81701	8.31321	-0.0115665	-0.0800561	-1.26099	-2.24696
AT2G37420	ATP binding microtubule motor family protein	7.27343	-0.414193	-0.248862	-0.165469	-0.627711	6.92035	0.0121568	0.177791	-0.183047	-1.17009
AT2G37430	C2H2 and C2HC zinc fingers superfamily protein	7.15627	-0.653774	-1.63557	-2.14731	-1.73922	6.61115	-1.26199	-1.11303	-1.73623	-1.45094	down
AT2G37450	nodulin MtN21 /EamA-like transporter family protein	5.31181	-0.00182133	0.0963756	-0.088004	-0.159906	7.10302	-0.0949656	-0.237059	-0.736531	-1.31116
AT2G37460	nodulin MtN21 /EamA-like transporter family protein	10.5297	-0.429612	-0.626987	-1.30376	-1.74628	8.67433	-0.188063	0.174439	-1.00809	-1.86948
AT2G37470	Histone superfamily protein	12.6868	-0.211393	-0.0407659	-0.209751	-0.563704	12.8816	-0.303085	-0.495763	-1.16799	-0.483102
AT2G37510	RNA-binding (RRM/RBD/RNP motifs) family protein	7.8362	-0.250537	-0.260062	-0.55854	-1.15235	7.7261	-0.254618	-0.198359	-0.87457	-1.75424
AT2G37540	NAD(P)-binding Rossmann-fold superfamily protein	7.30878	1.08275	0.771402	-0.29661	-0.852311	10.6643	0.272781	0.0676255	-1.19863	-1.02887	down
AT2G37560	origin recognition complex second largest subunit 2	6.07307	-0.150284	0.0592913	-0.518016	-0.399996	6.49929	-0.334987	-0.628668	-0.920341	-1.34793	down
AT2G37585	Core-2/I-branching beta-1,6-N-acetylglucosaminyltransferase family protein	8.14265	-0.197278	-0.081525	-0.166271	-0.533063	8.64224	-0.220172	-0.450003	-1.01111	-1.95162	down
AT2G37600	Ribosomal protein L36e family protein	14.24	-0.274808	-0.416699	-0.442477	-0.842374	13.7738	-0.304839	-0.093575	0.0180786	-1.12172	down
AT2G37630	myb-like HTH transcriptional regulator family protein	9.55387	0.142939	0.268179	0.228047	-0.404519	11.2902	0.265235	-0.289536	-0.604275	-2.73657
AT2G37640	Barwin-like endoglucanases superfamily protein	5.69432	0.239231	0.928618	1.85403	2.4701	10.304	-0.387091	-0.817313	-1.26934	-3.25402	down
AT2G37710	receptor lectin kinase	9.65571	0.566048	0.379667	-0.215091	-0.719836	11.7783	0.62889	0.147956	-1.1078	-1.85171	down
AT2G37720	TRICHOME BIREFRINGENCE-LIKE 15	5.19157	-0.0846824	0.110064	0.023033	-0.137452	6.53204	-0.281081	-0.93918	-1.22917	-1.52958
AT2G37790	NAD(P)-linked oxidoreductase superfamily protein	10.0082	0.158546	0.396517	0.179624	-0.104705	10.0287	-0.163469	-0.0960555	-0.0803242	-1.00706	down
AT2G37860	Protein of unknown function (DUF3411)	11.0533	-0.404689	-0.038705	0.201708	0.220811	11.3007	-0.217379	-0.295024	-0.362299	-1.48497	down
AT2G37930	Protein of unknown function (DUF3527)	9.2296	0.101218	0.398223	0.141211	-0.519773	9.61843	0.0796633	0.0843195	0.1326	-1.19226	down
AT2G37950	RING/FYVE/PHD zinc finger superfamily protein	7.69907	-0.0272726	-0.167049	-0.769288	-1.66667	8.27368	-0.140507	-0.307463	-1.18786	-2.55506
AT2G37960		6.24238	0.0741681	-0.00507627	-0.703743	-1.10432	6.28813	-0.295547	-0.427981	-0.886115	-1.53406
AT2G38120	Transmembrane amino acid transporter family protein	11.7193	0.0246867	0.0585808	-0.806498	-2.2112	10.9842	-0.448298	-0.373899	-0.63287	-3.11938
AT2G38140	plastid-specific ribosomal protein 4	10.6285	0.101684	-0.101214	-0.691213	-1.0307	14.2986	-0.159325	-0.773782	-1.04827	-2.24468	down
AT2G38160		7.59259	0.132083	0.119339	-0.952322	-1.95684	7.52321	-0.217023	-0.203464	-1.26476	-2.28232
AT2G38170	cation exchanger 1	7.6577	0.702623	0.705643	0.641312	0.998393	10.7877	-0.415724	-0.479171	-1.08313	-1.17984
AT2G38210	putative PDX1-like protein 4	7.72055	-0.355862	-1.19899	-0.849386	-0.420453	10.0535	-0.224163	-0.939617	-2.33838	-3.02268
AT2G38230	pyridoxine biosynthesis 1.1	9.56919	0.315836	0.0222536	-0.321823	-0.0658162	13.3108	0.149049	-0.459599	-0.924622	-2.36737	down
AT2G38290	ammonium transporter 2	6.16549	0.228386	-0.085286	-0.791577	-0.364084	6.66394	-0.308643	-0.445367	-0.899489	-1.25648	down
AT2G38300	myb-like HTH transcriptional regulator family protein	8.44106	-0.829327	-1.22986	-2.02667	-2.71261	7.61014	-0.170207	-0.602369	-1.50076	-1.29315	down
AT2G38310	PYR1-like 4	9.52065	-0.630878	-1.51712	-3.6149	-3.76625	7.97358	-0.650727	-0.903282	-2.40149	-2.90631
AT2G38320	TRICHOME BIREFRINGENCE-LIKE 34	7.73878	-0.518818	-0.776972	-1.66348	-2.2195	6.46652	-0.344597	-0.214589	-0.651147	-1.30004
AT2G38330	MATE efflux family protein	7.60554	-0.196749	-0.234967	-0.0277624	-0.288577	10.8329	0.196861	0.0279668	-0.421748	-1.2833	down
AT2G38380	Peroxidase superfamily protein	13.3557	-0.369074	-1.00818	-2.02645	-2.33666	9.35611	0.143673	-1.78751	-1.82477	-1.9641
AT2G38390	Peroxidase superfamily protein	12.648	-0.835312	-1.58224	-2.07902	-2.09564	9.14051	0.146557	-2.77365	-3.55313	-3.62158
AT2G38470	WRKY DNA-binding protein 33	11.7001	0.135305	-0.948414	-1.17842	-0.268243	11.9231	-0.190891	0.673557	-1.37158	0.184628
AT2G38570		7.83722	-0.575336	-0.489859	-0.422508	-0.396599	8.26917	-0.334519	-0.367564	-0.705092	-1.36922
AT2G38620	cyclin-dependent kinase B1;2	8.73399	0.0285459	0.039933	-0.842279	-2.25275	7.82349	-0.01025	-0.19949	-1.02652	-2.21887	down
AT2G38630	Transducin/WD40 repeat-like superfamily protein	8.91516	-0.47921	-0.686925	-0.408113	-0.703496	8.78254	-0.00319524	-0.155048	-0.800297	-1.33796
AT2G38720	microtubule-associated protein 65-5	6.30028	-0.191157	0.163539	-0.416868	-0.300078	7.7622	-0.292421	-0.900732	-1.15477	-2.14263	down
AT2G38750	annexin 4	10.8234	1.13917	1.15454	1.09437	0.523043	9.56687	-0.241683	-0.854572	-1.28535	-2.14545	down
AT2G38760	annexin 3	10.7257	0.367753	0.392526	0.360251	-0.421466	8.39435	0.0106135	-0.394581	-0.939145	-2.11861
AT2G38810	histone H2A 8	10.7927	-0.287191	-0.346634	-0.733064	-1.80143	10.0926	-0.380454	-0.910909	-1.04524	-2.1652	down
AT2G38860	Class I glutamine amidotransferase-like superfamily protein	8.40325	0.350859	-0.591343	-2.39233	-2.57364	8.01644	-0.0982693	-0.51263	-1.67961	-2.42971
AT2G38970	Zinc finger (C3HC4-type RING finger) family protein	9.99537	0.375997	0.553885	-0.724146	-1.93193	9.96026	-0.154148	-0.48603	-1.22972	-2.94938
AT2G38995	O-acyltransferase (WSD1-like) family protein	5.26551	0.103671	0.0690396	0.0523687	-0.0587869	8.79912	0.322098	0.491971	-0.259659	-2.75098
AT2G39000	Acyl-CoA N-acyltransferases (NAT) superfamily protein	9.10253	-0.504955	-1.09569	-1.1821	-1.37848	10.5389	0.195963	-0.12313	-1.08855	-0.647748	down
AT2G39010	plasma membrane intrinsic protein 2E	7.24767	0.993312	0.634759	-0.119389	-0.74158	14.4996	0.141361	-0.209544	-0.649232	-1.10333	down
AT2G39030	Acyl-CoA N-acyltransferases (NAT) superfamily protein	6.00833	0.609666	0.918805	0.946075	1.2605	10.4584	-0.474402	-0.362953	0.489385	-2.00399	down
AT2G39180	CRINKLY4 related 2	8.49838	-0.239133	-0.459862	-1.56566	-2.83819	7.16983	0.00493824	-0.0212634	-1.34276	-2.07506
[truncated: 3,218 more rows]
