# Supplementary material for: Transcriptomic Analysis of Soil-Grown Arabidopsis thaliana Roots and Shoots in Response to a Drought Stress
Source: Front Plant Sci. 2016 Feb 23;7:180. doi: 10.3389/fpls.2016.00180 (PMC4763085; doi:10.3389/fpls.2016.00180)
Supplement: Supplementary file 5 [file Table5.XLSX]

## Sheet: Sheet1
Table S5: Genes up-regulated in roots and shoots of Arabidopsis plants in response to a progressive drought stress
Ratios are expressed as log2 and values shown in red are significantly up-regulated (FDR<0.1)
		ROOT					SHOOT
		Signal Intensity at 0d	Ratio to 0d				Signal Intensity at 0d	Ratio to 0d
Gene	Name		3d	5d	7d	9d		3d	5d	7d	9d
AT5G12020	17.6 kDa class II heat shock protein	6.03782	0.0404659	1.13943	1.36416	2.22544	5.19422	0.460108	0.0307734	0.0646811	1.32079
AT1G01480	1-amino-cyclopropane-1-carboxylate synthase 2	8.05888	1.0235	0.473594	1.57073	2.98756	6.73816	-0.183814	0.0757017	2.98621	5.38828
AT1G35190	2-oxoglutarate (2OG) and Fe(II)-dependent oxygenase superfamily protein	10.2818	0.139725	0.124657	0.753477	1.32998	9.04868	0.0173328	0.297722	1.29232	1.95772
AT1G80320	2-oxoglutarate (2OG) and Fe(II)-dependent oxygenase superfamily protein	6.33066	1.40607	0.930848	0.288701	0.936461	6.50298	-0.562422	0.16805	0.482333	2.72196
AT2G25450	2-oxoglutarate (2OG) and Fe(II)-dependent oxygenase superfamily protein	14.6532	-0.418602	0.198147	0.587576	1.20122	14.9781	-0.0572587	0.129868	0.248333	1.82672
AT4G22870	2-oxoglutarate (2OG) and Fe(II)-dependent oxygenase superfamily protein	5.72689	0.640371	1.34709	1.09071	0.724824	6.43997	0.696973	0.773712	1.41021	0.0872001
AT5G12270	2-oxoglutarate (2OG) and Fe(II)-dependent oxygenase superfamily protein	7.15886	1.03639	1.17437	1.30115	1.01874	5.41483	0.94103	1.63557	1.55823	1.21694
AT5G43450	2-oxoglutarate (2OG) and Fe(II)-dependent oxygenase superfamily protein	9.83111	0.750476	-0.625871	0.0541419	1.32371	10.0505	0.22403	0.0649612	0.661006	2.61432
AT5G58660	2-oxoglutarate (2OG) and Fe(II)-dependent oxygenase superfamily protein	6.72039	-0.527236	-0.599966	-0.00105227	1.00389	5.0721	0.155286	0.471207	0.905373	2.35172
AT5G65750	2-oxoglutarate dehydrogenase, E1 component	9.28904	-0.111552	0.531661	0.619154	1.41854	9.30176	0.102011	0.476749	0.878039	1.21531
AT3G15290	3-hydroxyacyl-CoA dehydrogenase family protein	9.8098	0.137842	0.48801	0.726621	1.27813	9.72123	0.102966	0.205035	0.585299	1.3791
AT1G04220	3-ketoacyl-CoA synthase 2	10.5028	0.940515	1.0639	1.21085	0.754519	7.81257	1.26863	2.37933	4.37275	3.11097
AT1G07720	3-ketoacyl-CoA synthase 3	6.28864	0.284468	0.899071	1.32336	1.20798	10.0115	0.533395	0.318257	1.55675	0.953614
AT5G16010	3-oxo-5-alpha-steroid 4-dehydrogenase family protein	9.44606	0.395878	0.644711	1.28892	2.07081	12.6244	-0.000257077	-0.346483	-0.349111	1.10391
AT1G13700	6-phosphogluconolactonase 1	8.61818	0.610151	1.54132	2.54352	2.4936	9.14439	0.134312	0.622073	1.35281	1.52432
AT2G36320	A20/AN1-like zinc finger family protein	7.51533	-1.07946	-0.463417	0.178341	1.47745	5.95383	-0.145934	0.046276	0.591956	2.44058
AT3G12630	A20/AN1-like zinc finger family protein	10.3368	-0.358341	-0.093377	0.722137	1.71126	10.2066	-0.342638	0.157341	0.828232	2.24389
AT1G45000	AAA-type ATPase family protein	7.16879	-0.212965	-0.164965	0.2824	1.03356	6.97303	0.101489	0.197112	0.243656	1.49198
AT4G04910	AAA-type ATPase family protein	7.49649	0.0628448	0.366293	1.26445	1.99373	7.17031	0.0881117	0.138303	0.493006	1.08355
AT5G09930	ABC transporter family protein	5.05308	0.231516	0.302746	0.559572	1.18186	5.20823	0.0455016	0.0491806	0.506854	3.45958
AT5G60790	ABC transporter family protein	6.3425	0.183934	0.579609	1.76299	2.29857	6.0469	0.214098	0.253714	1.26214	1.81761
AT5G64940	ABC2 homolog 13	6.77434	0.019852	0.904696	0.97737	2.46232	10.5165	0.254378	0.509792	0.16939	1.30531
AT2G39350	ABC-2 type transporter family protein	9.77198	0.251557	0.240682	0.752495	1.02672	7.35292	0.206154	-0.033076	1.80876	1.49746
AT3G21090	ABC-2 type transporter family protein	6.09822	0.271493	1.31112	1.85411	2.10061	6.37343	-0.0149873	0.529475	1.0471	1.45589
AT3G25620	ABC-2 type transporter family protein	5.72068	0.910182	2.11448	2.73252	2.31615	6.73492	0.358284	1.20564	2.41259	2.17339
AT3G55090	ABC-2 type transporter family protein	7.98423	1.67902	0.903936	1.51904	1.8305	5.0105	0.0616466	0.151615	0.77211	1.28049
AT5G13580	ABC-2 type transporter family protein	10.8063	1.37239	1.17492	1.56075	1.89316	6.23922	0.463672	0.645901	2.17524	2.87708
AT1G69260	ABI five binding protein	7.75197	1.59391	2.60499	4.05624	4.34249	7.12402	1.81484	2.49662	5.53957	5.82312
AT1G13740	ABI five binding protein 2	7.30583	0.762534	1.90665	2.6472	3.0736	8.73959	-0.0320564	-0.174619	0.866878	1.5211
AT3G29575	ABI five binding protein 3	10.3022	0.570026	1.15374	2.39238	2.29903	8.76567	1.78539	2.44988	4.55407	4.41091
AT1G45249	abscisic acid responsive elements-binding factor 2	8.69963	0.913043	1.76485	2.82173	2.64649	8.84788	0.381157	0.877695	3.13289	2.96872
AT4G34000	abscisic acid responsive elements-binding factor 3	10.2539	0.653938	0.604403	1.23378	0.952727	8.41083	1.1101	1.94127	3.24359	2.62104
AT1G12420	ACT domain repeat 8	8.77975	0.212234	0.452707	1.35588	1.58811	8.31099	0.367148	0.532389	1.61311	1.54939
AT1G52080	actin binding protein family	6.97453	0.283713	0.313557	0.979313	1.72201	6.34182	0.159207	0.415303	1.43474	3.67488
AT2G16700	actin depolymerizing factor 5	11.0298	0.0480639	0.685744	1.61058	2.59643	10.998	0.0795134	0.389065	1.26505	2.71331
AT2G31200	actin depolymerizing factor 6	6.84807	-0.281325	0.218676	0.91698	1.65509	6.96887	-0.398911	0.219252	1.02651	2.15847
AT3G60830	actin-related protein 7	5.64923	-0.249838	-0.0430876	0.276113	1.51046	5.12635	0.126066	0.157647	0.370846	1.65152
AT5G16370	acyl activating enzyme 5	6.35174	0.139373	0.525549	1.04158	1.91933	6.40582	-0.340706	-0.331389	0.0909866	1.99611
AT5G23050	acyl-activating enzyme 17	8.5046	0.814279	0.995554	1.06562	0.74911	8.35671	0.324092	0.583453	1.32468	1.32512
AT4G27780	acyl-CoA binding protein 2	8.37341	0.39538	0.444343	0.42034	1.0476	8.21884	0.0509177	-0.079378	0.502805	2.07277
AT3G06810	acyl-CoA dehydrogenase-related	9.34889	0.130835	0.245345	0.528475	1.65146	8.9426	0.286574	0.462851	0.983755	2.19551
AT2G37520	Acyl-CoA N-acyltransferase with RING/FYVE/PHD-type zinc finger domain	8.0901	-0.0152182	0.3005	0.746302	1.59311	8.55818	0.11075	0.328258	0.598051	1.21311
AT3G22560	Acyl-CoA N-acyltransferases (NAT) superfamily protein	6.54282	-0.039648	0.824199	1.44334	2.11443	6.08486	1.01646	1.92347	4.15191	5.03625
AT4G16760	acyl-CoA oxidase 1	6.76943	0.625673	0.927104	1.77657	1.96132	6.47915	0.0830026	0.0910152	0.789718	1.88912
AT5G65110	acyl-CoA oxidase 2	9.91502	0.49906	0.292768	0.834542	1.40402	9.69272	0.0251663	-0.275536	0.618623	1.53558
AT2G21620	Adenine nucleotide alpha hydrolases-like superfamily protein	9.86174	0.451417	0.495231	0.697261	1.38582	9.04666	0.369199	0.0818446	1.12782	3.03477
AT2G47710	Adenine nucleotide alpha hydrolases-like superfamily protein	12.5744	0.329991	0.742073	1.09656	1.36308	13.7834	0.288941	0.541816	0.955043	1.7111
AT3G01520	Adenine nucleotide alpha hydrolases-like superfamily protein	11.669	-0.0255195	0.217848	0.759627	1.12922	11.9199	0.140339	0.463496	0.949933	1.60895
AT3G03270	Adenine nucleotide alpha hydrolases-like superfamily protein	12.0143	-0.0674832	0.626213	1.53853	2.34882	10.2513	0.0721811	0.548185	1.97777	2.3839
AT3G58450	Adenine nucleotide alpha hydrolases-like superfamily protein	4.91756	-0.0342281	0.541169	1.26357	2.64584	5.06203	-0.24284	-0.0459134	1.04305	3.2524
AT3G62550	Adenine nucleotide alpha hydrolases-like superfamily protein	5.97291	0.187585	0.250337	0.912865	1.14154	14.6251	0.108622	1.01971	0.801395	0.718635
AT5G14680	Adenine nucleotide alpha hydrolases-like superfamily protein	6.34705	-0.247984	0.530869	1.1002	2.53094	6.10067	-0.0419591	0.148214	1.30684	3.27764
AT3G03900	adenosine-5'-phosphosulfate (APS) kinase 3	8.01191	-0.223662	0.530641	1.24922	1.98025	8.31127	0.211498	0.604251	1.57067	2.37905
AT5G15950	Adenosylmethionine decarboxylase family protein	7.29961	1.49021	2.7335	3.10287	3.80215	8.40122	0.176652	0.084499	0.732175	1.69338
AT5G13490	ADP/ATP carrier 2	11.1135	0.503764	1.07944	1.2984	1.53588	9.94656	-0.188553	0.100475	0.893058	2.05679
AT4G28390	ADP/ATP carrier 3	10.244	0.618946	0.809423	1.13882	1.56978	9.93488	0.488696	0.923502	1.47938	2.38919
AT2G15310	ADP-ribosylation factor B1A	6.36793	0.129321	0.85772	1.84031	2.46048	6.00782	0.106348	0.350951	0.572645	2.20693
AT4G30490	AFG1-like ATPase family protein	10.0239	0.173492	-0.106103	0.418037	1.03152	8.99176	0.21138	0.397043	1.92091	2.96047
AT1G69540	AGAMOUS-like 94	4.78232	0.674861	0.208983	0.629295	1.37838	5.44994	0.0915132	0.584163	1.52539	2.72693
AT2G38400	alanine:glyoxylate aminotransferase 3	11.808	-0.594306	-0.311851	0.0599464	1.47881	10.1393	0.0334568	0.240193	1.48381	4.24838
AT1G77120	alcohol dehydrogenase 1	12.0352	-0.44676	1.72548	2.63755	3.59487	9.75392	0.720631	1.01107	3.7203	6.02713
AT3G48000	aldehyde dehydrogenase 2B4	9.37302	-0.0813751	0.220976	0.923525	1.78739	10.0436	-0.0172999	-0.106119	0.349082	1.33962
AT1G23800	aldehyde dehydrogenase 2B7	11.2294	0.551875	1.24606	2.03435	2.81898	9.12732	0.164855	0.299322	0.659157	1.63615
AT1G54100	aldehyde dehydrogenase 7B4	13.6643	0.332891	0.66084	1.09152	1.73945	12.1891	0.724245	1.47064	3.18688	4.58239
AT3G14130	Aldolase-type TIM barrel family protein	6.20715	-0.2491	-0.270053	0.55794	1.90597	5.91053	-0.04347	0.057278	0.0472833	1.46113
AT4G21320	Aldolase-type TIM barrel family protein	7.1787	0.569815	2.10054	3.0088	4.31064	7.3231	0.151801	0.751218	3.38109	5.4522
AT5G64250	Aldolase-type TIM barrel family protein	10.4698	0.479281	0.146693	0.683318	1.09179	9.73638	0.355051	0.480676	0.703474	1.02868
AT1G02660	alpha/beta-Hydrolases superfamily protein	7.7531	0.366644	0.39852	0.979859	1.20293	9.77022	-0.191192	0.473629	0.196153	1.18647
AT1G18460	alpha/beta-Hydrolases superfamily protein	10.0593	-0.023	0.219257	0.946584	1.59728	9.79982	0.263605	0.1849	0.83662	1.80338
AT1G73480	alpha/beta-Hydrolases superfamily protein	9.39064	1.53471	2.81436	3.71307	4.68892	10.6562	0.355949	0.984771	1.3258	2.76657
AT1G73920	alpha/beta-Hydrolases superfamily protein	10.1951	0.42015	0.657256	1.20724	1.77309	10.3256	0.0623967	-0.094663	0.582518	1.3682
AT2G26750	alpha/beta-Hydrolases superfamily protein	5.84116	0.27066	0.776013	1.07762	1.61419	9.02995	0.348743	0.544608	0.983028	1.58597
AT2G30550	alpha/beta-Hydrolases superfamily protein	8.93581	1.53248	1.87246	2.68667	3.08992	9.45398	0.619131	0.421579	1.99798	2.56816
AT2G39400	alpha/beta-Hydrolases superfamily protein	7.75139	0.6725	0.884289	2.6151	3.57388	9.65606	-0.0905368	0.893184	2.10385	2.16608
AT2G45600	alpha/beta-Hydrolases superfamily protein	5.22223	-0.000197603	0.0878583	0.506871	1.18293	9.57615	0.542963	0.191324	1.09305	0.596614
AT3G03240	alpha/beta-Hydrolases superfamily protein	5.2353	0.374421	1.37754	2.66662	3.89997	5.67438	-0.457553	-0.262936	1.82105	4.05035
AT3G14360	alpha/beta-Hydrolases superfamily protein	7.48667	0.177327	0.497624	0.877527	1.26921	6.78589	0.345327	1.05787	2.70517	3.5725
AT3G48690	alpha/beta-Hydrolases superfamily protein	9.7626	0.570867	1.33909	1.89834	3.00588	12.3248	0.0599907	0.0939795	0.910874	1.71867
AT3G51000	alpha/beta-Hydrolases superfamily protein	6.55029	0.207532	0.383072	0.78216	1.22957	6.51597	0.343788	0.381218	0.864382	1.51947
AT3G62590	alpha/beta-Hydrolases superfamily protein	7.47976	1.23551	1.48786	2.28501	2.61525	7.10133	0.603328	1.07424	2.51729	3.54603
AT3G63010	alpha/beta-Hydrolases superfamily protein	10.0433	0.254735	0.163523	0.788115	1.15143	7.75298	0.122279	0.393815	1.20223	1.97857
AT4G18550	alpha/beta-Hydrolases superfamily protein	8.61038	1.19928	0.954266	0.971463	1.38315	5.78491	0.284847	0.490298	1.66334	1.89267
AT5G09430	alpha/beta-Hydrolases superfamily protein	6.41878	0.177424	0.209626	0.775973	1.91576	5.24776	-0.142685	0.240356	0.887985	2.15951
AT5G16120	alpha/beta-Hydrolases superfamily protein	10.2784	-0.244938	-0.182469	0.378992	1.19237	9.982	0.152912	0.607709	1.20704	2.34658
AT5G19850	alpha/beta-Hydrolases superfamily protein	5.71215	0.206934	0.220841	1.09818	2.01653	7.61856	0.0614153	-0.235256	0.0541324	1.16444
AT5G22460	alpha/beta-Hydrolases superfamily protein	4.99783	0.36084	0.333504	1.07142	2.30397	8.44983	0.842377	2.56237	4.33495	4.17036
AT1G76130	alpha-amylase-like 2	7.5387	-0.105925	0.668495	1.0744	1.58869	9.11539	-0.00388746	0.0362078	0.751575	2.39693
AT3G10740	alpha-L-arabinofuranosidase 1	10.733	0.532211	0.970766	1.33209	2.05835	9.75685	0.272538	0.827687	2.31722	3.02365
AT3G22370	alternative oxidase 1A	10.1765	0.920259	-0.216755	0.282095	1.19291	9.59309	0.14082	-0.0917777	0.032045	2.14415
AT1G32350	alternative oxidase 1D	6.57255	2.01263	-0.0797558	0.948082	1.84107	6.46471	-0.23367	-0.243187	-0.041912	1.3164
AT5G64210	alternative oxidase 2	4.73287	0.528449	1.04406	1.13717	1.50957	4.95431	0.290396	0.0028655	0.649414	1.0101
AT3G18440	aluminum-activated malate transporter 9	9.22408	0.162084	0.707066	1.19316	1.90159	8.98851	0.31179	0.494791	0.624309	1.74953
AT1G58360	amino acid permease 1	9.87481	1.42118	2.54384	3.41267	3.79655	11.0298	0.899826	1.42121	2.57326	4.40579
AT4G21120	amino acid transporter 1	7.75791	1.63013	0.971313	0.537184	0.558133	6.35192	0.110607	0.338047	0.375395	2.60665
AT4G36760	aminopeptidase P1	11.5189	-0.0520207	0.345894	0.369125	1.00203	11.2387	0.0617356	0.0399732	0.841857	1.77586
AT1G20490	AMP-dependent synthetase and ligase family protein	7.61616	-0.585434	0.0294958	0.575514	1.15164	5.88333	0.32942	0.771383	1.51027	1.97994
AT1G76290	AMP-dependent synthetase and ligase family protein	5.17435	-0.0535665	0.406962	1.01421	2.91469	4.78976	0.523532	0.158943	0.811661	3.27042
AT2G04350	AMP-dependent synthetase and ligase family protein	10.0695	0.715841	1.317	2.14284	2.92476	10.1972	0.706686	0.789127	1.6472	2.49391
AT3G16170	AMP-dependent synthetase and ligase family protein	8.85511	0.274452	0.847855	1.2209	1.68076	9.32642	0.0139103	0.365039	0.853674	1.52403
AT3G48990	AMP-dependent synthetase and ligase family protein	10.3422	-0.153641	0.0765378	0.596343	1.51665	9.43275	-0.203477	0.061581	0.849773	2.36288
AT3G59910	Ankyrin repeat family protein	8.82211	0.358873	0.785895	1.48291	2.40463	8.99904	0.363208	0.332805	0.621936	1.58113
AT5G02620	ankyrin-like1	8.66505	0.0240935	0.237542	0.624416	1.07057	9.60892	0.619775	0.782874	0.602333	1.12555
AT3G17010	AP2/B3-like transcriptional factor family protein	5.63838	-0.0860533	-0.0557222	0.0508766	1.03276	5.30411	0.0359095	0.547878	1.38749	1.67157
AT1G73190	Aquaporin-like superfamily protein	4.95725	-0.204475	0.724505	0.829694	3.45465	4.66918	0.388464	0.248438	0.492841	4.44273
AT3G58270	Arabidopsis phospholipase-like protein (PEARLI 4) with TRAF-like domain	9.41011	-0.0425234	0.42386	0.61478	1.44683	9.11103	0.149254	0.164705	0.634375	1.34419
AT2G17680	Arabidopsis protein of unknown function (DUF241)	5.75329	0.32716	0.783356	2.16448	2.78633	5.04797	-0.000983065	0.0843756	2.07099	3.06746
AT4G35690	Arabidopsis protein of unknown function (DUF241)	6.38826	2.09277	2.77613	3.29932	3.12577	5.31502	0.546512	0.151501	1.65232	3.01671
AT4G35720	Arabidopsis protein of unknown function (DUF241)	8.49909	0.759511	1.36738	2.48171	2.40735	6.17039	0.0856173	0.536025	1.91422	-0.0846305
AT5G23850	Arabidopsis thaliana protein of unknown function (DUF821)	9.01039	0.23933	0.673823	1.11479	1.17286	9.03889	0.532027	0.589144	1.05257	1.32462
AT5G64310	arabinogalactan protein 1	13.5378	-0.407034	0.206281	1.02463	1.76935	13.5536	-0.370009	0.626332	0.665754	2.78383
AT5G11740	arabinogalactan protein 15	14.4165	0.343188	0.400461	0.930213	1.45489	15.8965	0.0352078	-0.0538338	-0.00272799	1.12086
AT1G68725	arabinogalactan protein 19	7.06332	1.5786	2.32037	2.55214	2.36829	7.86589	-0.175542	-0.281344	1.57793	-0.985466
AT2G22470	arabinogalactan protein 2	13.4381	0.748358	0.736258	0.971235	1.93806	9.27309	0.435785	0.64312	2.8848	6.36342
AT3G57690	arabinogalactan protein 23	5.05057	-0.179377	0.00221823	1.6972	2.20584	5.22207	1.13957	4.9423	7.1852	7.87696
AT4G32630	ArfGap/RecO-like zinc finger domain-containing protein	4.70144	0.236283	0.270353	0.14736	1.04086	4.4209	0.279972	0.343742	0.949648	1.79578
AT4G34710	arginine decarboxylase 2	9.16297	1.25734	2.77754	4.61794	5.07533	9.2264	-0.0212346	0.683367	2.1818	2.67608
AT1G24330	ARM repeat superfamily protein	5.74447	0.181902	0.460022	0.747875	1.43411	6.84064	-0.326133	0.291468	-0.0657924	1.33574
AT1G60190	ARM repeat superfamily protein	7.82022	1.57743	3.16303	4.41047	5.16752	9.81834	-0.480785	1.24004	3.55433	3.90681
AT3G22990	ARM repeat superfamily protein	7.77549	-0.0980917	0.262654	0.733064	1.31092	7.56413	0.00504533	-0.104256	0.372789	1.41406
AT5G67340	ARM repeat superfamily protein	8.61164	0.938578	0.154129	1.12865	2.33525	7.57095	0.283275	0.166264	0.56609	1.90754
AT3G09640	ascorbate peroxidase 2	5.66972	0.0935931	0.793455	1.47843	1.96133	5.6982	-0.347821	-0.372461	0.975351	2.01084
AT4G16144	associated molecule with the SH3 domain of STAM 3	8.38094	0.366725	0.35449	0.680661	1.0326	8.19656	0.0427833	0.0411992	0.476706	1.3121
AT4G00200	AT hook motif DNA-binding family protein	9.5363	0.486589	1.15354	1.51018	1.30553	8.03143	0.39547	0.790662	1.30999	1.00676
AT3G22910	ATPase E1-E2 type family protein / haloacid dehalogenase-like hydrolase family protein	7.76485	1.87062	1.73451	2.33951	3.35589	7.06784	0.199423	0.819981	1.93819	2.92474
AT3G27870	ATPase E1-E2 type family protein / haloacid dehalogenase-like hydrolase family protein	6.86767	0.079191	0.636163	1.28559	1.38569	7.11711	0.394402	0.828543	1.54686	1.95724
AT3G53230	ATPase, AAA-type, CDC48 protein	8.59202	0.753358	0.52816	1.18158	1.316	6.68731	0.779499	1.06286	1.69498	3.10422
AT5G03340	ATPase, AAA-type, CDC48 protein	10.6591	0.310671	0.710388	0.872705	1.26953	10.15	0.153849	0.196003	0.597189	1.46116
AT1G19910	ATPase, F0/V0 complex, subunit C protein	7.55921	0.587526	0.57224	0.588904	1.15153	7.36059	0.00531325	-0.0897106	0.165319	1.48908
AT1G71960	ATP-binding casette family G25	7.91082	0.79232	0.99035	1.10281	0.824183	6.7876	0.348225	0.721895	1.24101	1.28635
AT4G18980	AtS40-3	5.55557	0.510507	0.639716	0.932625	1.9324	5.92376	0.937588	1.9238	3.89585	3.97936
AT1G08570	atypical CYS HIS rich thioredoxin 4	11.5071	0.634907	1.14258	2.22308	3.03157	12.2854	0.208906	0.128719	1.837	2.8989
AT2G17500	Auxin efflux carrier family protein	11.9286	1.62066	1.3114	1.0576	0.127796	8.82837	0.247883	0.17696	1.46416	2.11988
AT5G01990	Auxin efflux carrier family protein	8.48408	0.850085	1.26761	1.65648	1.97046	8.16692	0.403848	0.421083	1.17877	1.94457
AT2G33310	auxin-induced protein 13	9.66673	0.216541	1.04097	1.32522	0.932242	8.82151	-0.0616859	0.0989089	1.26403	0.745756
AT3G59900	auxin-regulated gene involved in organ size	9.17603	0.728114	0.58395	1.30866	1.29167	7.93822	-0.115984	1.1918	2.36104	0.564424
AT3G25290	Auxin-responsive family protein	10.8237	0.769661	1.35564	1.70982	0.786902	8.58681	0.797025	2.03762	3.05353	2.16855
AT5G47530	Auxin-responsive family protein	6.46497	0.929709	1.5512	2.34349	2.24635	4.95937	0.086303	0.582522	1.8332	0.97219
AT5G13370	Auxin-responsive GH3 family protein	7.78157	0.779577	1.33349	3.01047	3.67744	9.39284	-0.0669077	-0.582076	1.50427	2.7426
AT5G13380	Auxin-responsive GH3 family protein	5.1062	0.518223	0.567011	1.06983	0.493885	5.50604	0.892917	1.0133	1.11289	1.27612
AT5G39720	avirulence induced gene 2 like protein	10.1817	-1.0754	-0.83861	0.3213	1.77287	8.76134	0.617309	1.05418	0.85752	1.17832
AT1G04560	AWPM-19-like family protein	5.1109	0.996359	5.20089	7.71246	9.0287	4.62013	0.251161	0.381143	4.90413	7.80823
AT1G51140	basic helix-loop-helix (bHLH) DNA-binding superfamily protein	10.0843	1.16652	2.43646	3.85072	4.32743	10.9879	0.811295	1.20193	3.53953	4.07608
AT1G61660	basic helix-loop-helix (bHLH) DNA-binding superfamily protein	7.47342	0.0821806	0.333383	0.359319	1.05648	7.64414	-0.0777924	0.0948536	0.277413	1.49066
AT3G19860	basic helix-loop-helix (bHLH) DNA-binding superfamily protein	10.2632	-0.287303	0.0510914	0.254702	1.06093	10.5097	0.349869	0.639781	0.89832	1.04399
AT3G22100	basic helix-loop-helix (bHLH) DNA-binding superfamily protein	5.60513	0.448401	0.389242	0.545445	1.22132	6.409	0.0605923	-0.343313	0.411547	1.39923
AT3G56970	basic helix-loop-helix (bHLH) DNA-binding superfamily protein	6.43601	1.76752	1.56708	1.2901	-0.929322	5.6533	1.70723	3.13993	3.06012	0.105875
AT5G04150	basic helix-loop-helix (bHLH) DNA-binding superfamily protein	7.24576	1.30241	0.8264	0.554004	-0.29116	7.36762	0.893564	2.8307	2.92037	1.45316
AT5G67110	basic helix-loop-helix (bHLH) DNA-binding superfamily protein	6.11872	0.332629	0.538817	1.28413	0.661574	5.57405	0.706936	1.28323	2.86164	2.92072
AT3G25710	basic helix-loop-helix 32	10.3868	-0.173812	0.658533	1.12542	1.92434	9.14697	0.0234341	0.264961	0.552372	1.68578
AT5G49450	basic leucine-zipper 1	11.5199	0.371002	-0.0643644	1.11037	1.8982	11.6016	-0.334383	0.252498	0.76787	2.12382
AT3G49760	basic leucine-zipper 5	7.22612	0.561541	0.674186	1.73551	2.4082	5.1149	0.359576	1.28283	3.02048	4.63032
AT1G19490	Basic-leucine zipper (bZIP) transcription factor family protein	6.00978	-0.245823	0.486804	0.854418	1.64879	5.21124	0.400415	0.729052	1.7655	2.82525
AT2G16770	Basic-leucine zipper (bZIP) transcription factor family protein	7.12124	-0.140877	0.423073	1.19125	1.84187	7.40022	0.249887	0.243551	0.769962	1.30677
AT2G36270	Basic-leucine zipper (bZIP) transcription factor family protein	5.75371	-0.121994	1.01349	2.48677	3.13373	6.3906	0.968991	1.94075	3.24146	3.86961
AT2G40950	Basic-leucine zipper (bZIP) transcription factor family protein	8.49577	0.24016	0.755356	0.971203	1.76707	8.68328	0.0339345	0.137132	0.583802	1.007
AT1G03070	Bax inhibitor-1 family protein	7.52618	0.670183	1.24659	1.99415	2.28556	6.23347	0.355343	1.06617	3.10114	3.99828
AT3G21890	B-box type zinc finger family protein	5.62462	0.750188	0.77871	1.24565	1.69516	5.36285	0.351252	0.565721	1.3545	2.65068
AT4G15248	B-box type zinc finger family protein	5.61117	-0.230096	0.413131	1.08565	1.74888	5.34954	0.28314	0.683519	1.50302	2.61758
AT5G54470	B-box type zinc finger family protein	5.81214	-0.223608	0.120961	0.670123	2.47258	5.89788	-0.0447953	0.705348	-0.0045385	1.47894
AT5G42570	B-cell receptor-associated 31-like	11.6683	0.051722	0.278325	0.67834	1.06487	10.9439	0.334563	0.685414	1.80409	2.0273
AT5G62100	BCL-2-associated athanogene 2	6.00738	0.285786	0.0377848	0.729936	1.16402	8.11142	0.00847609	-0.13721	0.543134	1.10071
AT2G35940	BEL1-like homeodomain 1	10.0635	0.245285	0.418511	1.87842	2.06603	10.7923	0.610139	0.779569	1.91928	1.80153
AT1G52400	beta glucosidase 18	6.65054	1.19714	2.59682	5.33669	3.77377	13.8879	0.72951	1.04316	1.10827	-2.05495
AT3G03640	beta glucosidase 25	10.8962	0.156717	0.708232	1.30133	2.08042	9.78701	0.390079	0.293248	0.65635	1.68411
AT1G62710	beta vacuolar processing enzyme	8.31788	0.341531	1.39337	2.27423	2.62438	6.48689	1.68305	2.93899	3.7852	4.62776
AT3G23920	beta-amylase 1	11.5123	0.594275	1.46998	2.60029	3.39321	11.4622	0.0884935	0.427837	2.03102	4.25876
AT5G55700	beta-amylase 4	8.95577	0.0358887	0.255521	0.931525	1.62248	9.05412	0.0333205	0.44011	0.894288	1.73237
AT4G15210	beta-amylase 5	4.78182	0.947159	1.73121	1.65257	1.38142	8.69627	0.957166	1.84423	2.24878	-0.609357
AT5G52570	beta-carotene hydroxylase 2	5.14814	0.224767	0.397297	0.494767	1.92144	5.33059	0.438454	0.244114	1.11745	2.91899
AT4G38590	beta-galactosidase 14	5.91296	-0.0652666	0.389667	1.43728	1.58799	5.27442	-0.0150372	0.188604	0.386273	1.17619
AT5G20710	beta-galactosidase 7	5.34898	0.741367	1.53051	2.81172	3.88331	5.3908	0.324191	1.13194	1.45107	1.94449
AT1G61810	beta-glucosidase 45	4.85913	0.112332	-0.0893607	0.077058	1.16215	4.79121	0.0206313	0.261229	0.985428	1.65136
AT5G49900	Beta-glucosidase, GBA2 type family protein	5.72823	-0.271722	0.205869	1.08699	2.10425	5.14148	-0.229069	-0.219709	0.641859	2.63598
AT1G17810	beta-tonoplast intrinsic protein	4.95987	0.195757	0.440717	1.32092	2.5693	4.88038	-0.187185	0.107483	2.15419	5.20452
AT1G62510	Bifunctional inhibitor/lipid-transfer protein/seed storage 2S albumin superfamily protein	8.19788	0.276659	0.992849	1.88453	1.96373	9.8357	1.22309	2.72886	4.27443	4.42696
AT2G37870	Bifunctional inhibitor/lipid-transfer protein/seed storage 2S albumin superfamily protein	7.27538	4.07961	6.78559	7.61101	7.82726	6.30141	2.93223	5.59199	7.52128	7.84316
AT2G44300	Bifunctional inhibitor/lipid-transfer protein/seed storage 2S albumin superfamily protein	9.62555	0.898706	1.30834	2.01838	2.01183	8.16183	0.421597	0.448694	1.45678	1.22884
AT3G18280	Bifunctional inhibitor/lipid-transfer protein/seed storage 2S albumin superfamily protein	13.173	0.0331152	0.584285	1.08709	1.71513	10.5325	0.476449	0.908769	1.68371	2.04621
AT3G22600	Bifunctional inhibitor/lipid-transfer protein/seed storage 2S albumin superfamily protein	13.178	0.77638	0.50194	1.06169	1.55893	9.35386	-0.203665	-0.854383	0.468511	2.36638
AT3G53980	Bifunctional inhibitor/lipid-transfer protein/seed storage 2S albumin superfamily protein	15.1011	1.59689	1.76823	1.2453	1.25151	11.0543	1.21369	2.60176	4.47805	4.6764
AT4G33550	Bifunctional inhibitor/lipid-transfer protein/seed storage 2S albumin superfamily protein	8.3826	2.95292	5.59538	6.52945	6.84882	6.87929	1.57968	4.36637	5.69847	6.8498
AT5G59330	Bifunctional inhibitor/lipid-transfer protein/seed storage 2S albumin superfamily protein	7.17424	1.80711	4.17339	4.14956	4.03803	6.03116	3.84779	6.80295	8.76379	8.56069
AT5G64080	Bifunctional inhibitor/lipid-transfer protein/seed storage 2S albumin superfamily protein	8.75581	0.928063	1.58271	1.62435	2.21555	9.32797	0.135157	0.512184	1.63604	3.26912
AT1G11190	bifunctional nuclease i	8.73012	0.894683	0.772382	1.58971	2.49293	7.26446	0.0957376	0.779676	2.16118	2.46904
AT1G59640	BIG PETAL P	6.60957	0.484494	0.809566	1.0803	1.19691	7.24879	0.338759	1.52403	2.37412	1.87412
AT1G55510	branched-chain alpha-keto acid decarboxylase E1 beta subunit	9.72527	0.218702	0.140942	0.81033	1.57403	9.42481	-0.011226	0.200537	0.709676	1.87638
AT2G24240	BTB/POZ domain with WD40/YVTN repeat-like protein	9.37494	0.180397	-0.0969699	0.338063	1.15231	9.93878	0.152885	0.810723	0.248102	1.37191
AT1G55760	BTB/POZ domain-containing protein	8.61577	0.146425	0.386403	1.08262	0.660372	7.37053	0.867367	1.38352	2.2306	1.28735
AT5G25610	BURP domain-containing protein	7.01508	1.26451	3.74304	4.75308	4.82259	12.9998	1.29478	1.60034	2.24089	1.64285
AT5G50170	C2 calcium/lipid-binding and GRAM domain containing protein	6.75889	0.193827	0.450817	0.890327	1.90782	7.15952	0.233028	0.274348	1.12791	2.68596
AT5G66730	C2H2-like zinc finger protein	9.58474	0.0756933	-0.0202508	0.940633	1.45093	9.35186	0.188693	0.402567	0.309944	1.11944
AT5G21326	Ca2+regulated serine-threonine protein kinase family protein	6.45473	-0.149997	-0.00712201	0.326288	1.04014	6.98898	-0.422693	-0.342864	-0.00416539	1.6863
AT1G52827	cadmium tolerance 1	5.87238	1.45603	2.62828	3.65714	3.23496	9.73835	-0.0195842	0.151777	1.35884	0.766741
AT3G05580	Calcineurin-like metallo-phosphoesterase superfamily protein	9.57818	0.308477	0.151786	0.549464	1.10962	8.32163	0.368357	0.468171	0.683401	1.55911
AT4G11800	Calcineurin-like metallo-phosphoesterase superfamily protein	9.51185	0.329789	0.845687	1.07708	1.73492	9.49461	0.0584161	-0.105676	0.25458	1.5418
AT4G27790	Calcium-binding EF hand family protein	4.44892	0.502397	0.348912	0.785301	1.26175	4.79238	0.442159	0.813469	1.22998	2.4864
AT5G28830	calcium-binding EF hand family protein	6.96945	-0.372298	-0.235029	0.40979	1.36339	6.77271	0.10032	-0.0159775	0.114637	1.85442
AT2G41410	Calcium-binding EF-hand family protein	8.8151	0.480035	0.29175	0.735942	1.82895	8.70684	0.505476	0.871812	0.102396	1.33453
AT4G38810	Calcium-binding EF-hand family protein	10.4038	0.181749	1.07741	2.34154	3.58203	10.2528	0.0538902	0.107233	0.706706	1.08893
AT1G53590	Calcium-dependent lipid-binding (CaLB domain) family protein	8.87513	0.0673101	0.179833	0.380593	1.01289	8.68225	0.25639	0.526329	0.835518	1.20144
AT1G70800	Calcium-dependent lipid-binding (CaLB domain) family protein	8.96212	0.104718	1.03451	1.66271	1.54634	8.47657	0.232503	0.695644	1.12604	2.11378
AT3G14590	Calcium-dependent lipid-binding (CaLB domain) family protein	9.05592	0.241626	0.635325	1.7112	2.51454	6.68067	0.678403	1.54558	3.50246	4.57007
AT5G23950	Calcium-dependent lipid-binding (CaLB domain) family protein	6.53983	1.59646	0.921104	1.52917	1.60766	5.50011	0.515939	0.958734	1.83806	2.86127
AT3G57010	Calcium-dependent phosphotriesterase superfamily protein	7.51759	0.618768	1.95728	3.30339	3.76204	5.14558	0.262343	0.559898	2.52215	4.31823
AT3G57020	Calcium-dependent phosphotriesterase superfamily protein	6.27488	0.308223	1.05511	2.61721	3.20499	6.04916	0.386671	0.564013	2.28631	3.95746
AT4G25780	CAP (Cysteine-rich secretory proteins, Antigen 5, and Pathogenesis-related 1 protein) superfamily protein	5.88098	0.186804	0.556397	0.936422	1.34878	8.09106	-0.182179	-0.51932	0.549455	1.42508
AT4G25790	CAP (Cysteine-rich secretory proteins, Antigen 5, and Pathogenesis-related 1 protein) superfamily protein	9.493	1.67284	0.825393	0.659121	0.544952	4.93749	-0.165465	-0.0531054	0.627521	2.30597
AT4G25580	CAP160 protein	5.31837	0.734918	0.445877	1.06733	2.38293	5.09851	0.38038	0.621641	4.00492	4.5731
AT5G52300	CAP160 protein	6.92269	3.07494	6.0953	7.36384	8.39191	9.11666	2.50486	2.85177	6.25916	6.8653
AT1G26450	Carbohydrate-binding X8 domain superfamily protein	10.6451	0.576622	1.08295	1.61196	2.044	8.03695	-0.0622838	0.224112	1.76864	2.8512
AT2G43660	Carbohydrate-binding X8 domain superfamily protein	6.79249	0.109528	0.575155	0.827466	1.01137	5.85016	0.245356	0.572321	1.13305	0.444403
AT3G48700	carboxyesterase 13	6.1972	-0.284488	0.434692	0.911915	1.50439	5.2638	-0.229803	-0.0222399	0.431506	1.12737
AT3G63520	carotenoid cleavage dioxygenase 1	8.86159	0.0224877	0.651684	1.36245	1.68929	11.6373	0.433605	0.521926	0.946955	1.14203
AT1G15280	CASC3/Barentsz eIF4AIII binding	7.63763	-0.10338	0.0219025	0.44981	1.06449	7.4166	0.242683	0.37144	0.570717	1.20875
AT5G44100	casein kinase I-like 7	8.01448	-0.0810501	0.138075	0.448742	1.35175	8.0148	-0.225536	-0.366896	-0.117676	1.22463
AT5G15450	casein lytic proteinase B3	9.69308	0.167107	0.607235	1.26188	1.7684	11.2153	0.15897	0.204874	0.551471	1.38173
AT1G20630	catalase 1	5.1897	-0.114797	0.1922	0.381433	1.68625	4.88044	0.035894	0.378687	0.581985	2.12823
AT1G74790	catalytics	6.33737	0.442775	0.360988	0.816915	1.72819	6.322	-0.302409	-0.412121	-0.158557	1.54818
AT4G03200	catalytics	7.82885	0.157638	0.441623	0.595178	1.23865	8.42737	0.157107	0.201185	0.393618	1.04889
AT1G16310	Cation efflux family protein	9.90429	0.25714	1.06325	1.51269	1.72449	8.41638	0.450455	0.719483	0.75246	1.33942
AT1G79520	Cation efflux family protein	5.37177	0.731912	1.16457	1.70821	1.89596	5.75853	1.12779	1.47828	2.65912	3.52273
AT3G51860	cation exchanger 3	9.571	0.975187	1.31766	2.24316	3.00854	7.92373	0.57004	0.998807	2.21247	3.6638
AT3G14070	cation exchanger 9	7.79388	1.04756	1.16229	1.21738	1.37833	8.12725	0.144733	0.267694	0.90952	1.88051
AT2G44200	CBF1-interacting co-repressor CIR, N-terminal;Pre-mRNA splicing factor	5.6394	-0.454785	-0.270341	0.535036	1.82365	5.72859	-0.408472	-0.421899	-0.306892	2.4059
AT1G29230	CBL-interacting protein kinase 18	6.01038	0.745212	0.130574	0.367088	1.35258	5.06011	0.109864	0.895478	1.91901	1.73672
AT5G45810	CBL-interacting protein kinase 19	7.86119	0.744926	1.49394	2.43479	3.42798	5.65854	-0.0303281	0.334869	1.51155	4.2281
AT2G38490	CBL-interacting protein kinase 22	5.99764	1.45213	1.10383	1.57189	3.0654	4.8538	0.0552193	0.0335846	0.687173	3.47005
AT5G25110	CBL-interacting protein kinase 25	8.93827	0.316788	1.2139	2.49136	3.124	7.01535	1.44521	3.32593	5.66646	6.12786
AT5G10930	CBL-interacting protein kinase 5	7.0735	0.62337	1.43022	2.1683	2.6991	7.39496	0.774208	1.20343	3.0731	2.25513
AT2G14520	CBS domain-containing protein with a domain of unknown function (DUF21)	7.12516	0.16143	0.685289	1.0343	1.57802	7.79548	0.500691	0.617844	0.607399	1.3424
AT4G33700	CBS domain-containing protein with a domain of unknown function (DUF21)	5.48079	-0.251183	0.678158	0.735858	2.13578	5.74315	-0.482514	-0.42586	-0.131586	2.40473
AT2G19810	CCCH-type zinc finger family protein	11.1465	0.129918	0.630801	2.15748	2.22482	11.7013	1.30917	1.95632	3.12681	2.67658
AT5G04210	CCCH-type zinc fingerfamily protein with RNA-binding domain	5.52962	0.125563	0.0286429	0.649616	1.78435	5.48379	0.0223737	-0.136889	0.122126	3.58766
AT2G46670	CCT motif family protein	6.57217	0.0286989	1.0569	2.308	3.39661	5.90994	0.147421	0.932624	2.35813	4.66443
AT1G47960	cell wall / vacuolar inhibitor of fructosidase 1	4.91589	0.13889	0.809384	2.75429	4.09131	5.2732	0.0678129	2.01005	5.00979	6.27167
AT2G36190	cell wall invertase 4	4.57597	0.241635	0.223404	0.453379	2.42396	5.01219	-0.0347505	1.18252	3.20915	2.01995
AT3G13784	cell wall invertase 5	6.63286	2.45671	2.89673	2.43336	3.31021	5.80493	0.615339	0.606107	3.54562	5.59644
AT2G46520	cellular apoptosis susceptibility protein, putative / importin-alpha re-exporter, putative	8.90616	0.129682	0.480503	0.902203	1.47451	8.81263	-0.144773	-0.384534	-0.119704	1.37884
AT1G13130	Cellulase (glycosyl hydrolase family 5) protein	6.62891	0.503603	1.00779	1.02169	1.3941	5.43334	-0.0150385	0.679859	1.03608	0.440118
AT5G44030	cellulose synthase A4	9.73971	0.710021	1.77868	2.12986	2.00242	8.14972	0.0165245	0.991567	3.76046	0.864823
AT4G18780	cellulose synthase family protein	7.30979	0.894221	1.7495	1.85258	1.54215	6.49495	-0.043016	0.578723	2.6601	0.551468
AT5G17420	Cellulose synthase family protein	9.38131	0.690672	1.71349	2.02501	2.11341	7.68888	0.116956	1.01398	3.77972	1.21823
AT4G24000	cellulose synthase like G2	5.53989	0.528135	1.2463	2.59478	3.29944	5.59536	1.06607	1.6478	4.49164	5.41929
AT5G16910	cellulose-synthase like D2	9.39529	0.257866	0.335597	1.094	1.71544	7.65761	-0.225596	0.0324257	0.635147	3.20286
AT4G31290	ChaC-like family protein	11.794	-0.482415	-0.0538595	0.594177	1.1051	10.5221	0.0825565	0.703138	1.34316	1.66229
AT1G71000	Chaperone DnaJ-domain superfamily protein	5.18312	0.492931	2.289	3.56526	5.06246	5.74722	-0.456956	-0.589805	0.0148093	4.92462
AT1G72070	Chaperone DnaJ-domain superfamily protein	7.46733	0.0886543	-0.105605	0.293819	1.2198	7.23223	-0.0120546	0.221983	0.201136	1.56088
AT5G37440	Chaperone DnaJ-domain superfamily protein	7.03606	0.199641	0.32948	1.19728	1.9196	7.82762	-0.132152	0.113969	0.283797	1.59279
AT5G37750	Chaperone DnaJ-domain superfamily protein	6.58965	-0.289622	-0.310124	0.387544	1.30038	6.55741	-0.383756	0.179311	0.397976	1.21008
AT2G38000	chaperone protein dnaJ-related	8.50802	0.450335	0.77194	1.12844	1.76377	9.45637	-0.015012	-0.0338398	0.310105	1.0454
AT5G43260	chaperone protein dnaJ-related	9.02523	0.774775	0.694746	1.21099	1.95557	11.4489	0.0422469	0.0170805	1.18876	2.72164
AT5G19855	Chaperonin-like RbcX protein	8.88217	0.648184	0.200964	1.03742	1.84549	11.8215	-0.00119393	-0.162096	0.12567	1.45164
AT4G18020	CheY-like two-component responsive regulator family protein	6.77322	0.433806	0.560347	0.904554	1.0976	8.0068	0.254915	0.537111	0.41946	1.17963
AT5G24090	chitinase A	9.40017	1.1126	0.835442	1.97997	2.33409	5.97012	0.571428	1.20642	3.19682	4.2641
AT2G43580	Chitinase family protein	5.17139	0.471819	0.36126	0.499286	1.35176	5.4897	0.177277	0.759237	2.61558	3.6237
AT2G43570	chitinase, putative	9.94675	2.20954	0.617087	0.951995	1.38797	9.34952	0.276844	-0.109541	0.405586	2.53052
AT3G16920	chitinase-like protein 2	10.6074	1.00826	1.89774	1.7028	1.58202	9.04207	0.0342068	0.706203	4.08091	1.10168
AT3G22840	Chlorophyll A-B binding family protein	5.68146	-0.254081	0.559156	1.68301	2.23491	5.15373	0.153897	0.828503	2.50985	5.1672
AT1G77180	chromatin protein family	10.0513	-0.155318	0.512787	1.30375	1.26713	9.3655	-0.0731031	-0.163689	0.517294	1.14371
AT4G37970	cinnamyl alcohol dehydrogenase 6	8.58328	0.62301	1.29575	2.04448	2.03645	7.1001	0.583509	1.30517	2.46086	2.37871
AT2G46830	circadian clock associated 1	5.32181	0.754893	2.84925	3.75252	5.21562	6.47549	0.479118	0.947136	1.80342	4.66746
AT2G11270	citrate synthase-related	5.84703	0.334356	0.566839	1.33135	1.9407	6.05886	0.204772	0.0289836	-0.0921186	1.03864
AT2G20760	Clathrin light chain protein	8.41682	-0.207954	0.314876	1.32439	2.27206	8.10228	-0.0863425	0.289022	1.78422	3.66867
AT3G11130	Clathrin, heavy chain	7.22414	0.11991	0.847299	1.25057	2.21468	7.2972	0.0896712	0.27292	0.791395	1.88195
AT1G68795	CLAVATA3/ESR-RELATED 12	7.24668	0.49429	0.378437	0.526153	1.10038	6.34285	0.094566	-0.190808	0.352306	2.28373
AT5G50920	CLPC homologue 1	10.9574	0.0244761	0.609227	1.13663	1.94932	13.5094	0.0530885	-0.0450946	0.188589	1.09485
AT5G15630	COBRA-like extracellular glycosyl-phosphatidyl inositol-anchored protein family	5.84171	0.188609	0.827427	1.23156	1.3101	5.04169	0.290925	0.711965	2.2153	0.590673
AT3G02210	COBRA-like protein 1 precursor	7.29472	0.519454	1.20419	2.14264	1.71752	7.9316	0.041677	0.288289	0.899747	1.25017
AT4G37220	Cold acclimation protein WCOR413 family	6.45339	2.1738	1.24438	1.17949	1.57939	5.27445	0.0753376	0.456874	1.85238	1.83651
AT2G42530	cold regulated 15b	5.45228	0.692532	1.20799	0.622356	1.0482	15.3803	1.02608	0.853086	-0.948609	-2.74968
AT1G29395	COLD REGULATED 314 INNER MEMBRANE 1	5.62076	1.16801	1.85235	2.73138	2.79138	11.5996	1.28148	1.6244	1.26989	0.918966
AT2G15970	cold regulated 413 plasma membrane 1	11.115	1.67764	2.27778	2.51368	2.52763	13.2579	0.903503	0.460286	1.0646	1.22648
AT5G42900	cold regulated gene 27	8.78705	0.307308	0.819995	1.34349	1.82387	11.7251	0.330325	0.752789	0.820237	1.19241
AT2G42540	cold-regulated 15a	5.64476	1.58175	3.01326	3.89967	5.16989	12.3803	2.66174	3.05016	3.48792	4.21288
AT1G20440	cold-regulated 47	7.78147	-0.794544	0.657471	1.53024	2.96267	7.40326	-0.276664	0.860373	1.20835	3.11949
AT4G28350	Concanavalin A-like lectin protein kinase family protein	6.26112	1.04699	0.455895	1.15425	1.81603	7.29834	0.0905579	0.622434	0.542698	2.54452
AT5G15948	conserved peptide upstream open reading frame 10	7.06779	1.74349	2.89843	3.20201	3.95028	8.33189	0.154748	0.0608448	0.627402	1.6752
AT4G25672	conserved peptide upstream open reading frame 12	9.84493	0.450875	0.40822	1.19119	1.44912	10.0978	0.432951	0.641275	1.76531	2.21117
AT3G51632	conserved peptide upstream open reading frame 44	8.37517	0.0350889	0.203306	0.646917	1.1619	8.2112	-0.258196	-0.0828508	0.217532	1.12591
AT5G03190	conserved peptide upstream open reading frame 47	8.09557	0.943188	2.18925	2.67258	3.09928	9.78362	0.463576	1.06764	2.53695	2.65133
AT2G37478	conserved peptide upstream open reading frame 52	7.63791	-0.249918	-0.173355	0.83716	1.33543	7.41538	0.276271	0.651519	0.645592	1.43434
AT5G15850	CONSTANS-like 1	4.95987	0.181023	0.315245	0.357645	1.44886	6.31888	0.330654	0.47431	1.49484	2.80302
AT5G24930	CONSTANS-like 4	8.83313	0.421521	1.41764	2.21737	2.98299	13.1905	0.248195	0.348384	1.01059	0.593937
AT5G63970	Copine (Calcium-dependent phospholipid-binding protein) family	8.22031	0.773919	0.470833	0.597894	1.04993	6.40985	-0.0565198	0.187299	0.543193	1.10201
AT4G12290	Copper amine oxidase family protein	7.4639	1.49512	2.26907	2.95077	3.46214	11.7531	0.599551	0.845345	0.482834	1.0122
AT1G10280	Core-2/I-branching beta-1,6-N-acetylglucosaminyltransferase family protein	7.01604	0.56069	0.807097	1.43264	1.828	7.71708	0.128769	0.0990859	0.405623	1.04141
AT1G73810	Core-2/I-branching beta-1,6-N-acetylglucosaminyltransferase family protein	7.38619	2.29403	1.80218	2.08473	2.80614	7.64973	0.548	0.625125	0.422535	1.27979
AT3G15350	Core-2/I-branching beta-1,6-N-acetylglucosaminyltransferase family protein	8.16465	0.175127	0.992607	2.23591	2.72715	9.27358	0.209287	0.374127	1.26404	1.69264
AT5G09570	Cox19-like CHCH family protein	6.20152	1.41366	1.27033	1.90261	2.02942	6.11751	0.794634	1.04365	1.23978	1.52767
AT5G51990	C-repeat-binding factor 4	5.95961	-0.156402	0.991691	1.84072	2.5005	7.3844	-1.78051	-0.237017	2.17632	1.94688
AT5G41770	crooked neck protein, putative / cell cycle protein, putative	7.67767	-0.114573	0.790125	0.518399	1.15077	7.6291	-0.176413	-0.00789064	0.276238	1.19971
AT4G20320	CTP synthase family protein	9.94188	0.311739	0.971417	2.40884	2.85433	7.51458	0.661314	2.2301	3.89647	4.62599
AT2G02560	cullin-associated and neddylation dissociated	7.18717	-0.00760884	1.06054	1.63062	2.84402	6.92741	-0.0872357	-0.105217	0.28608	1.90897
AT3G22640	cupin family protein	4.41915	0.212333	2.03601	2.69236	5.90057	4.67717	-0.109769	0.113608	1.63306	6.17578
AT1G22480	Cupredoxin superfamily protein	6.09276	0.806546	1.87931	2.77333	1.58268	5.90232	0.648025	1.62401	6.39167	3.66566
AT2G15780	Cupredoxin superfamily protein	8.8584	0.39904	1.31832	2.10498	2.85324	5.68479	0.136814	0.470495	-0.0625311	2.61672
AT4G33930	Cupredoxin superfamily protein	5.36536	0.149068	0.385104	1.20825	1.74131	5.63949	-0.257065	-0.00357289	0.0664941	2.50185
AT5G07450	cyclin p4;3	6.90131	-0.0837033	-0.0611319	0.726951	1.09764	4.90591	0.0506662	0.0868702	0.510769	1.21428
AT1G27630	cyclin T 1;3	9.96652	-0.0143696	0.469157	0.648941	1.1971	10.0859	0.286338	0.720094	0.819606	1.15743
AT5G39660	cycling DOF factor 2	9.09338	-0.0462596	-0.115589	0.551286	1.48506	7.27804	0.199345	0.436755	1.55657	2.93282
AT1G80090	Cystathionine beta-synthase (CBS) family protein	5.16282	-0.0358267	1.21782	2.65295	2.94298	5.04394	-0.147034	-0.064855	1.43162	2.17761
AT4G27460	Cystathionine beta-synthase (CBS) family protein	6.05261	0.658316	1.23503	1.73744	2.01923	5.7296	0.0942981	0.771325	2.61993	2.70704
AT1G15330	Cystathionine beta-synthase (CBS) protein	9.37274	0.233316	0.979361	2.14166	2.21378	5.51745	-0.300774	0.138864	2.88056	4.07682
AT1G69800	Cystathionine beta-synthase (CBS) protein	8.88704	0.076626	0.534453	1.31833	2.08197	9.60628	0.0590115	0.256078	1.5027	1.82232
AT5G05110	Cystatin/monellin family protein	11.0386	0.0567277	0.0237908	0.649788	1.41223	10.9007	0.328648	0.941865	1.86035	2.95842
AT5G47550	Cystatin/monellin superfamily protein	9.81421	0.12062	0.574473	2.01196	1.56409	11.0257	0.786541	1.31735	2.93589	2.48078
AT3G48340	Cysteine proteinases superfamily protein	12.1151	1.30718	1.33994	1.15873	1.13601	5.56825	0.188248	0.0344506	3.53178	3.05314
AT5G04250	Cysteine proteinases superfamily protein	7.18095	0.679636	1.70719	3.28194	4.3984	7.27998	0.359483	0.927535	2.61833	4.53555
AT5G50260	Cysteine proteinases superfamily protein	6.94562	2.97774	2.3669	1.48137	2.07277	5.7017	0.24447	0.481995	3.12074	3.77182
AT1G14730	Cytochrome b561/ferric reductase transmembrane protein family	10.8293	0.630108	1.3504	2.07871	1.5316	7.84884	0.139698	-0.156475	2.36892	2.84636
AT1G69750	cytochrome c oxidase 19-2	9.98215	-0.759359	-0.450587	0.562054	1.22248	10.0378	-0.579219	-0.110718	0.267371	1.10516
AT5G40382	Cytochrome c oxidase subunit Vc family protein	4.99251	0.0756966	0.731051	1.85594	3.15776	5.43935	0.0299331	1.33885	3.67483	4.74035
AT4G10040	cytochrome c-2	9.86665	0.771389	1.09385	1.69143	2.66151	10.1414	-0.0860477	-0.201181	0.224014	2.35932
AT2G12190	Cytochrome P450 superfamily protein	4.82701	-0.272187	0.122583	0.200469	1.0815	7.9302	-0.000583403	-0.16404	0.392286	1.00239
AT5G07990	Cytochrome P450 superfamily protein	6.07416	1.43131	2.33109	1.72275	1.11062	7.81609	0.559567	1.07072	1.50905	-0.0515742
AT3G20100	cytochrome P450, family 705, subfamily A, polypeptide 19	6.522	0.304902	0.691044	0.670669	1.23021	6.44431	0.411326	0.601261	1.82622	1.59016
AT4G19230	cytochrome P450, family 707, subfamily A, polypeptide 1	7.91782	0.848531	1.34298	2.72385	4.0049	6.39778	0.146551	1.10557	1.83228	3.66993
AT5G25130	cytochrome P450, family 71, subfamily B, polypeptide 12	5.63952	0.450165	0.862736	1.70453	3.09172	9.82323	-0.267018	-0.429462	-0.907109	1.27156
AT2G34500	cytochrome P450, family 710, subfamily A, polypeptide 1	9.62596	2.1216	1.22474	1.08954	1.1909	7.05872	-0.31015	-1.06909	-0.186973	3.68901
AT3G14690	cytochrome P450, family 72, subfamily A, polypeptide 15	6.46381	0.552354	0.111789	0.911626	1.89268	7.14431	0.0737845	0.101898	0.658193	2.37407
AT1G19630	cytochrome P450, family 722, subfamily A, polypeptide 1	5.04191	0.031277	1.46682	2.08843	1.06148	7.35744	0.674806	1.59665	1.56195	0.504495
AT2G45570	cytochrome P450, family 76, subfamily C, polypeptide 2	5.69352	1.34197	2.41556	3.36476	4.82091	7.00237	0.325971	0.467432	4.01493	6.51952
AT5G04660	cytochrome P450, family 77, subfamily A, polypeptide 4	6.05742	0.623796	1.07297	2.6016	2.78923	8.72099	0.243817	-0.0427075	1.22079	1.5797
AT3G18270	cytochrome P450, family 77, subfamily A, polypeptide 5 pseudogene	6.22995	-0.0580861	0.010354	0.691075	1.40502	6.08839	0.111289	0.145279	0.45259	1.76217
AT2G46660	cytochrome P450, family 78, subfamily A, polypeptide 6	7.75535	-0.203517	0.467337	1.67656	1.96816	7.44196	0.24245	0.559685	2.16361	1.45211
AT4G37370	cytochrome P450, family 81, subfamily D, polypeptide 8	9.16395	1.60038	0.481617	1.46534	2.43663	9.25985	-0.255386	-0.840366	-0.354004	2.3154
AT5G67310	cytochrome P450, family 81, subfamily G, polypeptide 1	5.79333	0.469945	0.751712	1.86252	3.53081	6.54689	-0.360938	-0.546216	0.455451	3.44877
AT1G64940	cytochrome P450, family 87, subfamily A, polypeptide 6	6.55457	0.496824	0.561545	1.10607	1.80523	7.17189	0.73816	0.369494	0.845089	1.69414
AT3G03470	cytochrome P450, family 87, subfamily A, polypeptide 9	7.50509	0.737429	1.12454	0.936664	1.64534	8.92243	0.915844	1.94241	3.13386	4.64194
AT1G64950	cytochrome P450, family 89, subfamily A, polypeptide 5	7.41942	0.792582	0.967372	1.83528	2.66719	8.02578	0.0134464	0.178179	0.982333	2.46393
AT3G48520	cytochrome P450, family 94, subfamily B, polypeptide 3	7.42331	1.09941	1.16104	1.80394	2.61122	8.05191	-2.06563	0.260122	-0.183022	1.16223
AT3G61630	cytokinin response factor 6	9.8121	0.473561	0.306611	0.708424	1.78661	9.50764	0.119837	0.186755	1.2933	1.69692
AT3G09850	D111/G-patch domain-containing protein	10.6044	0.257157	0.643223	0.838746	1.16301	10.7174	0.0875675	0.00747828	0.776033	1.30534
AT1G17745	D-3-phosphoglycerate dehydrogenase	11.3492	0.898884	1.11542	0.538543	-0.301174	10.0542	0.710104	0.769143	1.33138	0.208248
AT5G42050	DCD (Development and Cell Death) domain protein	13.2785	-0.0430163	0.0398354	1.36291	2.21597	13.0075	0.251257	1.03595	1.52949	2.70926
AT4G31160	DDB1-CUL4 associated factor 1	10.2096	-0.0365264	0.492583	0.727354	1.40886	9.54847	0.262149	0.410189	0.730485	1.32688
AT3G06480	DEAD box RNA helicase family protein	9.6995	0.0305366	0.400963	0.538277	1.11593	9.35655	0.0581891	0.156922	0.560456	1.14362
AT5G56369	Defensin-like (DEFL) family protein	4.76733	0.0821708	-0.0877408	0.364487	1.18025	4.51963	0.455907	0.313768	0.996664	1.28977
AT1G20450	Dehydrin family protein	10.3228	0.288786	1.77709	2.80373	3.5192	11.2732	0.482188	1.00588	2.16509	2.82974
AT1G76180	Dehydrin family protein	13.2457	0.289623	0.606287	0.866821	1.67576	13.26	0.592924	0.971759	1.42512	1.71881
AT3G50970	dehydrin family protein	13.3961	0.594788	1.88985	2.78933	3.81922	9.80358	1.75337	2.64896	6.08895	7.91696
AT5G66400	Dehydrin family protein	6.00299	2.05518	6.31599	7.30027	8.30681	6.46874	1.74918	4.25878	8.38647	9.68928
AT2G21490	dehydrin LEA	5.09766	-0.0113147	2.16491	3.84903	6.76259	5.06809	0.463776	2.88798	4.923	8.83698
AT3G50980	dehydrin xero 1	4.91548	0.18427	0.881883	1.81862	2.94716	4.92989	0.333851	0.14282	0.531119	2.42567
AT5G45830	delay of germination 1	4.84457	-0.029404	0.0810063	0.18375	1.0862	4.66531	0.3227	0.439986	0.641592	2.12654
AT2G39800	delta1-pyrroline-5-carboxylate synthase 1	6.75038	0.658039	1.99282	2.9408	2.65891	7.43453	0.872471	1.2952	3.89504	3.86001
AT2G20320	DENN (AEX-3) domain-containing protein	8.57963	-0.125317	-0.436019	0.227701	1.07778	7.64425	-0.0190348	0.11404	0.554834	1.48682
AT5G35560	DENN (AEX-3) domain-containing protein	5.86961	-0.151657	0.244896	0.179119	1.15502	5.2996	0.0953438	0.38587	0.256383	1.43645
AT5G52530	dentin sialophosphoprotein-related	10.0498	0.108881	0.511397	0.910303	1.89604	9.89301	0.188666	0.436523	0.525364	1.37834
AT5G64170	dentin sialophosphoprotein-related	7.10576	0.677024	1.04078	1.94659	2.80105	8.5743	0.894238	1.27264	0.835924	1.78699
AT4G21534	Diacylglycerol kinase family protein	9.2506	-0.0906164	-0.152135	0.444253	1.1051	8.78428	0.112028	0.148467	0.807045	1.16817
AT5G07920	diacylglycerol kinase1	9.57435	0.263936	0.444427	1.09735	1.63414	8.66138	0.617812	1.10815	2.09498	2.60016
AT5G42800	dihydroflavonol 4-reductase	6.43893	1.17443	2.38517	2.5906	2.27296	8.04943	0.700625	0.696115	2.00072	1.14808
AT3G17770	Dihydroxyacetone kinase	7.45089	0.470235	0.66949	1.74533	2.49721	7.17902	0.0533375	0.410295	1.21849	2.85954
AT5G22690	Disease resistance protein (TIR-NBS-LRR class) family	7.27059	0.113555	0.322075	0.746751	1.8945	7.90899	0.217265	0.487665	-0.0346832	1.9535
AT5G40910	Disease resistance protein (TIR-NBS-LRR class) family	8.33154	-0.432161	0.227815	0.764138	1.07264	8.63645	0.185918	1.09483	0.863434	0.181599
AT5G42510	Disease resistance-responsive (dirigent-like protein) family protein	11.9484	1.21815	0.760318	-0.199121	-1.29408	7.55564	0.0716551	-0.442908	0.800813	2.03606
AT5G16630	DNA repair protein Rad4 family	9.33408	-0.0173089	0.656524	1.53884	2.45785	9.63863	0.152784	0.371007	0.794688	1.28866
AT1G20670	DNA-binding bromodomain-containing protein	7.63763	-0.290212	0.15343	0.649028	1.40114	7.47017	-0.0453526	-0.0916312	0.29473	1.2129
AT1G76380	DNA-binding bromodomain-containing protein	6.39912	0.00495863	0.619861	1.14607	1.53412	6.51366	-0.275715	0.177693	0.881656	1.18402
AT3G60110	DNA-binding bromodomain-containing protein	6.03197	0.181592	0.509695	0.709157	1.7621	5.93898	-0.253462	-0.0615393	0.22724	1.88155
AT1G67370	DNA-binding HORMA family protein	7.00717	0.197815	0.948151	0.722564	1.29171	7.16167	0.416407	0.564933	0.891622	1.20916
AT2G25620	DNA-binding protein phosphatase 1	9.56617	0.104999	0.552793	0.855118	1.48842	9.25276	0.01781	-0.213076	0.925735	1.66287
AT4G00270	DNA-binding storekeeper protein-related transcriptional regulator	9.08776	0.454661	0.775111	1.32551	1.41999	9.99021	0.238445	0.354248	1.02518	0.490679
AT2G20560	DNAJ heat shock family protein	5.57774	0.0973085	0.12845	0.967922	1.6168	5.43695	-0.312952	-0.0017425	0.328171	2.10636
AT1G65280	DNAJ heat shock N-terminal domain-containing protein	8.86926	-0.244985	0.3037	0.960847	1.66126	8.35482	0.273559	0.533565	1.02375	1.33226
AT2G21510	DNAJ heat shock N-terminal domain-containing protein	6.04589	0.285587	0.492826	0.815445	1.44824	5.78248	-0.340364	0.599562	0.515234	2.61703
AT5G05750	DNAJ heat shock N-terminal domain-containing protein	10.1036	0.154177	0.451973	1.099	1.85737	10.5137	0.0802443	0.200881	1.13995	1.85715
AT5G23590	DNAJ heat shock N-terminal domain-containing protein	8.01093	-0.69946	-0.0346422	0.999379	1.44255	7.8872	-0.274597	-0.40991	-0.177751	1.11209
AT3G21270	DOF zinc finger protein 2	8.80873	0.435257	1.32692	2.42786	3.31643	10.9646	0.0728847	0.261798	2.14264	1.88455
AT4G00940	Dof-type zinc finger DNA-binding family protein	8.90268	0.197744	0.274711	0.676757	1.11441	6.77947	0.190484	0.225136	0.531221	1.99353
AT1G27200	Domain of unknown function (DUF23)	8.16007	0.858283	1.29496	2.28885	2.35153	8.54367	1.1523	2.17181	3.00638	2.6179
AT1G28330	dormancy-associated protein-like 1	12.8387	0.230901	0.420756	0.74292	1.19509	12.5127	0.574796	1.15982	2.17359	2.66235
AT3G11020	DRE/CRT-binding protein 2B	6.30209	0.551982	0.766045	1.67599	2.71715	8.42288	-0.466158	0.0584246	0.262298	1.93321
AT5G05410	DRE-binding protein 2A	10.9666	-0.524336	1.11056	2.06761	3.06698	11.0804	-1.36495	0.210364	1.67922	3.67251
AT4G15910	drought-induced 21	16.5212	-0.728766	0.238843	0.860298	1.40442	12.9039	0.116401	1.75288	3.94414	4.78311
AT5G01200	Duplicated homeodomain-like superfamily protein	7.99175	0.898951	1.37948	1.89945	1.56921	8.49278	0.461598	1.30873	2.53791	1.78209
AT5G04760	Duplicated homeodomain-like superfamily protein	10.2746	0.0956457	0.633678	1.86502	2.69686	10.9313	0.297363	1.01845	1.90333	2.35412
AT1G63900	E3 Ubiquitin ligase family protein	7.6995	-0.130588	0.441825	0.510168	1.02705	7.65479	0.208239	0.35715	0.690319	1.5507
AT5G53870	early nodulin-like protein 1	4.86637	0.494899	1.77623	3.24105	4.56663	6.8718	1.62087	2.44327	5.69326	6.00088
AT1G08500	early nodulin-like protein 18	9.02488	0.662547	0.891133	1.39359	1.63881	8.31762	0.149931	0.0742559	0.968926	1.39791
AT4G27520	early nodulin-like protein 2	12.1683	0.745394	1.63079	2.53703	2.55397	15.0354	0.532859	0.480798	1.71506	1.65886
AT3G63060	EID1-like 3	6.86569	0.862621	2.46678	3.38178	4.08116	6.46894	-0.0602963	0.31541	2.53193	3.94967
AT5G25350	EIN3-binding F box protein 2	11.3495	0.178787	0.189519	1.318	1.54886	10.5119	-0.0524639	1.2271	2.59276	1.45731
AT2G29950	ELF4-like 1	5.15201	0.842758	0.110062	0.323903	1.23571	5.33554	0.567284	0.87716	0.742869	1.05816
AT5G09990	elicitor peptide 5 precursor	6.86586	-0.209671	0.148664	1.69644	1.6871	7.79078	0.245708	1.13518	1.83654	2.20427
AT2G35950	embryo sac development arrest 12	5.26866	0.75435	1.32392	2.71922	3.33496	6.15578	0.126973	1.16725	2.60344	2.72228
AT2G36640	embryonic cell protein 63	5.55471	1.13006	4.00192	6.21066	6.58076	4.90395	0.261779	0.943918	3.33422	5.60662
AT5G62200	Embryo-specific protein 3, (ATS3)	8.7821	0.259386	0.386741	0.693399	1.10014	9.59482	0.303959	0.609757	1.06874	1.36358
AT5G62210	Embryo-specific protein 3, (ATS3)	5.84989	0.804809	2.10692	2.36997	3.56115	10.3018	0.691956	1.69759	1.49641	0.871825
AT1G17940	Endosomal targeting BRO1-like domain-containing protein	7.32743	-0.00846005	0.58131	1.26093	2.07359	7.73723	0.77558	1.34899	2.24656	2.10321
AT1G73390	Endosomal targeting BRO1-like domain-containing protein	8.82667	0.0247269	0.0135212	1.21318	1.53533	8.46637	0.621069	0.871997	2.5248	2.551
AT4G19040	ENHANCED DISEASE RESISTANCE 2	8.76983	0.570137	1.37539	2.24844	2.48691	8.97258	0.051136	0.0705475	0.667913	1.03228
AT3G59290	ENTH/VHS family protein	9.99638	0.222485	0.684163	0.887558	1.51182	9.55985	0.0794901	0.101686	0.693931	1.03698
AT1G06210	ENTH/VHS/GAT family protein	9.54927	-0.28023	0.134063	1.01462	1.51115	8.85015	-0.0265883	0.143163	0.856847	1.57657
AT2G38410	ENTH/VHS/GAT family protein	8.49874	0.595549	0.60528	1.23856	1.69287	8.05444	-0.0838576	0.0402771	0.684113	1.93562
AT1G19970	ER lumen protein retaining receptor family protein	8.02049	0.236449	0.71096	1.28894	1.44417	8.90581	0.382213	0.375864	1.14568	0.685608
AT1G29330	ER lumen protein retaining receptor family protein	6.78132	0.109476	0.194846	0.706622	1.18066	5.78514	-0.17093	0.0712162	0.877228	1.79061
AT5G44210	erf domain protein 9	8.36108	0.114598	0.605176	1.23025	2.46918	8.12113	-0.0856004	0.466217	0.690468	1.30737
AT1G19400	Erythronate-4-phosphate dehydrogenase family protein	9.95811	0.218938	0.655194	1.67615	2.60595	11.0209	0.460097	0.679338	0.998355	1.54361
AT1G54570	Esterase/lipase/thioesterase family protein	10.1571	-0.0297473	0.619392	1.15767	1.72374	10.7946	-0.173756	0.436415	1.59434	2.50387
AT1G04310	ethylene response sensor 2	5.76609	0.340521	0.494378	1.02605	1.80125	5.61202	-0.392397	0.1958	1.14342	0.784813
AT1G17870	ethylene-dependent gravitropism-deficient and yellow-green-like 3	6.45881	0.0406706	0.414523	1.36962	2.63883	6.36027	0.408948	0.987714	3.72628	6.217
AT1G03220	Eukaryotic aspartyl protease family protein	14.5898	0.142929	-0.0408763	0.200908	1.04481	13.1347	-0.382329	-0.536619	-0.531918	2.92635
AT5G02190	Eukaryotic aspartyl protease family protein	7.2782	0.604461	1.08889	0.75315	0.44058	8.00983	0.507751	1.38461	1.91795	0.111754
AT5G10770	Eukaryotic aspartyl protease family protein	9.61486	1.49991	1.54553	1.38135	-0.383184	8.21872	0.301895	0.389798	1.74781	0.431358
AT1G50400	Eukaryotic porin family protein	6.03081	0.21793	0.18401	0.715326	1.1811	5.79758	-0.147256	0.01901	0.336194	1.38612
AT5G47880	eukaryotic release factor 1-1	11.2072	0.216547	0.929575	1.50103	2.4477	10.7064	0.0189963	0.305192	1.45071	3.87103
AT1G21160	eukaryotic translation initiation factor 2 (eIF-2) family protein	6.66193	-0.312782	0.1344	0.842259	2.07085	6.685	-0.0704634	0.188886	0.533269	1.24011
AT1G71350	eukaryotic translation initiation factor SUI1 family protein	8.19201	-0.250176	0.145394	0.524559	1.40658	7.89762	0.124277	0.385779	0.813855	1.48896
AT1G79270	evolutionarily conserved C-terminal region 8	9.69022	0.66664	0.531416	1.24833	2.08492	8.10895	0.805232	1.36125	3.4437	4.40113
AT1G27440	Exostosin family protein	9.10684	0.76041	1.39234	1.19813	0.903941	7.96147	0.195589	0.397496	2.16996	0.0252924
AT3G45970	expansin-like A1	11.3508	0.179709	0.702669	0.997037	1.24834	11.2355	0.473741	0.488231	0.147498	1.6708
AT4G38400	expansin-like A2	8.00817	1.01133	1.15655	0.993695	0.957298	7.96205	0.889363	1.08064	0.764605	1.15922
AT4G17030	expansin-like B1	11.855	0.420986	1.16484	2.70649	3.38654	9.69029	0.323515	1.6931	4.0215	5.13873
AT1G07985	Expressed protein	6.17037	1.34444	4.49841	6.32857	7.75449	6.44067	0.595791	2.16245	6.08288	7.29303
AT2G14247	Expressed protein	6.12037	1.04424	1.92732	2.88085	2.44462	8.66957	2.29582	3.2915	2.2092	-1.88458
AT1G26730	EXS (ERD1/XPR1/SYG1) family protein	7.35057	0.434258	0.707637	1.3203	1.71628	6.84026	0.508284	0.695975	0.677826	1.3585
AT1G69480	EXS (ERD1/XPR1/SYG1) family protein	5.65423	0.837398	0.718104	1.5138	2.30616	5.28674	0.48464	0.912424	1.98711	3.47994
AT2G34790	FAD-binding Berberine family protein	10.6867	0.389027	1.34134	1.79913	2.9851	8.04881	-0.0605872	0.847208	1.94231	3.41348
AT2G34810	FAD-binding Berberine family protein	6.26469	0.255848	1.14956	2.73804	3.68468	11.4205	0.192413	0.4697	0.749427	1.19172
AT4G20820	FAD-binding Berberine family protein	8.82731	0.0059108	0.483299	0.868131	2.18665	7.75334	0.753169	1.78523	1.31479	-0.457416
AT3G10370	FAD-dependent oxidoreductase family protein	6.70225	0.436539	0.535737	0.468531	1.05616	7.18388	-0.217531	-0.253803	-0.420013	1.17924
AT2G20815	Family of unknown function (DUF566)	6.87144	-0.565167	-0.117444	0.529514	1.10216	6.52808	0.0262143	0.444657	0.590091	1.74631
AT1G25682	Family of unknown function (DUF572)	6.06406	-0.396915	-0.107195	0.655132	1.67421	6.03397	-0.357323	0.125304	0.149668	1.81712
AT5G03170	FASCICLIN-like arabinogalactan-protein 11	9.65641	1.11414	1.95092	2.12789	1.79476	8.99336	0.444233	0.960539	3.12541	-0.0513353
AT5G60490	FASCICLIN-like arabinogalactan-protein 12	9.42428	0.914042	1.34409	1.42969	0.348117	8.82461	0.220809	1.64187	3.10534	-2.04499
AT1G06090	Fatty acid desaturase family protein	9.5519	0.423535	0.794221	1.42549	2.32438	5.36733	0.0397242	0.569847	2.40414	3.41684
AT1G02205	Fatty acid hydroxylase superfamily	5.2155	1.24407	3.12931	3.53844	2.9495	11.2074	1.13997	1.21578	1.97013	0.603487
AT3G61580	Fatty acid/sphingolipid desaturase	6.25856	-0.335894	0.346886	0.421813	2.03362	7.33231	-0.59283	-0.380121	-0.36766	2.98709
AT3G17710	F-box and associated interaction domains-containing protein	7.34648	0.139281	0.0787048	0.84045	1.77846	7.07859	0.299371	0.271903	0.217548	1.21009
AT4G12560	F-box and associated interaction domains-containing protein	8.14615	-0.36701	-0.228005	0.597959	1.53078	8.17889	0.11673	0.618487	1.01679	1.64656
AT1G23780	F-box family protein	6.54973	0.169161	0.592134	1.18402	2.30028	6.52795	-0.0361943	-0.0301413	0.435565	2.38966
AT1G61340	F-box family protein	11.2477	-1.30553	-0.858505	0.291112	1.51866	10.2543	-1.19936	0.658426	0.470232	1.83721
AT4G00755	F-box family protein	6.89194	-0.07291	0.325075	0.690649	1.51647	7.22407	-0.297228	-0.258597	-0.106419	1.0445
AT5G04010	F-box family protein	5.0315	-0.0818574	0.881441	3.06424	4.42028	5.09355	-0.193839	0.769641	4.97563	6.45864
AT5G45360	F-box family protein	8.42093	-0.0832808	0.131364	0.514786	1.05039	8.14297	0.314911	0.395813	0.954198	2.03712
AT1G21410	F-box/RNI-like superfamily protein	8.55262	1.02721	1.19323	1.70858	2.19953	9.51751	0.453135	0.818363	2.2642	3.04729
AT4G29420	F-box/RNI-like superfamily protein	8.16805	0.140041	0.107506	0.577093	1.1563	8.23706	0.182486	0.267219	0.691222	1.58083
AT5G67140	F-box/RNI-like superfamily protein	8.45354	0.950687	0.714426	0.659749	1.36047	8.34867	0.737504	1.40795	1.0375	2.582
AT5G01600	ferretin 1	12.2227	-0.509575	0.28478	0.97191	1.6753	11.22	0.369612	-0.192165	1.91996	4.46822
AT1G28200	FH interacting protein 1	7.9814	0.237959	0.249792	0.598617	1.41318	7.72642	0.0558434	-0.170076	0.159301	1.60936
AT4G04020	fibrillin	5.67053	0.236662	0.980835	2.08292	3.49616	6.45364	0.196754	0.33173	2.76635	5.76088
AT3G51240	flavanone 3-hydroxylase	6.8099	0.879814	1.69075	1.49253	2.46556	8.12498	0.444657	1.18814	1.97715	1.7251
AT1G62620	Flavin-binding monooxygenase family protein	5.64819	0.253878	0.927945	1.84531	2.68154	5.97968	0.5947	1.12997	2.58892	4.00712
AT1G68050	flavin-binding, kelch repeat, f box 1	10.2807	0.182758	0.951573	0.962038	1.23703	12.2999	-0.00526648	0.329079	0.127957	1.08752
AT1G62540	flavin-monooxygenase glucosinolate S-oxygenase 2	6.58657	0.928806	1.80559	2.83119	1.85327	7.55957	1.16513	1.93857	2.56246	1.46073
AT1G62570	flavin-monooxygenase glucosinolate S-oxygenase 4	12.0065	1.37618	2.07556	2.97653	2.96138	8.91741	1.43621	1.72493	3.60923	3.96923
AT5G63580	flavonol synthase 2	8.41922	0.598815	1.01153	1.5684	1.18035	7.63194	0.766338	1.40393	3.14599	2.81176
AT5G14780	formate dehydrogenase	10.5921	1.14627	1.44202	2.00374	2.6157	13.1801	-0.0691233	0.313631	0.884707	1.32484
AT1G70140	formin 8	7.81369	0.625814	0.652379	0.644659	1.38696	6.60823	0.0527203	0.335349	0.453298	1.74552
AT5G54650	formin homology5	8.49069	0.123157	0.194318	0.298238	1.0723	7.78744	-0.0396676	-0.183707	0.0178353	1.24536
AT1G34260	FORMS APLOID AND BINUCLEATE CELLS 1A	8.46006	0.223563	0.237068	0.969306	1.50978	8.94931	-0.124039	-0.384859	-0.371757	1.02397
AT4G31380	FPF1-like protein 1	7.12149	1.10864	0.407812	0.81898	1.02557	5.29222	0.226747	0.618177	1.17825	1.29028
AT5G42270	FtsH extracellular protease family	6.90184	0.0249507	0.28	0.646357	1.28792	9.6685	-0.0847577	-0.540879	-0.203359	1.0262
AT1G06430	FTSH protease 8	7.11347	0.575297	1.13752	1.84841	2.73249	10.1887	0.441375	0.678287	1.3181	2.87256
AT1G56600	galactinol synthase 2	6.36434	2.06326	3.75719	6.20511	7.12346	7.50051	2.8235	3.77625	5.2759	5.2104
AT1G60470	galactinol synthase 4	7.90622	2.28146	3.36519	4.82843	4.43551	5.10511	0.207607	0.176176	0.496263	1.82337
AT3G01590	Galactose mutarotase-like superfamily protein	10.5918	-0.179163	0.441379	1.46511	1.88545	10.1726	0.327793	0.475951	1.20788	1.64321
AT2G24540	Galactose oxidase/kelch repeat superfamily protein	7.74948	0.614846	0.864402	0.768973	1.38947	8.24691	0.3021	0.315295	1.30404	1.68271
AT2G44130	Galactose oxidase/kelch repeat superfamily protein	9.68753	1.34758	2.37866	3.26931	3.39629	11.5813	0.284956	0.532543	1.54043	1.14673
AT3G27220	Galactose oxidase/kelch repeat superfamily protein	7.02684	-0.229585	0.5817	1.20041	1.09585	6.39167	0.147494	0.320918	0.232211	1.094
AT4G03030	Galactose oxidase/kelch repeat superfamily protein	10.11	0.41549	0.195235	0.685575	1.15956	11.0304	0.374704	0.193194	0.908369	1.49717
AT1G71360	Galactose-binding protein	8.63579	0.274211	0.564997	1.02239	1.38609	8.61677	0.579853	0.646445	1.68292	1.74021
AT2G32430	Galactosyltransferase family protein	8.95887	-0.299476	0.127867	1.08139	1.41013	7.76084	0.450913	1.02952	1.86188	2.155
AT5G62620	Galactosyltransferase family protein	8.25508	0.197343	0.558909	0.793488	1.2278	8.50943	0.00955071	0.00386209	0.346782	1.18936
AT5G54690	galacturonosyltransferase 12	8.40641	0.700054	1.63619	2.00758	1.89815	6.63923	0.0408751	0.736244	3.50137	0.860017
AT4G32940	gamma vacuolar processing enzyme	9.57272	0.552574	0.67409	1.68615	1.63085	10.0607	0.740137	0.935459	1.01889	2.02011
AT4G09610	GAST1 protein homolog 2	4.65455	0.2476	0.373148	1.99575	3.79894	5.45358	-0.135807	0.271592	3.55986	6.18315
AT4G09600	GAST1 protein homolog 3	5.15848	1.51042	5.06728	7.62224	8.8569	5.07477	0.347542	1.94155	6.24813	8.99806
AT4G36240	GATA transcription factor 7	8.94652	0.487526	0.897458	1.72044	1.14378	9.34274	-0.0215024	0.110552	2.24317	2.33836
AT1G01780	GATA type zinc finger transcription factor family protein	6.58814	0.763111	0.728458	1.18022	1.02976	5.50011	0.13207	0.341863	1.04341	0.975731
AT5G37500	gated outwardly-rectifying K+ channel	8.91221	0.636439	1.32574	2.24855	2.87511	7.78754	0.47756	1.21356	2.2488	2.74467
AT2G46270	G-box binding factor 3	7.23554	0.293795	0.75347	1.68345	2.11282	5.97382	-0.0232789	0.602349	2.58016	3.77687
AT4G34590	G-box binding factor 6	9.84064	0.524797	1.21394	1.56715	2.2023	9.59518	-0.759773	-0.43009	1.27426	2.1087
AT5G65280	GCR2-like 1	9.98088	0.932956	1.56698	2.09976	1.63586	7.88033	0.241311	1.05917	2.51043	2.93101
AT2G20770	GCR2-like 2	7.72382	-0.0488007	0.332924	1.06914	1.70733	7.65871	0.54936	0.647174	2.01742	2.63724
AT1G20120	GDSL-like Lipase/Acylhydrolase superfamily protein	5.13332	-0.160179	-0.0793686	0.0765273	1.37133	5.79693	1.28279	1.60862	1.56711	1.47087
AT1G71250	GDSL-like Lipase/Acylhydrolase superfamily protein	4.66817	0.0040738	0.0954195	0.318259	1.14394	4.60019	0.152585	0.00189359	0.420807	2.32303
AT3G54540	general control non-repressible 4	9.94298	-0.298804	0.208674	0.595472	1.58554	9.46113	-0.183366	-0.0289163	0.549811	1.3482
AT5G64840	general control non-repressible 5	5.80181	-0.195763	0.331514	0.297094	1.06464	5.72849	0.18271	0.0831215	0.130012	2.58529
AT3G62020	germin-like protein 10	10.1032	0.506375	0.856905	1.01297	0.797999	8.39992	0.199778	0.631237	2.21977	0.690755
AT1G02335	germin-like protein subfamily 2 member 2 precursor	11.6218	0.660286	1.1655	0.90931	0.728652	9.72959	-0.228439	0.0613241	1.22403	0.655952
AT1G02400	gibberellin 2-oxidase 6	9.04763	-0.246731	-0.296743	0.213106	1.22602	8.24166	-1.23248	0.0667986	0.593485	2.34256
AT5G59845	Gibberellin-regulated family protein	7.94897	0.125503	1.26765	2.24328	3.91197	7.07085	0.665169	1.46661	2.63786	4.41832
AT2G31960	glucan synthase-like 3	11.0516	0.194886	0.948524	1.21102	1.63263	10.4913	0.197378	0.5588	1.2495	1.48867
AT2G21590	Glucose-1-phosphate adenylyltransferase family protein	6.67825	-0.162936	0.877661	1.82073	2.96446	9.22029	0.348373	1.71583	3.33574	4.79526
AT4G30570	Glucose-1-phosphate adenylyltransferase family protein	6.1521	-0.274392	0.0568448	0.190543	1.16883	6.42624	0.0460566	0.377411	0.891984	1.58478
AT4G39210	Glucose-1-phosphate adenylyltransferase family protein	7.01597	0.107779	1.17834	2.34386	3.21874	8.74064	0.478178	1.07899	1.66796	2.35275
AT1G61800	glucose-6-phosphate/phosphate translocator 2	4.76479	0.115795	0.569172	0.983128	3.16007	7.30572	-0.313832	-0.344222	2.13441	6.59659
AT3G17760	glutamate decarboxylase 5	4.92518	0.144617	0.170005	0.384278	1.16361	4.42069	0.716575	1.58205	2.02514	2.07944
AT5G57890	Glutamine amidotransferase type 1 family protein	7.05688	-0.411226	0.0668933	0.372007	1.09629	7.4245	-0.543156	-0.957751	-0.528618	1.12792
AT3G17820	glutamine synthetase 1.3	12.6048	0.522565	0.961591	0.946276	1.25651	10.7654	0.0673361	0.469038	0.9674	1.1416
AT4G11600	glutathione peroxidase 6	8.8551	0.172694	0.117378	0.295243	1.04162	8.71384	-0.0381228	-0.79345	-0.897021	1.09389
AT3G54660	glutathione reductase	8.5381	-0.190363	0.267119	0.760234	1.46776	8.9902	-0.11861	-0.384841	-0.075461	1.53965
AT1G10370	Glutathione S-transferase family protein	7.38398	0.725676	1.26982	1.93871	2.53149	9.19523	0.560923	0.917105	1.62414	1.18727
AT5G17220	glutathione S-transferase phi 12	8.22551	1.23509	2.64512	2.65688	1.30583	10.1704	0.93167	1.6931	2.25486	0.397079
AT2G29450	glutathione S-transferase tau 5	9.12876	0.559848	0.979245	2.48972	3.37912	13.021	-0.46281	-0.728459	-0.184015	1.23466
AT2G29460	glutathione S-transferase tau 4	9.56085	0.796946	0.617407	2.42962	3.32091	9.13617	-1.0089	-1.62432	1.41344	4.36004
AT3G24170	glutathione-disulfide reductase	11.1523	0.341498	0.651561	0.768555	1.80498	10.2078	0.0505455	0.0437939	0.795498	2.16816
AT4G12130	Glycine cleavage T-protein family	8.27358	0.159525	0.949947	1.48186	2.27095	8.36226	-0.0448588	-0.0281861	0.618932	1.06351
AT5G17650	glycine/proline-rich protein	8.42321	0.481358	1.0509	2.03908	2.62646	7.73436	0.223714	0.239301	0.164112	1.74474
AT4G18280	glycine-rich cell wall protein-related	10.0284	-0.49812	1.54072	2.96061	3.7988	10.9687	0.476269	1.56296	2.54619	2.91423
AT4G21620	glycine-rich protein	12.0923	0.0150182	0.80679	1.59746	2.02856	13.7017	0.390774	0.444588	1.15672	0.731379
AT4G30460	glycine-rich protein	13.8177	0.127241	0.197301	0.98967	1.39752	9.32297	1.22043	2.35873	5.13119	6.19981
AT4G32920	glycine-rich protein	9.1978	0.382469	0.508087	1.06417	1.59137	8.6635	-0.034591	0.654374	2.68082	3.40262
AT2G05520	glycine-rich protein 3	8.39522	1.3404	2.18049	3.58707	4.31893	14.7511	0.601528	0.793922	1.20839	1.5554
AT2G05540	Glycine-rich protein family	7.37983	1.51589	0.778058	0.920455	0.114376	10.8501	0.427931	0.344224	1.45725	1.61733
AT2G05580	Glycine-rich protein family	6.99224	-0.07914	-0.157214	0.0800341	1.92149	4.84934	0.0133178	0.0725251	0.171335	1.09376
AT5G35660	Glycine-rich protein family	4.87191	-0.143542	0.513296	0.454106	2.492	4.86254	0.160359	1.46729	5.54733	9.14844
AT1G54860	Glycoprotein membrane precursor GPI-anchored	5.21808	-0.382068	-0.25166	0.025752	3.02101	5.25374	0.460904	1.38118	2.71191	5.55728
AT4G08160	glycosyl hydrolase family 10 protein / carbohydrate-binding domain-containing protein	8.01522	0.600769	1.11095	0.817342	0.7771	5.90726	0.112262	0.336611	1.09491	0.542763
AT3G19620	Glycosyl hydrolase family protein	5.39965	0.0299412	1.12156	1.84058	2.70891	9.26095	0.741531	1.6718	1.50552	0.971603
AT4G19810	Glycosyl hydrolase family protein with chitinase insertion domain	9.91007	2.13426	1.31274	0.605588	1.07143	8.37311	0.185214	-0.988874	-0.72047	1.38494
AT1G02310	Glycosyl hydrolase superfamily protein	6.96347	1.49913	1.81441	2.71809	3.61726	5.22018	0.452649	1.18095	2.96645	6.40226
AT1G32860	Glycosyl hydrolase superfamily protein	8.1571	0.413912	0.927661	1.10975	1.52852	7.68805	0.277008	0.250399	0.104121	1.5539
AT3G60140	Glycosyl hydrolase superfamily protein	10.8128	1.36028	1.39541	2.34003	3.36326	8.06392	0.0330315	-0.850425	-0.729333	4.09907
AT5G66460	Glycosyl hydrolase superfamily protein	7.96416	0.043901	0.809671	1.16755	0.352914	7.3298	0.216745	1.0042	2.48805	1.89343
AT5G62220	glycosyltransferase 18	9.63624	0.48791	0.790572	1.13278	1.15866	10.5571	0.363384	-0.0296612	1.25848	0.805419
AT5G13200	GRAM domain family protein	9.48262	1.40983	1.0508	1.8934	2.39608	10.605	1.13917	1.10347	1.30644	2.40335
AT1G47128	Granulin repeat cysteine protease family protein	10.6729	1.01619	0.557568	0.935716	1.34967	10.8607	-0.0112923	-0.108671	0.312545	1.59923
AT5G53660	growth-regulating factor 7	5.14421	0.0786481	0.525974	1.26635	1.74645	7.23773	0.254911	0.43608	2.61029	2.81698
AT4G24150	growth-regulating factor 8	5.9702	0.258632	0.548998	1.70675	2.02513	6.28007	0.0865266	0.741269	1.2251	1.68624
AT5G42950	GYF domain-containing protein	10.0438	0.110728	0.951657	1.62128	2.44111	9.46211	0.0398415	0.153638	0.294762	1.40406
AT5G57350	H(+)-ATPase 3	11.0344	-0.0332935	0.892446	1.78646	3.01	12.5014	0.119368	0.518486	1.29744	3.10928
AT1G29770	Haloacid dehalogenase-like hydrolase (HAD) superfamily protein	4.82364	0.2434	0.500898	1.05531	2.59224	4.98538	-0.120215	0.0334505	0.0944181	2.69883
AT3G19595	Haloacid dehalogenase-like hydrolase (HAD) superfamily protein	5.27301	0.104201	0.434295	1.64024	2.35916	5.10116	-0.0889007	-0.0883666	0.554337	1.63811
AT4G11570	Haloacid dehalogenase-like hydrolase (HAD) superfamily protein	10.0268	0.44804	0.6893	1.34561	2.12349	12.1421	0.197386	0.151687	0.53227	2.09566
AT4G12430	Haloacid dehalogenase-like hydrolase (HAD) superfamily protein	5.71071	0.654069	1.04402	2.79841	3.99629	6.47456	-0.211188	0.0764756	1.32174	3.05707
AT5G40270	HD domain-containing metal-dependent phosphohydrolase family protein	7.42429	0.0549371	0.45629	1.16907	1.88796	6.81691	-0.0800706	0.137921	0.518668	2.14052
AT1G74310	heat shock protein 101	7.91865	0.263692	1.05181	1.91592	2.72996	7.54315	-0.073389	-0.257889	0.381448	2.55649
AT3G46230	heat shock protein 17.4	6.6297	0.574482	2.81639	4.21004	6.43337	5.6046	0.141447	0.33989	3.93801	7.55065
AT5G12030	heat shock protein 17.6A	6.53699	-0.00399806	1.46229	2.48061	4.11507	5.20195	0.135136	-0.0495363	0.949983	4.42702
AT5G59720	heat shock protein 18.2	7.37708	0.790616	2.64877	1.62388	3.26685	7.50744	0.140544	0.41906	0.275379	2.07647
AT3G12580	heat shock protein 70	9.42792	1.8463	3.22487	3.85449	4.33415	8.32036	0.229832	0.828407	4.17248	6.70356
AT1G16030	heat shock protein 70B	6.71746	0.160427	1.44018	2.28564	3.82397	6.88311	0.204851	0.235524	1.06746	2.71586
AT5G52640	heat shock protein 90.1	7.69409	0.521471	1.23674	1.66312	1.81115	7.84962	-0.369555	-0.588011	0.57875	2.54053
AT3G57340	Heat shock protein DnaJ, N-terminal with domain of unknown function (DUF1977)	10.2465	-0.00976685	-0.0638334	0.512589	1.09124	9.97656	0.394734	0.5708	1.09079	1.32283
AT5G47590	Heat shock protein HSP20/alpha crystallin family	5.5519	0.587643	1.23104	0.639111	1.35446	7.13268	0.140186	0.853849	1.96302	2.75354
AT5G43840	heat shock transcription factor A6A	5.10896	-0.128751	1.12196	3.50715	3.77158	5.32204	1.20081	3.51776	6.78945	6.1062
AT3G22830	heat shock transcription factor A6B	8.15672	0.987738	2.09421	3.45948	3.51785	6.41384	-0.210352	0.810768	3.39275	3.27206
AT5G62020	heat shock transcription factor B2A	6.90984	-0.740628	-0.105751	0.687237	1.62864	7.05563	-0.747378	0.518335	0.682752	1.99128
AT3G02990	heat shock transcription factor A1E	6.2892	-0.0955119	0.79702	1.67326	2.87589	5.853	-0.0306574	0.136378	0.785721	1.94331
AT2G32120	heat-shock protein 70T-2	6.17828	-0.0477228	0.337963	1.11981	1.86138	5.79882	0.124288	0.552896	1.46374	2.39574
AT1G22990	Heavy metal transport/detoxification superfamily protein	8.21893	0.841962	1.20898	1.8246	2.14382	5.94333	1.39974	4.24633	6.67918	7.78425
AT1G51090	Heavy metal transport/detoxification superfamily protein	5.69959	0.26299	1.41208	1.65234	3.36596	9.93285	1.35711	1.42602	1.482	2.26758
AT2G35730	Heavy metal transport/detoxification superfamily protein	7.20447	-0.714198	-0.984942	-0.191413	1.49323	5.54422	-0.356137	-0.457439	0.130039	3.63028
AT2G36950	Heavy metal transport/detoxification superfamily protein	11.1759	-0.200093	-0.0184926	0.182818	1.11962	9.2963	-0.395289	-0.339582	-0.0320244	1.92014
AT4G08570	Heavy metal transport/detoxification superfamily protein	6.56257	-0.0125349	0.693118	1.98072	1.53083	4.89797	0.639875	1.88811	4.21354	5.16639
AT4G39700	Heavy metal transport/detoxification superfamily protein	8.39055	-0.800739	-0.0164997	0.275961	1.12756	5.92826	-0.186028	0.472625	1.41302	2.02356
AT5G02600	Heavy metal transport/detoxification superfamily protein	9.00607	0.259447	0.694199	0.921629	1.06973	8.88873	0.224013	0.639858	0.700841	1.72745
AT5G17450	Heavy metal transport/detoxification superfamily protein	8.39049	0.639371	1.11437	0.983379	0.984631	8.65155	0.163967	0.402559	0.28768	2.09859
AT5G66110	Heavy metal transport/detoxification superfamily protein	4.90154	0.351794	0.736444	1.90152	2.25133	5.35024	-0.0243481	0.425662	2.35384	3.2638
AT2G30800	helicase in vascular tissue and tapetum	8.77009	-0.0525991	0.402191	0.725896	1.63154	8.2628	0.0484772	0.0261794	0.592927	2.06189
AT2G19860	hexokinase 2	8.40435	0.343133	0.628887	1.42453	2.48199	8.88693	0.161373	0.0107677	0.508705	1.67278
AT5G59220	highly ABA-induced PP2C gene 1	6.16065	2.95492	4.64273	6.43389	6.65811	6.25496	1.64072	2.56769	6.21497	6.79125
AT1G07430	highly ABA-induced PP2C gene 2	6.50056	2.89283	4.9499	6.85121	7.41074	7.40558	1.55703	2.77626	6.06132	6.20324
AT2G29380	highly ABA-induced PP2C gene 3	6.1236	3.05993	5.22141	6.85863	7.29331	4.9305	0.341417	0.402463	3.65136	5.18679
AT3G56490	HIS triad family protein 3	6.17232	0.198694	0.319155	0.746281	1.40497	6.00592	-0.0517143	-0.0156801	0.324673	1.45931
AT5G50780	Histidine kinase-, DNA gyrase B-, and HSP90-like ATPase family protein	8.41949	-0.162709	0.101089	0.620109	1.01303	8.38072	0.119296	0.276381	0.479149	1.32268
AT1G79000	histone acetyltransferase of the CBP family 1	8.19269	0.20799	0.819796	1.57881	1.75659	7.94182	-0.020819	0.0432882	0.293309	1.07996
AT1G08460	histone deacetylase 8	8.81274	0.379871	0.58411	0.775983	1.21701	9.12366	0.404978	0.450468	0.791432	1.25906
AT2G18050	histone H1-3	10.0735	0.394347	2.48791	4.15509	4.25948	9.97473	2.04739	4.20596	5.92374	5.84173
AT2G44950	histone mono-ubiquitination 1	5.89762	-0.339238	-0.0739092	0.413935	1.28656	5.77013	0.139773	0.37016	0.54359	1.14548
AT1G13370	Histone superfamily protein	6.41494	0.614989	2.1416	3.13985	4.48	6.10371	0.149346	-0.129364	1.45356	4.9204
AT1G75600	Histone superfamily protein	7.12831	0.896913	2.63955	3.77979	5.03758	5.76848	-0.0638011	-0.111308	2.50993	6.41636
AT5G02570	Histone superfamily protein	7.45035	0.323622	0.268753	0.758147	1.07885	7.4003	0.0976967	0.0523559	0.856748	1.40441
AT3G61890	homeobox 12	9.26234	1.27307	2.95363	4.79867	5.37653	8.80263	0.477611	1.65843	5.48416	6.26736
AT2G46680	homeobox 7	7.81857	1.72763	3.53243	5.50659	5.79234	7.00845	1.36977	2.58938	5.5628	6.00577
AT2G18550	homeobox protein 21	7.40884	1.0825	1.3458	1.81052	1.89868	5.491	1.06237	1.62443	3.75586	4.06471
AT4G36740	homeobox protein 40	6.97978	1.12239	2.52202	3.36118	4.01613	5.5528	0.642381	1.1008	3.47253	5.03351
AT4G37790	Homeobox-leucine zipper protein family	10.4269	0.0959329	0.631373	1.97069	2.05153	9.76199	-0.183872	0.270961	1.41842	1.47774
AT2G13960	Homeodomain-like superfamily protein	8.08663	-0.266447	-0.0913554	0.391454	1.06088	6.66305	0.311031	0.662449	1.31017	2.06914
AT3G09600	Homeodomain-like superfamily protein	5.50407	0.464039	1.10131	1.62607	2.89375	5.47914	0.0997672	0.673085	1.40091	3.81285
AT3G12730	Homeodomain-like superfamily protein	7.59876	0.149025	0.619955	1.26359	1.60083	7.66504	-0.236773	-0.0619546	0.635505	1.81343
AT3G24860	Homeodomain-like superfamily protein	7.3536	-0.0520431	0.155269	0.724642	1.16942	6.99358	0.329022	0.368879	0.471246	1.01398
AT3G25990	Homeodomain-like superfamily protein	6.08366	0.0439999	0.524879	1.24111	2.2524	6.52326	0.0684402	0.629283	1.20087	2.06789
AT4G01280	Homeodomain-like superfamily protein	8.69259	0.0351111	0.301422	0.917097	1.30383	8.4362	0.20309	0.614265	1.50105	1.66014
AT4G37180	Homeodomain-like superfamily protein	8.59092	0.00735891	0.651245	1.54294	2.82169	8.34861	0.26928	0.926217	1.53051	2.49519
AT5G01380	Homeodomain-like superfamily protein	7.23206	-0.23828	-0.355076	0.676509	1.93415	5.63773	-0.21273	-0.113593	0.0611729	1.25009
AT5G17300	Homeodomain-like superfamily protein	6.84835	0.438019	1.12122	1.84545	2.92472	6.55478	0.237995	0.771586	2.65718	3.10465
AT5G37260	Homeodomain-like superfamily protein	8.82313	-0.343229	1.3072	2.8256	3.96412	10.5228	0.00737004	-0.407147	2.10582	1.96671
AT5G47660	Homeodomain-like superfamily protein	8.07917	0.0598786	0.443475	0.399249	1.21589	7.70749	0.203331	0.18966	0.848827	1.2603
AT5G52660	Homeodomain-like superfamily protein	6.31546	0.288373	0.507314	0.708646	1.69188	6.80793	-0.113855	0.00969252	0.527886	1.6593
AT5G59570	Homeodomain-like superfamily protein	7.71161	0.175379	0.592848	1.99935	2.03947	8.82786	0.164261	0.269861	1.45825	1.18879
AT1G17520	Homeodomain-like/winged-helix DNA-binding family protein	7.15675	-0.272566	-0.178599	0.391504	1.23295	6.80612	0.0408958	0.321225	1.01652	1.7915
AT5G54080	homogentisate 1,2-dioxygenase	9.9371	0.168209	0.140242	0.619017	1.32027	9.3423	0.595025	1.02871	2.15342	3.36604
AT2G18950	homogentisate phytyltransferase 1	6.79316	-0.0138793	-0.39384	0.394336	1.39666	8.14689	-0.0766328	0.0976068	-0.0278524	1.01152
AT3G07740	homolog of yeast ADA2 2A	8.13435	-0.195139	-0.0465147	0.410754	1.00696	8.15153	0.0100105	0.307395	0.682245	1.09093
AT5G54730	homolog of yeast autophagy 18 (ATG18) F	8.5972	0.391239	0.44429	1.16827	1.79128	8.70277	0.0966804	0.308332	0.585923	1.52556
AT1G03380	homolog of yeast autophagy 18 (ATG18) G	7.8132	0.231232	0.410012	1.1572	1.9874	7.96381	0.523413	0.572417	0.923436	1.79138
AT1G54710	homolog of yeast autophagy 18 (ATG18) H	8.63637	0.195051	0.107512	0.436156	1.16496	8.13881	0.0669792	0.023519	0.668964	1.80276
AT1G72770	homology to ABI1	6.64806	0.635896	0.711006	2.55565	2.93255	6.18487	0.405338	1.19212	3.63331	4.0296
AT1G17550	homology to ABI2	9.73489	0.127068	0.585887	1.74788	2.32228	10.1516	0.525365	0.791953	1.85794	2.27164
AT4G35295	homoserine kinase, putative / HSK, putative	5.60346	-0.00990076	-0.19432	0.527974	1.68819	5.82125	-0.0765802	0.134572	0.54816	1.60559
AT4G31750	HOPW1-1-interacting 2	10.4191	-0.20262	-0.128485	0.498817	1.20796	9.46697	0.110717	0.222676	0.98691	1.64781
AT1G07400	HSP20-like chaperones superfamily protein	7.92166	0.127457	1.56816	2.32771	3.33221	7.53929	-0.033624	-0.438626	0.545398	4.5962
AT1G52560	HSP20-like chaperones superfamily protein	5.39546	0.467039	0.773977	1.38102	1.96489	5.16309	0.23656	0.0621672	0.458616	2.01266
AT1G53540	HSP20-like chaperones superfamily protein	6.21027	0.106018	2.23337	2.83551	4.69466	5.20916	0.681147	0.311654	1.59733	5.213
AT2G29500	HSP20-like chaperones superfamily protein	8.3146	0.992637	1.33981	1.89629	2.5548	7.74698	-0.0560389	-0.904135	0.477204	1.75931
AT4G10250	HSP20-like chaperones superfamily protein	4.83668	0.393322	3.37694	4.53195	5.49395	5.046	-0.167315	1.28641	3.63489	4.01939
AT5G37670	HSP20-like chaperones superfamily protein	5.82289	0.0845111	0.112788	0.836125	1.88553	7.00815	-0.141182	-0.267189	0.255964	1.24913
AT5G62490	HVA22 homologue B	6.10496	0.933058	2.46292	3.74832	4.72775	4.93241	0.399686	0.859784	3.07885	4.87712
AT4G24960	HVA22 homologue D	10.8394	1.23476	2.23667	3.3698	3.73986	10.5024	0.64091	0.825764	2.32683	2.65378
AT5G50720	HVA22 homologue E	11.7521	0.175765	0.833613	1.71674	2.44222	9.18911	0.998669	1.53008	2.96242	3.22242
AT3G26040	HXXXD-type acyl-transferase family protein	6.08748	0.12163	0.0893972	0.208254	1.93435	6.33055	-0.178374	-0.351537	0.39231	2.85549
AT3G29590	HXXXD-type acyl-transferase family protein	5.35393	1.3066	2.70921	2.21837	0.597471	6.6717	0.905619	1.02777	1.53402	-0.755005
AT5G39050	HXXXD-type acyl-transferase family protein	7.58196	1.51467	1.56846	2.47824	3.47579	9.96764	-0.240317	-0.343389	0.752328	1.69663
AT5G39080	HXXXD-type acyl-transferase family protein	5.59294	0.539365	2.18843	3.4586	4.59598	10.2229	-0.195053	-0.380186	0.116377	1.59478
AT5G41040	HXXXD-type acyl-transferase family protein	10.6087	0.219177	0.0518917	0.344808	1.00461	6.99291	0.15776	-0.292372	0.223919	1.01122
AT1G76490	hydroxy methylglutaryl CoA reductase 1	8.13813	1.0658	1.34845	1.68077	1.81926	8.43006	0.0413684	-0.0250639	0.331102	1.64082
AT1G23050	hydroxyproline-rich glycoprotein family protein	7.9575	1.08914	1.34729	2.09872	2.38073	8.78301	0.441718	0.841143	2.13149	2.43545
AT2G39050	hydroxyproline-rich glycoprotein family protein	9.44711	2.00254	2.46968	3.01933	3.65434	9.76104	0.726202	0.860095	1.99737	2.85913
AT4G16790	hydroxyproline-rich glycoprotein family protein	7.66401	0.267827	0.583155	0.988882	1.41549	6.78186	0.474666	0.526545	0.537644	1.13479
AT4G26750	hydroxyproline-rich glycoprotein family protein	10.4337	0.582269	0.763194	0.857917	1.21751	9.70214	0.390112	0.316944	0.70174	1.62057
AT5G09520	hydroxyproline-rich glycoprotein family protein	9.57251	1.20282	0.891862	0.979952	0.800361	6.28674	-0.066149	-0.171375	0.628375	1.05037
AT5G09530	hydroxyproline-rich glycoprotein family protein	12.2363	1.27985	1.41824	1.8143	2.69219	7.94533	0.512579	0.570603	1.74491	3.06443
AT5G51680	hydroxyproline-rich glycoprotein family protein	7.83474	0.8388	1.21183	3.10726	3.86395	5.27703	0.107673	0.465234	4.05749	5.63004
AT5G55750	hydroxyproline-rich glycoprotein family protein	4.73891	0.225658	0.33306	0.289632	1.82531	4.95602	0.159992	0.109253	3.10093	5.95802
AT5G58210	hydroxyproline-rich glycoprotein family protein	7.71339	0.0752746	0.217689	0.941242	1.34917	7.41793	-0.0539676	0.135241	0.764865	1.17523
AT5G50600	hydroxysteroid dehydrogenase 1	5.86467	-0.514131	-0.327213	0.1617	1.68046	5.02663	0.0752126	0.0816074	0.124223	1.31657
AT5G50700	hydroxysteroid dehydrogenase 1	5.83594	-0.333499	-0.197941	0.03179	1.70622	4.75382	0.341289	0.389013	0.699977	1.72364
AT5G50690	hydroxysteroid dehydrogenase 7	7.36899	1.54125	1.0708	-0.712961	-0.822323	5.05967	0.135705	0.310294	0.0472814	1.08116
AT3G01100	hypothetical protein 1	7.15316	0.405088	0.573676	0.681654	1.24831	7.51852	0.192267	0.213305	1.04778	2.36657
AT5G03070	importin alpha isoform 9	8.21151	-0.148213	0.144356	0.529112	1.16452	8.14969	0.0588506	0.0757386	0.335463	1.38962
AT3G23030	indole-3-acetic acid inducible 2	12.9749	-0.533103	0.0187243	0.729832	1.5094	12.5713	0.0445011	0.672991	1.28988	1.72586
AT4G05530	indole-3-butyric acid response 1	9.9153	0.0493358	0.13018	0.521882	1.15712	9.56092	0.365325	0.552242	0.782524	1.13796
AT2G04550	indole-3-butyric acid response 5	5.88969	0.159324	0.178312	1.01001	1.84515	5.7428	-0.289415	0.0526264	0.365184	1.83131
AT4G08170	Inositol 1,3,4-trisphosphate 5/6-kinase family protein	9.19919	0.0506446	0.562888	1.17952	1.66258	9.10932	-0.120525	0.642121	0.382372	1.8162
AT1G30220	inositol transporter 2	5.52999	0.896989	1.77814	2.58226	3.52239	5.68985	0.875045	2.17111	3.83623	5.37543
AT5G42390	Insulinase (Peptidase family M16) family protein	6.27859	-0.101159	0.182831	0.460053	1.84251	6.61358	-0.147263	-0.17365	0.171841	1.77627
AT1G12890	Integrase-type DNA-binding superfamily protein	5.65108	-0.186682	1.39542	1.93464	2.51867	5.26729	0.00759722	0.653811	1.07817	1.6189
AT1G22985	Integrase-type DNA-binding superfamily protein	9.18479	0.486958	0.740146	1.84644	2.85005	8.82852	0.130699	0.310956	1.75494	3.90605
AT1G75490	Integrase-type DNA-binding superfamily protein	5.38087	-0.317058	0.781935	2.25084	3.59029	6.92733	-0.916231	-0.0934177	0.920929	2.87518
AT2G20880	Integrase-type DNA-binding superfamily protein	6.81946	0.953037	1.4135	2.87319	4.64921	6.65238	-1.06145	-1.00403	0.195641	1.76126
AT2G38340	Integrase-type DNA-binding superfamily protein	6.22216	1.48041	1.33797	2.01637	3.10711	6.75198	-0.0948862	-1.1928	0.458871	2.6691
AT2G40340	Integrase-type DNA-binding superfamily protein	7.12326	0.0263587	-0.245791	0.389864	1.53759	7.2029	0.0179161	0.373642	0.0132237	1.87275
AT4G28140	Integrase-type DNA-binding superfamily protein	6.18174	1.1793	2.65219	4.03578	6.02947	8.79019	0.267233	0.519824	1.25753	2.06755
AT5G18450	Integrase-type DNA-binding superfamily protein	5.02683	-0.273373	0.122328	0.481971	1.71676	4.73073	0.0506785	0.117552	0.49518	1.53885
AT5G61590	Integrase-type DNA-binding superfamily protein	11.091	-0.606604	-0.645215	0.492104	1.41302	12.0425	0.494989	0.831253	0.315168	1.97618
AT5G64750	Integrase-type DNA-binding superfamily protein	6.48876	-0.0836699	0.439319	0.957215	1.96262	5.72062	-0.387725	-0.208266	-0.168936	1.07741
AT1G27760	interferon-related developmental regulator family protein / IFRD protein family	8.3569	0.134976	0.152554	0.59742	1.46877	7.83273	0.209652	0.158922	0.79543	2.43742
AT3G51380	IQ-domain 20	6.43406	0.986357	0.863125	1.46061	2.49867	6.60244	0.0888913	0.333766	0.786418	1.79607
AT2G16710	Iron-sulphur cluster biosynthesis family protein	8.73989	0.0190424	0.0593286	1.07541	1.57727	8.75857	-0.00843043	0.0310557	0.60016	2.12224
AT3G16190	Isochorismatase family protein	10.0367	0.0329506	0.255066	0.519832	1.18679	10.5976	-0.00349102	0.206869	1.02736	2.03064
AT1G18870	isochorismate synthase 2	6.97385	3.40714	4.36368	3.83211	1.05804	7.43214	1.54625	1.84126	1.04029	-0.522002
AT3G21720	isocitrate lyase	8.9752	0.448958	0.716957	1.5173	2.1297	5.7354	0.610375	1.15713	1.49943	2.25398
AT2G39330	jacalin-related lectin 23	5.25258	0.0954797	0.352354	1.00846	-0.182438	9.38099	0.803511	1.06663	0.69411	-2.85996
AT3G54130	Josephin family protein	10.5141	0.108398	0.331729	0.88946	1.75361	9.62965	-0.232019	-0.186613	0.329353	1.4867
AT4G19960	K+ uptake permease 9	7.85218	0.0440966	0.11555	0.321352	1.15747	9.96196	0.419775	1.04217	0.895535	2.23905
AT1G33680	KH domain-containing protein	6.22596	0.171862	0.812812	1.85319	2.80362	6.1674	-0.023785	0.00805381	0.586595	1.17297
AT1G03080	kinase interacting (KIP1-like) family protein	11.1083	-0.064465	0.254517	0.50164	1.13992	10.1997	0.228359	0.449467	1.11788	1.66006
AT1G48405	Kinase interacting (KIP1-like) family protein	5.28937	-0.134437	0.105342	0.730207	2.01287	5.60862	-0.543059	-0.461095	-0.28405	2.46855
AT5G58320	Kinase interacting (KIP1-like) family protein	9.5424	0.550411	0.318291	1.0704	1.98083	7.11402	0.370679	0.553413	1.06305	3.02151
AT5G60020	laccase 17	9.50669	0.788154	2.11153	2.69339	3.08771	8.1197	0.0855575	0.784442	2.37144	1.13148
AT2G29130	laccase 2	7.4894	1.29313	2.79216	2.65626	2.4718	5.49585	0.416437	1.29675	4.22749	2.44159
AT2G38080	Laccase/Diphenol oxidase family protein	9.7352	0.691694	1.85568	2.0896	2.49867	8.08824	0.126673	0.904814	2.86891	0.835064
AT1G80160	Lactoylglutathione lyase / glyoxalase I family protein	8.366	0.997073	0.983594	1.6808	2.42914	7.94499	0.318441	0.227264	2.25342	4.63682
AT2G32090	Lactoylglutathione lyase / glyoxalase I family protein	10.4746	0.27493	0.811632	1.63025	2.22392	11.6659	0.243805	0.576779	1.13115	2.01555
AT5G48480	Lactoylglutathione lyase / glyoxalase I family protein	10.8191	0.561702	1.11137	1.6265	1.27216	10.7214	0.30804	0.886738	1.86844	1.5838
AT5G57040	Lactoylglutathione lyase / glyoxalase I family protein	10.1292	0.187852	0.649481	1.45335	2.0152	13.6726	0.429462	0.745227	0.745082	1.93975
AT3G19260	LAG1 homologue 2	9.09817	0.246302	0.410456	0.891656	1.29673	8.65605	-0.231158	-0.215387	0.0645031	1.05614
AT4G13270	Late embryogenesis abundant (LEA) hydroxyproline-rich glycoprotein family	8.91134	0.0746469	-0.157605	0.399113	1.0509	8.6725	0.061954	-0.0656384	0.480595	1.36208
AT5G53730	Late embryogenesis abundant (LEA) hydroxyproline-rich glycoprotein family	7.48515	1.10302	1.32915	2.51207	2.13117	9.89757	0.25882	0.565736	1.13603	1.45657
AT4G36600	Late embryogenesis abundant (LEA) protein	5.01593	0.338945	0.601913	1.55966	2.77744	4.76206	0.492452	0.876312	3.23051	5.24105
AT5G06760	Late Embryogenesis Abundant 4-5	7.95247	3.62528	5.90502	7.63672	8.64587	6.66808	1.65649	3.94401	8.73542	9.56797
AT1G72100	late embryogenesis abundant domain-containing protein / LEA domain-containing protein	5.11617	0.576668	1.75762	3.31886	3.59356	4.81223	0.180254	0.565129	3.29381	4.348
AT2G42560	late embryogenesis abundant domain-containing protein / LEA domain-containing protein	5.2276	1.19537	4.69119	5.37309	7.09988	4.80518	0.353908	0.928945	7.2513	9.89364
AT1G01470	Late embryogenesis abundant protein	13.6442	0.352907	1.00994	1.79617	2.59383	13.3897	1.18564	1.54063	3.00422	3.76467
AT1G52690	Late embryogenesis abundant protein (LEA) family protein	8.7555	4.07786	7.17267	8.10014	9.13593	6.64177	1.81081	6.17718	11.3791	11.8394
AT3G02480	Late embryogenesis abundant protein (LEA) family protein	9.24199	3.25933	6.40971	6.53781	8.23716	6.68489	1.85283	3.83872	8.83683	10.8371
AT3G15670	Late embryogenesis abundant protein (LEA) family protein	6.89144	3.80184	7.0007	7.79295	9.31434	5.29987	0.408995	0.49029	5.79924	9.23929
AT3G17520	Late embryogenesis abundant protein (LEA) family protein	5.18169	1.15797	3.83791	5.82606	6.02446	4.86635	0.677074	1.59607	6.51459	7.43991
AT4G21020	Late embryogenesis abundant protein (LEA) family protein	4.91375	-0.0492698	0.439921	1.19738	3.30344	4.98031	-0.045628	-0.130753	1.15292	4.77542
AT5G44310	Late embryogenesis abundant protein (LEA) family protein	4.85836	0.241865	0.390292	0.745819	1.62209	5.16859	0.568434	0.547305	4.83786	7.24623
AT1G32560	Late embryogenesis abundant protein, group 1 protein	5.37859	0.00447766	0.053197	1.17983	2.72801	5.27899	0.0718967	1.23718	3.08306	4.55215
AT2G35300	Late embryogenesis abundant protein, group 1 protein	5.40386	1.72059	3.8719	5.57022	6.76741	5.35133	0.45142	2.07249	6.38514	8.14598
AT2G23110	Late embryogenesis abundant protein, group 6	6.07794	0.811499	3.47692	5.18049	6.38662	5.46176	0.507783	1.01316	4.53437	7.48617
AT2G23120	Late embryogenesis abundant protein, group 6	13.7287	-0.138167	0.250055	0.897317	1.01048	13.2862	0.39619	1.11585	1.51749	2.07138
AT3G53040	late embryogenesis abundant protein, putative / LEA protein, putative	5.6759	0.422173	1.9027	2.90252	4.13792	5.33521	0.420672	0.22326	0.849631	4.4813
AT1G52680	late embryogenesis abundant protein-related / LEA protein-related	5.05309	0.177973	1.73564	2.89476	4.35944	4.71645	0.112184	2.2336	3.17617	4.43294
AT4G00220	Lateral organ boundaries (LOB) domain family protein	7.00943	0.601721	1.20857	1.4121	1.88867	6.04772	0.0850409	0.331212	0.821317	1.04686
AT3G03310	lecithin:cholesterol acyltransferase 3	9.65944	0.0538309	0.382295	1.11473	1.95476	8.43678	0.322598	0.871549	2.18971	3.75642
AT5G01550	lectin receptor kinase a4.1	8.01517	2.36945	0.71634	0.793074	0.711482	6.23587	0.0995726	0.0572295	-0.20436	1.65337
AT3G59820	LETM1-like protein	10.5409	-0.256935	0.390552	0.735532	1.10579	10.9933	0.0679855	0.25024	0.573472	1.05054
AT1G17230	Leucine-rich receptor-like protein kinase family protein	5.81714	0.32731	0.429456	1.98554	2.97944	7.34235	-0.0626345	0.239219	1.25182	2.2303
AT4G23840	Leucine-rich repeat (LRR) family protein	8.08843	-0.125303	0.0803259	0.50015	1.09599	7.47378	0.294361	0.565995	1.03882	1.48913
AT1G66830	Leucine-rich repeat protein kinase family protein	5.80852	0.42386	0.648656	1.45741	1.07826	6.44314	0.366778	0.476901	1.02006	1.69224
AT1G79620	Leucine-rich repeat protein kinase family protein	8.75857	0.746061	1.27753	1.16221	0.528425	7.64644	0.244814	0.656751	1.26488	-0.30078
AT4G22880	leucoanthocyanidin dioxygenase	7.0416	1.45337	2.42791	2.00773	1.02515	8.67543	0.651649	0.787832	1.48221	-0.379421
AT1G78600	light-regulated zinc finger protein 1	10.7643	-0.183064	0.0757663	0.858002	1.37468	11.2235	0.189134	0.631306	0.563566	1.43673
AT1G43130	like COV 2	5.71153	-0.267388	-0.0335715	0.237077	1.34984	5.44487	-0.370947	-0.213524	0.0608466	2.11694
AT1G55280	Lipase/lipooxygenase, PLAT/LH2 family protein	6.52348	0.0873555	0.378153	0.903432	2.02295	7.69345	0.219439	0.657893	1.45502	3.46876
AT1G58520	lipases;hydrolases, acting on ester bonds	5.47139	0.105364	0.483345	1.35683	1.5257	5.3706	0.0956312	0.173391	0.770064	1.45472
AT2G38530	lipid transfer protein 2	12.2823	0.905183	2.88027	3.33369	3.93317	11.3765	0.0797926	0.997267	3.41489	4.11041
AT5G59320	lipid transfer protein 3	6.72486	1.66838	4.23372	4.90301	5.18814	6.10156	3.75066	6.54791	8.73345	8.84905
AT5G59310	lipid transfer protein 4	5.7695	3.96633	8.59191	8.5372	9.40983	8.2229	4.37411	8.17435	9.89215	9.98865
AT2G24260	LJRHL1-like 1	10.7283	0.713668	1.14858	1.75152	2.75687	7.73224	0.0534481	-0.107974	0.552105	1.87458
AT3G02550	LOB domain-containing protein 41	10.6383	0.809484	1.96193	2.67344	2.39338	9.81921	0.596586	0.810068	2.00079	2.18758
AT2G38905	Low temperature and salt responsive protein family	4.7359	0.558176	1.64485	2.27724	3.16665	5.1737	0.281517	0.834054	1.34545	2.04407
AT3G05880	Low temperature and salt responsive protein family	9.52178	0.699796	0.809374	1.60714	1.86043	10.2287	0.196756	0.0193545	1.26573	1.99112
AT5G47175	low-molecular-weight cysteine-rich 3	4.97939	0.24768	0.338693	0.424048	1.17393	4.7511	0.0346176	0.258949	0.580915	1.75447
AT3G43505	low-molecular-weight cysteine-rich 30	5.10993	0.0644228	0.123998	-0.0561229	1.84503	4.95664	0.0816383	0.190044	1.55627	1.7553
AT1G75830	low-molecular-weight cysteine-rich 67	5.08023	0.445819	2.20085	5.08038	5.74377	6.09604	0.24152	-1.50831	-1.05949	4.46979
AT5G52310	low-temperature-responsive protein 78 (LTI78) / desiccation-responsive protein 29A (RD29A)	10.3843	2.73664	4.72945	5.3618	6.23038	12.5379	2.21306	2.22414	4.15723	4.60524
AT3G03340	LUC7 related protein	9.23731	-0.302104	0.0960771	0.698301	1.61928	8.98184	0.0266721	0.451898	0.83094	1.85203
AT1G78960	lupeol synthase 2	7.7807	-0.501208	0.395027	1.31687	1.02581	7.38279	1.09703	2.34737	2.67809	2.06025
AT1G76060	LYR family of Fe/S cluster biogenesis protein	9.4536	0.259165	0.337412	0.789183	1.09065	9.30492	-0.0895218	-0.154639	0.349524	1.05098
AT4G33150	lysine-ketoglutarate reductase/saccharopine dehydrogenase bifunctional enzyme	11.4448	0.121885	0.143102	0.968501	1.79652	8.83749	0.584998	2.47059	5.26837	6.72006
AT4G24800	MA3 domain-containing protein	9.12913	0.172812	0.732167	1.53963	2.25637	9.17507	-0.1311	0.0510536	0.700813	1.9735
AT5G63190	MA3 domain-containing protein	12.3502	0.0389083	0.386336	0.801094	1.42216	11.5276	0.536519	0.875616	1.58378	2.13566
AT3G12510	MADS-box family protein	9.41005	1.27731	3.21799	4.42457	5.48956	8.53026	0.0903106	-0.0348582	1.54833	4.63265
AT2G47600	magnesium/proton exchanger	8.96943	0.38004	0.894524	1.43833	2.03249	9.77897	0.286007	0.322639	0.707684	1.26104
AT1G04570	Major facilitator superfamily protein	5.74245	0.371604	0.847155	1.72736	2.41966	5.77047	0.50441	0.662245	1.42714	2.41258
AT1G67300	Major facilitator superfamily protein	8.24952	0.0659871	0.951933	1.20042	1.93388	8.26771	0.661035	1.08827	2.22738	3.19246
AT1G72120	Major facilitator superfamily protein	9.49421	0.782701	1.19446	1.55864	1.99258	8.20367	0.649625	0.873493	1.75032	3.19159
AT2G37900	Major facilitator superfamily protein	5.80445	1.29468	2.1357	2.33373	0.981293	6.41219	0.873158	1.72336	2.662	1.47885
AT3G21670	Major facilitator superfamily protein	5.83092	1.06057	2.71915	3.47252	3.06921	8.45157	0.454358	1.11397	1.12283	1.84707
AT3G53960	Major facilitator superfamily protein	7.28255	1.11476	2.33732	2.74535	2.71164	9.36165	0.47177	0.906394	1.39139	1.96788
AT4G17550	Major facilitator superfamily protein	7.17657	1.0871	1.76024	2.62823	3.75115	7.5855	0.753758	0.660231	1.86514	2.99299
AT5G26340	Major facilitator superfamily protein	7.98505	1.00672	0.627538	1.41693	1.78458	8.64057	0.300537	0.667928	0.0188755	2.25921
AT1G63010	Major Facilitator Superfamily with SPX (SYG1/Pho81/XPR1) domain-containing protein	6.07455	0.09605	0.827183	1.57916	1.73776	6.069	-0.283226	-0.167355	0.436709	1.36128
AT1G73040	Mannose-binding lectin superfamily protein	6.70408	0.995101	2.21879	3.02878	3.11134	6.56363	1.02403	2.2365	3.00256	4.26144
AT2G18170	MAP kinase 7	5.97597	0.0301375	0.4001	1.13274	2.10355	6.39624	-0.0628143	0.170785	1.15831	2.46989
AT1G15180	MATE efflux family protein	5.79327	0.60713	0.695608	0.709613	1.33727	10.7483	0.196961	0.141375	0.480652	1.0637
AT1G51340	MATE efflux family protein	6.57564	0.398781	0.635638	0.966325	1.76015	7.35013	-0.142787	0.0672887	-0.152962	1.77615
AT1G58340	MATE efflux family protein	7.27695	1.43137	2.38392	4.09789	5.51253	7.1801	0.166255	0.110879	0.973403	2.64255
AT1G66760	MATE efflux family protein	10.2777	-0.16883	0.318824	1.45824	1.45739	9.74258	0.0271606	0.749452	1.71573	2.34515
AT3G03620	MATE efflux family protein	5.03063	0.252401	0.81494	2.17924	3.3337	4.76421	0.595638	0.533144	3.399	6.41903
AT2G02955	maternal effect embryo arrest 12	8.20536	-0.351671	0.0865787	0.664666	1.16927	7.53611	-0.149555	0.104513	0.487659	1.30707
AT1G53470	mechanosensitive channel of small conductance-like 4	8.3717	0.202401	1.38768	2.44308	3.01887	6.21068	-0.187828	-0.0530519	1.71812	3.77209
AT1G78610	mechanosensitive channel of small conductance-like 6	8.85789	0.371222	1.1057	1.42214	2.02525	9.03846	0.15003	0.0693701	0.89614	1.00918
AT2G03070	mediator subunit 8	6.23073	-0.0713355	0.195047	0.0854156	1.32535	5.79318	-0.0762479	-0.0262018	0.316067	1.11203
AT5G07290	MEI2-like 4	7.92697	0.437519	1.04636	1.8625	2.78902	8.27811	0.103586	0.00797278	0.337708	1.25614
AT5G61960	MEI2-like protein 1	10.6319	-0.0112885	0.393377	1.05473	1.72774	9.96228	0.171328	0.276856	0.956811	1.57945
AT5G04200	metacaspase 9	9.82351	0.893184	1.36945	1.53307	1.778	7.62028	0.090771	0.304642	1.97995	1.61748
AT5G41970	Metal-dependent protein hydrolase	6.78136	0.235198	0.62745	1.16643	1.93004	6.79661	0.141639	0.196963	0.644075	2.27362
AT4G33540	metallo-beta-lactamase family protein	7.16174	-0.0222849	0.926129	1.68494	2.7807	7.46665	0.0759617	0.0772214	0.741755	2.81719
AT4G29490	Metallopeptidase M24 family protein	8.94109	-0.1914	0.154935	0.348391	1.11976	8.72876	0.0273155	0.22587	0.394439	1.14395
AT3G09390	metallothionein 2A	13.7501	0.742742	2.14932	2.6486	3.6071	16.9215	0.179289	0.571262	1.03309	1.21584
AT5G02380	metallothionein 2B	13.4039	0.144634	0.668387	1.05167	0.716515	13.7489	-0.119915	-0.111003	0.0684185	1.35379
AT1G64660	methionine gamma-lyase	11.1336	1.17993	1.763	2.29311	2.49551	9.30614	0.304667	1.92158	3.95663	4.50416
AT4G04800	methionine sulfoxide reductase B3	7.99311	0.187494	-0.270953	0.290522	1.05329	7.52753	-0.000244882	-0.200633	0.0798971	1.39986
AT4G16690	methyl esterase 16	5.97304	-0.0213683	-0.333713	-0.0431704	1.94178	8.04857	0.253271	0.416502	1.8276	3.64638
AT3G10870	methyl esterase 17	6.76207	0.466553	0.515482	1.02694	2.1112	9.85826	0.161207	0.369812	-0.110894	1.03129
AT5G10300	methyl esterase 5	9.98269	0.831561	1.66683	2.21314	2.81267	7.94988	0.65924	1.39409	3.61472	5.63546
AT4G37150	methyl esterase 9	8.5289	-0.0938694	0.108638	0.844959	1.09512	6.89577	0.388636	1.23352	1.04638	2.21873
AT3G15790	methyl-CPG-binding domain 11	7.18853	-0.0109327	0.394644	1.48587	1.93	7.87233	0.0352089	0.335989	1.28865	2.06181
AT5G17900	microfibrillar-associated protein-related	9.56617	-0.243059	0.143496	0.561747	1.19097	9.3454	0.204417	0.554673	1.00904	1.08336
AT4G17220	microtubule-associated proteins 70-5	8.96246	0.452332	1.0702	1.03428	1.20784	6.07345	0.0633606	0.198346	3.27474	1.39108
AT5G10945	MIR156D; miRNA	4.76595	-0.192233	-0.106454	0.218444	1.2904	5.21099	-0.085157	0.134363	0.707474	1.33452
AT3G10745	MIR158A; miRNA	6.49074	0.048483	0.493454	1.36944	1.96811	5.85034	0.0201038	-0.0757296	0.31312	1.03398
AT1G73687	MIR159/MIR159A; miRNA	6.37776	-0.144796	0.963929	2.35502	3.85724	6.44008	0.0396534	0.509903	1.51156	4.31048
AT1G18075	MIR159/MIR159B; miRNA	7.06545	-0.468174	0.214134	0.509381	1.64379	7.306	-0.199537	0.155313	-0.009223	1.71375
AT5G46845	MIR160/MIR160C (MICRORNA160); miRNA	5.41914	0.531724	1.44381	2.72757	3.91837	5.10387	-0.0670495	0.194982	0.788838	2.42736
AT4G19395	MIR168/MIR168A; miRNA	5.57969	-0.217483	0.0383712	0.983566	1.6432	5.74494	0.0833961	0.133496	0.369688	1.79758
AT4G16160	Mitochondrial import inner membrane translocase subunit Tim17/Tim22/Tim23 family protein	4.64021	-0.0355029	0.280138	0.550351	1.11621	5.12057	0.296323	0.757487	1.36856	2.97191
AT1G79900	Mitochondrial substrate carrier family protein	6.03666	1.23541	2.06695	2.92244	2.75981	5.49196	0.977757	1.7449	3.9614	4.5054
AT2G32510	mitogen-activated protein kinase kinase kinase 17	7.95442	0.605959	0.947087	1.08411	1.12847	6.38883	0.234967	0.0820043	1.78322	1.25853
AT1G05100	mitogen-activated protein kinase kinase kinase 18	8.23544	1.29482	2.36924	3.52275	3.85257	6.78384	0.993168	1.7587	5.24894	5.55638
AT5G67080	mitogen-activated protein kinase kinase kinase 19	8.74366	-0.426006	-1.26195	-0.551696	1.61848	8.01982	-1.112	0.818256	2.05074	3.64763
AT1G53570	mitogen-activated protein kinase kinase kinase 3	9.53416	0.0333045	0.138724	0.807017	1.38299	9.42291	0.213055	0.31183	0.919607	1.59239
AT5G66850	mitogen-activated protein kinase kinase kinase 5	9.23527	0.351805	0.396954	0.909982	1.45725	9.03675	0.0790905	-0.0731826	0.103126	1.06376
AT1G16540	molybdenum cofactor sulfurase (LOS5) (ABA3)	8.48553	-0.156281	-0.225995	0.512747	1.33883	7.82385	-0.0286897	0.13187	0.728667	1.98294
AT3G52880	monodehydroascorbate reductase 1	10.5967	0.501461	0.676731	1.14982	1.77163	10.6513	-0.0326923	-0.0170126	0.660672	1.88267
AT3G24730	mRNA splicing factor, thioredoxin-like U5 snRNP	9.60272	-0.467397	-0.462269	0.379627	1.38652	9.60259	0.0069979	0.351455	0.547518	1.15966
AT3G24500	multiprotein bridging factor 1C	8.89453	0.225944	0.209507	1.15247	1.8346	9.20111	-0.383462	0.00195822	1.15008	2.72717
AT3G06490	myb domain protein 108	6.98914	-0.172662	-0.514204	0.195217	1.05823	5.35134	-0.215545	0.457059	1.12387	1.65528
AT1G48000	myb domain protein 112	7.85612	1.1409	1.01344	1.94453	1.70289	6.33432	0.830557	2.36345	4.72645	4.86379
AT3G30210	myb domain protein 121	5.48919	1.4643	3.22552	4.7793	4.70445	4.64287	0.933421	0.517021	0.941042	1.22913
AT2G47190	myb domain protein 2	7.05486	0.0882324	0.627314	1.54405	2.30465	5.88908	0.130352	1.12283	1.60381	2.12473
AT1G22640	myb domain protein 3	9.73558	0.512254	0.751142	1.21207	1.18106	10.0555	0.231445	0.82153	1.99897	1.44657
AT3G09370	myb domain protein 3r-3	8.02408	-0.165006	0.0167291	0.392062	1.0825	8.01506	0.228987	0.428257	1.12652	1.78759
AT4G28110	myb domain protein 41	6.86977	0.700095	0.318735	1.06538	1.53242	4.52483	0.305389	0.430144	0.667401	1.23731
AT5G16600	myb domain protein 43	7.75085	0.0550987	0.327223	1.33466	2.01717	6.10865	0.0549799	0.621048	2.9135	3.22299
AT5G12870	myb domain protein 46	7.19307	0.571935	1.18655	1.64739	2.44309	6.68365	-0.0564961	0.428545	1.79118	1.25044
AT1G18710	myb domain protein 47	5.18493	0.419324	0.939496	3.06297	2.28074	7.30374	1.26396	2.21723	2.45418	0.57445
AT3G18100	myb domain protein 4r1	6.65981	-0.369793	-0.00838444	0.382028	1.2823	6.71251	0.0442817	0.250835	0.6479	1.58573
AT1G09540	myb domain protein 61	6.97583	0.947309	1.25034	1.45106	0.731369	5.05517	0.197281	1.08579	3.40566	0.351311
AT2G16720	myb domain protein 7	11.0279	-0.746022	-0.0703581	0.809782	1.27336	8.22047	-0.239392	1.32043	2.42601	3.01755
AT4G05100	myb domain protein 74	6.22874	0.948359	1.62925	2.13769	2.41199	5.77361	0.848875	1.20383	2.58564	3.19112
AT3G47600	myb domain protein 94	6.22302	-0.421748	0.604103	1.25104	0.948472	7.87637	0.329669	0.505145	1.78797	1.51141
AT4G21440	MYB-like 102	5.1548	0.0604101	0.341364	1.04012	2.48068	6.21546	0.485051	0.713366	1.46686	2.47939
AT2G20400	myb-like HTH transcriptional regulator family protein	6.40039	0.0453778	-0.0233174	0.786422	1.59216	6.36949	0.266394	0.746961	0.942599	1.20665
AT3G13040	myb-like HTH transcriptional regulator family protein	6.00612	0.176025	0.41737	0.583115	1.49848	6.66901	0.418347	0.309934	0.670421	1.79541
AT1G35516	myb-like transcription factor family protein	10.1475	-0.475848	0.228697	1.1029	1.20673	9.49508	0.423982	1.16876	1.43876	1.45862
AT4G18010	myo-inositol polyphosphate 5-phosphatase 2	6.23476	-0.168698	0.436892	1.00742	1.65984	6.2121	0.267769	0.424779	-0.401678	1.67776
AT2G22240	myo-inositol-1-phosphate synthase 2	5.71446	0.5817	0.783214	0.94184	1.51454	5.97971	0.307092	0.5435	0.860831	1.16162
AT1G54560	Myosin family protein with Dil domain	4.93465	-0.250157	0.211417	0.381348	1.59416	5.13438	-0.36362	0.154884	0.412903	1.92604
AT4G32190	Myosin heavy chain-related protein	7.94154	-0.152982	0.150218	0.532954	1.3127	10.1118	-0.100403	-0.287932	0.0753942	1.37908
AT3G10550	Myotubularin-like phosphatases II superfamily	7.42788	0.196751	0.208822	0.952117	2.28528	6.8984	0.166855	0.406819	0.769261	2.18032
AT5G04540	Myotubularin-like phosphatases II superfamily	10.6309	-0.351374	-0.0730584	0.407879	1.2378	9.8233	0.113267	0.327718	0.738637	1.65802
AT1G52030	myrosinase-binding protein 2	4.71435	0.419361	1.4525	4.38327	2.19234	10.1825	1.15837	2.32774	3.11252	0.313283
AT5G14180	Myzus persicae-induced lipase 1	7.2833	0.145514	0.780316	1.31749	1.89875	6.44677	-0.442657	-0.244689	0.136569	3.36128
AT1G79610	Na+/H+ antiporter 6	9.18371	0.0183429	0.264332	0.988345	1.33562	8.60957	0.40738	0.75322	1.25612	1.83228
AT1G01720	NAC (No Apical Meristem) domain transcriptional regulator superfamily protein	9.40531	0.760708	1.41506	2.57375	2.80006	9.00329	-0.230487	-0.275965	1.74087	3.007
AT1G52880	NAC (No Apical Meristem) domain transcriptional regulator superfamily protein	7.7756	0.347979	0.334416	0.987434	1.46746	9.19821	0.261926	0.395413	1.28264	1.19762
AT4G27410	NAC (No Apical Meristem) domain transcriptional regulator superfamily protein	10.9375	1.36976	2.77522	4.2044	4.41009	11.053	0.775462	1.34221	4.47144	5.06611
AT5G39610	NAC domain containing protein 6	9.71601	1.28511	0.869915	1.53052	1.64624	8.61582	-0.256213	1.2829	3.19332	3.3077
AT5G66300	NAC domain containing protein 105	7.0541	0.466178	0.960372	1.5815	1.87872	5.78062	0.598643	0.653955	1.33708	1.40169
AT1G52890	NAC domain containing protein 19	6.49688	1.61255	3.02712	4.52114	5.47416	8.68012	-0.238757	2.23299	4.44958	4.40831
AT3G15500	NAC domain containing protein 3	7.74625	0.911723	0.529116	1.61864	2.16772	6.9879	-0.467939	1.02404	1.61675	1.71127
AT1G77450	NAC domain containing protein 32	9.28224	1.47535	1.91108	3.05159	3.22319	9.58614	0.20145	0.293544	3.64305	4.12869
AT3G04070	NAC domain containing protein 47	6.50947	0.807407	0.942417	1.06313	1.76266	6.14483	-0.0948127	0.360987	1.09181	2.21713
AT3G44290	NAC domain containing protein 60	6.11942	1.09486	2.99008	4.63443	5.53234	5.47111	0.116742	0.528105	2.80767	5.16669
AT4G28500	NAC domain containing protein 73	7.26154	0.620861	1.41623	1.38367	1.48995	6.51041	-0.376336	0.183793	2.11257	-0.127016
AT5G22290	NAC domain containing protein 89	8.78135	0.7451	1.92597	3.18806	4.08889	9.02538	0.440364	1.39996	3.25083	3.85387
AT1G32870	NAC domain protein 13	9.32837	0.669342	0.40514	1.31294	2.43351	8.88631	0.471213	0.149095	0.817836	1.73195
AT1G09500	NAD(P)-binding Rossmann-fold superfamily protein	5.00229	0.402646	0.633273	1.43995	2.53272	8.12045	0.914847	1.45773	4.01192	6.73308
AT1G30620	NAD(P)-binding Rossmann-fold superfamily protein	8.79049	0.662543	0.998317	1.57202	2.27849	9.13167	-0.0794087	0.148517	0.412454	1.7924
AT1G54870	NAD(P)-binding Rossmann-fold superfamily protein	5.16872	0.182609	1.47524	2.14003	5.00937	4.94394	-0.00881808	0.867695	4.4749	7.74524
AT1G62610	NAD(P)-binding Rossmann-fold superfamily protein	8.94929	-0.144141	0.203412	0.854378	1.04767	8.87392	0.416525	0.677705	1.27729	1.88502
AT2G23910	NAD(P)-binding Rossmann-fold superfamily protein	7.70952	-0.193105	-0.101008	0.918477	1.68906	9.76144	-0.0531942	0.297065	1.21587	1.3268
AT2G33590	NAD(P)-binding Rossmann-fold superfamily protein	10.6964	-0.416198	-0.0545365	0.696461	2.0413	9.48974	0.649014	0.943049	3.07322	4.74506
AT2G34850	NAD(P)-binding Rossmann-fold superfamily protein	6.2922	0.345423	1.93977	3.7497	4.77027	5.92561	0.97362	1.99344	4.18665	5.14414
AT3G04000	NAD(P)-binding Rossmann-fold superfamily protein	6.23736	-0.120136	0.115453	0.975583	1.81691	6.95362	-0.285525	-0.539029	0.0441191	1.28863
AT3G05260	NAD(P)-binding Rossmann-fold superfamily protein	5.02062	-0.184558	-0.0183379	0.223929	1.24833	4.69887	0.34004	0.812862	3.66355	6.64597
AT3G46170	NAD(P)-binding Rossmann-fold superfamily protein	6.58079	1.15851	1.13449	0.964903	0.122804	5.40664	0.458119	0.753563	1.03767	0.772937
AT4G24220	NAD(P)-binding Rossmann-fold superfamily protein	8.0595	0.517008	0.743223	1.23582	1.95588	7.9776	0.508614	0.30325	0.339127	2.15531
AT5G10730	NAD(P)-binding Rossmann-fold superfamily protein	9.96654	0.149726	0.711482	1.17511	1.64928	9.59108	0.35486	0.367275	1.01008	1.67902
AT5G19440	NAD(P)-binding Rossmann-fold superfamily protein	12.6763	0.280912	0.446423	0.630905	1.14182	11.5706	0.254335	0.149682	0.719272	2.25031
AT4G05020	NAD(P)H dehydrogenase B2	11.2832	0.917963	0.90922	1.28511	2.05658	9.21774	0.256282	0.0145791	0.969099	1.70604
AT2G37760	NAD(P)-linked oxidoreductase superfamily protein	10.0857	0.475784	0.712447	0.98439	1.6639	9.9395	0.168883	0.183228	1.06009	2.10692
AT2G37770	NAD(P)-linked oxidoreductase superfamily protein	5.73603	0.798602	1.92615	3.65606	4.84596	7.34012	0.179011	0.0305467	3.11564	3.76464
AT5G01670	NAD(P)-linked oxidoreductase superfamily protein	6.5134	0.0119543	0.934485	1.93599	3.37368	6.7314	0.432465	0.823815	2.54793	4.63976
AT5G22470	NAD+ ADP-ribosyltransferases;NAD+ ADP-ribosyltransferases	5.11347	-0.138011	-0.0750596	-0.256109	1.18781	4.70901	0.301907	0.338381	2.23525	4.95276
AT5G11770	NADH-ubiquinone oxidoreductase 20 kDa subunit, mitochondrial	7.83539	0.745756	1.20835	1.63882	2.66811	7.69864	0.151508	0.0166262	0.991637	3.15998
AT2G19900	NADP-malic enzyme 1	6.00366	1.73397	3.54266	4.5142	5.55884	5.17404	0.28517	1.73244	5.06801	6.64396
AT1G18800	NAP1-related protein 2	5.99642	-0.111135	0.160353	0.763976	1.33542	5.90218	-0.13643	0.000954399	0.101185	1.32723
AT5G67330	natural resistance associated macrophage protein 4	7.64857	0.25363	0.776519	1.45035	2.23908	7.7526	0.539688	0.96082	1.18574	1.89331
AT5G06370	NC domain-containing protein-related	10.9401	0.439682	0.703125	1.13009	1.59617	10.551	0.282689	0.385526	1.56	2.74677
AT1G32340	NDR1/HIN1-like 8	6.65395	0.0790457	0.7541	1.67134	2.89451	6.81138	-0.051504	0.110029	0.979606	2.86134
AT2G17730	NEP-interacting protein 2	5.89567	0.206649	0.495537	0.886642	2.05213	6.33627	0.0963098	0.336717	0.973231	2.74186
AT1G10170	NF-X-like 1	9.85475	1.01254	1.47129	2.30517	3.52085	9.26454	0.355699	0.116495	0.340466	1.77957
AT4G18350	nine-cis-epoxycarotenoid dioxygenase 2	5.63525	1.41433	3.79295	4.69233	4.50035	5.15137	-0.156434	0.20112	1.8562	0.657689
AT1G69870	nitrate transporter 1.7	7.41465	0.573783	1.88171	2.10043	3.01417	11.9191	0.756648	1.06159	1.13662	2.64345
AT4G21680	NITRATE TRANSPORTER 1.8	9.60335	-1.44652	-0.31606	0.140673	1.10957	6.56355	-0.00161231	-0.870269	-0.357491	2.51429
AT3G44300	nitrilase 2	11.2698	0.70149	0.36562	1.03892	1.44459	9.43791	0.0752686	-0.815592	-0.311424	1.21332
AT5G48180	nitrile specifier protein 5	6.58488	1.05058	2.29474	2.85452	4.24821	6.18863	0.0663044	0.360006	1.91695	5.50473
AT1G75280	NmrA-like negative transcriptional regulator family protein	10.8413	1.08942	1.89384	1.30737	0.312432	10.5492	0.221924	0.417606	2.10048	-0.796825
AT4G34540	NmrA-like negative transcriptional regulator family protein	5.73552	-0.324763	-0.140043	0.266787	1.16017	5.64779	0.0426565	0.165676	0.473362	1.56605
AT2G39510	nodulin MtN21 /EamA-like transporter family protein	9.2847	1.30551	2.80645	2.57406	2.35752	6.97765	0.343515	1.07521	1.34756	1.07288
AT2G40900	nodulin MtN21 /EamA-like transporter family protein	9.03401	0.23389	0.500124	0.790834	1.18927	6.35332	-0.0305392	0.587625	0.931481	1.11398
AT3G45870	nodulin MtN21 /EamA-like transporter family protein	6.74632	0.6918	1.19763	0.945727	0.72436	6.46024	0.485667	0.472263	1.54497	-0.335985
AT3G56620	nodulin MtN21 /EamA-like transporter family protein	7.16814	1.65339	2.72526	2.62403	3.45471	8.07371	-0.0566793	0.563563	0.917748	1.1071
AT4G16620	nodulin MtN21 /EamA-like transporter family protein	6.44372	0.52953	0.526928	1.10935	2.25995	5.50433	-0.121989	0.746921	1.83016	2.53243
AT4G28040	nodulin MtN21 /EamA-like transporter family protein	8.20313	1.37888	0.757759	0.350046	-0.0574853	6.27017	0.917298	1.97226	2.75339	1.17814
AT1G21460	Nodulin MtN3 family protein	5.98403	-0.309751	0.948114	2.46644	1.93833	9.31959	-0.0349168	0.537016	2.37337	1.66159
AT3G28007	Nodulin MtN3 family protein	5.12737	0.598835	3.55829	5.29626	6.1552	7.69458	0.822753	1.81905	4.57115	6.03555
AT4G25010	Nodulin MtN3 family protein	6.55305	1.65282	2.89597	2.66715	2.59796	5.2305	0.279858	1.02336	2.35289	2.55594
AT5G50800	Nodulin MtN3 family protein	7.14011	1.77958	3.54993	3.5646	3.98599	7.36873	0.520178	1.34026	1.50974	2.31155
AT3G03530	non-specific phospholipase C4	7.51124	0.689202	0.480441	0.626237	1.24953	5.7515	-0.000975387	-0.069496	0.521474	1.0287
AT4G22920	non-yellowing 1	9.09011	0.943381	0.925534	1.35362	1.74802	10.0111	-0.0653356	0.514617	1.96661	2.71343
AT1G15960	NRAMP metal ion transporter 6	5.61094	-0.133613	-0.157107	0.536441	1.21445	5.36904	-0.155546	0.257003	1.5571	3.11454
AT1G51130	Nse4, component of Smc5/6 DNA repair complex	8.13797	-0.165228	0.226114	1.06066	1.40153	8.01334	0.0475675	0.0933056	0.866589	1.08529
AT4G00590	N-terminal nucleophile aminohydrolases (Ntn hydrolases) superfamily protein	7.55848	-0.23107	0.190921	0.571848	1.33496	7.31596	0.0804893	0.289878	0.55616	1.08879
AT1G50260	N-terminal-transmembrane-C2 domain type 5.1	5.3901	-0.124012	0.284197	0.903942	1.4928	5.39334	-0.00477917	0.269736	0.969999	2.23853
AT2G27300	NTM1-like 8	5.61647	-0.0124265	1.4162	3.01762	4.28433	5.39879	-0.11132	0.153667	1.0554	2.97079
AT5G12840	nuclear factor Y, subunit A1	6.21965	0.684109	0.986382	1.13089	1.44698	7.11562	0.28182	0.376775	1.15718	1.64987
AT5G06510	nuclear factor Y, subunit A10	7.28423	1.00501	1.8471	2.0949	1.58945	7.62078	0.618938	1.8121	1.76238	1.12582
AT1G72830	nuclear factor Y, subunit A3	6.89064	0.553426	1.11431	1.36556	1.01801	6.75604	-0.007728	0.418626	1.34528	1.79963
AT1G54160	nuclear factor Y, subunit A5	5.46768	0.887573	2.09795	3.03443	2.93473	6.40307	0.690702	1.38584	2.85531	2.85333
AT1G30500	nuclear factor Y, subunit A7	6.68823	0.537558	0.715982	0.917632	1.41913	7.99332	0.713446	1.1005	1.89244	2.20964
AT1G17590	nuclear factor Y, subunit A8	7.33691	0.428405	1.04559	1.02396	0.305467	6.40168	0.369941	0.833574	1.12612	0.596437
AT3G20910	nuclear factor Y, subunit A9	7.87055	0.288119	0.701693	1.30882	1.79118	8.49844	0.104167	0.485775	1.67087	2.57149
AT5G47640	nuclear factor Y, subunit B2	9.86068	0.626412	0.908062	1.68788	0.641502	12.0944	0.883525	0.612507	2.02594	0.0874443
AT5G47670	nuclear factor Y, subunit B6	5.09864	-0.0678553	0.0616914	0.452076	1.69712	4.86172	-0.0724121	0.224112	0.587536	2.27329
AT1G56170	nuclear factor Y, subunit C2	8.12743	1.05184	1.60001	2.39141	1.71355	8.58062	0.691001	1.44733	2.76565	1.98268
AT1G54830	nuclear factor Y, subunit C3	9.89381	0.411932	0.732563	1.29125	1.53183	9.71949	0.394803	0.543737	1.25569	2.18012
AT5G63320	nuclear protein X1	9.00696	-0.0405934	0.356898	0.997333	2.00702	9.10758	-0.301765	-0.157993	0.646962	2.03169
AT5G23140	nuclear-encoded CLP protease P7	5.59581	-0.332157	-0.0627232	0.124773	1.43479	5.65241	-0.175594	-0.0990742	0.045015	1.75779
AT1G12805	nucleotide binding	7.20299	-1.21119	2.23869	4.17904	3.96791	5.12281	0.212624	0.667314	2.24264	3.19018
AT5G50960	nucleotide binding protein 35	12.1181	-0.159378	0.00385786	0.325936	1.00792	11.9024	-0.127634	-0.190474	0.0923984	1.68043
AT1G62886	Nucleotide excision repair, TFIIH, subunit TTDA	6.37808	-0.55979	-0.524682	0.331404	1.16822	6.21276	-0.109532	-0.00169001	0.0579721	1.88868
AT3G05210	nucleotide repair protein, putative	6.75643	-0.153959	-0.0507153	0.507567	1.24759	6.63638	-0.188898	-0.135456	0.527862	2.1737
AT1G80300	nucleotide transporter 1	9.94117	0.322242	0.622518	1.06568	1.02615	10.2091	-0.0195147	0.442527	1.48839	1.99011
AT2G28315	Nucleotide/sugar transporter family protein	8.19959	0.814388	1.30071	0.925728	0.404033	6.66994	0.33349	0.950957	2.72133	0.0260961
AT5G47650	nudix hydrolase homolog 2	7.92561	0.463457	0.880336	1.35902	1.72126	8.81836	0.072273	0.112147	1.23543	2.00166
AT3G50410	OBF binding protein 1	7.38462	0.848491	1.81389	1.72603	2.42241	7.43949	-0.0663083	0.480215	1.18972	2.44518
AT5G60850	OBF binding protein 4	8.99888	0.339005	0.972942	1.92872	2.27799	10.3923	0.153381	0.681956	1.16187	0.788624
AT1G70640	octicosapeptide/Phox/Bem1p (PB1) domain-containing protein	5.15834	-0.194411	-0.0310804	0.197991	1.07785	7.43957	0.0460652	1.36906	0.589802	0.716638
AT4G32070	Octicosapeptide/Phox/Bem1p (PB1) domain-containing protein / tetratricopeptide repeat (TPR)-containing protein	8.37637	0.872369	1.08778	1.86946	2.38623	7.63813	0.0166504	-0.0496488	0.534713	1.59753
AT3G48240	Octicosapeptide/Phox/Bem1p family protein	5.98402	0.145981	1.33002	2.48577	3.48071	5.25239	-0.234901	0.555129	4.72525	5.19479
AT5G09620	Octicosapeptide/Phox/Bem1p family protein	10.3262	0.657121	1.11371	1.8804	2.22905	11.0432	0.459308	0.500069	2.08397	2.43119
AT5G63130	Octicosapeptide/Phox/Bem1p family protein	7.54818	-0.175295	0.944218	2.07498	3.28693	8.20822	-1.64442	-0.0129133	1.24812	2.02475
AT5G64430	Octicosapeptide/Phox/Bem1p family protein	8.20378	0.586692	1.04852	1.89051	2.994	7.98715	0.755176	0.90975	2.48389	3.47159
AT1G29200	O-fucosyltransferase family protein	6.53772	-0.0509579	0.59389	0.885447	1.06164	5.49612	0.0238715	0.537927	1.41028	0.749957
AT5G65470	O-fucosyltransferase family protein	11.5273	0.123954	0.609688	1.03416	1.5451	11.4816	0.116627	0.350317	0.818208	1.70591
AT3G04010	O-Glycosyl hydrolases family 17 protein	9.90481	0.686453	0.653496	0.518312	1.48366	8.49709	0.0582775	-0.00142455	-0.880089	1.7588
AT4G31140	O-Glycosyl hydrolases family 17 protein	7.81629	0.464734	0.723785	1.17797	1.57797	8.05536	0.0321587	0.152538	0.907413	1.2513
AT5G40420	oleosin 2	4.78957	0.0124587	2.30642	3.78112	6.1828	4.46537	0.278104	0.192524	0.579344	3.67265
AT2G25890	Oleosin family protein	5.64611	0.514624	0.948568	1.80879	2.2787	5.12738	0.458849	1.14259	2.21208	3.1427
AT3G01570	Oleosin family protein	5.70061	-0.251983	0.49262	1.7942	3.36525	5.61593	-0.00208778	0.265845	1.32955	3.61206
AT1G77520	O-methyltransferase family protein	11.043	1.43151	2.04503	1.35893	0.208595	7.71654	0.5267	1.13697	1.17227	-0.420477
AT1G79360	organic cation/carnitine transporter 2	6.44304	0.226175	1.10013	1.9328	2.44691	5.92636	0.0124994	0.564377	0.653019	1.40333
AT1G73220	organic cation/carnitine transporter1	5.70506	2.16708	2.32326	1.30684	1.49626	5.08071	0.00968698	0.943668	1.48046	1.13664
AT3G20660	organic cation/carnitine transporter4	8.89309	0.312869	0.50937	1.0911	1.8226	7.04326	0.409131	1.22256	2.72211	2.93708
AT5G46180	ornithine-delta-aminotransferase	9.27665	0.614944	0.839985	1.45619	2.23096	9.27247	-0.00625549	0.399866	1.03227	2.61558
AT4G25850	OSBP(oxysterol binding protein)-related protein 4B	6.1158	-0.162005	1.15677	1.84579	2.03845	5.63926	0.848447	1.58972	2.94316	2.11778
AT1G07728	other RNA	9.67143	0.198075	0.710017	1.22987	2.04652	9.45869	0.161543	0.308442	1.30599	2.11322
AT1G11175	other RNA	10.3523	0.414734	0.878778	1.55988	1.68134	10.69	0.469937	0.654521	1.1326	1.77364
AT1G14518	other RNA	5.06987	-0.012895	0.457323	0.784245	2.04554	4.51844	0.499914	0.704304	0.741179	1.2753
AT1G33415	other RNA	7.71039	0.00311128	0.377185	1.51501	1.60051	7.48531	0.194298	0.437302	0.708458	1.103
AT1G46554	other RNA	8.61691	0.619245	1.33668	2.49872	2.98134	10.104	0.57006	0.588854	2.30477	2.64517
AT1G67105	other RNA	7.68818	-0.939058	0.291717	1.96091	1.5052	7.07046	0.213203	1.17196	1.85186	1.56101
AT1G67365	other RNA	8.71816	0.0102851	0.86982	2.13378	2.91085	8.67775	0.647928	1.29179	2.52849	3.33719
AT2G22821	other RNA	6.31408	0.187897	0.932309	2.22502	2.61405	7.94497	0.191917	0.0204701	0.856021	1.07922
AT2G26355	other RNA	10.9463	-0.0687159	0.494275	1.6924	1.99388	9.88373	0.739048	1.7956	2.55408	2.74624
AT3G13277	other RNA	6.17924	-0.0320544	0.297536	0.912947	1.27651	5.50435	-0.206525	0.575269	1.30434	2.33589
AT3G48115	other RNA	11.6378	-0.386209	-0.113297	0.528445	1.17023	10.5232	0.517357	0.942653	1.55271	1.92163
AT3G60972	other RNA	7.96881	0.180639	0.452317	0.765083	1.09447	8.37929	-0.0356279	0.0971572	0.425677	1.45191
AT4G37225	other RNA	6.05261	0.571748	1.06802	1.34704	0.424374	7.35115	0.309983	0.923614	1.50304	-0.397161
AT5G01732	other RNA	5.0812	-0.0179012	-0.146027	0.0801141	1.06855	5.02951	-0.245915	-0.104932	0.0116593	1.61923
AT5G23155	other RNA	5.84534	0.157008	0.205318	0.821438	1.31947	5.80364	-0.203213	0.0466091	0.329748	1.75873
AT5G37485	other RNA	7.4606	-0.183887	0.155652	0.345081	1.4199	6.27214	0.151962	0.293018	0.674945	2.11873
AT4G18830	ovate family protein 5	4.64618	0.292169	0.750213	0.824084	2.16515	7.90531	0.3217	0.724648	0.867384	1.63758
AT4G13010	Oxidoreductase, zinc-binding dehydrogenase family protein	10.0604	-0.204615	0.413407	1.28181	2.44392	11.6899	0.286657	0.496933	0.900859	2.47883
AT4G21580	oxidoreductase, zinc-binding dehydrogenase family protein	12.0834	-0.02384	-0.125227	0.455157	1.1286	11.8025	0.33446	0.4275	0.933458	2.1579
AT3G22961	Paired amphipathic helix (PAH2) superfamily protein	6.81421	-0.915997	-0.551569	-0.13085	1.04286	6.2624	-0.447455	0.384113	0.644607	2.07767
AT2G21430	Papain family cysteine protease	7.20718	0.752365	0.399336	0.548045	1.20088	7.55839	0.11058	0.38448	1.33562	1.90881
AT4G11310	Papain family cysteine protease	6.52565	0.863862	1.38419	0.966873	-0.772552	5.41764	0.754109	0.922867	1.79393	2.52077
AT5G52390	PAR1 protein	9.50222	0.3282	0.92666	1.37147	1.7521	7.67146	1.53781	3.03786	4.96062	4.46104
AT3G06620	PAS domain-containing protein tyrosine kinase family protein	7.49874	-0.137965	-0.190014	0.474106	1.27115	7.27163	0.339757	0.394895	0.253282	1.01571
AT4G23050	PAS domain-containing protein tyrosine kinase family protein	6.17676	0.361174	0.572562	1.54869	2.27633	5.62931	0.146959	0.394168	1.66622	2.76282
AT1G20030	Pathogenesis-related thaumatin superfamily protein	6.00005	0.555003	0.869188	0.855017	1.22799	6.6373	0.448651	0.576437	0.908351	1.63567
AT4G36010	Pathogenesis-related thaumatin superfamily protein	7.46647	0.323288	1.24618	1.76793	2.98645	8.13104	0.987044	1.97931	0.399251	2.22939
AT5G40020	Pathogenesis-related thaumatin superfamily protein	10.2234	0.482519	1.53379	1.82767	2.79241	7.83671	-0.0768448	0.375107	2.37196	2.47991
AT1G65480	PEBP (phosphatidylethanolamine-binding protein) family protein	4.9567	0.12757	0.572576	0.79492	1.57265	5.93108	0.956804	1.37682	3.91495	3.63644
AT5G01300	PEBP (phosphatidylethanolamine-binding protein) family protein	5.31877	0.738813	3.2174	5.58661	7.07816	5.90523	1.22147	2.30976	6.91471	8.90992
AT5G62040	PEBP (phosphatidylethanolamine-binding protein) family protein	4.77542	0.956065	2.84058	5.71108	5.05549	6.38202	1.98019	3.06446	5.03808	6.08882
AT3G01270	Pectate lyase family protein	4.82006	-0.0900409	-0.00737886	0.805219	1.30083	4.8906	-0.285285	3.13679	5.40873	6.18122
AT1G48100	Pectin lyase-like superfamily protein	6.69017	1.55202	2.16807	2.03241	2.44095	8.04046	0.264345	0.412191	1.29293	0.667222
AT1G70500	Pectin lyase-like superfamily protein	6.65401	-0.0869285	0.540016	1.08975	1.85782	5.28354	0.292274	0.484074	0.961743	1.19154
AT3G07820	Pectin lyase-like superfamily protein	5.41551	0.0547292	0.140482	0.967952	1.09905	5.1013	0.112141	3.6087	5.96411	6.92194
AT3G07850	Pectin lyase-like superfamily protein	4.82405	-0.00646209	0.170442	1.81921	2.22748	4.81318	0.611286	4.05275	6.56687	7.27671
AT3G07970	Pectin lyase-like superfamily protein	8.53176	0.290944	0.455581	1.03585	1.24457	6.24051	0.328962	-0.0336655	1.03592	1.08193
AT3G14040	Pectin lyase-like superfamily protein	5.02481	-0.244106	0.0816061	1.41113	1.82511	4.65317	0.899215	4.14708	6.5118	7.17807
AT3G57510	Pectin lyase-like superfamily protein	4.9939	0.15989	0.60645	1.65534	3.84871	5.10405	0.297943	0.813345	1.68238	1.79868
AT4G20050	Pectin lyase-like superfamily protein	7.72527	0.635915	1.25894	1.389	1.66051	7.23612	0.562665	1.04562	1.18884	0.359476
AT3G29090	pectin methylesterase 31	8.14973	-0.368689	-0.0883937	0.298602	1.02371	8.4927	0.140404	0.174598	0.496359	1.49759
AT4G19420	Pectinacetylesterase family protein	8.73622	0.337801	1.0333	1.78568	2.08943	10.3942	0.050202	1.19879	1.31876	0.938372
AT1G77150	Pentatricopeptide repeat (PPR) superfamily protein	8.27719	-0.10154	0.446045	0.971596	1.69717	8.43114	-0.0284448	0.0563473	0.393195	1.97984
AT4G14190	Pentatricopeptide repeat (PPR) superfamily protein	7.66628	0.165957	0.207833	0.574778	1.07525	8.99614	-0.0645385	-0.186674	0.407752	1.072
AT2G44140	Peptidase family C54 protein	5.62883	0.223576	0.731617	0.962282	1.00821	6.54466	0.25173	0.222412	0.784246	1.12934
AT1G44820	Peptidase M20/M25/M40 family protein	6.3728	0.0312411	0.307221	0.665427	1.56016	6.54808	-0.154324	-0.0299798	0.199895	2.02263
AT5G19740	Peptidase M28 family protein	9.50499	-0.0298432	0.294986	0.830302	1.02812	7.43667	0.759804	1.76782	2.10229	1.71114
AT3G54140	peptide transporter 1	10.1916	0.897137	1.281	1.38668	1.46972	10.8054	0.012801	-0.236457	0.0784443	1.15983
AT5G61640	peptidemethionine sulfoxide reductase 1	8.94844	0.86189	0.50889	0.88495	1.11306	9.46246	0.202975	0.420268	0.813116	1.35465
AT4G25433	peptidoglycan-binding LysM domain-containing protein	5.07129	0.107479	0.241071	0.36319	1.23691	4.77608	0.123816	0.317711	0.538165	1.22773
AT5G62150	peptidoglycan-binding LysM domain-containing protein	8.95098	0.488068	-0.071559	1.57417	2.56782	7.58296	-0.185644	0.185715	3.81414	4.45028
AT5G19880	Peroxidase superfamily protein	5.57599	1.18933	0.80446	-0.0548619	-0.418991	4.85922	0.33024	0.732639	1.21479	0.410233
AT5G51890	Peroxidase superfamily protein	9.3131	0.726386	2.42314	3.53711	4.61485	10.1005	-0.0856036	0.449679	1.11529	1.5406
AT2G26350	peroxin 10	8.22125	-0.204936	-0.122418	0.306033	1.12738	8.24337	0.121336	0.427014	0.576222	1.35537
AT5G17550	peroxin 19-2	10.6475	-0.673497	-0.570235	0.214764	1.30056	10.6245	-0.164269	0.027781	0.26852	1.24092
AT2G33150	peroxisomal 3-ketoacyl-CoA thiolase 3	8.07489	0.796393	0.923067	1.49096	2.23002	8.02676	0.115797	0.418079	0.444344	2.2034
AT5G27520	peroxisomal adenine nucleotide carrier 2	10.2734	0.426488	0.542949	0.762553	1.39846	9.93595	0.0807417	0.62916	0.562537	1.92175
AT4G33905	Peroxisomal membrane 22 kDa (Mpv17/PMP22) family protein	6.42993	0.78604	2.25339	3.40566	4.57658	6.17307	1.21597	1.6227	5.32576	6.05073
AT2G22780	peroxisomal NAD-malate dehydrogenase 1	6.81134	0.290358	1.41175	2.11812	3.33705	6.63916	0.0155215	0.194548	1.21059	3.16869
AT3G59480	pfkB-like carbohydrate kinase family protein	9.44025	0.452296	0.223159	0.698616	1.12928	6.66841	0.0158775	-0.322628	0.864458	1.16254
AT5G51830	pfkB-like carbohydrate kinase family protein	8.2352	-0.05811	-0.247878	0.602454	1.37622	7.32777	-0.263513	-0.552303	0.140662	1.94506
AT1G77800	PHD finger family protein	10.3927	-0.108627	0.26357	0.645975	1.11643	10.2676	0.313656	0.444718	0.742031	1.15054
AT2G18090	PHD finger family protein / SWIB complex BAF60b domain-containing protein / GYF domain-containing protein	9.7995	0.115755	0.19292	0.779543	1.48151	9.44347	-0.0600361	0.183104	0.62438	1.43063
AT3G10340	phenylalanine ammonia-lyase 4	7.26392	1.05244	1.07938	1.13779	1.07106	5.41108	0.140801	0.154593	1.58731	0.99405
AT3G44880	Pheophorbide a oxygenase family protein with Rieske [2Fe-2S] domain	7.42907	0.82217	1.09744	1.84263	2.3369	11.4629	0.287272	0.587158	1.77272	3.63986
AT3G61060	phloem protein 2-A13	10.5397	-0.119352	-0.242788	1.24865	1.71515	10.1455	0.894543	1.83153	2.90829	2.76215
AT3G53000	phloem protein 2-A15	9.10977	-0.260962	-0.470094	0.425938	1.20322	9.13827	0.0544387	-0.131111	0.221585	1.29709
AT1G80110	phloem protein 2-B11	8.1244	1.02508	1.80619	2.98703	2.95751	8.06738	0.58695	1.2554	3.45541	2.98316
AT1G73010	phosphate starvation-induced gene 2	7.94117	0.669671	1.72772	2.73743	3.19299	6.96443	0.0637386	1.05463	1.84321	4.05949
AT3G47420	phosphate starvation-induced gene 3	8.73029	1.24636	0.853402	1.18222	1.74276	8.23847	0.122956	1.73605	2.14945	2.25002
AT5G20380	phosphate transporter 4;5	7.09174	-0.261321	0.353268	1.2196	2.11942	8.53376	0.382432	0.655325	1.28169	2.31555
AT1G15110	phosphatidyl serine synthase family protein	7.98034	-0.0569568	0.122242	0.39242	1.10775	6.14297	-0.051785	0.189933	0.328079	1.4924
AT3G55030	phosphatidylglycerolphosphate synthase 2	8.36959	-0.1447	0.452401	1.05387	1.52246	8.09535	-0.0789609	0.0391079	0.828955	1.79258
AT5G64070	phosphatidylinositol 4-OH kinase beta1	8.78101	-0.162946	0.361829	1.12153	2.01206	8.47809	0.257718	0.263563	0.994148	2.29172
AT2G41210	phosphatidylinositol- 4-phosphate 5-kinase 5	5.96649	-0.453956	0.0948576	1.07643	2.20031	6.48428	0.573447	1.33384	3.14783	3.94222
AT5G58700	phosphatidylinositol-speciwc phospholipase C4	11.0375	-0.349826	0.0515037	0.552626	1.18521	9.1071	0.149381	0.611566	1.34069	2.1738
AT1G08650	phosphoenolpyruvate carboxylase kinase 1	10.5591	0.190355	1.22875	2.69935	3.8748	9.70839	-0.465925	-0.769124	0.567972	2.6165
AT5G47810	phosphofructokinase 2	7.61303	0.0286742	1.02216	1.83706	2.65819	7.09443	0.131355	0.230502	1.3349	2.66724
AT4G26270	phosphofructokinase 3	9.13889	1.11173	0.935825	1.27697	1.79709	10.3535	0.459012	0.250927	0.075643	1.26859
AT1G23190	Phosphoglucomutase/phosphomannomutase family protein	8.89255	0.286746	0.899868	1.52752	2.14749	8.39247	0.105128	-0.0518739	0.76499	1.4189
AT3G08590	Phosphoglycerate mutase, 2,3-bisphosphoglycerate-independent	12.0256	1.15526	1.34681	1.43121	1.52003	11.9618	0.218728	0.0557236	1.05838	1.44298
AT2G03890	phosphoinositide 4-kinase gamma 7	6.88513	0.333139	1.1199	1.12884	2.30665	7.13196	0.0353827	-0.17761	0.045993	2.08983
AT1G61690	phosphoinositide binding	7.85532	0.250143	0.468238	1.00984	1.79304	7.61801	0.0126378	-0.0662706	0.436234	1.58997
AT5G20840	Phosphoinositide phosphatase family protein	6.82673	-0.160926	0.301068	0.91124	1.45307	6.50694	-0.41665	-0.190996	0.14659	1.40978
AT4G29070	Phospholipase A2 family protein	8.40222	0.288916	0.65246	1.50948	2.49882	11.2184	0.215615	0.235998	0.824679	1.86796
AT4G38530	phospholipase C1	7.44607	0.317736	0.779588	1.0218	0.915996	6.81334	0.332373	0.985467	1.39473	2.15107
AT4G35790	phospholipase D delta	7.5582	0.615916	1.02315	0.702118	1.15555	8.27662	0.0978938	0.0610925	0.97514	1.9624
AT3G05630	phospholipase D P2	6.33589	0.938751	1.32622	2.17705	2.45736	6.62167	-0.0589857	0.086421	0.790063	1.50411
AT2G32260	phosphorylcholine cytidylyltransferase	8.6104	-0.160964	-0.0544268	0.525482	1.20539	8.21647	-0.299563	-0.100691	0.59385	2.00643
AT2G38670	phosphorylethanolamine cytidylyltransferase 1	8.97832	-0.0487281	0.375573	0.727564	1.43879	9.09719	0.13887	0.0981475	0.523565	1.71558
AT4G03960	Phosphotyrosine protein phosphatases superfamily protein	7.59254	0.0801228	0.250487	0.786474	1.76772	7.79715	0.187471	0.498171	0.905037	1.89169
AT2G30790	photosystem II subunit P-2	6.40367	0.509598	1.03823	1.2235	1.02513	8.66001	0.560141	1.24132	1.43207	0.840987
AT1G15240	Phox-associated domain;Phox-like;Sorting nexin, C-terminal	6.2328	0.0399966	0.508104	0.529575	1.34887	6.40013	0.423234	0.364519	0.520123	1.31319
AT2G01490	phytanoyl-CoA dioxygenase (PhyH) family protein	11.568	-0.0214788	0.155019	0.448572	1.24482	11.2496	0.147945	0.42105	0.878227	1.68556
AT3G62090	phytochrome interacting factor 3-like 2	5.85076	0.2402	0.857399	1.68614	1.48951	5.11232	0.515979	1.38806	2.40124	2.74559
AT2G31980	PHYTOCYSTATIN 2	6.60914	0.394297	0.904834	1.77167	2.03766	8.01308	0.48333	2.52011	3.30207	2.84615
AT1G06570	phytoene desaturation 1	9.33828	0.962362	0.914547	1.54207	1.81743	8.83314	0.29736	0.692604	2.7354	4.09694
AT3G44735	PHYTOSULFOKINE 3 PRECURSOR	9.67179	-0.394024	-0.0886967	0.261291	1.24377	10.698	0.0553996	-0.0209429	0.324544	1.26921
AT1G32100	pinoresinol reductase 1	11.0273	0.580812	1.28362	1.46669	1.64907	9.09269	0.0807494	0.742867	3.06178	2.42069
AT5G61260	Plant calmodulin-binding protein-related	8.66205	0.0633608	0.0632963	0.430992	1.03534	6.16062	-0.0663972	0.0183035	0.329494	1.69803
AT2G23240	Plant EC metallothionein-like protein, family 15	5.06431	0.126564	0.331801	0.384823	1.81029	5.06538	-0.158577	0.0121922	0.580206	3.38184
AT2G42000	Plant EC metallothionein-like protein, family 15	5.00391	-0.102878	-0.0405232	0.0312891	1.4201	4.97891	-0.047255	0.0256618	2.49961	5.52079
AT4G33330	plant glycogenin-like starch initiation protein 3	8.17382	0.59424	0.850197	0.772104	1.14929	6.10859	0.0954839	0.456362	2.06188	1.25698
AT5G05850	plant intracellular ras group-related LRR 1	8.31047	0.310192	0.341042	0.69917	1.48062	8.2711	0.162255	-0.193904	-0.0411411	1.05652
AT4G35470	plant intracellular ras group-related LRR 4	6.09417	0.366703	0.733331	1.67081	2.39416	7.38083	0.142134	0.153482	0.526841	1.06974
AT2G19330	plant intracellular ras group-related LRR 6	4.94004	0.0575273	0.304092	0.181695	1.39278	4.90795	0.0172053	0.575877	1.26719	2.166
AT2G47040	Plant invertase/pectin methylesterase inhibitor superfamily	5.33853	-0.367642	-0.250375	0.985451	1.29107	4.64252	0.529662	3.28873	5.95508	6.62423
AT1G10770	Plant invertase/pectin methylesterase inhibitor superfamily protein	5.73124	-0.187153	0.397775	1.27591	1.53077	8.04993	-0.0911359	0.48591	2.32588	3.18855
AT1G14890	Plant invertase/pectin methylesterase inhibitor superfamily protein	11.4889	0.467854	0.888693	0.839562	1.7752	11.0366	0.00603851	0.346227	1.31464	1.01261
AT1G62770	Plant invertase/pectin methylesterase inhibitor superfamily protein	9.45808	-0.0137171	-0.021766	0.296964	1.13996	6.9684	0.0720972	0.15483	0.423619	1.06409
AT1G70720	Plant invertase/pectin methylesterase inhibitor superfamily protein	5.66764	2.06607	2.72839	2.38902	1.11288	5.1441	0.363238	2.28976	3.58472	2.55725
AT2G47050	Plant invertase/pectin methylesterase inhibitor superfamily protein	5.43591	-0.83483	-0.527832	0.621329	1.64866	5.92066	0.172382	3.07445	5.68146	6.44468
AT3G17130	Plant invertase/pectin methylesterase inhibitor superfamily protein	5.76822	2.00282	2.55982	3.14184	2.49111	8.03895	0.844097	0.616859	1.79219	0.617142
AT4G00872	Plant invertase/pectin methylesterase inhibitor superfamily protein	5.04483	0.733858	2.21477	2.03822	0.15471	5.21856	0.0460525	-0.155579	3.83761	3.11479
AT5G46960	Plant invertase/pectin methylesterase inhibitor superfamily protein	5.14853	1.51328	-0.311083	-0.182998	-0.00368414	5.25925	-0.382451	0.40577	1.66991	1.30235
AT5G50030	Plant invertase/pectin methylesterase inhibitor superfamily protein	5.29005	-0.461543	-0.344739	1.15452	1.51055	5.1042	0.0140084	3.18122	5.64146	6.63214
AT3G06500	Plant neutral invertase family protein	10.3893	-0.400918	0.257965	1.01661	2.533	10.5582	-0.385712	0.443524	0.59622	3.26411
AT4G34860	Plant neutral invertase family protein	10.5945	-0.0760292	0.461413	0.540452	1.06554	7.97442	0.585161	1.33959	2.57231	3.0762
AT5G22540	Plant protein of unknown function (DUF247)	7.0097	0.648845	0.233742	0.825678	1.49127	7.31687	-0.158333	0.637339	0.452249	2.17375
AT1G48840	Plant protein of unknown function (DUF639)	7.82129	0.157652	0.547237	1.35139	1.72647	8.04823	0.112886	0.281703	1.31611	2.3483
AT5G55860	Plant protein of unknown function (DUF827)	8.93269	0.492448	0.602019	0.819447	1.36169	8.11707	0.0640755	0.246993	0.627607	1.63767
AT1G73140	Plant protein of unknown function (DUF828)	6.05528	-0.106307	0.464308	0.836695	1.19592	5.85342	-0.290569	0.307552	1.1385	0.233281
AT1G69360	Plant protein of unknown function (DUF863)	8.19249	0.157238	0.366238	0.910888	1.41439	7.78426	0.67095	0.731358	1.40655	1.81121
AT2G43500	Plant regulator RWP-RK family protein	7.81662	0.888993	0.439161	1.07076	1.8993	7.96043	0.704675	0.948835	1.39708	1.97692
AT1G27910	plant U-box 45	8.08761	-0.00746562	0.190526	0.659359	1.14141	8.15053	0.177972	-0.167253	-0.0788552	1.03575
AT3G54820	plasma membrane intrinsic protein 2;5	10.873	1.04405	1.80654	2.4319	3.26369	10.9858	0.303004	0.256355	1.24828	1.88221
AT3G03700	Plasma-membrane choline transporter family protein	8.94723	0.682415	0.407667	0.571074	1.05689	5.97196	-0.00226204	-0.017892	0.898869	1.61265
AT3G04440	Plasma-membrane choline transporter family protein	8.9577	0.659467	0.46155	0.748225	1.12167	5.96123	0.169035	-0.00192511	0.829262	1.72865
AT1G69295	plasmodesmata callose-binding protein 4	11.0887	0.570019	1.51864	2.31533	2.72134	10.5463	0.515102	0.865897	2.57735	3.16095
AT5G53280	plastid division1	6.98172	0.0932096	0.315812	0.582033	1.15766	7.3839	-0.0779069	-0.391346	-0.142721	1.47721
AT2G16070	plastid division2	7.51667	0.321457	0.513392	0.856014	1.20914	8.8388	0.135925	0.181539	0.560589	1.3842
AT4G22240	Plastid-lipid associated protein PAP / fibrillin family protein	5.89746	0.240652	0.627416	0.960839	1.79384	5.99184	0.0258057	-0.0570259	1.33816	4.33125
AT1G21000	PLATZ transcription factor family protein	11.6012	-0.473608	-0.579822	0.597762	1.29724	10.7093	0.280646	1.44357	3.076	3.72409
AT1G31040	PLATZ transcription factor family protein	5.75872	0.107632	0.55744	1.48009	1.7674	6.61869	0.471827	1.4004	1.6254	1.39891
AT1G76590	PLATZ transcription factor family protein	9.08678	-0.126895	0.423018	2.2498	3.32078	9.68793	0.809157	1.56841	3.19721	3.71211
AT3G60670	PLATZ transcription factor family protein	6.03136	0.29954	0.454173	1.20469	1.72046	6.0636	0.175875	0.605406	1.8949	2.68372
AT5G08030	PLC-like phosphodiesterases superfamily protein	4.70587	0.0437409	0.336016	0.111071	1.48548	5.1082	0.463823	0.673846	0.47201	1.41397
AT5G43300	PLC-like phosphodiesterases superfamily protein	5.16672	0.0254845	0.0224446	0.603107	1.11582	4.8009	0.349607	0.253499	1.11134	1.99846
AT1G64110	P-loop containing nucleoside triphosphate hydrolases superfamily protein	4.75748	0.462222	1.15278	2.32878	3.0244	5.20635	0.115209	1.02083	2.52467	3.2093
AT1G72040	P-loop containing nucleoside triphosphate hydrolases superfamily protein	8.78715	0.12948	0.685057	0.971219	1.40834	9.78924	-0.0986647	0.129167	0.782511	1.07091
AT1G72660	P-loop containing nucleoside triphosphate hydrolases superfamily protein	5.36556	-0.0305141	0.488478	1.5803	2.84192	5.16831	0.343772	1.03807	2.79342	4.65367
AT2G27200	P-loop containing nucleoside triphosphate hydrolases superfamily protein	7.5931	0.239279	0.42304	0.720661	1.18817	7.69062	-0.207036	-0.052806	0.307578	1.56963
AT3G01820	P-loop containing nucleoside triphosphate hydrolases superfamily protein	11.0026	-0.162522	0.268094	0.88461	1.51091	10.4672	0.2	0.771211	1.24384	1.13249
AT4G16680	P-loop containing nucleoside triphosphate hydrolases superfamily protein	5.35522	0.846715	0.276854	0.475314	2.16189	5.16326	0.0463343	-0.0178408	0.166149	1.43731
AT4G27680	P-loop containing nucleoside triphosphate hydrolases superfamily protein	6.36742	0.21647	0.0383655	0.453737	1.64466	6.29704	-0.274485	-0.0986802	0.00311459	2.18095
AT1G61040	plus-3 domain-containing protein	7.93953	-0.242183	-0.067026	0.426038	1.09372	7.41154	0.231291	0.428418	0.635587	1.37961
AT2G16630	Pollen Ole e 1 allergen and extensin family protein	7.2621	0.23522	0.994623	0.849624	1.0525	8.92113	0.169187	0.197086	1.29674	0.483809
AT4G17215	Pollen Ole e 1 allergen and extensin family protein	10.2899	1.06997	0.475193	1.35201	1.92634	6.65354	0.317237	-0.468119	-0.411914	1.73247
AT4G18596	Pollen Ole e 1 allergen and extensin family protein	4.62241	0.157847	0.227345	1.11958	1.60649	4.99925	-0.262237	1.9323	5.22609	6.13527
AT5G45880	Pollen Ole e 1 allergen and extensin family protein	5.78676	-0.381776	-0.41035	1.98988	1.79788	5.31263	-0.117461	4.40013	7.25429	8.05668
AT5G47635	Pollen Ole e 1 allergen and extensin family protein	7.24669	0.889555	0.877846	0.842964	1.02611	5.58561	0.422582	0.411889	1.48085	1.48094
AT5G13700	polyamine oxidase 1	7.34676	0.854688	1.33037	1.30835	1.2963	7.15175	-0.00156578	0.698381	0.0331819	1.12318
AT2G43020	polyamine oxidase 2	10.5818	0.0359958	0.338116	0.758044	1.02116	10.5015	0.333113	0.365249	-0.0921968	1.38642
AT4G17650	Polyketide cyclase / dehydrase and lipid transport protein	9.85317	0.0736656	0.282502	0.714043	1.38969	10.3488	-0.07401	-0.259746	0.507179	1.94517
AT4G23670	Polyketide cyclase/dehydrase and lipid transport superfamily protein	13.493	1.0608	1.66978	1.38955	1.24255	13.8512	0.945134	1.40158	1.80205	1.63318
AT4G23680	Polyketide cyclase/dehydrase and lipid transport superfamily protein	11.1792	1.67322	2.42763	2.97132	2.95552	10.3639	1.03571	1.99045	2.91197	4.3589
AT5G54170	Polyketide cyclase/dehydrase and lipid transport superfamily protein	8.50882	-0.462553	0.0807449	0.677963	2.01529	10.6226	-0.134637	0.418752	0.144862	1.77243
AT5G61390	Polynucleotidyl transferase, ribonuclease H-like superfamily protein	8.09233	0.252326	0.276959	0.710908	1.09023	7.5426	0.0710531	0.270729	0.346966	1.45409
AT5G03240	polyubiquitin 3	14.8867	0.62971	0.827253	1.04819	1.63705	14.6385	0.280772	0.492445	1.27235	1.7376
AT5G02030	POX (plant homeobox) family protein	6.64972	0.513326	1.12951	1.27674	1.41896	9.675	0.314427	0.599177	1.14167	0.395994
AT3G01200	PPDK regulatory protein 2	5.94861	-0.0748481	0.0662811	0.391418	1.16754	5.87692	-0.193075	-0.00307767	0.0331583	1.25492
AT4G36850	PQ-loop repeat family protein / transmembrane family protein	7.87139	-0.623883	-0.10109	0.378404	2.01881	9.73644	-0.431679	0.613041	1.38554	3.13314
AT1G55190	PRA1 (Prenylated rab acceptor) family protein	9.53771	0.235339	0.333184	1.35741	1.98509	9.12533	0.130207	0.0437816	0.811224	1.24725
AT1G14490	Predicted AT-hook DNA-binding family protein	5.29895	-0.205103	0.19367	0.164992	1.1774	5.53757	0.0779252	0.201353	1.53839	2.78989
AT5G49700	Predicted AT-hook DNA-binding family protein	5.49517	0.468756	-0.0299626	0.681463	1.27899	5.453	-0.268073	0.233719	1.89556	2.39682
AT4G03430	pre-mRNA splicing factor-related	9.48062	0.160259	0.807469	1.71585	2.61213	8.92402	-0.0245345	0.0542669	0.950518	2.95139
AT1G65660	Pre-mRNA splicing Prp18-interacting factor	8.5289	-0.00652974	0.555439	1.31863	2.08064	8.65533	0.169704	0.729856	1.39667	2.23038
AT5G02040	prenylated RAB acceptor 1.A1	9.55909	0.352427	0.374855	0.743945	1.12083	8.97838	0.119236	0.0775257	0.375616	1.12381
AT1G08770	prenylated RAB acceptor 1.E	10.8516	0.478153	0.482311	0.815491	1.42243	10.4379	0.231984	0.0955704	0.762109	1.68575
AT3G22510	Pre-rRNA-processing protein TSR2, conserved region	4.99776	0.0706049	0.140076	0.503663	1.67594	4.51903	0.385301	1.18199	3.13749	5.286
AT2G07763	pre-tRNA	9.55058	0.252819	2.68638	4.4616	5.13249	8.93966	-0.174413	-0.134588	-0.199059	1.21672
AT3G50665	pre-tRNA	8.65173	0.898716	1.66615	2.66892	2.59578	7.85653	-0.194403	-0.477548	-0.523856	1.06528
AT5G10525	pre-tRNA	8.69901	0.0651387	1.33413	2.69527	2.23345	6.96767	-0.258086	-0.27792	-0.394661	1.00046
AT5G59385	pre-tRNA	8.2334	0.933541	2.48597	3.86729	3.87934	6.88882	0.0648486	-0.295284	0.00507727	1.17071
AT1G56650	production of anthocyanin pigment 1	5.6786	0.567089	1.01521	1.02318	1.0251	7.81086	0.991763	2.04563	1.33487	0.306888
AT4G19400	Profilin family protein	6.68859	-0.440826	0.263249	0.579949	1.67235	6.51359	-0.176077	0.404933	0.572014	2.67442
AT5G40770	prohibitin 3	5.11181	-0.0620036	0.00105123	0.251567	1.84059	4.84772	-0.0482644	0.0882177	0.0540748	2.09439
AT2G14260	proline iminopeptidase	8.49928	-0.245073	0.0219765	0.782048	1.35969	9.44957	0.0818555	0.277911	0.712219	1.09259
AT1G31750	proline-rich family protein	6.45516	2.07376	3.29021	4.81783	5.35523	7.23984	0.746416	1.67798	4.32178	5.01307
AT5G43770	proline-rich family protein	4.78965	0.0748363	0.237275	0.429125	1.84065	5.32443	-0.164111	-0.0767985	2.16875	4.393
AT5G45350	proline-rich family protein	12.7578	0.224027	0.757786	1.12524	1.29983	12.6048	0.229993	0.726027	1.07434	1.82221
AT4G21660	proline-rich spliceosome-associated (PSP) family protein	9.00604	-0.105493	0.620507	1.64052	1.93001	8.5492	-0.21207	-0.223714	0.483536	1.40673
AT4G31240	protein kinase C-like zinc finger protein	8.72237	0.311204	0.268405	1.03253	1.93165	7.42042	0.154287	1.04624	2.0222	4.17101
AT2G32800	protein kinase family protein	8.93854	0.742457	0.816675	0.88621	1.60019	11.0523	0.0583582	-0.00319175	0.988431	2.1548
AT1G07870	Protein kinase superfamily protein	9.61069	0.184231	0.254209	0.881816	1.54476	8.50934	0.580765	0.844565	1.21727	1.84096
AT1G24030	Protein kinase superfamily protein	6.79503	0.245388	1.073	1.32481	2.2341	5.67552	0.0133799	0.57069	1.52692	1.05855
AT1G69790	Protein kinase superfamily protein	9.20898	1.12651	0.0564157	0.605751	1.40787	8.80047	0.583401	1.01695	1.31894	2.72827
AT3G01490	Protein kinase superfamily protein	5.61309	-0.0620704	0.532089	1.21139	1.92645	8.20491	-0.254791	-0.322832	0.0701288	1.22146
AT3G01840	Protein kinase superfamily protein	7.01211	0.667886	1.2852	1.23576	0.417719	6.16375	0.830059	1.88846	2.82126	-0.0502091
AT3G14370	Protein kinase superfamily protein	8.95578	0.179902	0.411094	1.15471	0.682157	5.87954	0.81068	1.49664	2.93996	0.320341
AT3G46930	Protein kinase superfamily protein	7.72481	0.382981	-0.0968893	0.00988414	1.03112	7.17936	-0.113201	0.44595	0.505016	2.38396
AT3G51990	Protein kinase superfamily protein	5.78338	-0.045793	0.29358	0.151728	1.27451	5.82527	-0.204603	-0.121794	0.207693	1.10608
AT3G56600	Protein kinase superfamily protein	4.81215	-0.280993	0.238991	0.410002	2.08945	5.06433	-0.398833	0.132541	1.57607	2.79132
AT3G57760	Protein kinase superfamily protein	6.7416	-0.340624	-0.332109	0.494738	1.74704	7.57734	-0.344482	-0.161165	-0.219777	1.35683
AT3G59350	Protein kinase superfamily protein	11.3065	0.0935911	0.207802	0.19261	1.37888	12.3449	0.409241	0.88404	-0.124751	1.51112
AT4G09760	Protein kinase superfamily protein	7.19467	1.07282	2.10943	2.32009	3.34154	9.23319	0.178615	0.479367	-0.0432119	1.44138
AT4G11890	Protein kinase superfamily protein	5.30471	0.176952	0.0200738	0.163374	1.20839	7.58414	-0.0404223	-0.313595	-1.01153	1.51109
AT4G33950	Protein kinase superfamily protein	7.20308	0.288208	1.08394	2.02025	2.52048	8.92416	0.252865	0.368914	1.07279	1.14186
AT4G35500	Protein kinase superfamily protein	6.87355	-0.0308869	0.0282873	0.159692	1.19632	6.05726	0.107308	0.470284	0.93597	2.05795
AT5G24080	Protein kinase superfamily protein	6.29946	1.40217	2.55345	4.13455	5.26834	5.29805	0.616531	1.31163	2.93762	4.19567
AT5G28080	Protein kinase superfamily protein	7.20322	0.00759147	0.50142	1.14546	1.11567	4.82437	0.334485	0.69446	1.09496	1.18917
AT5G57565	Protein kinase superfamily protein	6.86884	-0.325212	-0.296099	0.14408	1.07837	7.84559	0.339415	0.946849	0.752212	1.95781
AT5G63370	Protein kinase superfamily protein	7.23445	-0.368177	-0.350448	0.451192	1.0356	6.06031	1.04698	1.33746	2.4781	3.67695
AT1G16270	Protein kinase superfamily protein with octicosapeptide/Phox/Bem1p domain	9.53979	-0.0430843	0.336882	0.746626	1.16519	8.59143	0.0408476	-0.0144931	0.406033	1.07511
AT1G79570	Protein kinase superfamily protein with octicosapeptide/Phox/Bem1p domain	6.88426	-0.038011	0.183023	0.475562	1.48561	6.83974	-0.0129633	0.0381134	0.128739	1.05073
AT5G57610	Protein kinase superfamily protein with octicosapeptide/Phox/Bem1p domain	7.76225	0.571252	1.35484	2.29777	3.10717	8.79651	0.529571	0.724473	1.77629	2.14517
AT5G40960	Protein of unknown function (DUF 3339)	9.72277	1.04437	1.37021	1.79459	1.70533	8.01903	0.250298	0.850029	2.78976	2.87515
AT5G22350	Protein of unknown function (DUF1022)	5.88144	0.0770528	0.254015	0.852515	1.41583	5.73118	-0.237332	0.04899	0.174735	1.29457
AT4G27350	Protein of unknown function (DUF1223)	10.0792	0.254781	0.471652	0.582074	1.15456	8.93975	-0.122816	0.127077	0.826456	1.4003
AT5G11840	Protein of unknown function (DUF1230)	8.11778	-0.00804005	0.00423308	0.44028	1.07304	10.0701	0.276593	0.196987	0.507094	1.26944
AT1G05510	Protein of unknown function (DUF1264)	4.46915	0.242984	0.247439	0.412559	2.34593	5.07755	-0.295409	-0.28076	1.33138	5.78532
AT5G45690	Protein of unknown function (DUF1264)	4.89749	0.0353002	-0.0912579	0.301725	1.78069	4.71553	0.480543	1.14445	4.07235	7.03976
AT1G62840	Protein of unknown function (DUF1442)	7.19675	0.285778	0.0374299	0.685522	1.5722	6.26857	0.179685	0.460213	0.304305	1.94289
AT1G68340	Protein of unknown function (DUF1639)	8.31543	-0.260069	-0.216733	0.49117	1.10111	7.76245	0.101442	0.679158	1.80694	2.17582
AT3G51090	Protein of unknown function (DUF1640)	8.48089	0.353321	0.490187	0.414826	1.08418	7.96302	-0.310701	-0.367107	0.362631	1.61152
AT3G25910	Protein of unknown function (DUF1644)	11.6601	-0.593838	-0.289272	0.423928	1.15527	11.0361	0.0630428	0.468939	1.08681	1.57895
AT1G69610	Protein of unknown function (DUF1666)	5.26865	-0.0849931	0.401716	0.816427	1.90057	6.4788	0.346464	0.678284	1.73243	4.04841
AT2G31560	Protein of unknown function (DUF1685)	5.88979	0.327043	0.496719	0.928754	2.00183	7.68805	-0.00657059	-0.050078	1.21503	2.07071
AT4G31115	Protein of unknown function (DUF1997)	7.94554	-0.115802	0.658274	1.43147	2.22052	9.91082	0.0957767	0.257089	0.625116	1.12712
AT5G39520	Protein of unknown function (DUF1997)	5.4825	0.428255	-0.0614018	0.495853	1.03951	5.47084	0.291119	1.64773	2.506	4.64159
AT1G23070	Protein of unknown function (DUF300)	4.83461	-0.00119206	0.5652	1.01979	2.55001	5.38236	-0.0828725	0.8905	2.33432	3.76116
AT4G21570	Protein of unknown function (DUF300)	12.6295	0.260662	0.797805	1.29074	1.64966	12.5293	0.403642	0.803015	1.39101	2.36274
AT1G77932	Protein of unknown function (DUF3049)	5.01943	0.0209155	0.129799	0.238383	1.72369	4.72893	0.469244	0.927227	1.05513	1.46907
AT1G04490	Protein of unknown function (DUF3527)	7.63784	-0.291227	-0.265034	0.179847	1.2814	5.76547	0.387164	0.444248	0.459296	2.01501
AT1G50630	Protein of unknown function (DUF3537)	8.39565	0.820898	1.07119	1.65826	2.13442	6.98128	0.396776	0.685705	1.84984	2.77556
AT3G20300	Protein of unknown function (DUF3537)	6.18212	1.15621	3.14264	4.68938	5.43233	8.92109	0.449579	0.842361	1.79744	3.18783
AT4G03820	Protein of unknown function (DUF3537)	8.70556	0.339996	0.693538	1.60734	2.44608	8.77396	0.361023	0.627685	2.0444	3.65957
AT4G22270	Protein of unknown function (DUF3537)	7.50884	0.450033	0.897494	1.11081	1.70392	6.9833	0.338851	0.378806	1.5486	2.84108
AT4G00440	Protein of unknown function (DUF3741)	10.0152	0.345912	0.497056	1.05908	1.48207	9.73736	0.528361	0.495066	1.12743	1.78388
AT2G38820	Protein of unknown function (DUF506)	9.34471	0.24582	0.751913	2.43643	3.36495	10.2093	-0.150817	0.131602	2.29629	3.47114
AT1G80120	Protein of unknown function (DUF567)	9.85324	0.617822	0.98054	1.3754	1.34281	7.73954	0.871956	1.85588	2.09577	2.73495
AT2G38640	Protein of unknown function (DUF567)	8.8142	0.661366	0.975112	1.04585	1.77895	7.72409	-0.125559	-0.327039	0.126907	2.09547
AT3G50220	Protein of unknown function (DUF579)	8.64914	0.907059	1.97273	2.24083	2.64736	7.06087	0.10303	0.699161	4.29198	1.74422
AT4G24910	Protein of unknown function (DUF579)	6.55867	0.643117	0.526633	0.822876	1.08952	6.26789	-0.110804	0.332786	1.46571	0.224401
AT5G67210	Protein of unknown function (DUF579)	9.61782	0.778528	1.42866	1.32475	1.48136	7.72579	0.0735895	0.389901	3.20218	0.46488
AT1G19200	Protein of unknown function (DUF581)	6.73895	0.691109	1.56712	3.14561	4.30451	6.93243	0.007501	-0.0119356	1.57174	3.72025
AT1G22160	Protein of unknown function (DUF581)	7.7086	1.47232	1.79088	2.17243	1.80343	9.52966	1.31549	2.32356	2.9833	2.41112
AT2G25690	Protein of unknown function (DUF581)	8.88585	0.102624	1.10197	2.35475	3.31116	8.01814	0.055076	0.680799	1.17045	1.82493
AT3G22550	Protein of unknown function (DUF581)	7.78624	0.946881	1.92196	1.95087	1.29334	9.82233	0.648328	0.852406	1.22507	0.0876034
AT3G63210	Protein of unknown function (DUF581)	7.6674	0.481311	0.931265	1.35497	1.12819	7.10366	0.0333498	0.33478	1.25453	2.16633
AT4G17670	Protein of unknown function (DUF581)	9.97774	0.268752	0.574968	1.23186	0.588574	8.63586	0.476326	1.22878	1.32597	0.516133
AT5G47060	Protein of unknown function (DUF581)	10.2622	-0.408027	0.18996	1.51326	2.21658	8.72881	-0.135899	0.640572	1.36405	2.02811
AT5G49120	Protein of unknown function (DUF581)	7.62364	-0.197485	1.0143	2.40111	3.0143	7.23289	0.72239	1.48832	3.22503	2.98049
AT5G65040	Protein of unknown function (DUF581)	10.6981	-0.0336315	0.0857255	0.845025	1.64358	8.56071	-0.339313	0.765654	2.62132	3.3814
AT1G01570	Protein of unknown function (DUF604)	6.7367	0.528284	0.955101	1.35901	1.36473	6.80682	0.544167	0.78763	1.34261	0.777675
AT1G33250	Protein of unknown function (DUF604)	8.84332	0.168562	0.261427	0.570209	1.01984	8.2568	0.13765	-0.128787	0.364438	1.48212
AT3G11420	Protein of unknown function (DUF604)	9.55052	0.150839	0.375855	1.10006	1.59855	8.00819	0.755385	1.13966	2.35091	3.04966
AT4G11350	Protein of unknown function (DUF604)	6.51693	0.316451	1.06653	1.55471	1.47562	5.49459	0.550684	0.978717	1.7511	2.05276
AT2G23790	Protein of unknown function (DUF607)	9.55823	0.248155	0.854709	1.37258	2.01453	8.58146	-0.119311	0.435002	1.39368	1.7742
AT4G36820	Protein of unknown function (DUF607)	8.0499	1.03603	1.67012	2.97527	3.7928	6.52706	-0.587103	-0.358097	-0.0580145	1.59567
AT1G20180	Protein of unknown function (DUF677)	5.55532	0.881113	0.220048	0.668042	1.23109	5.43901	-0.14749	0.0578699	1.33044	1.4781
AT3G28270	Protein of unknown function (DUF677)	4.49013	0.213484	0.362889	1.04062	0.82378	9.18656	1.77921	2.95566	4.76405	3.93842
AT3G28300	Protein of unknown function (DUF677)	9.41852	2.07805	2.96081	3.49315	3.09054	12.9338	0.972461	0.997718	1.08338	-0.681318
AT4G18425	Protein of unknown function (DUF679)	8.67288	0.59618	0.704743	0.872452	1.47055	7.11072	-0.0760907	0.250529	2.48125	2.35135
AT1G29240	Protein of unknown function (DUF688)	6.99892	0.75836	0.820207	1.31556	1.44861	9.60832	0.232999	0.291126	1.62327	1.66963
AT1G08040	Protein of unknown function (DUF707)	10.2868	0.344056	0.745338	0.865829	1.0497	10.6439	0.15771	0.261611	1.03347	0.81987
AT1G11170	Protein of unknown function (DUF707)	7.39477	-0.172402	0.0137584	1.09613	1.26468	6.93398	0.409556	1.03656	2.31722	3.86908
AT1G67850	Protein of unknown function (DUF707)	6.90568	0.503993	0.529756	0.7886	1.08483	7.81955	0.315977	0.434391	0.815765	1.69488
AT4G18530	Protein of unknown function (DUF707)	7.78042	-0.0172387	0.347931	1.19678	1.78197	8.74249	0.24479	0.41199	0.499116	1.3237
AT4G36210	Protein of unknown function (DUF726)	9.8384	0.252757	0.667802	1.26856	1.81735	10.3207	0.632678	0.543317	0.874419	1.48842
AT1G11210	Protein of unknown function (DUF761)	9.97959	-0.342178	0.212623	0.700212	1.45721	11.8595	-0.016517	1.65276	1.28911	1.11326
AT1G61260	Protein of unknown function (DUF761)	8.50939	0.084811	0.968879	2.11699	3.45561	9.37775	0.33579	0.22695	0.740236	1.55677
AT1G03610	Protein of unknown function (DUF789)	7.20762	-0.0569124	0.691782	1.955	2.7619	7.95313	-0.206069	0.468457	0.967003	2.01529
AT1G17830	Protein of unknown function (DUF789)	6.7376	0.147221	0.992665	2.12704	2.98436	6.32902	0.2544	0.977669	1.97892	3.59684
AT4G03420	Protein of unknown function (DUF789)	9.31822	0.367497	0.799127	2.09345	2.13037	9.58543	-0.246845	0.00471588	1.27547	1.49123
AT1G20730	Protein of unknown function (DUF833)	4.86017	-3.90313e-05	-0.0832145	0.257514	2.18247	5.03526	-0.30519	0.369842	0.848762	1.4055
AT5G06660	Protein of unknown function DUF106, transmembrane	8.14214	0.522752	0.733058	0.949048	1.45618	8.58795	0.0471704	-0.0962255	0.522636	1.59965
AT1G02816	Protein of unknown function, DUF538	6.52384	0.330263	0.647587	1.32546	2.21613	6.7935	-0.3817	-0.418377	1.03533	2.50704
AT4G02360	Protein of unknown function, DUF538	8.47181	0.883198	2.35919	3.52982	3.87148	7.55071	1.03119	2.06098	4.55294	4.93088
AT5G16380	Protein of unknown function, DUF538	7.3639	0.0398306	0.583252	2.03599	3.08334	7.61709	0.277955	0.329865	0.80298	2.15003
AT5G60720	Protein of unknown function, DUF547	7.03883	0.703248	1.57443	1.59847	2.50009	6.27701	-0.0886488	0.540545	1.38508	0.83257
AT1G29640	Protein of unknown function, DUF584	9.2174	0.741958	0.378552	0.779551	1.93396	6.94294	0.73349	1.0135	3.77702	3.98437
AT2G28400	Protein of unknown function, DUF584	9.80503	0.235081	0.0520664	0.306111	1.23945	10.3565	-0.346782	0.856904	1.62948	2.61351
AT3G15040	Protein of unknown function, DUF584	5.16261	-0.0440113	-0.00268901	-0.168851	1.05363	5.01564	-0.0986875	-0.116534	0.213658	1.79375
AT4G21930	Protein of unknown function, DUF584	6.21596	0.76841	1.37262	2.26741	0.143	8.16011	1.37509	2.03735	3.0087	1.32805
AT5G45630	Protein of unknown function, DUF584	7.54755	0.422523	0.53346	1.61356	2.75237	9.53278	-0.93533	1.38746	2.40921	2.8827
AT5G60680	Protein of unknown function, DUF584	10.6594	0.472223	0.960061	1.86669	2.42216	11.1429	0.461759	0.565204	1.52166	1.12289
AT4G30830	Protein of unknown function, DUF593	5.66883	0.424344	0.648644	1.13778	2.08914	5.93653	0.222532	0.280592	0.998259	1.39313
AT4G31330	Protein of unknown function, DUF599	6.82004	1.11525	1.47071	0.571458	-1.29954	7.12086	0.820719	1.60711	1.76029	0.213786
AT2G37880	Protein of unknown function, DUF617	4.94583	0.0550258	0.727433	1.12272	2.18478	5.8137	-0.10444	0.234686	0.811673	1.24174
AT2G33700	Protein phosphatase 2C family protein	10.769	0.343572	0.514081	0.899058	1.60522	10.3359	-0.0491753	0.0719662	1.01665	2.47459
AT3G05640	Protein phosphatase 2C family protein	5.27371	0.350774	0.204764	0.180728	1.02494	6.44763	0.00314725	0.184575	1.22328	2.00997
AT3G16800	Protein phosphatase 2C family protein	9.08757	-0.0191207	0.578163	1.59427	3.27555	8.28424	0.298745	1.29301	0.813626	2.91686
AT3G17090	Protein phosphatase 2C family protein	8.68542	-0.625732	-0.528025	0.272554	1.25325	7.74822	0.147012	0.419799	0.778216	2.01525
AT4G11040	Protein phosphatase 2C family protein	5.40971	-0.368292	0.853557	1.89508	3.69417	5.06163	-0.0177506	0.000509455	1.1414	2.83786
AT4G26080	Protein phosphatase 2C family protein	10.1738	0.935837	1.314	2.45911	2.84791	10.3911	0.186219	1.03095	2.79859	2.63736
AT5G51760	Protein phosphatase 2C family protein	5.17283	-0.0346876	0.933904	2.64772	3.70386	4.92166	0.0130411	0.223091	1.83537	4.22734
AT5G57050	Protein phosphatase 2C family protein	7.93196	0.853616	2.44379	4.29574	4.99121	8.71238	1.00884	1.46777	4.219	4.98335
AT3G11410	protein phosphatase 2CA	10.64	1.04217	1.79756	2.58064	2.95058	11.4274	1.08883	1.56422	3.08798	3.32986
AT1G10095	Protein prenylyltransferase superfamily protein	6.85563	0.203678	0.31787	1.15965	1.20979	6.63807	0.394831	0.664811	0.997486	1.01942
AT3G59280	Protein Transporter, Pam16	10.4024	0.0205843	0.0605202	0.923509	1.7801	10.0999	-0.00390129	0.316452	1.36783	3.12479
AT1G71950	Proteinase inhibitor, propeptide	11.6822	-0.133681	0.077443	0.569522	1.51254	11.476	0.166485	0.412555	0.7685	2.38206
AT5G50240	protein-l-isoaspartate methyltransferase 2	5.87409	0.552367	1.19201	2.68052	3.5308	9.03518	0.548989	0.900859	2.33047	3.07213
AT3G54680	proteophosphoglycan-related	11.2952	0.320839	0.608966	1.22267	1.7642	9.74017	0.391735	0.694321	2.39123	3.13124
AT4G27500	proton pump interactor 1	8.6856	-0.209128	0.224646	0.804947	1.21786	8.3447	-0.675656	0.144393	0.257302	1.52977
AT2G46790	pseudo-response regulator 9	5.32829	0.211536	0.374458	0.402314	1.09449	5.15183	0.0282588	0.0828099	0.00212408	1.8228
AT1G78910	Pseudouridine synthase family protein	7.82916	-0.260132	0.251586	0.668594	1.35719	7.63185	0.0143243	0.0643633	0.456736	1.07872
AT2G29140	pumilio 3	10.263	-0.16257	0.298319	0.820514	1.36289	9.60726	0.177733	0.44368	0.845121	1.16348
AT3G20250	pumilio 5	10.5839	0.223491	0.194116	0.610694	1.06468	8.86964	0.799628	1.28697	2.5934	3.05813
AT3G17790	purple acid phosphatase 17	5.299	1.24994	1.51733	2.40974	2.32009	5.47393	0.539726	1.44291	2.62759	1.87279
AT3G52820	purple acid phosphatase 22	6.52125	1.30396	0.867855	1.42294	1.77557	5.23455	0.20342	0.715823	1.95147	2.0596
AT2G01890	purple acid phosphatase 8	7.67417	0.404751	0.123827	0.401061	1.06033	5.94346	-0.133382	-0.183412	0.607035	2.83525
AT3G52780	Purple acid phosphatases superfamily protein	4.91264	1.63078	0.577132	0.103846	0.768732	4.70975	0.312997	1.11075	1.66399	1.64335
AT2G15560	Putative endonuclease or glycosyl hydrolase	9.48882	0.295203	0.527404	0.57558	1.02862	9.75112	-0.116532	-0.199414	0.0900969	1.02826
AT2G28305	Putative lysine decarboxylase family protein	7.06278	-0.254679	0.522112	2.46778	2.90828	8.85901	-0.0932254	0.789893	2.1087	1.92731
AT3G53450	Putative lysine decarboxylase family protein	7.59465	-0.386915	0.356276	0.664169	1.61485	5.95907	-0.173438	-0.1675	0.456243	1.52561
AT4G35190	Putative lysine decarboxylase family protein	5.86084	1.68093	1.17252	1.54799	1.25223	5.27263	0.268987	1.84699	2.24899	1.96473
AT1G64107	Putative membrane lipoprotein	4.74595	0.0275201	0.340799	1.13652	2.83418	4.96362	-0.261664	-0.0101171	1.22977	3.56539
AT5G26692	Putative membrane lipoprotein	4.90824	0.0576928	-0.172141	0.554056	1.05064	4.67623	0.173312	2.03327	5.5749	6.34749
AT5G50100	Putative thiol-disulphide oxidoreductase DCC	6.95582	-0.630007	-0.00799532	0.908109	2.15762	9.04226	-0.0591132	0.302721	1.37338	3.26385
AT1G73000	PYR1-like 3	5.85006	1.36344	0.317676	-0.509983	-0.424243	5.13991	0.278534	0.323204	0.838498	1.98902
AT4G01026	PYR1-like 7	6.27285	0.656048	2.03517	3.00416	4.3811	7.84767	-0.207194	-0.21811	1.07132	3.06384
AT1G17710	Pyridoxal phosphate phosphatase-related protein	4.93137	-0.123448	0.431755	1.39593	3.60416	4.90935	-0.0278898	0.640034	1.40021	1.34769
AT3G08860	PYRIMIDINE 4	8.82871	2.48243	2.25506	1.24326	0.00372878	7.31957	1.51122	2.64048	2.88866	1.42323
AT2G18230	pyrophosphorylase 2	10.6406	0.654176	1.00231	0.680948	-0.25989	10.1424	0.800876	1.02643	1.7158	0.14231
AT3G53620	pyrophosphorylase 4	10.5635	0.0445264	0.338431	0.825172	1.13611	9.07155	0.103961	0.209616	1.00609	0.781336
AT3G49160	pyruvate kinase family protein	7.60124	-0.716452	-0.663244	-0.433098	1.09543	7.32222	-0.322636	-0.581287	0.1536	2.24418
AT4G15530	pyruvate orthophosphate dikinase	9.76423	0.0517382	-0.240336	0.43625	1.17138	10.0675	0.815846	1.49927	1.80249	3.47544
AT2G01270	quiescin-sulfhydryl oxidase 2	7.82478	-0.157417	0.396726	1.02222	1.73242	7.74617	0.146718	0.297048	1.0819	1.6602
AT3G09910	RAB GTPase homolog C2B	8.76301	0.385628	1.40196	2.61842	2.62588	7.54729	0.409543	1.4506	3.34842	3.86877
AT5G64990	RAB GTPase homolog H1A	6.42706	0.115726	0.14433	0.375386	1.14279	6.71207	0.191286	0.402356	0.713451	1.94511
AT5G40390	Raffinose synthase family protein	10.861	0.413643	0.80861	1.66836	2.2031	9.19649	0.332043	0.0914717	1.97948	2.66607
AT2G22055	RALF-like 15	6.02569	0.0370989	0.20952	1.63033	1.75024	6.01678	0.415806	4.1889	6.59278	7.84347
AT1G61563	ralf-like 8	4.89922	0.0185567	-0.0770302	1.16461	2.01212	4.80599	0.435212	4.66832	6.91891	8.15779
AT1G61566	ralf-like 9	5.33929	0.223197	0.276057	1.06462	1.00419	5.25312	0.563633	2.97274	4.91812	6.12984
AT2G26695	Ran BP2/NZF zinc finger-like superfamily protein	6.5502	1.00698	1.36516	1.513	-0.323379	8.19858	1.21289	1.85526	1.3905	-0.661308
AT4G14020	Rapid alkalinization factor (RALF) family protein	9.41886	1.29271	1.98845	2.19664	2.47137	10.308	0.663443	0.913116	0.629568	1.80422
AT5G20020	RAS-related GTP-binding nuclear protein 2	9.85457	0.0976058	0.349936	0.639075	1.17375	9.49704	-0.263052	-0.21475	0.0828473	1.81514
AT3G21700	Ras-related small GTP-binding family protein	7.7828	0.798691	0.716399	1.03009	1.04645	7.94066	0.0856886	-0.155256	0.503879	1.53256
AT1G79910	Regulator of Vps4 activity in the MVB pathway protein	6.21839	1.04545	0.496391	-0.361092	-1.07288	7.02614	0.219508	0.336063	0.607589	1.10761
AT1G46768	related to AP2 1	9.03878	0.469315	0.55745	2.09401	3.11039	8.46033	0.844617	1.34182	2.91495	3.94814
AT4G36900	related to AP2 10	9.23069	0.564566	0.327816	1.01787	1.51531	8.83679	0.864948	1.453	2.31712	2.94971
AT3G14230	related to AP2 2	7.38232	0.451574	1.28908	2.04141	2.48956	7.37197	0.0533677	0.0665144	0.561987	1.12636
AT1G43160	related to AP2 6	7.83369	-0.202819	0.32254	2.08176	3.19572	5.32091	-0.150772	-0.247645	3.46091	6.61497
AT5G13330	related to AP2 6l	9.57285	0.600734	0.354352	0.960767	1.7438	6.58209	0.00826276	0.84032	3.05331	4.7034
AT4G06746	related to AP2 9	8.46762	-0.098783	0.841713	2.1238	3.58933	8.358	-1.09797	-2.10888	-1.88142	2.40595
AT2G41870	Remorin family protein	8.82816	0.305059	0.922798	2.37446	2.94444	10.2283	1.19673	1.58238	2.98137	3.22219
AT3G57540	Remorin family protein	8.94652	1.0285	1.76014	2.53874	3.06501	7.97713	1.33255	1.81034	3.07231	3.67539
AT5G23750	Remorin family protein	6.49793	0.92063	1.04075	1.08355	1.03068	6.66829	0.596309	1.23874	2.09437	2.94365
AT1G64060	respiratory burst oxidase protein F	9.19942	-0.548577	-0.814293	0.348276	1.10297	7.00051	0.106633	0.25537	0.874779	1.81374
AT4G16110	response regulator 2	9.44688	0.175318	0.273932	0.806553	1.69816	8.04097	0.244471	0.125428	0.712796	2.36912
AT1G09950	RESPONSE TO ABA AND SALT 1	7.93481	-0.39175	0.695631	1.5078	2.81773	8.80022	-0.407845	0.226594	0.488248	2.81517
AT3G49580	response to low sulfur 1	8.34814	2.66874	1.87042	1.49816	-0.175243	10.0715	0.83877	2.23775	1.08741	-1.82828
AT3G49570	response to low sulfur 3	9.56592	1.22423	0.54773	0.614456	-0.783184	9.67386	0.820397	2.07024	0.976468	-1.13626
AT3G03450	RGA-like 2	7.73765	0.0515633	0.658588	0.922166	1.0466	6.93496	0.779184	1.55806	1.90337	1.0536
AT1G08340	Rho GTPase activating protein with PAK-box/P21-Rho-binding domain	7.14845	0.678732	0.599843	1.41402	1.80219	5.61494	-0.222124	0.397627	2.1416	0.770482
AT2G41550	Rho termination factor	8.05052	-0.466584	0.210223	0.596461	1.67307	8.11996	-0.157993	0.132027	0.617465	1.14003
AT2G17850	Rhodanese/Cell cycle control phosphatase superfamily protein	5.90252	-0.53813	0.830492	2.69293	3.44873	5.09291	0.0640309	0.201039	0.600378	1.94102
AT1G63120	RHOMBOID-like 2	9.38097	0.337745	1.20463	1.8045	2.5522	9.35764	0.121534	0.172058	1.10121	1.56585
AT1G77680	Ribonuclease II/R family protein	8.81611	0.343289	1.18407	2.0994	2.98271	8.78516	-0.0313002	-0.276085	0.474045	2.09698
AT3G23580	ribonucleotide reductase 2A	9.40931	-0.257672	0.0428187	0.61497	1.42793	10.7423	-0.145929	-0.101701	-0.0999945	1.32595
AT3G14595	Ribosomal protein L18ae family	10.6692	0.542184	1.12628	2.06289	2.70625	11.1108	0.635946	1.12054	2.0438	2.71245
AT5G15260	Ribosomal protein L34e superfamily protein	7.97878	-0.0114402	0.167777	0.506428	1.24811	8.10585	0.50915	0.707793	1.61933	2.57545
AT2G07675	Ribosomal protein S12/S23 family protein	10.9746	0.126339	0.994062	2.20728	2.01504	9.85728	0.387748	0.203657	0.558526	1.57104
AT5G09500	Ribosomal protein S19 family protein	5.66089	-0.205411	0.0697395	0.570845	1.31429	5.15199	0.367234	0.946553	1.38862	1.91636
AT5G27700	Ribosomal protein S21e	10.5304	0.0130516	0.387262	0.756461	1.01402	8.98141	-0.120163	0.0189344	0.61697	1.20218
AT5G39850	Ribosomal protein S4	10.0497	0.0526664	0.489489	1.53635	2.10874	9.35896	-0.254259	0.685627	1.28349	1.47687
AT1G56070	Ribosomal protein S5/Elongation factor G/III/V family protein	8.43081	0.415481	0.904284	1.13092	1.75079	7.9868	-0.285246	-0.187542	0.184562	2.2266
AT3G23620	Ribosomal RNA processing Brix domain protein	8.68158	-0.751764	-0.503906	0.266999	1.05749	7.89279	-0.457218	-0.105808	-0.129801	1.04564
AT3G01650	RING domain ligase1	9.95512	0.301253	0.484478	0.765758	1.48123	9.43936	-0.0909185	0.23679	1.24237	3.33576
AT1G20110	RING/FYVE/PHD zinc finger superfamily protein	10.1786	0.50164	0.696414	0.844386	1.07493	9.51252	0.186142	0.116582	0.779867	1.87589
AT1G24580	RING/U-box superfamily protein	5.0284	0.394053	1.52854	4.17146	4.74785	5.78002	0.914835	1.56169	4.93259	5.12844
AT1G30860	RING/U-box superfamily protein	6.5593	0.407969	0.749604	1.10458	2.42861	7.53185	0.120088	-0.187572	0.538915	2.57111
AT1G49200	RING/U-box superfamily protein	6.9488	0.937517	2.79447	4.2167	3.79888	7.89537	0.792518	0.821435	3.1552	1.36189
AT1G55530	RING/U-box superfamily protein	9.0276	0.671484	1.00588	1.93506	2.91422	9.73155	0.0535855	-0.298693	0.367847	1.8687
AT1G67856	RING/U-box superfamily protein	6.35369	-0.256167	0.694677	1.54107	2.86156	8.34571	-0.253763	2.07779	2.72799	3.14014
AT1G74370	RING/U-box superfamily protein	7.80631	-0.0555573	0.0386574	0.676284	1.34871	9.40812	0.137613	-0.274015	0.381705	1.03375
AT1G75400	RING/U-box superfamily protein	10.2659	0.29453	0.486744	0.891814	1.18945	9.18119	0.445651	0.675258	1.74818	2.32478
AT2G04240	RING/U-box superfamily protein	10.4664	0.412808	0.816536	1.24471	1.61143	10.7217	-0.0322683	0.436171	2.52964	2.77782
AT2G37150	RING/U-box superfamily protein	8.86849	0.350208	0.17511	0.457106	1.04562	8.53302	0.175866	0.373331	0.984376	1.90712
AT2G39100	RING/U-box superfamily protein	7.96174	-0.0128453	-0.0648433	0.666871	1.08813	8.20071	-0.0916434	-0.0890289	0.532571	1.42907
AT2G44410	RING/U-box superfamily protein	8.39659	0.375103	0.675302	1.18148	1.81265	8.41443	0.178026	0.245744	0.713082	1.53467
AT3G10815	RING/U-box superfamily protein	7.76191	0.820249	1.15573	2.84815	3.77376	6.19171	0.0120268	0.306791	1.8062	3.91417
AT3G19910	RING/U-box superfamily protein	8.68102	0.0252533	0.579155	0.874432	1.74567	7.72708	-0.0359659	-0.127726	0.794877	2.1288
AT3G30460	RING/U-box superfamily protein	5.18362	0.169452	0.876536	1.20893	2.47136	7.42761	-0.0663294	-0.218522	1.22891	2.21622
AT4G00305	RING/U-box superfamily protein	6.9787	1.26229	1.45761	2.44988	3.27892	5.82597	-0.10237	0.0193918	0.717456	1.88944
AT4G23450	RING/U-box superfamily protein	8.84999	0.375105	-0.0738596	1.05673	1.55378	6.93754	1.1228	1.80191	3.48782	3.51263
AT4G28370	RING/U-box superfamily protein	6.44492	-0.0355084	0.00557433	0.215489	1.19883	5.85225	0.0338016	0.22573	0.661969	1.79343
AT4G33940	RING/U-box superfamily protein	10.8247	0.0279437	-0.118768	0.503369	1.08754	10.6717	0.316242	0.68028	0.672375	1.49882
AT4G34370	RING/U-box superfamily protein	8.58398	0.100204	0.470261	0.519936	1.03164	8.5351	0.0589813	0.106048	0.537927	1.19422
AT4G39140	RING/U-box superfamily protein	8.85619	0.295506	0.303685	0.706398	1.28368	8.8254	0.123228	0.216893	1.36186	1.86745
AT5G01520	RING/U-box superfamily protein	8.97354	0.423234	0.613736	1.52763	2.17998	8.29028	1.09913	1.94148	4.3615	4.77488
AT5G03180	RING/U-box superfamily protein	5.76196	0.0584161	0.365216	0.812521	1.69719	5.96293	0.101354	0.26941	0.721071	1.76281
AT5G08139	RING/U-box superfamily protein	9.56567	0.123692	0.258508	0.947911	1.48613	9.12978	0.228025	0.598036	1.0205	1.1705
AT5G10650	RING/U-box superfamily protein	8.00613	0.473529	0.345518	0.978657	1.67741	7.62473	0.00281725	0.242504	1.15624	2.59228
AT5G38895	RING/U-box superfamily protein	8.85506	-0.0190992	-0.347143	0.306007	1.07086	9.26409	0.294076	0.482148	0.545151	1.61926
AT5G42200	RING/U-box superfamily protein	8.47066	0.888544	2.05338	3.41535	3.89581	10.1804	0.163476	0.792774	1.16278	1.18301
AT5G47610	RING/U-box superfamily protein	5.03269	-0.10204	0.569626	1.10486	2.13391	8.21919	0.503126	0.723525	2.6983	2.16776
AT5G55970	RING/U-box superfamily protein	8.35613	0.948682	0.703192	2.03031	2.91306	7.43699	0.31468	1.29783	1.89262	2.59334
AT5G60580	RING/U-box superfamily protein	9.21854	0.564364	0.875464	1.32068	1.02352	8.02918	0.191366	0.54409	1.68281	2.21503
AT4G35480	RING-H2 finger A3B	8.97545	0.982812	2.18933	1.98658	1.59617	10.1669	-0.200057	0.398497	0.672307	1.62143
AT2G39720	RING-H2 finger C2A	8.80681	0.426539	0.482865	0.859195	1.18635	8.97704	0.265657	0.0915232	0.553297	1.46549
AT5G22000	RING-H2 group F2A	8.9182	-0.0407638	0.328075	1.08688	2.23226	8.34258	-0.159703	-0.151386	0.515683	2.27243
AT1G50590	RmlC-like cupins superfamily protein	9.3089	-0.299927	0.282662	1.34773	2.18128	8.46814	0.0494835	0.433251	0.341883	2.02381
AT2G18540	RmlC-like cupins superfamily protein	5.37843	-0.185333	0.468486	1.01179	0.663009	5.34175	0.29011	0.153852	1.1977	1.23255
AT2G43120	RmlC-like cupins superfamily protein	9.06828	-0.369396	-0.0159731	0.407684	1.41406	7.89928	-0.101153	0.155487	-0.0976339	1.13185
AT4G28703	RmlC-like cupins superfamily protein	6.95156	0.223671	0.467527	1.04082	1.25316	6.67835	0.426566	1.29645	1.41412	1.45481
AT5G26700	RmlC-like cupins superfamily protein	5.36435	0.228385	0.0837431	1.01028	0.702536	5.32655	0.484982	1.19628	4.05591	4.84223
AT5G43850	RmlC-like cupins superfamily protein	11.5303	0.0729277	0.488426	1.44709	1.8979	12.691	0.19271	0.596771	1.42499	2.5322
AT5G47010	RNA helicase, putative	7.52454	0.0983053	0.839435	1.36226	2.31658	7.83467	-0.175797	-0.0917551	0.392121	1.84259
AT2G04630	RNA polymerase Rpb6	8.88518	-0.329016	-0.135687	0.692367	1.12956	8.52373	-0.0757983	0.0784728	0.535701	1.42271
AT1G07350	RNA-binding (RRM/RBD/RNP motifs) family protein	6.97155	0.422961	0.738146	0.889488	1.4378	7.08458	-0.325126	-0.0592787	0.479223	2.03224
AT1G72800	RNA-binding (RRM/RBD/RNP motifs) family protein	8.13939	0.418061	1.13399	1.59571	2.58965	7.48893	0.41226	0.469714	0.889155	2.96202
AT2G44710	RNA-binding (RRM/RBD/RNP motifs) family protein	10.2543	0.00947672	0.324441	0.706156	1.11174	9.57992	0.244234	0.392903	0.826147	1.21145
AT2G46610	RNA-binding (RRM/RBD/RNP motifs) family protein	5.91378	0.359005	0.68151	0.446072	1.31058	6.2649	0.104341	0.783938	0.857222	1.41003
AT3G04500	RNA-binding (RRM/RBD/RNP motifs) family protein	6.57572	-0.0619866	0.168507	0.633891	1.5876	6.61074	-0.224448	-0.260912	-0.070888	1.77705
AT4G14300	RNA-binding (RRM/RBD/RNP motifs) family protein	8.31548	-0.0603493	0.523298	0.980768	1.94767	8.01422	0.159179	0.466359	1.64217	2.82561
AT4G24420	RNA-binding (RRM/RBD/RNP motifs) family protein	6.3752	-0.415233	0.0160341	0.160785	1.16861	5.20638	0.0426785	0.432377	0.54057	1.58865
AT5G03495	RNA-binding (RRM/RBD/RNP motifs) family protein	6.39808	0.306279	0.882658	1.44451	2.87678	6.96767	0.376291	0.80604	0.926411	2.47426
AT5G59950	RNA-binding (RRM/RBD/RNP motifs) family protein	8.53756	-0.324514	0.0654915	0.361153	1.21881	7.74934	-0.26587	-0.0834425	0.052721	1.6587
AT5G04280	RNA-binding (RRM/RBD/RNP motifs) family protein with retrovirus zinc finger-like domain	10.8448	0.0584298	0.393783	0.674388	1.38264	10.3086	0.0162796	0.134708	0.540809	1.32803
AT4G26000	RNA-binding KH domain-containing protein	8.67439	0.224646	0.499901	1.11834	2.03097	8.90136	0.0606031	-0.0661376	0.373162	1.16958
AT1G58470	RNA-binding protein 1	8.50959	-0.142018	0.0541897	0.247719	1.03787	8.43405	-0.0318552	0.0435561	0.584755	1.70743
AT4G00660	RNAhelicase-like 8	5.62706	-0.299602	-0.0604963	0.695538	1.52246	5.34797	-0.348111	-0.0832759	0.762948	2.03911
AT1G77000	RNI-like superfamily protein	9.50162	0.676583	0.484477	1.20268	1.62789	9.04751	0.174022	0.759482	1.80095	2.81532
AT2G39940	RNI-like superfamily protein	7.44791	-0.0112774	0.725049	1.33103	2.40091	7.37969	0.0813449	0.109159	0.76032	1.90197
AT5G01720	RNI-like superfamily protein	8.16035	0.529261	0.395358	0.961012	1.49077	6.9664	0.359939	0.284643	0.905528	1.82529
AT5G23340	RNI-like superfamily protein	11.0286	0.264958	0.104833	0.446634	1.04447	10.5964	-0.0461501	-0.110089	0.559781	1.51035
AT5G45160	Root hair defective 3 GTP-binding protein (RHD3)	6.30126	-0.153964	0.213585	0.983549	2.00599	6.00825	-0.140706	0.0855699	0.657351	2.22592
AT1G67360	Rubber elongation factor protein (REF)	8.5128	0.823573	0.968278	1.65262	1.55205	8.64524	0.661398	0.863308	1.63494	1.37403
AT2G47780	Rubber elongation factor protein (REF)	5.58307	1.60882	3.43404	4.9006	4.28699	7.4337	1.09394	1.36249	4.53827	3.63382
AT3G15640	Rubredoxin-like superfamily protein	6.0816	-0.118205	0.634188	1.10806	2.23582	5.82955	-0.163011	0.270858	0.569713	2.15867
AT3G53370	S1FA-like DNA-binding protein	9.78091	0.484064	0.716859	1.07332	1.33612	10.1408	0.120348	0.141742	0.816883	1.26517
AT3G54380	SAC3/GANP/Nin1/mts3/eIF-3 p25 family	6.7804	0.178059	0.36667	0.450466	1.06726	6.65279	0.0228726	0.120956	0.702101	1.34776
AT4G13940	S-adenosyl-L-homocysteine hydrolase	10.0731	0.144892	0.753295	0.954538	1.5415	8.27967	-0.26738	-0.278666	0.74832	1.19026
AT1G24735	S-adenosyl-L-methionine-dependent methyltransferases superfamily protein	7.47619	0.772097	1.53055	2.11173	2.36923	6.12783	0.352362	0.225554	0.975613	2.21101
AT5G04370	S-adenosyl-L-methionine-dependent methyltransferases superfamily protein	7.54447	0.114726	1.23249	2.96668	2.87372	5.80698	0.116279	1.19121	2.98499	3.39975
AT5G51130	S-adenosyl-L-methionine-dependent methyltransferases superfamily protein	7.02461	-0.16288	0.00107555	0.310079	1.34523	6.82617	-0.11727	0.232264	0.492863	1.75847
AT5G64030	S-adenosyl-L-methionine-dependent methyltransferases superfamily protein	6.29712	-0.0255457	0.279851	0.514348	1.47985	6.08679	-0.0120811	0.0663307	0.556044	1.41243
AT1G62290	Saposin-like aspartyl protease family protein	6.1505	0.528668	3.55999	5.08531	5.47675	9.26456	0.135098	0.589845	1.01947	0.945198
AT1G16510	SAUR-like auxin-responsive protein family	7.02226	0.396859	0.676045	0.840162	1.80842	6.46021	0.0737046	-0.407171	-0.188523	1.51311
AT1G75590	SAUR-like auxin-responsive protein family	7.50932	0.429381	0.783988	1.18614	0.354374	7.53103	0.497142	0.927632	1.70019	-0.765195
AT3G12955	SAUR-like auxin-responsive protein family	7.65608	0.0163375	0.388296	1.0149	1.83876	5.88766	0.0138091	0.991258	4.484	4.58156
AT3G60690	SAUR-like auxin-responsive protein family	10.3812	-0.413218	-0.0540992	0.438374	1.00396	9.32998	0.105011	0.772042	1.51989	2.09089
AT3G61900	SAUR-like auxin-responsive protein family	8.00582	0.732708	0.874968	1.09575	0.869575	6.43732	0.773606	1.03362	3.32232	5.05528
AT4G12410	SAUR-like auxin-responsive protein family	8.5911	0.354244	1.19099	2.78786	3.59536	8.99755	-0.643396	0.800654	2.51812	4.32182
AT4G22620	SAUR-like auxin-responsive protein family	8.42015	-0.334591	0.0774219	1.05659	1.77945	8.61299	-0.898722	-0.266902	0.914218	2.59545
AT5G53590	SAUR-like auxin-responsive protein family	9.73232	0.723987	0.688008	1.08338	1.60506	8.30361	0.291087	1.05828	2.63559	3.20923
AT4G19700	SBP (S-ribonuclease binding protein) family protein	10.4945	0.397044	0.752312	0.968776	1.5602	10.0877	-0.49218	-0.0826654	0.608574	1.74194
AT4G35070	SBP (S-ribonuclease binding protein) family protein	7.52456	0.439048	0.961359	2.02946	2.6129	8.07962	-0.0976554	-0.185468	0.648585	1.43587
AT1G55310	SC35-like splicing factor 33	12.2216	-0.109116	0.310975	0.742163	1.10999	11.1541	0.144152	0.894976	1.4524	2.08161
AT1G07530	SCARECROW-like 14	9.93269	0.0106457	0.291332	1.08645	1.90697	9.22098	0.488875	0.847372	1.35094	1.82789
AT1G50420	scarecrow-like 3	7.81195	0.408886	0.567906	1.02307	1.47369	6.92389	-0.186732	-0.150836	0.25088	1.51051
AT1G50600	scarecrow-like 5	10.1118	0.148827	0.436888	0.89172	1.46671	9.88917	0.247247	0.604811	1.0912	1.3239
AT2G02120	Scorpion toxin-like knottin superfamily protein	13.8268	0.0362185	0.270523	1.32115	2.00511	7.40801	0.57516	0.0434349	2.92299	6.42072
AT2G01470	SEC12P-like 2 protein	11.2164	-0.286703	-0.0142387	0.429259	1.04467	10.2505	0.10615	0.379286	0.718571	1.20135
AT1G22180	Sec14p-like phosphatidylinositol transfer family protein	9.85788	-0.624443	-0.726922	0.269913	1.34177	9.28316	0.109836	0.367634	0.588412	1.86413
AT1G75170	Sec14p-like phosphatidylinositol transfer family protein	9.36455	0.110227	0.369001	1.24482	1.78703	7.73048	0.40441	0.668032	2.06739	2.78241
AT1G75370	Sec14p-like phosphatidylinositol transfer family protein	9.73544	-0.0519611	0.449025	1.12363	1.82929	10.6377	0.247893	0.371604	0.574479	1.63855
AT5G56160	Sec14p-like phosphatidylinositol transfer family protein	7.11513	-0.0637133	0.0123242	0.794534	1.87146	6.51545	0.723629	1.16995	1.67524	2.93557
AT3G07100	Sec23/Sec24 protein transport family protein	10.2655	0.163424	0.572337	1.09821	1.55217	9.88411	0.282583	0.381851	0.774879	1.48497
AT4G14160	Sec23/Sec24 protein transport family protein	9.19975	0.417778	0.95211	1.25174	1.46022	9.13666	-0.128973	-0.269485	0.347016	1.18303
AT2G01110	Sec-independent periplasmic protein translocase	5.69457	0.00676888	0.301347	0.435726	1.03214	6.24337	0.184761	-0.181226	0.34103	1.5351
AT1G09180	secretion-associated RAS super family 1	5.53249	0.531667	0.656125	0.466991	1.45179	6.44833	0.43193	0.562425	1.00626	2.16316
AT3G57520	seed imbibition 2	10.485	-0.0375309	-0.451922	0.297308	1.41214	8.96666	0.26916	1.24786	4.17398	6.15937
AT3G22490	Seed maturation protein	4.8454	0.337717	0.556217	0.660709	2.21677	4.71268	0.509047	0.242226	1.97804	5.87691
AT3G22500	Seed maturation protein	4.74243	0.19201	0.538949	0.93591	2.1547	4.8416	0.0198384	0.10129	0.455126	4.01294
AT2G17840	Senescence/dehydration-associated protein-related	7.38451	-0.521043	-0.338776	0.528369	1.16586	8.56025	-1.43743	0.179508	-0.415052	1.0042
AT2G29350	senescence-associated gene 13	5.27584	1.36337	0.745133	0.717487	2.20576	7.98444	-0.380388	-1.64425	-1.08879	1.64149
AT4G02380	senescence-associated gene 21	13.1605	-0.421383	0.0410005	0.551812	1.28351	11.7515	-1.05086	0.817031	2.26543	3.8016
AT5G13170	senescence-associated gene 29	5.72015	2.4017	4.93562	6.20491	7.32372	6.1672	2.27857	4.5175	6.75447	7.59914
AT1G17020	senescence-related gene 1	7.57862	0.995801	1.34717	2.24428	3.36888	7.43876	0.307846	0.516144	2.027	4.41465
AT3G14180	sequence-specific DNA binding transcription factors	7.89706	-0.174672	0.099003	0.490353	1.22303	7.51957	0.223065	0.297334	0.819816	1.13475
AT3G54390	sequence-specific DNA binding transcription factors	9.4241	0.247188	0.773591	1.25484	0.915658	8.58212	0.465524	0.994166	1.88484	1.1652
AT3G24460	Serinc-domain containing serine and sphingolipid biosynthesis protein	7.71382	-0.263716	0.254468	0.852584	1.40587	6.38612	0.413153	0.68014	1.37595	3.42283
AT5G22860	Serine carboxypeptidase S28 family protein	6.14293	0.380878	0.982734	1.76318	1.32292	7.37342	0.887699	1.29348	2.07785	3.17761
AT5G09640	serine carboxypeptidase-like 19	4.90222	0.234253	0.656169	1.06799	1.37866	4.99918	-0.0809064	0.0724357	0.967244	1.46847
AT3G17180	serine carboxypeptidase-like 33	5.43293	-0.115856	0.693091	1.20824	2.6331	4.76325	0.549736	0.905797	2.98272	3.80494
AT3G45010	serine carboxypeptidase-like 48	11.9409	0.492116	0.99389	0.931682	1.16983	10.2871	0.0981785	0.867577	1.58786	1.49465
AT3G10450	serine carboxypeptidase-like 7	7.10289	-0.151665	0.0500766	0.776956	1.74894	8.2997	0.485109	1.01313	1.36011	2.84156
AT3G48780	serine palmitoyltransferase 1	5.69843	-0.202397	-0.249143	-0.0481323	1.12814	5.54472	-0.382805	0.058443	0.315236	2.27428
AT1G47710	Serine protease inhibitor (SERPIN) family protein	7.63925	0.218839	0.627286	1.38228	2.33598	7.6388	0.081529	0.0847245	0.364343	1.67326
AT1G09140	SERINE-ARGININE PROTEIN 30	9.7801	0.589689	1.02538	0.792613	1.41368	9.68234	-0.0336302	0.414415	1.3319	3.0923
AT5G11090	serine-rich protein-related	10.9083	0.773249	1.01939	1.98497	2.45906	9.868	0.399334	0.591183	2.66628	2.79619
AT5G25280	serine-rich protein-related	7.07303	-0.494537	0.611978	1.85773	3.54852	7.60286	-0.0153106	1.2636	3.12322	4.51643
AT5G62090	SEUSS-like 2	8.07948	0.149487	0.515141	1.40204	1.92774	8.1042	0.660056	0.718879	1.30896	1.6379
AT1G75880	SGNH hydrolase-type esterase superfamily protein	5.17411	0.84707	1.13424	2.25852	1.75463	7.18914	-0.0965474	0.767745	1.23619	0.208033
AT5G24120	sigma factor E	6.63329	-0.254339	0.100566	0.69828	1.75524	7.76703	0.744513	1.31364	2.61145	4.76446
AT1G01650	SIGNAL PEPTIDE PEPTIDASE-LIKE 4	8.72282	0.0533766	0.764513	1.63657	1.57883	7.87809	-0.0687956	-0.15102	0.390852	1.22
AT1G15310	signal recognition particle 54 kDa subunit	7.49436	0.692835	1.26157	1.85689	2.49444	7.59828	0.371224	0.867092	1.96621	2.71598
AT1G23550	similar to RCD one 2	6.77406	-0.0353584	-0.178255	0.453194	1.63136	6.37973	-0.303643	-0.15799	0.477599	1.85267
AT5G05100	Single-stranded nucleic acid binding R3H protein	8.85692	-0.0853692	-0.129186	0.69709	1.50181	7.30058	0.133519	0.22652	1.12593	2.89357
AT5G16270	sister chromatid cohesion 1 protein 4	7.13558	-0.0255559	0.330767	0.93672	1.64665	7.28218	0.053394	0.224128	0.518129	1.46903
AT5G57900	SKP1 interacting partner 1	7.78504	0.690826	1.13681	2.42556	2.96683	7.37938	0.0365062	0.171013	1.90342	2.70783
AT2G02350	SKP1 interacting partner 3	6.41935	-0.0067234	0.224033	0.469233	1.02385	5.67829	0.377013	0.36108	0.613125	2.02415
AT4G34210	SKP1-like 11	5.60749	-0.250155	0.769371	1.38669	3.11268	5.11637	0.0332806	0.0329373	0.325698	1.89609
AT4G34470	SKP1-like 12	5.52521	-0.148659	0.521022	1.40194	2.91793	5.11759	-0.170651	-0.0869111	0.248923	1.6228
AT3G60010	SKP1-like 13	5.04438	-0.0456437	0.304995	0.402135	1.10058	5.11819	0.12008	0.317989	0.297938	1.20659
AT2G45950	SKP1-like 20	7.67969	-0.26776	0.170369	0.840416	1.12819	8.24671	0.169677	0.289731	0.711787	1.10145
AT1G20140	SKP1-like 4	9.55305	-0.0991319	0.129738	0.898058	1.3037	8.79469	-0.092628	0.130958	0.487289	1.24576
AT3G13400	SKU5 similar 13	4.90652	0.0875857	-0.0106553	1.44569	1.45573	4.99446	0.474129	3.57025	6.53949	7.6127
AT1G55560	SKU5 similar 14	5.13429	-0.0455422	-0.00133531	1.0179	0.418026	5.30863	0.2708	0.917055	3.40551	4.46469
AT5G24030	SLAC1 homologue 3	10.8775	0.545303	0.570598	0.618831	1.40671	8.44562	0.861465	0.49071	-0.339443	1.86538
AT1G61460	S-locus protein kinase, putative	6.93711	-0.0758131	-0.154421	0.322566	1.2209	7.00683	0.196993	0.726019	0.387939	1.18086
AT1G21190	Small nuclear ribonucleoprotein family protein	8.36645	-0.332745	0.0339829	0.904444	1.361	8.12155	-0.234201	0.00345298	0.729989	1.65465
AT1G33980	Smg-4/UPF3 family protein	11.6715	-0.186192	0.0119775	0.41512	1.04195	11.2662	0.297461	0.426549	0.803121	1.34074
AT4G12000	SNARE associated Golgi protein family	8.04053	0.773578	1.57651	3.0224	4.03245	9.12801	0.622508	0.661644	2.08869	3.1273
AT1G60970	SNARE-like superfamily protein	4.86591	-0.146705	0.346825	0.926133	1.91322	5.06057	-0.176755	0.0133979	1.77728	2.64142
AT2G35747	snoRNA	8.94934	0.0737037	0.250324	1.21786	0.923295	8.17302	-0.0199215	0.0460927	0.524585	1.38853
AT5G17850	Sodium/calcium exchanger family protein	9.38921	0.521006	1.14936	1.63243	2.37311	9.55261	0.076308	0.863453	1.15089	2.34523
AT2G26740	soluble epoxide hydrolase	7.06004	0.716865	0.722528	1.63037	2.14732	11.2847	0.310739	0.634823	1.16078	1.6665
AT5G58380	SOS3-interacting protein 1	9.80342	-0.303166	0.393403	1.26925	2.51655	9.27548	-0.0181781	-0.0405243	1.60596	3.26021
AT4G30960	SOS3-interacting protein 3	11.5875	0.81957	1.12871	1.71506	1.71053	11.9471	0.886707	1.60709	2.63296	1.7919
AT2G30360	SOS3-interacting protein 4	11.5084	0.616526	0.855539	1.30697	1.79923	10.3438	-0.319842	0.219926	1.03019	0.314902
AT2G37970	SOUL heme-binding family protein	9.97952	0.0842795	0.174119	0.999649	2.0301	10.9162	0.186001	1.08526	1.45496	2.11218
AT5G53120	spermidine synthase 3	11.3117	0.673243	1.34727	1.28022	1.4268	10.736	0.837853	1.35214	2.08004	1.78742
AT5G51570	SPFH/Band 7/PHB domain-containing membrane-associated protein family	9.67702	-0.0715716	-0.117925	0.755023	1.55998	9.45938	0.12097	0.0268877	0.243797	1.45157
AT1G69640	sphingoid base hydroxylase 1	10.7898	0.202408	0.138425	0.532176	1.26462	11.3166	0.183223	0.123253	0.607083	1.10894
AT5G15600	SPIRAL1-like4	7.79177	1.16813	0.869821	0.644607	-0.42324	5.98467	-0.214991	-0.219552	0.884481	1.6232
AT5G20150	SPX domain gene 1	10.2188	0.166723	0.0832077	0.844273	1.62785	9.97784	0.164771	1.73821	1.90331	2.74882
AT2G26660	SPX domain gene 2	8.14032	-0.191169	-0.16559	0.260096	1.08922	7.98136	-0.153343	0.0322805	0.0146239	1.31473
AT4G37760	squalene epoxidase 3	7.54315	-0.00852629	0.383213	0.62555	1.49484	10.6204	0.467117	0.332828	1.0251	2.07511
AT4G34650	squalene synthase 2	5.30744	-0.186661	0.369094	2.19618	3.76125	7.86518	0.19213	0.602054	1.85367	2.10399
AT1G76580	Squamosa promoter-binding protein-like (SBP domain) transcription factor family protein	8.31793	-0.289995	-0.0492436	0.381226	1.1285	8.41213	0.542428	0.850721	1.13318	2.25885
AT1G45976	S-ribonuclease binding protein 1	11.4075	-0.0193219	-0.0475728	0.685597	1.40889	10.6601	0.302437	0.699136	1.32144	2.14109
AT2G36390	starch branching enzyme 2.1	9.58553	0.196226	0.821414	1.11526	0.784152	11.7193	0.862002	1.37837	1.27294	-0.11273
AT1G11925	Stigma-specific Stig1 family protein	7.42976	-0.0961093	1.24642	2.706	3.67556	6.92424	-0.937125	-0.886493	-0.660651	2.78614
AT2G21970	stress enhanced protein 2	6.56795	0.539136	0.792211	1.05191	1.4728	7.95061	0.236599	-0.174579	0.456774	1.48988
AT2G40170	Stress induced protein	4.64105	0.907302	1.0881	2.52195	3.70139	4.72653	-0.146013	0.00054359	0.619223	1.52734
AT3G51810	Stress induced protein	5.00454	0.286998	1.37819	3.4477	5.32177	4.82051	0.173822	0.185925	3.32207	4.83727
AT5G15960	stress-responsive protein (KIN1) / stress-induced protein (KIN1)	6.0307	1.14684	2.91531	4.63415	5.37399	5.4278	1.19736	2.13725	4.1575	5.70759
AT5G15970	stress-responsive protein (KIN2) / stress-induced protein (KIN2) / cold-responsive protein (COR6.6) / cold-regulated protein (COR6.6)	13.3926	1.45226	1.91631	2.16605	2.34186	16.9119	0.726968	1.05418	0.682836	0.0865956
AT1G74020	strictosidine synthase 2	12.2563	0.725427	0.830185	1.00781	1.70827	10.1298	0.0468904	-0.399578	0.822565	3.59804
AT5G59120	subtilase 4.13	4.58028	-0.0476214	0.275407	1.57549	1.20125	4.80046	-0.163293	2.1183	2.84422	0.781232
AT3G14067	Subtilase family protein	12.4839	1.19391	1.21931	1.25407	0.859535	13.2635	0.731476	0.56576	1.17189	0.764492
AT4G21323	Subtilase family protein	5.11821	-0.0280867	-0.0754287	0.25775	1.0307	4.94029	0.213595	0.253405	0.757633	2.10609
AT4G21630	Subtilase family protein	6.82972	2.29448	3.97145	4.58811	2.48609	10.4648	1.28587	2.87506	3.55773	1.1931
AT4G21640	Subtilase family protein	6.82728	2.2096	3.98744	4.53741	2.44767	10.3457	1.38629	2.97262	3.63407	1.28329
AT4G21650	Subtilase family protein	6.27502	2.34852	4.10337	4.57231	2.56011	10.0164	1.22625	2.78147	3.38331	0.897081
AT1G20150	Subtilisin-like serine endopeptidase family protein	5.4064	-0.201456	0.133121	0.350184	1.93105	5.20065	0.965376	1.01928	0.711151	3.13285
AT1G20160	Subtilisin-like serine endopeptidase family protein	11.2475	0.741811	1.57955	0.897948	1.04053	8.6108	0.645509	1.36851	2.584	3.08594
AT2G39850	Subtilisin-like serine endopeptidase family protein	5.0702	0.332095	1.48437	1.63505	0.748919	9.97418	0.487326	1.30217	1.96189	1.70178
AT3G27570	Sucrase/ferredoxin-like family protein	6.83965	-0.166394	0.00673779	0.665201	1.30033	6.67672	-0.0286036	0.130605	0.413522	1.18157
AT5G11110	sucrose phosphate synthase 2F	6.66984	2.54764	3.95454	5.02605	6.00875	6.64113	0.318466	0.611581	2.45267	3.40717
AT5G20830	sucrose synthase 1	5.84557	0.793498	1.68768	2.01345	3.00292	5.2413	0.268128	0.382996	0.997453	4.04827
AT4G02280	sucrose synthase 3	8.78898	1.36163	2.9398	4.37526	4.98208	7.79652	1.09568	2.15462	4.80768	5.99897
AT1G22710	sucrose-proton symporter 2	6.96943	0.866139	2.10531	3.26528	3.7989	8.49162	0.145856	0.54154	1.49343	1.83631
AT4G22220	SufE/NifU family protein	13.5596	-0.0380597	0.11335	0.763173	1.29022	13.6506	0.238247	0.345176	0.886141	1.66484
AT3G51895	sulfate transporter 3;1	4.83277	0.211613	0.653171	0.940175	1.68218	5.33445	0.139621	0.535566	0.873105	1.70502
AT3G15990	sulfate transporter 3;4	9.88735	1.00038	2.15331	2.45698	2.06731	7.42908	0.385413	0.679364	1.43682	2.32537
AT1G31170	sulfiredoxin	8.17072	-0.105968	-0.0701394	0.585885	1.23434	10.711	0.0340817	0.40034	0.675726	1.3865
AT2G36630	Sulfite exporter TauE/SafE family protein	5.19859	-0.188034	0.0690366	0.293744	1.27172	8.37383	-0.538822	-0.645442	0.0770457	2.42846
AT5G07010	sulfotransferase 2A	9.7714	0.210338	0.614391	1.02784	1.55687	8.75847	-0.643216	-0.892771	0.306385	2.12526
AT5G66170	sulfurtransferase 18	13.6896	0.748931	0.911554	1.38465	1.75751	8.73961	0.562752	1.55498	3.6085	3.93274
AT2G03760	sulphotransferase 12	10.8525	0.417886	-0.155228	0.560227	1.84862	9.32098	0.272713	-0.68934	-0.892689	1.69653
AT2G21470	SUMO-activating enzyme 2	8.35975	-0.0872683	0.123727	0.991008	1.75501	7.76482	-0.10699	-0.0782239	0.352794	1.10803
AT3G49130	SWAP (Suppressor-of-White-APricot)/surp RNA-binding domain-containing protein	5.24923	0.0120105	0.0160538	0.362176	1.18975	5.54142	-0.385379	-0.0124096	-0.0483113	3.28006
AT4G22360	SWIB complex BAF60b domain-containing protein	8.32694	0.384975	0.94934	1.72998	2.33302	8.61376	0.138974	0.196246	0.724495	1.39281
AT3G61450	syntaxin of plants 73	5.87664	0.755857	1.21144	2.51317	3.34642	5.76952	0.0963699	0.809779	2.95989	4.27304
AT5G46860	Syntaxin/t-SNARE family protein	6.26645	0.336821	0.282142	0.802596	1.30425	6.58938	0.127588	-0.0478276	0.0750628	1.06043
AT1G76970	Target of Myb protein 1	7.76273	0.113622	-0.00470708	0.800986	1.50177	6.8158	0.0262995	0.0813432	0.402809	1.54582
AT5G17570	TatD related DNase	5.93723	-0.118733	0.0783584	0.286151	1.59261	6.53908	-0.0602845	0.0219933	0.411776	1.24956
AT5G26360	TCP-1/cpn60 chaperonin family protein	5.77578	-0.412917	0.671319	1.58184	2.97771	6.02465	-0.326099	0.165251	0.942093	2.76665
AT1G28260	Telomerase activating protein Est1	8.27556	1.28388	1.13762	1.68897	2.16446	8.82338	0.352909	0.732374	2.0328	2.46614
AT5G13820	telomeric DNA binding protein 1	8.63858	0.320124	0.277327	0.659697	1.23309	6.84821	0.107458	0.766213	1.70711	2.65768
AT5G58070	temperature-induced lipocalin	6.96215	0.208298	0.0848038	1.26415	1.04514	6.77671	-0.0661926	0.241922	1.11325	1.41506
AT3G27010	TEOSINTE BRANCHED 1, cycloidea, PCF (TCP)-domain family protein 20	6.49485	0.117377	0.548278	0.965201	1.94094	6.26495	0.00547459	0.358748	0.447438	1.34418
AT3G47620	TEOSINTE BRANCHED, cycloidea and PCF (TCP) 14	8.69402	0.315386	1.11451	1.40278	1.78075	9.99962	0.654648	0.998376	1.44987	0.61445
AT5G57810	tetraspanin15	5.39912	0.175374	1.97927	2.75593	3.51015	5.79509	0.808249	1.20836	1.84554	1.53242
AT1G04770	Tetratricopeptide repeat (TPR)-like superfamily protein	10.1379	0.490088	0.756177	1.24699	0.0957955	10.5207	0.283218	1.19341	0.561785	-1.38518
AT1G07590	Tetratricopeptide repeat (TPR)-like superfamily protein	7.65191	0.213511	1.4484	2.77541	4.17709	7.44265	-0.049634	-0.0257481	0.51754	3.8643
AT1G27150	Tetratricopeptide repeat (TPR)-like superfamily protein	10.1253	-0.224631	0.254286	0.502328	1.18357	9.716	0.270261	0.670957	1.15294	1.58672
AT1G77170	Tetratricopeptide repeat (TPR)-like superfamily protein	7.72453	-0.086963	0.438589	0.817256	1.60679	8.13433	-0.167097	-0.0201813	0.304812	1.937
AT1G80130	Tetratricopeptide repeat (TPR)-like superfamily protein	5.13346	0.0883335	0.475591	1.08069	1.85643	8.87261	1.36533	3.87913	3.2006	1.74325
AT2G29670	Tetratricopeptide repeat (TPR)-like superfamily protein	5.7851	-0.883573	0.214312	0.818047	2.63026	7.4613	-0.601495	0.0163921	-0.104415	1.73304
AT3G04240	Tetratricopeptide repeat (TPR)-like superfamily protein	11.4441	0.0586354	0.521631	1.29015	1.92345	11.0798	0.383428	0.620739	1.68023	2.63413
AT3G15590	Tetratricopeptide repeat (TPR)-like superfamily protein	6.60623	-0.470809	0.127282	0.380691	1.53312	6.64741	-0.1899	0.123803	0.66769	1.82812
AT3G26580	Tetratricopeptide repeat (TPR)-like superfamily protein	9.19671	0.381488	0.555526	1.44526	1.82951	12.4169	0.362183	0.543411	0.625316	1.01292
AT3G47080	Tetratricopeptide repeat (TPR)-like superfamily protein	7.68227	-0.0430504	0.606861	1.65046	2.68965	8.71159	0.161942	0.428411	1.04992	1.80244
AT3G51110	Tetratricopeptide repeat (TPR)-like superfamily protein	8.97794	0.197499	0.307271	0.598045	1.1034	9.32324	0.187627	0.58195	0.91263	1.37244
AT4G17940	Tetratricopeptide repeat (TPR)-like superfamily protein	10.3425	-0.202606	0.250365	0.906512	1.78302	10.1374	0.267055	0.594857	1.03411	1.59229
AT5G48850	Tetratricopeptide repeat (TPR)-like superfamily protein	8.2465	1.37145	0.959002	0.812114	-1.61206	8.40167	0.998443	2.75191	1.91819	-1.91936
AT4G33070	Thiamine pyrophosphate dependent pyruvate decarboxylase family protein	8.55605	0.801702	2.1311	2.98632	3.42118	5.8722	0.252653	0.217392	1.33086	1.98017
AT5G42980	thioredoxin 3	6.09998	0.484142	0.613536	1.1855	1.02983	8.17636	0.487001	0.606052	1.01879	1.38228
AT1G45145	thioredoxin H-type 5	8.6027	-0.485326	-0.785269	0.0656454	1.12855	7.50225	-0.41442	0.852907	0.686913	2.25812
AT1G07080	Thioredoxin superfamily protein	7.26821	0.713693	1.42149	2.39181	3.15592	7.87172	0.27132	0.428017	1.48333	2.63984
AT2G47870	Thioredoxin superfamily protein	5.39737	0.489871	3.5873	4.42544	4.76046	7.97289	0.144205	-0.227458	1.05103	3.34306
AT3G11773	Thioredoxin superfamily protein	5.87778	-0.274459	0.299568	1.41381	2.48388	5.25791	0.0899953	0.603602	1.31949	1.74217
AT4G33040	Thioredoxin superfamily protein	8.18838	1.52109	1.34082	0.973695	0.14534	8.96135	0.767214	0.81526	1.5556	1.44104
AT5G65840	Thioredoxin superfamily protein	5.67017	0.0621709	-0.216494	0.197961	1.00841	6.33967	0.00668174	-0.0456255	0.484942	2.12346
AT3G22380	time for coffee	9.73977	-0.18399	0.101767	0.650601	1.10424	9.75184	-0.221775	-0.102472	0.275483	1.05259
AT5G39590	TLD-domain containing nucleolar protein	10.6737	-0.285553	-0.220672	0.268676	1.0213	10.8261	0.121507	0.126648	0.904118	1.49813
AT4G32770	tocopherol cyclase, chloroplast / vitamin E deficient 1 (VTE1) / sucrose export defective 1 (SXD1)	6.15055	0.576232	2.04893	2.93773	4.04098	9.23278	0.330286	0.00408294	0.878157	2.44864
AT5G47560	tonoplast dicarboxylate transporter	6.16595	0.172801	0.757321	1.98726	2.30747	5.98868	0.109288	0.608505	3.479	5.26514
AT3G22270	Topoisomerase II-associated protein PAT1	7.41837	0.190761	1.11671	1.95499	2.98581	7.12921	0.29613	0.353356	1.8051	3.08943
AT1G58270	TRAF-like family protein	9.00394	1.1131	2.03084	3.05963	3.29164	7.63065	0.452961	0.77231	1.72993	2.14745
AT1G65150	TRAF-like family protein	6.8978	0.786077	1.31443	1.28411	1.2365	8.00931	-0.0607914	0.357918	1.27514	1.55271
AT2G32870	TRAF-like family protein	4.6024	0.106341	0.879647	3.49907	3.90395	10.7633	0.652457	1.64596	2.06391	2.65389
AT1G04300	TRAF-like superfamily protein	6.26764	0.249103	0.658212	1.51049	1.87237	6.23001	0.11418	0.101781	0.423572	1.06447
AT5G43560	TRAF-like superfamily protein	9.74663	-0.0318059	-0.0766267	0.526944	1.16235	8.92196	0.364054	0.420651	0.607181	1.13097
AT1G21790	TRAM, LAG1 and CLN8 (TLC) lipid-sensing domain containing protein	7.13395	0.574578	1.00234	1.84892	2.87016	8.40256	0.437541	0.22304	1.94377	2.92486
AT3G27270	TRAM, LAG1 and CLN8 (TLC) lipid-sensing domain containing protein	8.76769	1.25254	1.01331	1.12157	0.748684	7.93391	0.200457	-0.109802	0.939857	1.30177
AT4G19645	TRAM, LAG1 and CLN8 (TLC) lipid-sensing domain containing protein	5.79304	0.178636	-0.114897	0.187433	1.03614	6.72522	0.0382734	0.468914	0.727296	1.12003
AT5G42290	transcription activator-related	6.20215	0.0345608	2.34647	4.3535	4.94043	5.10596	0.164669	1.33649	4.75362	4.9311
AT3G10820	Transcription elongation factor (TFIIS) family protein	7.57667	0.0854032	0.245806	0.979164	1.38345	7.20333	0.257374	0.252928	0.636479	1.43061
AT5G05140	Transcription elongation factor (TFIIS) family protein	11.0139	-0.1653	-0.265186	0.331194	1.28083	10.1802	0.12434	0.492666	0.537112	1.41144
AT1G07470	Transcription factor IIA, alpha/beta subunit	9.25233	-0.0320466	0.286303	0.972566	1.30974	8.5594	0.163018	0.225861	0.913058	1.42628
AT2G38950	Transcription factor jumonji (jmj) family protein / zinc finger (C5HC2 type) family protein	8.15442	-0.161289	0.249205	0.881295	1.7468	7.79373	0.000658753	-0.00666061	0.282995	1.02094
AT5G59230	transcription factor-related	5.14011	0.355004	0.282524	1.17073	2.84619	5.00584	-0.075563	0.149184	0.396643	1.9786
AT4G34280	transducin family protein / WD-40 repeat family protein	8.50083	0.32795	0.967663	1.56232	2.12011	9.04765	0.175169	0.563061	1.25718	1.61577
AT1G10580	Transducin/WD40 repeat-like superfamily protein	10.2714	0.0671719	0.481633	0.716619	1.22464	9.80128	0.238908	0.229527	0.623866	1.30673
AT1G47610	Transducin/WD40 repeat-like superfamily protein	5.8421	0.912029	1.06535	1.87451	1.42806	5.14912	0.612876	1.52803	3.28807	2.57636
AT1G49450	Transducin/WD40 repeat-like superfamily protein	8.42847	1.14695	1.86185	3.21963	3.00438	6.43736	0.695869	1.85	4.08889	4.11571
AT1G55680	Transducin/WD40 repeat-like superfamily protein	11.6623	0.143105	0.455112	0.988914	1.49157	11.4856	0.270278	0.428502	1.21914	1.984
AT1G78070	Transducin/WD40 repeat-like superfamily protein	5.75846	-0.256264	0.239263	0.924825	2.01144	5.87072	-0.703917	0.209364	1.21814	3.33814
AT2G37670	Transducin/WD40 repeat-like superfamily protein	6.37873	0.82619	0.807864	0.83903	1.27924	5.36179	0.0308294	0.0870163	0.299181	1.02153
AT3G18950	Transducin/WD40 repeat-like superfamily protein	7.51125	1	0.721289	1.13403	1.42088	8.65825	-0.178571	0.120848	1.20625	0.961722
AT4G34380	Transducin/WD40 repeat-like superfamily protein	8.10085	1.36193	1.6539	2.75437	3.7643	6.38076	-0.0987996	0.303799	0.686117	1.19137
AT4G35560	Transducin/WD40 repeat-like superfamily protein	8.09855	-0.00877763	0.741165	1.102	1.51604	7.3228	0.33042	1.23646	2.73978	2.4912
AT5G50230	Transducin/WD40 repeat-like superfamily protein	7.29749	0.0321991	0.273387	0.663073	1.24853	6.7291	0.0436575	0.173071	0.831272	1.58306
AT5G64730	Transducin/WD40 repeat-like superfamily protein	7.45146	0.0640762	0.290365	0.53238	1.35603	7.52093	0.011991	0.0798779	0.708808	1.42082
AT1G54290	Translation initiation factor SUI1 family protein	9.5513	0.269558	0.532339	0.899157	1.85503	10.7023	-0.0476759	-0.00357582	0.593571	2.10979
AT2G36070	translocase inner membrane subunit 44-2	7.53944	-0.226599	-0.0203212	0.601145	1.35807	7.38015	-0.151751	0.0511565	0.171679	1.16351
AT1G17530	translocase of inner mitochondrial membrane 23	12.3607	0.0195825	0.30093	0.806218	1.18447	11.7367	0.334737	0.59568	1.20323	1.73127
AT4G03320	translocon at the inner envelope membrane of chloroplasts 20-IV	8.06525	1.0337	0.797421	1.48976	2.20594	6.09051	-0.000193285	0.212506	1.22749	3.09046
AT1G08230	Transmembrane amino acid transporter family protein	6.01441	0.0594133	0.563864	1.45235	1.52196	6.72292	0.623459	1.1086	1.43272	1.6651
AT1G25530	Transmembrane amino acid transporter family protein	8.71063	0.173352	0.624689	1.38771	1.92681	6.1697	0.294698	0.895121	2.90471	3.03626
AT2G41190	Transmembrane amino acid transporter family protein	4.95353	0.960929	2.20238	3.53344	4.74706	4.90814	0.513496	1.28007	5.20777	5.71107
AT5G65990	Transmembrane amino acid transporter family protein	7.18202	2.74261	3.75803	4.61817	4.32534	10.7574	0.409612	0.0749408	1.2269	0.825848
AT1G27170	transmembrane receptors;ATP binding	6.72465	0.244007	0.510118	0.646115	1.11035	6.63456	0.330581	0.312557	0.506903	1.25588
AT1G70610	transporter associated with antigen processing protein 1	5.34655	0.241496	0.166503	0.6296	1.6724	6.71023	-0.181517	-0.222912	-0.12979	1.31443
AT1G36770	transposable element gene	7.91201	0.715467	1.07632	1.90834	2.57306	8.37517	0.209088	0.393673	0.930191	1.73409
AT1G47565	transposable element gene	5.75105	0.170724	0.292318	0.598441	1.51005	5.88821	0.17298	0.325404	0.735738	1.62892
AT2G16000	transposable element gene	5.04899	-0.161391	0.712933	1.51568	3.04087	5.32603	-0.16722	0.235188	2.60025	4.48974
AT4G24040	trehalase 1	7.60032	0.314303	0.449354	1.09668	2.04664	8.65126	-0.190478	-0.354595	0.095572	1.56016
AT2G18700	trehalose phosphatase/synthase 11	11.1578	0.439402	0.271818	1.36605	1.89341	11.7303	0.11884	0.0606448	1.13468	1.74024
AT1G60140	trehalose phosphate synthase	9.6535	-0.182448	-0.113268	0.518516	1.35201	7.71179	0.220015	0.267382	1.25383	2.96275
AT1G70290	trehalose-6-phosphatase synthase S8	9.03806	0.0764634	0.360201	1.1546	2.00811	9.78331	0.507594	1.17662	1.00548	1.15313
AT3G28150	TRICHOME BIREFRINGENCE-LIKE 22	5.7501	-0.0501181	0.261673	0.764839	1.15793	5.35585	-0.131532	0.456729	1.12013	1.76436
AT4G13550	triglyceride lipases;triglyceride lipases	6.60029	-0.00635164	0.593685	0.723712	1.02108	8.72138	0.0550894	0.0475165	0.55999	1.11229
AT2G32320	tRNAHis guanylyltransferase	7.2175	-0.541292	-0.211014	0.661248	1.59958	7.02413	0.0651143	0.463953	0.866948	1.33843
AT1G52410	TSK-associating protein 1	8.93054	1.14583	1.93884	2.85837	1.5046	11.4461	0.915244	1.40447	1.22105	-2.19742
AT2G36960	TSL-kinase interacting protein 1	8.1036	0.367813	0.428836	0.433716	1.09613	7.97542	0.249513	0.140586	0.628475	1.71766
AT2G47770	TSPO(outer membrane tryptophan-rich sensory protein)-related	7.03229	3.07568	5.85029	7.39387	8.50805	5.88918	2.74818	4.96656	9.7482	10.7661
AT5G40340	Tudor/PWWP/MBT superfamily protein	9.34143	-0.221456	-0.0105153	0.339362	1.10896	9.37678	0.630563	0.884143	1.16021	1.20641
AT5G43380	type one serine/threonine protein phosphatase 6	8.51744	0.154004	0.606879	1.22427	1.22398	6.97267	-0.306163	-0.325636	0.210703	2.45251
AT5G53970	Tyrosine transaminase family protein	7.42168	0.428897	0.267183	0.974603	2.01951	8.00636	0.556818	1.01431	2.17942	4.107
AT2G21270	ubiquitin fusion degradation 1	6.86615	0.028749	0.392926	0.453233	1.14762	6.4952	0.0847017	-0.0432226	0.0838718	1.18384
AT2G12550	ubiquitin-associated (UBA)/TS-N domain-containing protein	9.13378	-0.307274	-0.0213493	0.515067	1.40718	8.53628	0.237823	0.523909	0.802437	1.51325
AT4G24690	ubiquitin-associated (UBA)/TS-N domain-containing protein / octicosapeptide/Phox/Bemp1 (PB1) domain-containing protein	10.5754	0.194675	0.135056	0.683256	1.51402	9.42163	0.193127	0.0783421	0.422701	2.69199
AT5G53330	Ubiquitin-associated/translation elongation factor EF1B protein	6.88681	0.09007	0.0206805	0.330167	1.15601	6.86539	0.171908	0.0633361	0.219591	1.31155
AT5G56150	ubiquitin-conjugating enzyme 30	10.4706	0.548614	0.933541	1.88164	2.38132	10.0288	0.369129	0.580984	1.50583	2.4046
AT3G17000	ubiquitin-conjugating enzyme 32	9.95822	0.329266	0.332683	0.913402	1.52973	9.19767	0.448407	0.57521	2.24849	3.14429
AT1G54210	Ubiquitin-like superfamily protein	7.64562	0.0552711	-0.11031	0.530504	1.38763	7.50793	-0.158664	0.162372	1.03727	2.59513
AT2G05630	Ubiquitin-like superfamily protein	9.33606	0.213567	0.298271	0.694804	1.07042	9.53754	0.174803	0.335565	0.866839	1.56478
AT3G06420	Ubiquitin-like superfamily protein	10.6799	0.595986	0.730685	1.37536	2.31454	9.57039	-0.396935	-0.244784	1.58568	4.0631
AT4G01000	Ubiquitin-like superfamily protein	7.24021	0.0648882	0.132315	0.507598	1.28136	7.15902	0.0145075	0.0827072	0.430538	1.35375
AT4G11740	Ubiquitin-like superfamily protein	9.78668	0.311066	0.499549	0.674837	1.20447	9.95071	0.0398587	0.00593249	0.413448	1.17893
AT5G02880	ubiquitin-protein ligase 4	9.3751	-0.0214268	-0.0950144	0.517669	1.2663	8.31109	0.464484	0.755622	1.09727	1.89444
AT3G11910	ubiquitin-specific protease 13	10.6834	0.00450603	0.464852	0.877711	1.17597	10.0466	0.132988	0.309369	0.920385	1.12133
AT3G20630	ubiquitin-specific protease 14	8.99934	-0.00403473	0.405266	0.791229	1.26653	8.15521	-0.0255007	0.0989125	0.395594	1.07862
AT1G04860	ubiquitin-specific protease 2	6.83914	-0.0700237	0.0321113	0.488361	1.00684	6.93205	-0.0511417	-0.257891	-0.314203	1.05317
AT4G39910	ubiquitin-specific protease 3	9.50191	0.0571376	-0.100958	0.823181	1.46523	8.94627	-0.0202249	0.336019	0.477248	1.10154
AT5G61560	U-box domain-containing protein kinase family protein	7.17101	0.287857	0.0869129	1.02957	1.94057	7.83358	0.120974	0.439122	1.15221	2.44675
AT2G32300	uclacyanin 1	11.1772	1.09944	1.43884	1.70789	1.50785	6.12437	0.169942	0.420715	3.86097	3.86495
AT1G12780	UDP-D-glucose/UDP-D-galactose 4-epimerase 1	10.7437	0.525403	0.783404	1.10088	1.61536	11.3718	0.0296982	0.803793	1.62111	1.86317
AT4G23920	UDP-D-glucose/UDP-D-galactose 4-epimerase 2	8.1122	0.853629	1.2688	2.02956	2.61963	8.73221	0.205419	0.343299	0.891479	1.68042
AT3G28530	UDP-glucose 4-epimerases	8.27815	0.709725	0.918639	1.81872	2.38919	8.69616	0.10236	0.155372	0.758913	1.56867
AT5G17310	UDP-glucose pyrophosphorylase 2	7.11511	-0.119716	0.521356	1.42863	2.05529	7.45592	-0.19012	-0.360453	0.432031	1.89612
AT5G54060	UDP-glucose:flavonoid 3-o-glucosyltransferase	7.04034	1.36156	2.47402	1.58991	-0.0175024	8.39733	0.977494	0.94471	1.36012	-1.12881
AT3G21780	UDP-glucosyl transferase 71B6	6.36564	0.980031	0.591419	1.24091	1.50427	8.30912	-0.0140955	0.132389	-0.0870867	1.51018
AT1G07250	UDP-glucosyl transferase 71C4	9.64597	0.664999	1.1488	1.62805	1.80595	10.4964	0.284946	0.157297	1.33531	1.79643
AT2G36750	UDP-glucosyl transferase 73C1	5.17705	0.000393727	0.373089	0.436755	1.99192	6.80978	0.423693	0.0662793	1.58371	3.75345
AT3G53160	UDP-glucosyl transferase 73C7	6.68221	1.64063	2.4723	4.04688	5.12343	6.04053	-0.171103	-0.366859	-0.271352	2.42086
AT3G46660	UDP-glucosyl transferase 76E12	5.26065	0.112664	0.364154	0.722139	1.31505	6.22558	-0.788862	-0.516644	1.0954	2.99311
AT1G22370	UDP-glucosyl transferase 85A5	5.93466	0.7573	1.72317	3.04685	3.37514	10.393	0.49191	0.752298	1.92777	1.9184
AT5G59290	UDP-glucuronic acid decarboxylase 3	12.9282	0.679562	1.06371	1.06549	1.31546	12.4475	0.0511241	0.178645	1.40596	-0.0610327
AT1G68020	UDP-Glycosyltransferase / trehalose-phosphatase family protein	9.52786	0.39096	0.689655	1.12847	1.21712	9.63393	0.465964	0.695896	1.59134	2.01939
AT1G32900	UDP-Glycosyltransferase superfamily protein	6.16197	-0.0810171	0.838734	1.76381	2.10224	7.75263	1.0293	2.53534	2.73135	2.87944
AT2G22590	UDP-Glycosyltransferase superfamily protein	6.23285	-0.00785326	2.72223	3.58513	5.13322	4.93952	0.55978	0.635598	0.957529	2.26086
AT2G30140	UDP-Glycosyltransferase superfamily protein	9.28481	1.39958	0.998335	1.525	1.97439	9.49874	0.0855999	-0.316211	0.767207	2.20583
AT2G36770	UDP-Glycosyltransferase superfamily protein	5.36743	0.353686	0.450894	1.04537	3.17118	7.6422	-0.156248	0.419939	1.99495	4.1369
AT2G36780	UDP-Glycosyltransferase superfamily protein	5.13759	0.329316	0.893768	1.15723	2.32925	6.11779	-0.127368	-0.0370475	1.08684	4.69348
AT4G19460	UDP-Glycosyltransferase superfamily protein	8.119	0.904858	1.3832	1.60019	1.49388	6.40631	-0.193089	0.268504	0.568232	1.65521
AT4G27560	UDP-Glycosyltransferase superfamily protein	9.77088	0.115117	0.382442	1.22278	1.74079	10.1297	0.649374	0.523988	0.611295	1.22782
AT5G49690	UDP-Glycosyltransferase superfamily protein	6.03937	0.631022	0.740957	1.07173	2.05339	5.34771	-0.0468888	0.0531126	0.603913	2.58366
AT5G65550	UDP-Glycosyltransferase superfamily protein	5.17625	-0.0823427	0.342949	0.362739	1.13524	5.01402	0.150686	0.136429	0.453433	4.0378
AT5G43400	Uncharacterised conserved protein UCP015417, vWA	9.99403	0.0555584	0.299175	0.650758	1.33931	8.3435	0.229409	0.211908	1.20895	2.30725
AT1G15060	Uncharacterised conserved protein UCP031088, alpha/beta hydrolase	8.05905	0.467339	0.611643	1.00644	1.1565	8.29042	0.0630604	-0.0476589	0.312935	1.31753
AT4G19390	Uncharacterised protein family (UPF0114)	7.99678	0.530574	1.67991	3.33984	3.97619	9.85139	0.567128	1.05739	2.55062	3.76586
AT2G35760	Uncharacterised protein family (UPF0497)	8.64992	0.430141	1.18044	2.61086	3.12017	9.77576	-0.0023373	0.181357	1.3382	1.64441
AT4G03540	Uncharacterised protein family (UPF0497)	7.39593	1.00223	0.766918	1.71699	2.88828	5.55818	-0.190628	0.0597304	0.38376	1.06872
AT4G15610	Uncharacterised protein family (UPF0497)	13.8992	1.21702	-0.025249	-0.0961245	0.0231395	10.5051	-0.226435	-0.98086	-0.0546063	1.51614
AT2G17570	Undecaprenyl pyrophosphate synthetase family protein	5.56152	-0.0632838	-0.141451	0.0239379	1.48649	5.23169	-0.131511	0.149892	0.191362	1.21792
AT1G05680	Uridine diphosphate glycosyltransferase 74E2	9.22285	1.76346	1.19812	1.8902	3.0542	9.37655	-0.296442	-1.198	-0.029126	1.56202
AT3G52850	vacuolar sorting receptor homolog 1	11.7789	-0.00202235	0.234894	0.716155	1.43825	11.2409	0.158945	0.338576	0.795587	1.74139
AT3G62170	VANGUARD 1 homolog 2	5.15017	-0.373495	-0.189027	0.735321	1.48988	4.76902	0.470123	3.51936	5.74954	6.6224
AT1G28520	vascular plant one zinc finger protein	9.65855	0.129075	0.840006	1.60602	2.3311	9.52219	0.0915117	0.486525	1.33094	2.30657
AT5G24780	vegetative storage protein 1	11.5039	1.05246	1.3273	0.894225	-0.97478	13.7038	1.3533	2.09824	2.59938	-0.312571
AT5G24770	vegetative storage protein 2	12.3556	1.50836	2.2666	1.30565	-1.03456	13.3163	1.7834	2.69445	3.07479	1.05535
AT4G23630	VIRB2-interacting protein 1	13.3774	0.527589	0.821321	1.07128	1.17744	12.6257	0.580816	0.762931	1.52539	2.02891
AT4G11220	VIRB2-interacting protein 2	10.2916	1.29554	2.12746	3.40822	4.2375	9.30263	0.213714	0.518704	2.2214	3.74689
AT1G43700	VIRE2-interacting protein 1	10.9317	0.0302303	0.210347	0.80807	1.33683	10.831	0.199521	0.452164	1.23614	1.95388
AT1G78310	VQ motif-containing protein	6.36934	0.219172	0.0898199	1.03977	1.9332	6.02681	-0.44319	-0.210518	-0.0834249	1.55449
AT5G52820	WD-40 repeat family protein / notchless protein, putative	11.2272	-0.62806	-0.146043	0.241858	1.07737	10.338	-0.029351	0.229929	0.681726	1.26472
AT5G40880	WD-40 repeat family protein / zfwd3 protein (ZFWD3)	8.08943	-0.268671	-0.119699	0.452527	1.28892	7.90273	-0.0503173	-0.101034	-0.26821	2.41468
AT4G11660	winged-helix DNA-binding transcription factor family protein	8.47608	0.452575	0.497685	1.09318	2.04193	8.74678	0.137166	-0.257167	0.39279	1.72608
AT3G22420	with no lysine (K) kinase 2	6.54335	0.0361058	1.36817	2.06376	3.05885	9.96156	0.057431	0.619942	1.45065	2.84803
AT4G10265	Wound-responsive family protein	5.43222	-0.160146	1.45013	3.23495	3.40525	5.37751	0.306582	0.190496	1.01317	1.73569
AT4G10270	Wound-responsive family protein	8.86867	0.19887	2.74549	4.24032	3.71259	9.09335	0.352699	0.458489	0.8758	1.23274
AT4G33560	Wound-responsive family protein	7.92777	-0.662697	1.87229	2.97542	2.68188	6.51295	-0.156898	-0.519411	0.682575	1.86304
AT5G56210	WPP domain interacting protein 2	8.99445	-0.159307	0.200358	0.972849	1.74546	9.78917	-0.12128	-0.0296612	0.914761	1.25265
AT4G18170	WRKY DNA-binding protein 28	7.78823	-0.0520307	0.0677752	1.11764	1.75733	6.41156	-0.279904	-0.128295	0.135223	1.66523
AT4G30935	WRKY DNA-binding protein 32	9.35884	0.0384395	0.517399	1.12576	1.86198	9.0079	0.211756	0.459192	1.08867	2.15052
AT1G13960	WRKY DNA-binding protein 4	9.81513	0.0168319	0.101253	0.620741	1.41889	9.30332	0.342305	0.522956	1.35434	2.0964
AT5G13080	WRKY DNA-binding protein 75	9.32494	-0.0160648	-0.281839	0.878841	2.35758	6.80783	-0.471491	-0.488212	-0.734705	1.9235
AT5G49990	Xanthine/uracil permease family protein	9.58365	0.480889	1.05736	1.37924	1.18198	9.0447	0.645543	1.51362	2.59746	2.16508
AT1G20850	xylem cysteine peptidase 2	12.0567	0.529054	1.30542	1.23264	1.27632	10.7083	-0.00333402	0.418369	1.1139	0.371805
AT5G64530	xylem NAC domain 1	6.98426	0.470207	0.930571	1.47156	2.46769	6.12708	0.448658	0.49559	0.478045	2.01781
AT3G48580	xyloglucan endotransglucosylase/hydrolase 11	6.43327	0.601332	0.716316	1.18249	2.91231	5.42805	0.0215169	0.457609	1.56994	2.59868
AT5G57540	xyloglucan endotransglucosylase/hydrolase 13	9.25674	1.13413	0.472152	0.0974329	-0.835292	7.07159	0.609852	1.69903	1.0371	3.2679
AT1G14720	xyloglucan endotransglucosylase/hydrolase 28	10.9197	0.0639346	0.915563	2.05794	2.12307	12.0174	-0.010556	0.145936	1.35984	1.81579
AT5G57560	Xyloglucan endotransglucosylase/hydrolase family protein	11.6731	-1.19475	-0.726402	0.224342	1.74989	13.1821	0.151513	1.62389	1.24891	3.1005
AT1G04830	Ypt/Rab-GAP domain of gyp1p superfamily protein	8.30419	-0.12762	0.17785	0.688189	1.46456	7.841	0.391056	0.820422	1.95902	2.59033
AT5G67030	zeaxanthin epoxidase (ZEP) (ABA1)	7.76813	0.249316	0.719618	0.903645	1.64844	10.6286	0.301116	0.311122	0.0611459	1.53695
AT3G04870	zeta-carotene desaturase	8.26152	0.41643	0.607749	1.01363	1.39462	10.4149	0.0966364	-0.0772392	0.189438	1.07331
AT2G22680	Zinc finger (C3HC4-type RING finger) family protein	10.7604	0.593314	0.971921	0.996682	1.02584	8.31532	0.259449	0.619086	1.83476	1.96669
AT5G49665	Zinc finger (C3HC4-type RING finger) family protein	10.4607	0.587313	1.28366	2.23278	2.87113	8.43283	-0.162314	-0.0951161	1.11567	2.57629
AT1G03790	Zinc finger C-x8-C-x5-C-x3-H type family protein	5.64799	2.00407	4.83198	6.10911	7.84527	4.86446	0.102189	0.446513	3.08484	7.10871
AT2G47850	Zinc finger C-x8-C-x5-C-x3-H type family protein	7.21534	0.175246	0.732774	1.30525	2.21292	7.69967	0.249743	0.0537781	0.728356	1.22428
AT4G29190	Zinc finger C-x8-C-x5-C-x3-H type family protein	10.5964	0.625474	2.00558	2.97853	3.51415	12.5386	0.596089	0.728321	1.66702	2.53107
AT5G44260	Zinc finger C-x8-C-x5-C-x3-H type family protein	7.3868	0.168285	0.503738	1.03478	1.49167	9.02973	0.357601	1.66436	2.04812	0.87569
AT1G69600	zinc finger homeodomain 1	8.17334	1.21568	1.23215	1.43966	1.81152	6.22131	0.614496	1.10321	2.55554	2.4732
AT5G04340	zinc finger of Arabidopsis thaliana 6	12.1273	-1.07028	-0.760037	0.447211	1.23862	12.1516	-0.899894	0.446679	0.790469	1.87586
AT3G18290	zinc finger protein-related	7.62508	0.360142	0.734912	1.15646	1.54845	8.3771	0.654947	1.34045	1.30043	1.00969
AT1G12760	Zinc finger, C3HC4 type (RING finger) family protein	7.08671	0.229219	0.542657	1.31	2.3469	7.49942	0.132923	0.151791	0.696353	2.00603
AT5G13750	zinc induced facilitator-like 1	7.45447	0.485291	-0.236395	0.323603	1.33871	6.32905	-0.199359	-0.0766128	0.326243	2.00968
AT2G22690	zinc ion binding	8.17427	0.133954	0.229653	0.683031	1.03816	8.04428	0.114775	0.222994	0.863741	1.73858
AT3G24070	Zinc knuckle (CCHC-type) family protein	8.94654	0.333908	0.503947	1.03875	1.81411	9.10852	0.0165395	0.148988	0.808298	1.40609
AT3G42860	zinc knuckle (CCHC-type) family protein	7.94802	0.119167	0.475969	0.859674	1.44374	7.65263	-0.0530687	0.0262288	0.361473	1.14673
AT3G62330	Zinc knuckle (CCHC-type) family protein	9.65314	-0.0769773	0.172863	0.478237	1.02844	9.24228	-0.0596696	-0.0479939	0.801476	1.46832
AT4G19190	zinc knuckle (CCHC-type) family protein	9.0604	-0.174568	0.152189	0.750931	1.48939	8.91195	0.168011	0.399668	0.959749	1.40766
AT5G37940	Zinc-binding dehydrogenase family protein	8.47884	1.88542	2.49867	2.27061	0.745598	8.85697	2.46476	4.2354	2.51085	-1.03213
AT5G37980	Zinc-binding dehydrogenase family protein	7.27039	1.36055	1.27409	-0.148057	-1.79726	5.89206	0.775054	1.54316	0.857955	-0.452882
AT5G38000	Zinc-binding dehydrogenase family protein	9.19978	1.81355	2.50337	2.27541	0.766145	8.13707	2.49907	4.31167	2.58462	-0.743688
AT3G19580	zinc-finger protein 2	10.8652	0.495703	0.333752	0.96816	1.89981	10.946	-0.689844	0.344847	1.16597	1.70416
AT1G01240		9.65555	0.271541	0.55348	1.08007	1.88309	10.5938	0.466234	0.690463	1.38069	2.10726
AT1G01770		9.07686	0.226919	0.371291	0.655188	1.17911	8.07843	-0.0221373	0.214706	0.975556	1.3814
AT1G02070		5.6579	-0.144806	0.207391	1.3986	1.41865	5.71781	0.573842	1.51205	2.22948	2.39775
AT1G02380		6.52232	0.330212	0.434354	1.12137	2.03537	7.14463	0.447124	0.31358	-0.0240472	1.36425
AT1G02700		5.00219	-0.170241	0.425396	1.55262	2.96234	4.98796	-0.000704736	0.0193333	1.4215	2.51895
AT1G03200		7.27715	-0.277542	0.51183	1.24438	1.64077	6.46051	0.345163	0.959783	1.88608	2.72078
AT1G03580		5.50909	0.0763118	0.244958	0.485129	1.44158	6.02495	-0.123987	0.376049	1.64206	2.92598
AT1G05330		5.06926	0.10739	0.280996	0.656349	1.00755	5.21259	-0.0838756	0.292453	0.951372	2.71008
AT1G05340		11.0557	2.11964	3.15799	4.41314	5.45076	8.68699	0.683415	3.02744	6.73974	9.13121
AT1G05894		5.52234	-0.0862869	0.0547847	0.0125758	1.58301	4.80068	0.238874	0.585501	0.514399	2.53397
AT1G07040		8.08723	0.431049	0.901824	1.98437	2.91754	7.93047	0.170992	0.399249	1.71659	3.432
AT1G07120		5.90895	0.33023	1.43433	2.05501	2.44775	5.36865	0.193865	1.01064	3.31018	1.58156
AT1G07128		8.02733	-0.146143	-0.238894	0.386093	1.06499	8.22169	-0.371351	0.277881	0.443696	1.22948
AT1G07500		5.99241	0.228093	1.50162	2.83161	4.04404	6.04191	0.314904	0.286458	1.58581	3.6743
AT1G07860		5.88814	-0.305475	-0.302654	0.835623	1.89998	5.36274	-0.0135048	0.0725772	-0.0407799	1.76394
AT1G09520		9.20428	0.192016	0.412692	0.976097	1.07908	9.34884	0.0590139	0.343204	1.61204	0.81938
AT1G10530		8.32498	0.0638911	0.531745	1.6934	1.3074	5.59248	0.228635	0.454625	1.49114	0.878147
AT1G10690		8.98278	0.839343	0.720313	0.87232	1.18435	8.88605	0.128635	0.405786	1.65791	2.59694
AT1G12790		5.51151	-0.176401	-0.0598342	0.354313	1.86651	5.77842	-0.079674	0.170649	0.692387	2.07985
AT1G13360		11.6414	0.35141	0.355801	0.680229	1.76145	11.2878	-0.217586	0.159116	0.914793	1.99517
AT1G13990		10.7713	0.282475	0.373572	1.13862	1.89546	11.466	0.504309	1.02722	2.03107	3.93993
AT1G14090		6.45454	-0.253645	-0.159886	0.335614	1.06398	6.55487	0.171402	0.355012	0.502279	1.17735
AT1G15385		8.64167	0.420688	0.195716	0.921418	1.53037	5.67947	-0.181666	-0.27006	0.575664	1.38488
AT1G15415		6.70271	-0.0247593	-0.195761	0.757093	1.64639	6.28824	-0.555662	0.613815	1.86205	2.40098
AT1G16515		6.73408	0.116684	0.0947613	1.21929	1.23687	8.00901	0.401109	1.15483	3.10426	3.55538
AT1G16850		8.44993	1.58743	3.94728	5.76771	6.94671	9.36996	2.57985	3.47344	5.77228	6.98238
AT1G19530		11.5969	0.120435	0.0881567	1.17201	1.46507	7.76819	0.671605	0.38811	1.19545	2.09631
AT1G20890		7.61558	-0.00830239	0.209409	0.665759	1.07985	7.9318	0.0781408	0.270984	0.941204	1.21659
AT1G20970		10.7841	-0.354466	0.047645	0.606983	1.433	9.98477	-0.0392147	-0.0609796	0.452493	1.15733
AT1G22350		8.05275	-0.0997619	0.40244	0.480916	1.19607	9.75663	0.378525	0.375005	0.5489	1.73399
AT1G22403		5.64317	-0.25133	0.1635	0.688514	1.03105	5.76917	-0.229594	0.140252	0.358224	1.14539
AT1G24600		8.39537	2.04059	3.79549	5.23356	6.15921	7.67599	0.837691	1.77499	5.33788	7.30499
AT1G26920		8.32455	-0.175762	0.447498	1.25534	2.04968	9.19193	0.0920392	0.0759367	0.577691	1.63549
AT1G27300		9.45762	-0.104897	-0.0149417	0.489912	1.29879	8.54175	-0.0355345	0.390885	1.04175	2.20427
AT1G27461		4.87505	0.0831067	3.22813	5.24369	6.88139	4.89174	0.0675354	0.605224	4.34194	5.22309
AT1G28540		10.364	-0.199891	-0.114289	0.374867	1.0236	10.3406	-0.0599487	0.0589018	0.798484	1.40003
AT1G29195		7.98493	0.460657	0.581458	0.924512	1.08906	6.76122	0.235298	0.617883	1.52012	1.98888
AT1G30190		6.91552	0.675972	1.32912	2.65108	4.07906	9.0028	-0.613839	1.54704	2.93258	3.83556
AT1G33102		6.32068	0.10379	0.660617	1.53086	2.38557	7.54412	0.989822	1.60488	2.96419	3.49534
AT1G33860		12.2832	0.223554	1.44019	2.51603	2.59022	11.3671	-0.216614	-0.4827	0.121898	1.07879
AT1G34630		9.94411	0.138515	0.474145	1.20171	1.4468	8.5781	0.193833	0.116735	1.65302	2.67869
AT1G35660		8.67861	0.108229	0.369516	0.760441	1.22338	8.42626	0.144961	0.337711	0.787041	1.3692
AT1G47395		9.17079	0.455849	0.895447	1.88072	-1.76711	8.99373	1.06447	2.69243	2.57329	-1.7993
AT1G47400		8.95497	0.467121	0.933325	1.9671	-1.37314	9.71324	0.905818	2.36144	1.9486	-2.72331
AT1G47980		4.75762	-0.0249449	0.0191191	0.296148	2.26257	6.35141	2.44094	2.67957	3.13379	5.22458
AT1G48170		5.71345	0.231869	0.2271	0.655778	1.19093	5.70865	-0.00116058	0.184604	0.454606	1.23943
AT1G48560		8.44522	-0.136757	0.289534	0.567323	1.06312	8.01279	0.174367	0.2134	0.82033	1.44532
AT1G48745		7.1562	0.26697	-0.0957277	0.528516	1.36668	7.13065	0.580516	0.639202	0.971475	1.91357
AT1G51035		5.81084	0.15439	0.238551	0.511058	1.38627	5.36824	-0.248714	0.148131	1.05772	1.0754
AT1G52565		7.83288	0.614669	0.551987	1.80728	2.3379	7.00756	0.00307016	0.380416	3.17546	3.85885
AT1G52855		5.66815	0.604191	0.900785	1.49083	1.6193	7.1783	0.959261	1.3884	3.52879	2.7632
AT1G53110		7.35067	0.128344	0.237181	0.922526	1.43015	8.08925	0.290507	0.4634	0.44371	1.35499
AT1G53785		6.18445	-0.146	0.0570552	0.581653	1.32081	6.35893	0.790022	1.19571	1.963	1.97557
AT1G53887		7.13135	0.132653	0.497255	1.26214	1.67655	8.03499	-0.255431	-0.314566	0.414477	1.0765
AT1G54575		8.47713	1.50894	2.76689	4.26385	5.24905	8.21831	1.16002	2.00471	3.62731	6.94369
AT1G62333		6.4256	1.87765	2.91411	1.89976	-0.331285	6.31282	0.920748	0.252896	2.52217	1.61184
AT1G63240		6.46933	0.351573	0.833764	1.82969	2.0949	8.93536	0.387564	0.778541	1.24295	0.840264
AT1G63720		8.43567	0.501883	0.551975	0.740509	1.47246	7.62504	0.227646	0.895645	1.06858	2.29847
AT1G64140		10.3259	0.229258	0.456389	0.579486	1.34798	10.5323	0.308812	0.298563	0.616542	1.52519
AT1G65000		9.26537	-0.167537	-0.0233286	0.796277	1.15294	8.52203	0.151086	0.489202	1.10359	1.98489
AT1G67860		6.42174	1.87758	3.62746	4.12568	3.08476	11.9932	0.578702	1.27741	1.1266	1.24688
AT1G67865		9.10024	0.967746	1.32877	2.66328	1.56517	15.0796	0.591729	1.21283	1.16423	0.99007
AT1G67920		9.0381	-0.436506	-0.0870248	1.79498	2.58796	7.93891	-0.0508156	2.55174	4.1255	4.90979
AT1G68490		9.76689	-0.0972883	0.383464	1.05281	1.28561	9.71519	0.175008	0.402274	1.09847	1.41153
AT1G68500		8.80482	-0.00146999	0.805935	2.00228	3.28828	9.70132	0.324711	0.645761	3.30185	4.92516
AT1G68735		4.98462	0.443535	0.832883	3.09232	2.33281	4.81604	0.49198	1.60962	3.06213	3.02131
AT1G69252		12.154	0.291797	1.18062	1.94442	2.35823	12.1251	0.892709	1.72913	3.14317	3.60221
AT1G70780		7.45738	-0.529575	0.535417	1.49899	3.23285	7.18251	-0.53508	0.248482	-0.0129843	2.81171
AT1G71110		8.35398	0.251685	0.702598	1.31049	1.43524	7.3289	0.0158677	0.342014	1.05024	1.35149
AT1G73120		8.48828	1.62103	-1.53715	-2.30425	-2.59649	5.68658	1.05715	1.26075	0.485294	0.104673
AT1G74860		5.66517	0.131567	0.0774592	0.662784	1.93594	6.02497	0.00828966	0.363666	0.807103	2.58039
AT1G76185		9.18622	0.280958	0.362743	0.877007	1.14392	8.94315	0.306205	0.303494	0.944796	1.0168
AT1G77710		8.58707	0.0967809	0.554643	0.998107	1.52758	9.09385	0.0896377	0.609902	1.18088	1.8076
AT1G78110		7.94346	0.135771	0.516391	0.831661	1.88662	7.92939	-0.034889	0.365318	0.561626	1.12636
AT1G79245		10.3901	-0.740025	-0.158011	1.1052	2.6284	9.24832	0.92683	1.98381	2.40286	4.62121
AT2G01008		12.7858	0.00446606	1.26125	2.33978	2.42322	11.6783	-0.0224265	-0.226024	0.351422	1.34674
AT2G01100		10.2474	-0.600061	-0.381037	0.39422	1.032	8.96857	0.0640999	0.629856	1.34775	1.66305
AT2G01340		8.05818	0.32087	0.261803	1.08692	2.23309	8.01068	-0.186863	-0.00285216	0.419421	2.22842
AT2G07712		6.82566	0.592261	0.929638	1.36279	1.31508	6.7529	0.0954902	0.140867	0.164795	1.13108
AT2G07786		10.9064	0.572295	1.24292	1.48142	1.17696	10.4422	0.105439	0.408105	0.950185	2.12448
AT2G11891		7.16605	-0.424625	0.108699	0.504572	1.67505	6.76919	-0.224715	-0.276579	0.368429	2.84449
AT2G12400		9.29727	0.0170877	0.55813	1.24831	1.5598	7.93409	0.400955	1.26292	2.24263	3.02493
AT2G13975		9.06587	-0.321707	-0.0187023	0.600733	1.30721	9.22301	-0.00759096	0.306923	0.483504	1.68565
AT2G14878		13.6053	0.133025	0.607965	1.30984	1.54048	11.5355	0.974696	1.6427	2.75622	2.91607
AT2G15960		10.5946	0.159933	0.661576	2.45228	3.5396	15.2854	0.175693	0.910405	1.3471	1.53434
AT2G18440		9.81099	-0.729557	-0.200138	0.511432	1.2542	10.5255	0.227235	1.14542	1.70596	1.63643
AT2G19320		4.75789	0.182671	0.441738	1.53218	2.81575	4.86452	-0.166681	0.00534626	0.75442	2.63911
AT2G21180		6.46105	1.03169	1.03287	1.62908	2.51215	6.22602	0.390704	0.569057	1.04546	1.79851
AT2G21820		7.48267	1.43276	3.11311	5.72459	6.68562	6.49487	1.86997	3.96134	8.10399	8.81039
AT2G23321		6.59161	-0.623393	-0.39183	0.347946	1.8687	7.09589	-0.983203	-0.2361	-0.362645	1.80942
AT2G24100		8.64201	-0.264626	0.06829	1.07922	2.13593	7.68341	-0.362473	-0.236773	0.131828	1.8119
AT2G25625		5.74304	1.79495	1.94216	3.15395	3.86486	6.96715	0.542699	2.25859	5.19115	6.21647
AT2G25964		9.15043	-0.730882	0.0280592	1.45023	2.04706	8.326	0.294823	1.00833	1.88265	2.05224
AT2G30766		5.92702	0.759832	1.41656	2.35371	-0.284599	9.12696	0.832876	1.76858	1.49818	-2.2533
AT2G31945		9.14138	1.70977	0.896635	1.75595	1.88571	8.46977	-0.7971	0.0757503	1.77674	4.41393
AT2G32190		10.3972	0.30726	0.287603	0.70139	1.71648	8.38487	-0.538187	-0.637646	-0.632076	1.53309
AT2G33520		4.76723	0.118592	0.438846	0.655157	2.24577	4.90721	-0.00519232	0.261918	1.74039	4.71613
AT2G34610		7.14118	2.1138	3.02881	3.773	3.79263	5.31377	-0.0624748	-0.558812	0.60817	3.78076
AT2G35345		8.84549	0.0994752	0.506417	1.54343	1.30527	8.32518	0.350716	0.277418	0.867195	1.33714
AT2G35743		6.60068	0.129573	0.479337	0.651652	1.11048	5.81997	-0.442677	-0.186588	-0.0413212	1.5897
AT2G35750		8.71273	0.19351	0.521681	1.36736	1.14931	7.94307	0.00436381	-0.0230394	0.640436	1.56475
AT2G35765		5.15508	-0.155546	0.00709182	0.708895	1.31124	5.16093	0.0511049	1.23513	3.99541	5.02144
AT2G35900		10.5722	0.272012	0.618402	1.18413	1.66728	10.5679	0.11165	0.135384	0.685177	1.48682
AT2G37300		6.55435	-0.0570716	0.372625	1.20533	1.19256	6.59426	0.377742	0.438772	1.03428	0.692389
AT2G38790		8.38967	1.26099	1.00022	2.23332	2.98859	10.4876	0.325828	1.74226	0.644648	1.58654
AT2G41200		9.11972	0.116283	0.476967	1.2102	1.38324	9.0237	0.441897	0.776366	1.94617	2.20076
AT2G41230		5.44005	-0.0537265	-0.0857641	0.155668	1.76972	4.80606	0.0358022	0.297268	1.76852	1.62602
AT2G41905		6.23749	0.355313	1.63361	2.79305	3.4293	8.17483	-0.145109	1.66509	3.81912	4.36279
AT2G45980		10.6864	-0.00877378	-0.0858065	0.524707	1.26885	10.6225	0.317772	0.424462	0.485611	1.22104
AT2G46940		9.07048	0.0319659	0.0101279	1.05032	0.831229	7.40735	0.34997	1.17187	3.28043	2.66637
AT2G47360		8.46827	1.16591	0.909229	0.156345	-0.67761	5.80866	-0.103738	0.0448228	1.07496	-0.451799
AT2G47720		6.78135	-0.0569673	0.103793	0.654576	1.23329	6.93006	0.342179	0.463915	0.604109	1.75235
AT2G47820		7.59823	0.113523	0.196029	0.766406	1.38303	7.12549	-0.0689116	-0.0983755	0.425601	2.12894
AT2G47950		9.70727	0.333504	1.4933	2.58263	2.73013	7.15587	-0.347454	-0.666759	0.391397	1.27059
AT2G48060		6.59458	-0.0279012	0.114703	0.523122	1.29209	5.91541	-0.104979	-0.149108	0.00379841	1.61081
AT2G48075		6.86208	0.0708651	0.423137	0.928937	1.04928	5.97011	0.286358	0.145327	0.667395	1.21322
AT3G01230		4.94991	-0.184686	-0.0193662	0.57583	1.01661	4.9336	-0.137116	2.15921	4.41655	5.41852
AT3G01240		4.88666	0.156286	0.332964	1.35062	1.96315	4.99602	0.184037	4.05857	6.33405	7.40004
AT3G03170		10.5285	1.07083	2.52775	3.76041	4.34585	8.97419	1.06008	1.97389	3.834	4.476
AT3G03341		4.88887	0.313345	0.427519	1.02444	1.80305	5.20235	-0.110575	0.0798972	0.834145	1.84211
AT3G04040		5.55875	0.351126	0.828279	2.06958	2.71339	5.95268	0.163789	0.517551	2.02581	2.98366
AT3G09950		7.4071	0.586548	0.547616	0.813388	1.78179	5.41315	0.214262	0.31185	2.03982	3.78923
AT3G10020		10.2644	0.0669341	1.02641	1.52705	2.37015	11.435	0.420587	0.621284	0.833717	1.58924
AT3G11690		11.0979	0.656491	0.949637	1.06768	0.610338	9.85501	0.311538	0.32202	1.72847	1.27165
AT3G12300		10.3722	-0.263305	-0.228951	0.503942	1.03194	10.0928	-0.0240408	0.162489	0.146722	1.43585
AT3G12320		5.69009	0.371095	2.35276	3.07629	4.4406	6.37806	0.0374434	0.443714	0.925737	3.82307
AT3G12835		9.2435	-0.209057	0.19857	0.630143	1.22043	7.48534	0.68314	0.972247	2.24528	2.92979
AT3G12960		5.40072	0.109173	0.429163	1.36727	2.8756	5.06085	0.15235	0.866168	4.86433	5.73382
AT3G13130		4.99815	0.103853	0.106114	1.57333	2.57636	6.18213	0.353647	1.14184	3.37023	3.30898
AT3G14060		8.67065	1.21746	0.20039	0.355278	0.602925	6.80658	1.03842	0.986755	1.64867	3.09872
AT3G14560		5.23663	0.154055	0.461833	1.36415	2.6802	5.09165	-0.0693278	0.553758	1.70492	3.06511
AT3G14880		5.06286	0.169067	0.934007	1.48695	2.46209	5.00384	0.0985274	-0.0816251	1.08431	2.05166
AT3G15280		5.19639	-0.257643	0.62974	1.75951	2.99043	5.40147	0.297769	0.88011	2.67827	4.12821
AT3G15440		6.58079	0.127378	-0.0348494	0.603216	1.21899	6.25647	-0.128896	0.289847	-0.124668	1.11094
AT3G15534		5.26205	0.721792	0.96121	1.17523	1.62225	5.37102	0.370555	0.995813	3.02534	2.72811
AT3G15780		7.54719	0.448586	0.721596	1.42477	1.99798	9.26372	1.01885	1.45263	2.51653	3.41831
AT3G17110		9.95803	1.58005	3.36341	5.37525	6.31658	7.29784	0.975255	1.84514	6.03	7.76753
AT3G19550		5.1948	0.064114	0.129554	1.61285	-0.0472942	5.70509	0.100839	0.0334381	1.34179	0.150745
AT3G19920		5.22765	0.339385	1.05566	1.72543	2.50391	5.12321	0.119895	-0.0110255	-0.113943	2.25946
AT3G20898		6.9265	0.2252	0.585295	1.62764	2.82764	6.4928	-0.0469461	0.423737	0.947211	1.08809
AT3G22415		7.94292	0.538135	1.17577	1.5997	2.10846	7.17814	0.0684113	0.214244	2.12913	0.974719
AT3G22430		6.1271	-0.398068	-0.206495	0.459128	1.15622	5.81798	-0.209449	0.348519	0.799762	1.62034
AT3G22530		9.60743	0.460547	0.578089	0.810332	1.44795	9.99033	-0.411236	-0.564277	-0.0815304	1.22176
AT3G23450		9.67231	0.249883	1.42773	1.65767	1.2543	11.55	0.443401	0.108452	1.2039	-1.32709
AT3G25870		8.00197	0.864171	1.31936	1.90061	3.46195	8.27769	0.344812	0.615004	2.04091	3.744
AT3G27250		5.22198	1.19905	2.52527	2.94458	2.96136	6.67994	1.85984	2.63917	3.48356	2.40452
AT3G43200		5.02788	-0.0973462	0.142171	0.828539	1.22009	5.85748	-0.116359	-0.405383	0.181379	1.56752
AT3G45830		10.3545	-0.038088	0.232117	0.580114	1.21687	10.0182	0.189822	0.202999	0.700716	1.42146
AT3G48020		8.55851	1.83131	1.40165	2.04101	1.81734	6.44109	1.35966	2.2661	4.32994	5.56952
AT3G48510		6.0573	2.39198	4.93988	5.88371	5.86956	5.53935	0.511483	0.872185	3.54021	4.06761
AT3G49055		5.88518	-0.191631	-0.149008	0.258749	1.41593	5.54577	-0.200692	-0.210307	-0.0180888	1.8896
AT3G49540		5.58914	-0.320623	-0.819993	1.3077	2.39074	5.18449	-0.0909229	4.83785	7.37599	8.13148
AT3G50910		10.4825	0.510388	0.348952	0.756366	1.12793	9.92026	0.400554	0.482709	1.64101	2.14376
AT3G51750		6.18728	0.894294	3.21301	4.70767	6.15755	7.95496	0.199438	0.291864	1.91759	2.83378
AT3G52230		6.51038	-0.0809684	0.241736	1.47193	2.53926	7.48587	0.0448861	-0.197301	0.493845	1.97953
AT3G53403		6.82481	-0.348151	-0.00792413	0.457824	1.05872	6.30343	0.298134	0.327445	0.852203	1.57408
AT3G56275		7.41728	2.28006	4.0937	6.23433	5.89554	6.60266	2.42198	4.89133	8.51387	7.76267
AT3G60164		5.41047	1.22087	0.712682	1.20137	1.98659	6.67393	0.309479	0.137747	-0.393603	1.22849
AT3G60520		9.0955	0.415866	0.317874	1.20553	1.73966	9.72158	0.370444	1.07883	1.75317	1.65278
AT3G61410		8.59646	0.762289	0.213167	0.836357	1.04535	5.42107	-0.0245642	0.197807	1.03025	2.45142
AT3G62380		5.20496	-0.0869669	0.0504013	1.30805	2.03614	5.33974	-0.131771	-0.0363267	1.03752	2.43595
AT3G62730		7.10827	0.978892	1.5671	1.99308	2.70168	5.81259	0.904686	0.317067	3.09415	1.87607
AT3G62990		6.70932	1.75655	3.81701	6.01053	6.67842	5.34084	0.333888	2.03233	4.822	5.22975
AT3G63040		4.57368	0.596876	1.58208	4.7552	4.6869	4.68959	0.198238	1.41536	1.48909	2.99811
AT3G63050		7.03177	0.474425	0.842305	1.0251	1.21938	6.22216	-0.100945	0.416366	1.14581	2.17495
AT4G00413		10.0461	1.43503	1.42969	0.970587	1.42462	11.497	0.00860136	-0.257597	0.770078	1.0858
AT4G01360		8.6963	-0.96349	-0.671353	0.244744	1.62664	8.50411	-2.35435	0.330391	-0.708199	1.30843
AT4G01960		9.6567	0.117976	-0.0396948	0.519255	1.23744	9.75649	-0.0427628	0.0937036	1.07848	1.73633
AT4G01985		7.10724	2.91882	5.93029	7.79383	8.86875	5.78823	2.72341	4.87251	9.08124	10.0529
AT4G02880		9.26283	0.0383171	0.337396	0.954645	1.9008	9.25464	0.156554	0.453614	0.838187	1.66386
AT4G05631		7.64991	-0.458523	0.36938	1.55484	2.14335	8.52194	-0.532896	0.10654	0.976845	1.8795
AT4G07408		10.271	-0.464414	0.159157	1.57897	2.01625	8.86431	1.07396	2.17996	2.92879	3.30268
AT4G09731		6.71096	-0.0275379	0.316774	0.906521	1.26913	6.77081	0.0233364	-0.18746	0.0966616	1.54457
AT4G10080		7.29773	0.23978	0.610798	1.47481	2.00983	8.10778	0.135469	0.146314	0.852221	1.72634
AT4G11211		12.2121	1.09919	0.793652	0.0542266	-2.60116	12.6098	0.677758	1.37308	0.843897	-1.92113
AT4G11910		7.15185	0.716321	0.596146	1.59559	1.93751	7.47087	0.500249	1.48933	3.30704	4.74104
AT4G12005		5.32089	0.0554283	0.477735	0.529721	2.20198	5.4372	-0.113462	-0.102877	0.213746	1.80965
AT4G12070		9.71692	0.241163	0.151586	0.876397	1.2514	9.47089	0.254618	0.323196	0.61716	1.17211
AT4G12580		7.679	0.826973	3.53241	5.31271	6.06383	6.52623	0.0628741	1.1195	4.06337	5.63808
AT4G12680		8.04557	-0.649603	0.140306	1.32017	2.2146	7.82243	0.219503	0.637457	1.67698	2.60327
AT4G13996		5.75384	0.152103	0.34062	0.712309	1.56991	5.71727	-0.113993	0.405548	1.07455	2.42113
AT4G14270		13.5694	0.473552	1.1815	1.73335	2.12169	14.3255	0.194282	0.96162	1.78902	2.03987
AT4G16000		8.83919	-0.241498	0.141708	1.29865	1.7684	8.63489	1.09091	1.53374	2.56804	3.70884
AT4G17840		8.14446	0.150298	-0.0951138	0.863378	1.75644	10.2758	0.365647	0.570066	1.73802	2.92441
AT4G19829		5.28119	-0.25941	0.449301	0.205831	1.38135	5.20266	-0.116924	0.202694	0.255571	2.37501
AT4G23880		8.13315	0.240059	-0.10524	0.955043	1.46462	8.77213	0.324558	1.29516	1.95107	1.83891
AT4G25670		10.1482	0.503723	0.409788	1.20375	1.41128	10.4491	0.382283	0.579658	1.68186	2.15945
AT4G27020		8.07124	0.4585	0.685873	1.0037	2.01734	8.192	0.141491	0.368726	0.863109	2.39746
AT4G27530		4.94113	0.181636	0.30516	1.49347	2.93707	4.87445	0.193926	0.301348	1.54056	3.6046
AT4G28005		5.38149	0.207765	0.309863	0.804005	1.64985	5.6537	0.146702	1.37375	0.779453	1.25729
AT4G28652		7.30877	0.0948326	0.19226	0.95934	1.44977	7.67635	0.378062	0.537854	1.2765	1.77039
AT4G29760		6.69722	-0.232214	0.223721	0.496519	1.32413	6.31507	0.323261	0.78005	1.35429	2.11304
AT4G29770		6.58103	-0.333007	-0.248255	0.829212	1.67289	6.41344	0.489634	0.914814	1.78407	2.44753
AT4G31351		7.10975	0.183501	1.32839	2.19989	2.45905	7.50691	0.0742438	0.529271	1.69561	2.92329
AT4G31354		6.82436	-0.176108	0.908553	2.0783	2.43048	6.98223	0.113887	0.687922	1.85567	3.14912
AT4G31830		5.20862	0.228546	1.69273	3.27101	4.77308	5.02646	0.301396	0.196169	1.64879	4.41342
AT4G33467		5.73251	1.70432	4.00723	5.86535	7.23985	5.95456	0.701378	1.30053	4.63139	6.37842
AT4G33690		9.37829	-0.12937	-0.0363685	0.637716	1.28327	9.39658	0.0661309	0.406089	0.926907	1.83691
AT4G35510		8.6642	0.322552	0.592255	1.06646	1.67385	8.93692	0.0817237	-0.0296846	0.695945	1.60116
AT4G36980		9.39906	-0.319764	0.407043	1.59019	1.18267	8.7053	-0.00888045	0.579959	1.60632	1.31559
AT4G38060		7.74369	0.882667	0.864493	1.99734	2.76935	7.81061	0.13967	0.199124	1.14554	1.62698
AT4G39360		5.32517	0.750782	1.72972	2.51458	3.48104	5.28313	0.324525	0.812106	2.54938	4.50725
AT4G39690		7.98375	0.0806315	0.361678	0.51038	1.05084	7.78155	-0.0935598	-0.0634089	0.543229	1.43875
AT5G02020		8.84093	1.66715	2.43063	4.24351	4.7552	8.84691	1.01355	2.54205	5.42927	6.61448
AT5G02420		9.9253	0.389259	-0.0531172	0.341734	1.04075	7.26717	0.375782	0.968808	2.76298	3.50012
AT5G02640		9.60121	0.123841	1.02428	2.14319	3.14549	7.07168	0.241554	0.738458	3.00136	3.43477
AT5G03210		7.25685	-0.602498	0.639188	2.03277	2.04744	7.99823	-1.00713	1.12765	2.44234	2.98056
AT5G03990		7.93127	0.337596	0.680946	0.994549	1.48986	9.09546	-0.11318	0.08009	0.399064	1.07491
AT5G04000		8.32578	0.0625502	0.309325	1.36076	1.44736	7.22317	0.213231	0.461493	2.68095	2.57705
AT5G04080		12.266	0.133118	0.752314	1.65174	1.92863	10.724	0.0341633	0.490208	1.61527	2.77671
AT5G05220		6.46633	0.858888	5.34985	7.13162	8.68739	5.8279	0.72841	2.54217	7.81534	10.4352
AT5G05965		6.15502	0.578572	1.13845	2.4821	2.78399	5.42874	0.034883	0.217734	0.930313	2.16008
AT5G06190		8.65933	0.0741521	0.463446	1.11458	1.53568	8.87292	0.271389	1.04736	1.51068	1.64526
AT5G06755		5.00041	0.334272	1.05847	2.03039	3.65214	5.22269	-0.257893	-0.301503	1.28314	3.68303
AT5G06980		6.37169	0.0898954	1.60787	2.44448	3.75013	7.84541	-0.100178	-0.272388	0.187688	2.82515
AT5G07330		6.54672	1.74459	3.97191	5.50676	6.82248	4.69013	0.347167	1.65246	5.69324	7.0586
AT5G07950		9.34358	-0.572851	-0.162067	0.696604	1.2716	9.62592	0.0809405	0.501146	0.860099	1.29808
AT5G08060		8.84211	0.407181	0.71226	1.07551	1.93925	7.91984	8.45231e-05	-0.121206	0.677696	2.35718
AT5G10040		5.32294	-0.588105	1.64503	4.49462	4.95431	4.73923	-0.0691781	0.0633975	1.12632	2.0167
AT5G10625		7.98619	-0.0820789	0.487509	1.37238	2.90348	5.59155	-0.329146	0.308258	1.32982	4.77908
AT5G10946		5.96907	0.0967467	-0.488162	1.34707	1.42893	7.06085	0.574211	1.26318	2.07616	2.14126
AT5G13310		6.54786	0.271917	0.662426	0.617003	1.58446	6.46005	-0.174155	-0.228131	-0.0483632	1.45426
AT5G13880		6.95506	0.297766	1.56833	2.50067	3.53835	6.58363	0.049041	0.264443	1.58365	3.22573
AT5G13970		9.21732	0.0228814	0.354882	0.798911	1.47174	9.483	0.0616461	0.213612	0.580001	1.48614
AT5G15190		7.75175	0.928052	2.47019	3.83292	4.67864	8.17723	0.470271	2.22166	3.78486	4.39716
AT5G15254		5.82365	0.0995234	0.324454	1.14706	2.27435	6.6098	0.515628	0.310477	0.844823	2.67876
AT5G16550		9.72487	0.544232	0.910742	1.14498	1.69954	9.62848	0.49524	0.64949	1.35586	2.57464
AT5G17460		4.93778	0.0110803	0.672922	1.95533	2.88845	5.16756	-0.186493	0.00115247	0.53256	2.44907
AT5G18040		8.84975	-0.23018	0.443531	1.04943	1.79516	8.44641	0.428646	0.967754	2.05789	2.64399
AT5G18065		6.76508	-0.00273618	0.706698	0.72037	1.33063	6.26837	0.602734	0.680702	1.42128	2.23191
AT5G18636		5.31104	-0.161268	-0.0656489	0.263649	1.67605	5.15175	-0.00537315	-0.14557	0.120209	2.12222
AT5G19875		9.2771	1.15618	1.52484	2.27109	1.78098	7.41145	1.46027	2.10528	3.72604	2.85583
AT5G22120		8.97475	-0.0542918	0.228195	0.663615	1.03084	9.05219	0.0408338	0.0208379	0.599054	1.5152
AT5G22545		7.36423	-0.618679	-0.199941	2.08073	2.9655	7.75084	-0.249382	1.40007	2.23474	2.83586
AT5G23460		9.49892	0.322952	0.606788	1.22239	1.31552	9.11457	0.442067	0.569634	1.63967	1.38349
AT5G24460		10.2243	0.395752	0.702779	1.18712	1.91377	11.7371	0.0934294	-0.0345993	0.0751977	1.57213
AT5G25200		5.27243	-0.305183	-0.0337807	0.435166	1.34302	5.09626	-0.093537	-0.0149106	0.12914	1.79991
AT5G25240		7.12446	0.425701	0.746409	0.801984	1.49409	8.532	0.703884	0.538287	1.3944	1.77925
AT5G35110		8.68383	-0.245655	-0.231412	0.109434	1.08961	5.9997	-0.440338	-0.177827	1.45578	2.73893
AT5G35320		7.70741	-0.121137	0.167222	0.983877	1.64063	7.1037	0.0736094	-0.100911	0.453597	1.9951
AT5G39880		4.9505	0.246919	0.145515	1.39456	1.40073	5.00715	0.202963	1.62194	4.809	5.84896
AT5G40790		5.39138	0.475599	2.3327	4.16584	3.1179	5.38473	1.26174	1.94594	4.84793	3.43363
AT5G40800		5.98256	1.64306	2.87237	2.84346	2.5498	6.20177	1.07003	1.79628	3.12334	1.97246
AT5G42203		5.21464	0.11074	0.114144	0.756124	1.55471	5.12214	0.185528	0.1663	0.43597	1.2911
AT5G42710		5.85085	0.447679	1.10486	1.13074	1.61579	5.28643	-0.094825	0.382445	1.55605	0.426179
AT5G42825		11.4887	-0.336135	0.423024	1.71893	2.27214	12.9193	0.328063	1.2006	1.82219	2.31041
AT5G45095		7.63103	1.11651	0.722274	0.696393	0.358326	6.08929	-0.280292	-0.0412697	0.769663	1.68471
AT5G45310		6.33756	0.88208	1.54906	2.80045	2.9115	7.59128	0.757076	1.62197	3.89351	3.84683
AT5G46115		6.97923	0.579571	0.766515	0.951775	1.08104	5.8452	0.320239	1.02432	1.79163	0.749468
AT5G47020		8.96672	0.0415061	0.743773	1.42209	2.12307	8.85476	0.479604	0.799321	1.52581	2.54721
AT5G47090		7.93611	-0.216565	-0.105023	0.511944	1.20078	7.67887	0.145222	0.478046	0.916872	1.38704
AT5G47830		9.43437	0.0588612	0.25902	0.571052	1.21934	9.11762	0.190753	0.377766	0.644096	1.34858
AT5G48530		7.07462	-0.333428	-0.214148	0.0940321	1.03561	6.63265	0.078655	0.313864	0.596314	1.08925
AT5G48610		8.48334	0.0315701	0.403921	0.979505	1.3125	8.40791	0.0489254	0.0039796	0.508374	1.17535
AT5G49525		7.87324	1.26276	1.82701	2.04626	1.69709	7.69012	0.632898	1.4407	1.84681	1.56458
AT5G50360		5.76388	2.34885	4.79849	5.81874	6.41288	4.99704	1.53436	3.94894	7.95051	8.32398
AT5G52420		8.79341	0.696438	1.50784	2.16	2.67698	11.4656	0.0389998	-0.225262	0.805798	1.02789
AT5G53220		5.98974	-0.322846	0.173771	0.61355	1.91995	6.28813	0.0839895	0.366475	1.589	2.14693
AT5G53710		5.50409	0.714124	2.11678	4.29188	5.1358	5.47532	0.794674	1.94509	5.56908	5.85152
AT5G54165		7.1504	1.15269	2.45744	4.29555	5.63049	6.48043	-0.0430719	0.890854	5.04149	6.5119
AT5G54585		5.77875	0.0637065	0.22458	0.530163	1.18337	6.47601	-0.105846	-0.20611	1.40668	3.71039
AT5G56520		6.94053	-0.162467	0.483357	1.59996	1.45214	8.09839	0.517577	1.36665	2.36889	2.13618
AT5G57790		6.37662	0.366362	0.884437	1.91299	1.89893	7.62372	0.719269	1.34787	2.45231	2.18577
AT5G57910		10.1945	-0.0632266	-0.21844	0.926702	1.90883	9.21143	0.13577	0.268385	2.47328	4.05102
AT5G59400		7.97085	-0.0972424	-0.0405605	0.507665	1.15372	9.06623	-0.0597545	-0.177596	-0.419992	1.22735
AT5G61820		10.8775	1.08381	0.963529	1.66712	2.34461	11.101	0.85611	0.937374	2.34115	3.24529
AT5G63350		5.91303	1.58056	4.34023	5.57145	5.78706	6.25744	0.584162	2.03101	5.34484	5.73967
AT5G64230		7.39711	0.52564	0.491839	0.396339	1.32152	8.39712	0.174432	0.352945	1.00972	2.28047
AT5G64450		6.0801	0.344556	0.0406151	0.948965	2.27872	6.58074	0.249035	0.662199	0.488846	2.41081
AT5G65207		12.0496	0.0661537	0.742226	1.65814	2.69223	10.7188	-0.315434	0.50355	0.937102	2.37908
AT5G66780		6.11644	2.1947	5.81343	7.6367	9.08822	5.19487	-0.00452563	1.1809	6.37794	8.84918
