# Supplementary material for: Transcriptomic Analysis of Soil-Grown Arabidopsis thaliana Roots and Shoots in Response to a Drought Stress
Source: Front Plant Sci. 2016 Feb 23;7:180. doi: 10.3389/fpls.2016.00180 (PMC4763085; doi:10.3389/fpls.2016.00180)
Supplement: Supplementary file 6 [file Table6.XLSX]

## Sheet: Sheet1
Table S6: Genes down-regulated in roots and shoots of Arabidopsis plants in response to a progressive drought stress
Ratios are expressed as log2 and values shown in yellow are significantly down-regulated (FDR<0.1)
		ROOT					SHOOT
		Signal Intensity at 0d	Ratio to 0d				Signal Intensity at 0d	Ratio to 0d
Gene	Name		3d	5d	7d	9d		3d	5d	7d	9d
AT4G34260	1,2-alpha-L-fucosidases	11.058	0.177453	0.27408	-0.13721	-1.19265	10.1409	0.254469	0.151993	-0.480862	-1.1141
AT4G08040	1-aminocyclopropane-1-carboxylate synthase 11	8.07718	-0.237461	-1.70549	-3.16457	-2.9688	7.88786	0.113988	-0.452805	-2.70167	-2.87725
AT4G11280	1-aminocyclopropane-1-carboxylic acid (acc) synthase 6	11.7516	-0.763905	-1.00173	-1.66373	-0.719028	12.7525	-0.841547	0.37161	-1.41705	-0.571826
AT5G51720	2 iron, 2 sulfur cluster binding	6.08347	-0.212443	-0.336038	-0.967948	-1.01322	13.1238	-1.16987	-2.44732	-3.62379	-4.68941
AT4G14890	2Fe-2S ferredoxin-like superfamily protein	8.00647	0.437456	0.0535213	-0.570548	-1.27734	12.7234	-0.0950839	-0.519426	-1.18148	-3.06267
AT5G23020	2-isopropylmalate synthase 2	13.5844	-0.880487	-1.29885	-2.90013	-4.44413	9.21101	-0.841497	-1.08492	-3.6897	-4.35602
AT3G25860	2-oxoacid dehydrogenases acyltransferase family protein	11.344	0.0100998	0.0327878	-0.554644	-1.39877	11.2647	-0.26396	-0.705337	-1.25122	-2.71237
AT1G06640	2-oxoglutarate (2OG) and Fe(II)-dependent oxygenase superfamily protein	13.8533	-0.0472104	-0.156932	-0.459761	-1.29584	11.7625	0.346492	0.355326	-0.505583	-2.04497
AT1G14120	2-oxoglutarate (2OG) and Fe(II)-dependent oxygenase superfamily protein	9.58119	0.16034	-0.201936	-0.373787	-2.25493	6.18823	-0.0376325	-0.83091	-0.844635	-1.31581
AT2G30840	2-oxoglutarate (2OG) and Fe(II)-dependent oxygenase superfamily protein	9.99525	-0.246339	-1.23149	-1.81829	-2.36846	6.23782	0.132738	-0.152102	-0.753163	-1.18341
AT3G13610	2-oxoglutarate (2OG) and Fe(II)-dependent oxygenase superfamily protein	12.5848	0.232978	-1.21554	-2.16857	-3.66534	7.20664	-0.899668	-1.58969	-1.89423	-2.09478
AT3G19010	2-oxoglutarate (2OG) and Fe(II)-dependent oxygenase superfamily protein	8.17651	0.220178	-0.607999	-1.34288	-0.914949	9.21649	-0.36022	-0.340706	-1.77031	-0.946216
AT3G49620	2-oxoglutarate (2OG) and Fe(II)-dependent oxygenase superfamily protein	9.5767	-2.16011	-3.44004	-3.36134	-3.02334	9.96135	-1.58552	-4.55904	-4.838	-5.09828
AT5G20400	2-oxoglutarate (2OG) and Fe(II)-dependent oxygenase superfamily protein	11.7647	-0.652537	-1.37041	-1.75653	-2.1333	9.54857	-0.514128	-1.06679	-2.27641	-2.49974
AT5G59540	2-oxoglutarate (2OG) and Fe(II)-dependent oxygenase superfamily protein	6.93986	0.513986	-0.623172	-1.32915	-1.25725	9.2235	-0.0484764	-0.429395	-1.7611	-2.54042
AT1G47290	3beta-hydroxysteroid-dehydrogenase/decarboxylase isoform 1	10.4052	-0.367321	-0.302782	-0.517415	-1.02503	9.21824	-0.259993	-0.494227	-0.830265	-1.80851
AT5G46290	3-ketoacyl-acyl carrier protein synthase I	9.41051	0.144906	0.0637851	-0.947442	-1.47317	9.55791	-0.233505	-0.657569	-0.851863	-1.28168
AT1G62640	3-ketoacyl-acyl carrier protein synthase III	10.4566	0.084239	-0.00920927	-0.833839	-1.4541	9.95594	-0.255594	-0.644387	-1.17397	-2.4733
AT5G11920	6-&1-fructan exohydrolase	11.2686	-0.0372085	-1.47827	-3.52274	-4.24146	7.07205	0.349786	-0.0551517	-1.38494	-1.47109
AT2G27720	60S acidic ribosomal protein family	16.2963	-0.569524	-0.759233	-0.917851	-1.01605	15.0175	-0.167041	-0.332112	-0.409806	-1.21337
AT4G00810	60S acidic ribosomal protein family	11.5143	-0.0940017	-0.260777	-0.337523	-1.53637	10.4404	-0.286094	-0.833956	-1.17737	-2.08134
AT4G25890	60S acidic ribosomal protein family	14.432	-0.0749822	-0.105499	-0.358889	-1.24654	13.1988	-0.200085	0.00367574	-0.582646	-2.28363
AT5G57290	60S acidic ribosomal protein family	12.3573	0.141922	-0.0557891	-0.714646	-1.23159	11.1588	-0.309998	-0.56754	-0.563255	-1.42447
AT5G41670	6-phosphogluconate dehydrogenase family protein	11.8578	0.00889848	0.0803118	-0.686005	-1.382	10.7549	0.00696197	-0.154566	-0.61516	-1.42239
AT1G14460	AAA-type ATPase family protein	8.78933	-0.389476	-0.637692	-0.95158	-1.13977	9.45682	-0.0660442	-0.279635	-1.08857	-2.43756
AT3G21080	ABC transporter-related	5.79493	-0.663227	-0.832788	-0.933543	-1.07775	5.85126	-0.547884	-0.841724	-0.974389	-1.28618
AT1G59870	ABC-2 and Plant PDR ABC-type transporter family protein	12.5015	-0.12569	-0.919823	-1.72904	-1.81981	13.3395	0.0382865	-0.315719	-2.13978	-1.30937
AT3G47780	ABC2 homolog 6	10.9832	1.22309	-0.607546	-1.36446	-1.32633	8.09318	-0.0625554	-0.347414	-1.04209	-0.182313
AT2G23600	acetone-cyanohydrin lyase	10.8168	-1.0081	-1.07667	-0.886257	-1.20043	12.8336	-0.299381	-0.304644	-1.60457	-2.00046
AT5G35360	acetyl Co-enzyme a carboxylase biotin carboxylase subunit	12.5325	-0.321081	-0.485415	-1.05484	-1.51755	12.4194	-0.150471	-0.371824	-0.567413	-1.77704
AT1G69040	ACT domain repeat 4	11.6028	-0.675139	-0.616292	-1.02706	-1.19543	10.7458	-0.324171	-0.0345507	-0.998438	-1.09613
AT2G31810	ACT domain-containing small subunit of acetolactate synthase protein	11.8294	-0.754351	-1.07639	-1.17772	-1.05584	11.3937	0.0845401	0.0715993	-0.490414	-1.07196
AT5G48460	Actin binding Calponin homology (CH) domain-containing protein	8.93647	-0.162609	-0.155319	-1.14569	-2.4285	10.0423	-0.477039	-0.675542	-1.0191	-3.46046
AT1G69900	Actin cross-linking protein	9.17032	-0.226419	-1.52177	-2.65098	-2.34383	10.5459	-0.615085	-0.348927	-3.11024	-3.42836
AT4G00680	actin depolymerizing factor 8	10.2986	0.612395	-0.194427	-0.157026	-1.21999	6.36049	-0.726163	-0.902389	-0.898925	-1.36488
AT3G12110	actin-11	10.2412	0.0927261	0.21543	-0.98346	-1.45916	9.55309	0.0731946	0.224542	-0.642006	-1.88576
AT1G42980	Actin-binding FH2 (formin homology 2) family protein	6.13885	-0.626662	-1.07182	-1.00833	-0.712344	6.60131	-1.28064	-0.282555	-0.424159	0.579182
AT3G05470	Actin-binding FH2 (formin homology 2) family protein	6.72389	-0.381421	-0.0744375	-0.71342	-1.07494	8.38183	0.0800411	-0.0258536	-0.829992	-2.5191
AT3G07540	Actin-binding FH2 (formin homology 2) family protein	7.61485	0.385421	0.711274	-0.229386	-1.33526	8.01079	0.14473	0.0643263	-0.854084	-2.14945
AT5G48360	Actin-binding FH2 (formin homology 2) family protein	9.17998	-0.208877	0.073085	-0.280562	-1.30034	9.54805	-0.0665721	-0.0572592	-0.779923	-2.29505
AT5G07770	Actin-binding FH2 protein	7.89098	-0.100663	-0.630048	-1.05615	-1.32763	8.301	0.406724	0.0821435	-0.337753	-1.18404
AT1G54580	acyl carrier protein 2	14.6066	-0.106769	-0.230556	-0.832654	-1.22857	13.5211	-0.232655	-0.16048	0.034512	-1.44143
AT4G25050	acyl carrier protein 4	8.94108	-0.498709	-1.07059	-1.49947	-1.43641	15.0549	-0.347004	-1.21222	-2.65914	-3.58609
AT2G32020	Acyl-CoA N-acyltransferases (NAT) superfamily protein	11.6673	0.106558	-2.13453	-2.75912	-1.54186	7.69538	-0.316742	-0.640502	-1.80897	-2.00123
AT2G32030	Acyl-CoA N-acyltransferases (NAT) superfamily protein	10.7169	-0.0633026	-1.44843	-2.81032	-2.69253	11.1682	-0.9005	-0.109966	-2.92092	-3.31264
AT2G39000	Acyl-CoA N-acyltransferases (NAT) superfamily protein	9.10253	-0.504955	-1.09569	-1.1821	-1.37848	10.5389	0.195963	-0.12313	-1.08855	-0.647748
AT4G19985	Acyl-CoA N-acyltransferases (NAT) superfamily protein	7.16172	-0.588594	-0.602035	-1.29367	-1.52161	10.032	-0.239504	-0.701592	-1.22471	-2.27654
AT1G60070	Adaptor protein complex AP-1, gamma subunit	9.57651	-0.266677	-0.477575	-1.08422	-1.51433	9.35324	0.178703	-0.0977061	-0.435227	-1.79052
AT1G74710	ADC synthase superfamily protein	8.78179	0.569429	-0.951017	-1.33084	-1.66248	7.68893	0.184662	-0.401964	-1.21661	-2.04546
AT1G80050	adenine phosphoribosyl transferase 2	9.77195	-0.931298	-1.33993	-1.79873	-2.97594	9.6464	-0.46427	-0.812081	-1.24176	-2.33594
AT5G03300	adenosine kinase 2	9.18696	0.203751	0.3369	-0.380191	-1.29418	8.19993	-0.117817	-0.236351	-0.217287	-1.24173
AT5G19220	ADP glucose pyrophosphorylase large subunit 1	6.50921	-0.389679	-0.669116	-1.25777	-1.01866	11.659	0.116801	-0.0353235	-1.00374	-1.67692
AT3G49860	ADP-ribosylation factor-like A1B	10.6918	-0.643405	-1.41444	-1.95117	-2.70067	6.17439	-0.563811	-0.872677	-1.05831	-0.412438
AT5G26880	AGAMOUS-like 26	9.77485	-0.608257	-0.7036	-1.10586	-0.791625	10.4564	-0.222407	-0.350922	-0.829649	-1.13448
AT3G25250	AGC (cAMP-dependent, cGMP-dependent and protein kinase C) kinase family protein	11.197	-0.353151	-1.77502	-1.79959	-1.01115	8.27689	-1.35984	-1.90939	-2.78132	-2.01881
AT2G13810	AGD2-like defense response protein 1	8.55127	0.817988	-2.82683	-3.61355	-3.45782	6.21315	-0.221893	-1.16996	-1.19789	-1.4058
AT1G26540	Agenet domain-containing protein	6.2421	-0.155616	-0.00447572	-0.963522	-1.19314	7.96171	-0.263348	-0.246337	-0.376669	-1.89805
AT3G28930	AIG2-like (avirulence induced gene) family protein	10.0129	-0.0525243	-0.460257	-0.88378	-1.19994	12.2681	-0.718321	-1.34117	-2.55418	-3.11271
AT1G20220	Alba DNA/RNA-binding protein	12.7523	-0.135476	-0.168084	-0.89492	-1.89947	11.223	-0.115854	-0.265273	-0.0950336	-1.01735
AT3G43600	aldehyde oxidase 2	10.4005	-0.454161	-0.406976	-1.02265	-1.32297	9.30284	-0.293225	-0.793682	-1.8484	-2.40763
AT1G79500	Aldolase-type TIM barrel family protein	8.35522	-0.126904	-0.20242	-0.77905	-1.18687	9.02042	-0.414983	-0.755717	-1.34175	-2.55177
AT2G36230	Aldolase-type TIM barrel family protein	9.28628	-0.35805	-0.525202	-0.80128	-1.28385	10.2321	-0.209147	-0.519495	-1.26698	-2.62513
AT3G14150	Aldolase-type TIM barrel family protein	8.89547	-0.598546	-0.665021	-0.740802	-1.33699	9.50295	0.192501	0.591278	-0.0614533	-1.47138
AT3G14415	Aldolase-type TIM barrel family protein	8.76032	-1.05917	-1.78906	-2.39174	-2.08045	13.5693	0.0718186	-0.372802	-1.2753	-2.52206
AT4G29690	Alkaline-phosphatase-like family protein	12.3937	0.210883	0.393566	0.115083	-1.81546	6.01059	-0.710781	-0.935093	-0.670395	-1.41502
AT4G29700	Alkaline-phosphatase-like family protein	11.8031	0.381598	0.494355	-0.398845	-2.67378	10.8491	-0.171153	0.149903	-0.892096	-4.09374
AT4G29710	Alkaline-phosphatase-like family protein	9.98587	0.455	0.440987	-0.83499	-2.97103	8.80058	0.176557	0.523798	-0.527296	-2.93297
AT4G04955	allantoinase	10.6439	-0.172479	-0.742063	-1.67732	-2.64549	9.13812	0.180451	0.263947	-1.33342	-2.6891
AT3G25770	allene oxide cyclase 2	7.67359	0.796108	-0.0668937	-0.779016	-1.47834	14.505	0.034494	0.0521422	-1.03572	-2.90804
AT3G25780	allene oxide cyclase 3	11.6386	-0.860196	-1.10526	-1.70619	-1.08041	9.59321	-1.01336	0.151697	-1.24805	-0.651542
AT5G42650	allene oxide synthase	12.2035	-0.251374	-0.801874	-2.15319	-2.63576	13.3556	0.114938	0.598984	-1.24713	-2.13854
AT3G09020	alpha 1,4-glycosyltransferase family protein	8.69431	-0.101782	-1.42084	-2.46031	-2.11553	9.0617	-0.256539	-0.0939322	-2.78001	-2.06969
AT2G28210	alpha carbonic anhydrase 2	6.69516	-0.46307	-1.62766	-1.60592	-1.81871	8.18347	-0.680321	-2.15383	-3.05673	-3.55639
AT2G40095	Alpha/beta hydrolase related protein	7.35678	0.131524	-0.839527	-1.13053	-0.20215	6.68955	-0.364951	-0.2895	-1.22988	-1.04702
AT1G17430	alpha/beta-Hydrolases superfamily protein	10.6012	-0.134386	-0.434512	-0.898631	-1.29169	10.0956	0.0721477	-0.884432	-1.28696	-1.64471
AT1G29840	alpha/beta-Hydrolases superfamily protein	8.3111	-0.554727	-0.702366	-0.851197	-1.12019	8.51863	-0.169368	-0.271943	-0.753925	-1.75222
AT1G30370	alpha/beta-Hydrolases superfamily protein	10.5839	-0.0530326	-2.41485	-5.09586	-4.96718	7.62329	-0.821222	-0.455769	-1.54777	-1.11458
AT1G32190	alpha/beta-Hydrolases superfamily protein	7.04364	0.109408	0.149545	-1.12924	-0.856063	6.35214	0.123602	0.118789	-0.299426	-1.00982
AT1G47480	alpha/beta-Hydrolases superfamily protein	11.1323	-0.0477619	-0.568506	-1.61029	-2.41649	7.54186	-0.108723	-1.39275	-1.95911	-2.35437
AT1G52700	alpha/beta-Hydrolases superfamily protein	9.0427	-0.316148	-1.03978	-1.69868	-3.11902	7.56579	-0.0188581	-0.000371077	-0.553168	-1.93566
AT1G52750	alpha/beta-Hydrolases superfamily protein	7.80048	0.76911	0.671062	-0.195145	-1.37851	6.54241	0.166112	0.436711	0.301873	-1.18099
AT1G80280	alpha/beta-Hydrolases superfamily protein	6.8227	-0.16183	-0.207238	-0.748497	-1.14293	6.97186	-0.251258	-0.533503	-0.904546	-1.58179
AT3G01690	alpha/beta-Hydrolases superfamily protein	11.7457	-0.910636	-1.23232	-1.56501	-2.18672	11.4533	0.177631	0.0612129	-0.0704243	-1.5985
AT3G48080	alpha/beta-Hydrolases superfamily protein	7.97289	0.0101168	-0.808853	-1.99621	-2.30655	7.88511	0.46046	-0.497087	-2.40424	-2.91701
AT3G52430	alpha/beta-Hydrolases superfamily protein	11.2401	-0.145478	-1.01616	-2.61388	-3.08096	9.85549	0.337901	0.153185	-2.43063	-3.957
AT4G22305	alpha/beta-Hydrolases superfamily protein	8.42286	-0.565332	-1.17337	-1.28364	-1.1022	8.60139	0.399918	-0.390182	-1.8268	-2.7549
AT4G30610	alpha/beta-Hydrolases superfamily protein	7.67772	0.250327	-0.0171737	-0.743747	-2.19355	8.06833	-0.507879	-0.942237	-2.25383	-2.91597
AT5G06570	alpha/beta-Hydrolases superfamily protein	9.51535	0.0553802	-1.07773	-1.68581	-1.39151	6.27692	-0.341341	0.306099	0.130781	-1.25501
AT5G50890	alpha/beta-Hydrolases superfamily protein	8.51629	-0.462208	-0.495438	-1.41983	-1.90005	8.45506	-0.389884	-0.191125	-0.819418	-1.22213
AT2G28100	alpha-L-fucosidase 1	7.25065	-0.122726	-0.277896	-0.949202	-1.57781	8.03124	-0.0721288	-0.186854	-0.602772	-1.73256
AT1G44100	amino acid permease 5	10.7508	0.179954	-0.0350983	-0.909138	-1.97181	9.92209	0.30399	0.615943	-0.286592	-1.07677
AT5G49630	amino acid permease 6	9.31569	0.810787	1.07946	-0.667282	-3.38193	9.87194	0.0695805	-0.347716	-2.49356	-4.29506
AT3G19553	Amino acid permease family protein	10.2686	-0.102989	-0.637883	-1.01371	-0.928965	11.5903	0.0127321	-0.342469	-1.51462	-0.840522
AT4G13510	ammonium transporter 1;1	12.7076	0.157102	-0.702769	-1.33494	-2.15123	13.022	0.257658	0.0719591	-1.26183	-1.85088
AT1G64780	ammonium transporter 1;2	12.0102	-0.0924646	-1.89323	-5.11722	-6.12012	8.70193	0.403321	-0.0819529	-1.48073	-2.91694
AT3G24300	ammonium transporter 1;3	11.2672	0.0286277	-1.71994	-3.18078	-3.9083	6.5597	-0.390944	-0.567449	-0.776737	-1.16382
AT1G20480	AMP-dependent synthetase and ligase family protein	7.20929	-0.130139	-0.125114	-1.06467	-0.781621	6.52114	-0.477645	-0.425646	-0.401216	-1.08569
AT1G64400	AMP-dependent synthetase and ligase family protein	9.71655	-0.526635	-2.17494	-2.79248	-2.27504	9.71574	0.353072	0.16489	-0.183602	-1.17609
AT1G78770	anaphase promoting complex 6	8.41141	-0.259692	-0.252415	-0.894042	-1.47084	7.68194	-0.177379	-0.298676	-0.633082	-1.58583
AT5G60730	Anion-transporting ATPase	8.57656	-0.696114	-0.340112	-1.16908	-1.86907	6.8191	-0.307531	-0.490274	-0.96804	-1.69092
AT2G24600	Ankyrin repeat family protein	7.52684	-0.719697	-1.15589	-1.92433	-2.05548	8.97664	-0.143611	0.38195	-2.2737	-2.34458
AT4G05040	ankyrin repeat family protein	7.15296	-0.555167	-0.780331	-1.07492	-0.928567	10.4785	0.281949	-0.532628	-1.98582	-3.47065
AT4G14390	Ankyrin repeat family protein	7.34865	-0.0207694	-0.439235	-1.88079	-2.0329	5.89009	-0.239769	-0.939875	-1.20298	-1.1386
AT5G54720	Ankyrin repeat family protein	6.65159	-0.995692	-1.08696	-1.40728	-1.73708	9.59675	-0.794649	0.704404	-1.1935	-3.13909
AT2G41370	Ankyrin repeat family protein / BTB/POZ domain-containing protein	7.86313	-0.171849	-0.804725	-2.27352	-2.81272	8.03696	-0.353101	-0.60127	-0.984261	-1.25486
AT1G03660	Ankyrin-repeat containing protein	8.02001	1.27561	-0.668733	-1.53228	-1.58056	6.73148	-0.167477	-0.425948	-0.919066	-1.65496
AT1G25220	anthranilate synthase beta subunit 1	11.1657	0.4683	-0.13853	-0.642381	-1.47628	10.5421	-0.71294	-1.29037	-1.26297	-1.05351
AT5G38110	anti- silencing function 1b	9.78266	-0.748769	-0.748427	-0.760442	-1.07456	8.92736	-0.133386	-0.483315	-0.719491	-1.33561
AT4G03060	AOP2 (ALKENYL HYDROXALKYL PRODUCING 2); oxidoreductase, acting on paired donors, with incorporation or reduction of molecular oxygen, 2-oxoglutarate as one donor, and incorporation of one atom each of oxygen into both donors	6.74347	-1.25651	-1.55833	-1.94807	-1.82713	8.98933	0.0191735	0.599794	-1.45417	-3.08715
AT1G16640	AP2/B3-like transcriptional factor family protein	7.26556	-0.433601	-0.627808	-1.09352	-1.27619	7.61047	-0.338916	-0.376197	-1.06245	-2.08312
AT4G01580	AP2/B3-like transcriptional factor family protein	6.39427	-0.395889	-0.262218	-0.936254	-1.01495	8.41209	0.0635692	0.268719	-0.470193	-1.62247
AT5G42700	AP2/B3-like transcriptional factor family protein	7.92486	-0.778057	-0.49344	-1.00118	-2.07824	7.00986	-0.27211	-0.21605	-1.16135	-1.70746
AT2G40600	appr-1-p processing enzyme family protein	11.1028	-0.0122607	-0.20539	-0.60142	-1.03977	11.8299	0.226704	-0.35641	-0.884116	-1.47492
AT2G14750	APS kinase	12.0573	-0.370385	-0.780315	-1.4597	-2.36019	12.0799	0.0476303	0.325981	-1.18386	-2.40943
AT4G04610	APS reductase 1	13.2401	0.416714	0.196562	-0.205018	-1.39751	12.3111	-0.0137915	0.389104	-0.531258	-2.10415
AT4G21990	APS reductase 3	7.09013	0.474082	0.159829	-0.656245	-1.34618	7.00252	-0.304085	-0.387441	-0.861262	-1.41151
AT4G39940	APS-kinase 2	13.0849	-0.190307	-0.499941	-1.43691	-3.52055	12.5992	-0.145443	0.0907608	-1.81885	-5.21085
AT5G18290	Aquaporin-like superfamily protein	9.22157	-0.0151444	-1.17837	-2.27668	-3.15274	8.44347	-0.293782	-0.378103	0.293413	-1.42297
AT1G19610	Arabidopsis defensin-like protein	6.85339	0.19008	-0.659655	-1.14558	-0.915967	6.83896	-0.15538	-0.767436	-0.946618	-1.34541
AT4G22212	Arabidopsis defensin-like protein	16.8749	-0.928799	-2.02612	-2.93637	-4.98666	9.25131	-0.676755	-1.44169	-2.04134	-2.53571
AT4G38550	Arabidopsis phospholipase-like protein (PEARLI 4) family	10.4509	0.15606	-0.905147	-1.76002	-1.83187	11.372	0.207553	0.316816	-1.38884	-0.461278
AT1G76240	Arabidopsis protein of unknown function (DUF241)	10.9564	0.15869	-0.215214	-1.12224	-1.19646	8.41552	-0.670685	-0.908252	-1.41006	-1.9877
AT2G44690	Arabidopsis RAC-like 9	8.25334	-0.188807	-0.476992	-1.17107	-1.98006	7.37826	0.0321458	0.119319	-0.30887	-1.28187
AT4G37450	arabinogalactan protein 18	12.2677	0.265255	0.21641	-0.423421	-1.74533	12.3269	0.00131773	-0.540871	-1.50422	-2.54196
AT4G26320	arabinogalactan protein 13	12.9981	0.489774	0.269407	-1.32056	-3.41543	6.86837	0.0540555	0.793762	2.3221	-1.06531
AT2G46330	arabinogalactan protein 16	11.3199	0.119099	-0.621382	-1.67284	-2.54332	11.4465	0.0234091	-0.311256	-2.09742	-2.86056
AT5G18690	arabinogalactan protein 25	10.2344	0.774673	0.457609	-0.522349	-1.94903	9.30583	0.204092	0.108552	-0.356368	-2.93338
AT2G47930	arabinogalactan protein 26	9.74648	0.360343	0.24946	-0.849109	-2.11092	11.7505	-0.325486	-0.641259	-1.444	-4.18876
AT3G06360	arabinogalactan protein 27	7.15089	0.424291	0.0954805	-0.843076	-1.2981	6.62998	0.189789	0.516377	0.0945332	-1.0436
AT5G10430	arabinogalactan protein 4	14.0186	0.56579	0.247065	-0.492994	-2.3486	11.3445	0.866095	0.975133	0.735656	-1.98021
AT5G65390	arabinogalactan protein 7	12.8553	0.453731	0.319053	-1.0802	-3.17087	11.4704	-0.290144	-0.267843	-2.01918	-5.29334
AT4G16980	arabinogalactan-protein family	7.12785	0.519399	0.495337	-0.896788	-1.11659	13.5183	-0.0372887	-1.23548	-3.56944	-5.34269
AT4G24830	arginosuccinate synthase family	9.89082	-0.102833	0.0421583	-1.0117	-1.53566	9.46189	-0.412952	-0.656496	-1.035	-1.36998
AT1G69440	Argonaute family protein	6.6229	0.0563803	0.325079	-0.694273	-1.10514	7.6892	0.364087	0.219569	-0.0102885	-1.45233
AT1G16060	ARIA-interacting double AP2 domain protein	9.76158	-0.310206	-0.38254	-0.925273	-1.34269	8.85693	-0.151767	-0.197508	-0.87187	-1.60544
AT1G23030	ARM repeat superfamily protein	9.61833	0.445318	0.187386	-0.238955	-1.13871	9.73216	0.0336951	-0.17426	-1.82954	-2.55306
AT3G02840	ARM repeat superfamily protein	9.02387	-1.49884	-2.35003	-2.85426	-1.49309	10.1331	-2.65737	0.202199	-2.00077	-0.719142
AT3G17340	ARM repeat superfamily protein	7.44846	-0.283072	-0.131486	-1.14277	-0.466129	7.69145	-0.451575	-0.755527	-0.959574	-1.03666
AT3G60740	ARM repeat superfamily protein	9.74727	-0.179448	0.060228	-0.426477	-1.09773	9.57788	0.237245	0.368008	0.0433897	-1.26791
AT4G15830	ARM repeat superfamily protein	6.57274	-0.00731606	0.0594044	-0.354474	-1.19134	6.42824	-0.19181	-0.293914	-0.874742	-1.60142
AT5G01830	ARM repeat superfamily protein	9.70597	0.0503332	-0.56997	-1.53854	-1.40744	6.9495	-0.305433	-0.611086	-0.913237	-1.2508
AT5G11550	ARM repeat superfamily protein	9.56918	0.377331	0.582721	-0.155994	-1.26648	11.3941	0.00199032	-0.257058	-0.140227	-2.11962
AT5G58680	ARM repeat superfamily protein	9.225	-2.32408	-2.55827	-3.42318	-3.54493	7.57807	-1.28913	0.631493	-1.06166	-1.18433
AT5G13060	ARMADILLO BTB protein 1	8.19226	-0.205298	-0.0360664	-0.849102	-1.7332	7.84476	-0.347801	-0.883749	-1.58916	-2.66838
AT4G36030	armadillo repeat only 3	7.92359	0.271408	-0.936636	-1.44299	-0.619164	8.73802	-0.546235	-0.994922	-2.7768	-2.68391
AT2G22250	aspartate aminotransferase	10.9007	-0.0917508	-0.624445	-1.49633	-2.34414	9.26067	-0.046866	-0.360054	-0.62854	-2.21839
AT3G02020	aspartate kinase 3	12.6866	-0.811611	-1.54091	-3.98131	-6.78678	11.6997	0.368632	0.6211	-1.18797	-4.5571
AT5G14060	Aspartate kinase family protein	10.9819	-0.869577	-0.464504	-1.17127	-1.65957	11.5116	0.175188	0.384836	-0.689297	-2.4434
AT1G31230	aspartate kinase-homoserine dehydrogenase i	12.0295	-0.857128	-0.956917	-1.50639	-1.62052	11.6562	-0.0357607	0.204861	-0.2508	-1.23713
AT1G16530	ASYMMETRIC LEAVES 2-like 9	9.51656	0.0342165	-0.460544	-2.02093	-3.27517	7.93438	-0.261852	-1.23496	-2.28044	-2.35398
AT1G63470	AT hook motif DNA-binding family protein	9.6379	-0.120989	-0.0142642	-0.520856	-1.17307	9.60369	0.0566632	-0.0324074	-0.0812999	-1.71539
AT1G48610	AT hook motif-containing protein	6.45777	-0.109946	-0.252932	-1.05853	-1.282	6.45323	-0.265518	-0.553641	-0.879863	-1.35187
AT4G32830	ataurora1	9.61696	0.0442759	0.0949967	-0.961938	-2.29396	9.03172	-0.212106	-0.352355	-0.859227	-1.45731
AT3G05800	AtBS1(activation-tagged BRI1 suppressor 1)-interacting factor 1	8.81207	0.415575	-0.0782901	-0.609993	-2.05701	10.7581	0.00307901	-0.221574	-1.83956	-3.02568
AT3G04570	AT-hook motif nuclear-localized protein 19	12.7723	0.0577235	-0.0448925	-0.564178	-1.00125	7.369	-0.180052	-1.68229	-1.68091	-1.50656
AT1G18370	ATP binding microtubule motor family protein	9.48079	-0.373833	-0.0788171	-0.899788	-2.63709	8.66199	-0.137595	-0.236671	-1.23641	-3.49767
AT1G18550	ATP binding microtubule motor family protein	6.98366	-0.296114	-0.149355	-0.641488	-1.55067	6.68841	0.0610129	0.144109	-0.305392	-1.02455
AT5G23910	ATP binding microtubule motor family protein	6.84711	0.00597861	0.161772	-0.239181	-1.04428	7.50433	-0.207567	-0.551417	-1.37092	-2.30174
AT1G58080	ATP phosphoribosyl transferase 1	10.8006	-0.463182	-0.598061	-1.15213	-1.81977	11.0048	-0.140206	-0.51815	-1.09614	-1.90938
AT3G22890	ATP sulfurylase 1	13.5299	0.191817	-0.0480023	-0.687347	-1.80138	13.2607	-0.210412	-0.0352349	-0.961519	-1.72891
AT3G25610	ATPase E1-E2 type family protein / haloacid dehalogenase-like hydrolase family protein	9.9031	0.517738	-0.618886	-1.38547	-1.34634	8.8713	0.0618446	-0.257693	-1.40907	-1.21369
AT3G63380	ATPase E1-E2 type family protein / haloacid dehalogenase-like hydrolase family protein	9.00211	1.08259	-1.08504	-1.52905	-0.405403	6.58009	-0.853751	-1.21021	-1.51479	-1.72158
AT5G61440	atypical CYS HIS rich thioredoxin 5	10.6587	-0.743915	-1.64762	-2.57184	-2.89248	11.0651	-0.127159	-0.389971	-2.52806	-3.80991
AT2G41560	autoinhibited Ca(2+)-ATPase, isoform 4	8.98441	-0.981925	-1.25496	-1.69329	-1.51835	10.5447	0.157449	-0.0334581	-0.875695	-1.88575
AT1G13210	autoinhibited Ca2+/ATPase II	10.119	0.294716	-0.209478	-1.06697	-1.47244	10.5706	0.31851	0.272208	-2.10417	-1.92412
AT1G27770	autoinhibited Ca2+-ATPase 1	7.04214	0.019084	-0.216664	-1.09768	-0.62904	7.20632	0.108236	0.416104	-1.14584	-1.16242
AT3G57330	autoinhibited Ca2+-ATPase 11	11.7162	-0.332024	-1.07156	-2.04396	-2.95364	10.7921	0.0579161	-0.25394	-1.70752	-2.45481
AT1G04250	AUX/IAA transcriptional regulator family protein	12.9001	-0.242594	-0.618799	-0.922212	-2.26898	10.588	-0.226413	-0.815857	-0.800611	-2.36618
AT1G23080	Auxin efflux carrier family protein	7.97698	0.265675	0.443582	-0.384776	-1.35506	9.45552	-0.0299035	-0.106749	-1.0636	-3.4951
AT1G77110	Auxin efflux carrier family protein	6.7479	0.425354	0.559629	-0.277528	-1.54748	7.54514	-0.0317491	0.10473	-0.508925	-2.08127
AT5G16530	Auxin efflux carrier family protein	7.1961	-0.399258	-0.413449	-1.99383	-2.33628	6.70977	0.0812582	0.10509	-0.58728	-1.11532
AT4G12550	Auxin-Induced in Root cultures 1	13.7297	0.348131	-0.346022	-0.955743	-3.51435	5.72934	-0.798866	-0.972188	-0.718952	-1.08163
AT4G12470	azelaic acid induced 1	6.44921	-1.21757	-1.16653	-1.7369	-1.75736	9.32953	-1.36911	-2.51543	-4.12434	-4.46018
AT3G48140	B12D protein	15.2623	-0.322619	-0.796416	-1.14828	-1.52845	14.4839	-0.13172	-0.353904	-0.648576	-1.20448
AT4G17880	Basic helix-loop-helix (bHLH) DNA-binding family protein	10.0661	-0.334924	-0.564503	-1.02432	-1.58828	9.72814	0.102174	0.35283	0.0845213	-1.19166
AT1G05805	basic helix-loop-helix (bHLH) DNA-binding superfamily protein	9.94877	-0.144495	-0.957997	-2.04974	-3.00931	10.1252	0.245813	0.183072	-1.09561	-2.12941
AT1G51070	basic helix-loop-helix (bHLH) DNA-binding superfamily protein	12.2337	-0.0103865	-0.520005	-1.8086	-2.7442	11.1084	-0.0560992	-0.405579	-0.961607	-2.2146
AT1G62975	basic helix-loop-helix (bHLH) DNA-binding superfamily protein	8.34519	-0.155116	-0.804345	-1.04036	-1.66855	6.75197	-0.315914	0.132843	-0.187572	-1.49404
AT2G31730	basic helix-loop-helix (bHLH) DNA-binding superfamily protein	8.52566	0.13849	-0.468282	-0.988852	-1.69614	8.50176	-0.034784	-0.486084	-1.3895	-2.822
AT2G42280	basic helix-loop-helix (bHLH) DNA-binding superfamily protein	8.68053	-0.983293	-1.75489	-2.2636	-2.10236	8.44014	-0.632571	-0.664121	-1.00169	-0.842155
AT3G07340	basic helix-loop-helix (bHLH) DNA-binding superfamily protein	9.43402	0.0466996	-0.280983	-1.01036	-1.35479	8.99366	-0.293609	-0.588837	-1.12886	-2.77155
AT5G65320	basic helix-loop-helix (bHLH) DNA-binding superfamily protein	6.14439	-0.223972	-0.559993	-0.990211	-1.03036	6.08311	0.037532	-0.101343	-0.67017	-1.25342
AT5G15830	basic leucine-zipper 3	9.72657	-0.507929	-0.776618	-2.00864	-2.15212	6.47505	-0.109782	-0.187056	-0.890724	-1.55839
AT1G58110	Basic-leucine zipper (bZIP) transcription factor family protein	10.4489	-0.246948	-0.905901	-1.51961	-1.99332	9.69363	-0.182057	-0.714081	-0.260039	-1.01519
AT4G35900	Basic-leucine zipper (bZIP) transcription factor family protein	8.91728	-0.204983	-0.661843	-1.86557	-2.16116	8.29571	0.355173	0.656474	-0.570597	-2.21166
AT1G68520	B-box type zinc finger protein with CCT domain	5.88026	0.255446	-0.308975	-1.31932	-1.38093	13.4189	0.222809	0.580819	-0.410935	-2.49327
AT5G48660	B-cell receptor-associated protein 31-like	8.00439	-0.636595	-0.682944	-0.639623	-1.11004	8.30992	-0.0675502	-0.00993413	-0.855145	-1.94675
AT1G70410	beta carbonic anhydrase 4	11.1225	-0.311051	-1.31425	-1.8843	-1.42364	11.0718	-0.281584	-0.576254	-1.47041	-2.19271
AT1G60270	beta glucosidase 6	7.89452	-0.974404	-0.991994	-1.17237	-1.99117	8.17193	-0.0345413	-0.498775	-0.874096	-1.37841
AT5G42100	beta-1,3-glucanase_putative	8.62746	0.0988928	-0.102512	-1.60132	-2.30427	9.47575	0.463608	0.301952	-0.654902	-2.26597
AT3G52840	beta-galactosidase 2	7.27979	-0.389129	-0.449472	-1.04977	-0.760818	9.30319	-0.247002	-0.614537	-1.5614	-0.755678
AT5G56870	beta-galactosidase 4	12.7123	0.451677	-0.529297	-1.6014	-2.34048	10.1561	-1.0602	-1.04889	0.242247	-1.0713
AT1G05590	beta-hexosaminidase 2	9.18866	0.400637	0.333728	-0.356344	-1.99195	9.369	0.000347145	-0.46388	-1.13394	-2.83435
AT1G02640	beta-xylosidase 2	12.0962	-0.48641	-0.788336	-1.78894	-2.68291	10.8621	-0.354166	-0.134439	0.0837186	-2.24344
AT2G13820	Bifunctional inhibitor/lipid-transfer protein/seed storage 2S albumin superfamily protein	11.8503	0.385191	0.107808	-1.42779	-2.37705	9.91301	-0.513033	-0.91498	-1.65527	-3.53616
AT2G45180	Bifunctional inhibitor/lipid-transfer protein/seed storage 2S albumin superfamily protein	9.67772	-0.738691	-1.72471	-3.02038	-4.45834	16.5463	-0.610357	-1.00904	-4.0401	-6.96747
AT3G58550	Bifunctional inhibitor/lipid-transfer protein/seed storage 2S albumin superfamily protein	11.24	0.301804	0.312454	-0.492779	-1.48018	7.52522	0.567956	-0.756961	-1.08164	-1.46455
AT4G12480	Bifunctional inhibitor/lipid-transfer protein/seed storage 2S albumin superfamily protein	8.13505	-1.28513	-1.18531	-3.00509	-3.28026	9.25966	0.0439239	-2.13895	-4.11687	-4.48128
AT4G12510	Bifunctional inhibitor/lipid-transfer protein/seed storage 2S albumin superfamily protein	13.9462	1.24505	0.699431	-0.867392	-3.85068	6.80187	-0.967084	-0.920315	-0.822597	-1.63915
AT4G12520	Bifunctional inhibitor/lipid-transfer protein/seed storage 2S albumin superfamily protein	14.0309	0.963972	0.379301	-0.992985	-3.84416	7.01801	-1.24797	-1.01636	-0.818706	-1.96078
AT4G22520	Bifunctional inhibitor/lipid-transfer protein/seed storage 2S albumin superfamily protein	7.16211	-0.259924	-1.02945	-1.53727	-1.68265	6.84176	0.00249857	-1.37365	-1.97707	-2.09562
AT4G22610	Bifunctional inhibitor/lipid-transfer protein/seed storage 2S albumin superfamily protein	11.8262	-0.103942	-1.02982	-1.73567	-3.15607	6.35851	-0.695428	-1.5769	-1.64159	-1.48457
AT5G48485	Bifunctional inhibitor/lipid-transfer protein/seed storage 2S albumin superfamily protein	11.1871	1.23481	1.20778	-0.455292	-2.36842	12.2198	0.406083	0.213644	-0.288731	-1.18939
AT4G12030	bile acid transporter 5	11.5295	-0.72458	-1.26939	-3.34444	-5.55808	10.8695	-0.101885	0.187362	-1.5558	-4.15444
AT5G04430	binding to TOMV RNA 1L (long form)	11.1887	-0.38205	-0.541424	-1.39149	-1.24383	11.0719	-0.367901	-0.744161	-1.00314	-1.20655
AT4G21820	binding;calmodulin binding	7.68497	-0.102406	0.0416089	-0.393202	-1.42369	7.33772	-0.165273	-0.272532	-0.942315	-1.92663
AT5G04620	biotin F	8.0155	-0.357473	-0.366793	-1.43661	-1.28145	7.84045	-0.209356	-0.370674	-0.707328	-1.23894
AT3G56130	biotin/lipoyl attachment domain-containing protein	9.19397	-0.0837121	-0.0455882	-0.43189	-1.12777	8.7521	-0.470449	-0.543851	-0.434723	-1.66855
AT5G57700	BNR/Asp-box repeat family protein	9.69993	-0.262171	-0.339333	-0.441156	-1.65044	9.81704	-0.0423556	-0.331918	-1.19308	-3.17844
AT3G61190	BON association protein 1	11.5355	-2.30507	-2.62338	-3.4603	-2.82201	11.7638	-1.73879	0.167056	-1.25813	-0.805095
AT3G49680	branched-chain aminotransferase 3	11.1977	-0.447294	-0.402295	-0.706184	-1.25998	12.0484	-0.371891	-0.524855	-1.21865	-1.78798
AT3G19710	branched-chain aminotransferase4	14.8655	-0.983837	-1.74751	-3.76315	-7.65868	13.8452	-0.16845	0.093336	-1.25314	-4.42579
AT3G49010	breast basic conserved 1	14.0354	-0.121064	-0.0702913	-0.645858	-1.03617	12.7812	-0.17464	-0.272572	-0.21411	-1.09276
AT1G04020	breast cancer associated RING 1	8.07623	-0.271681	0.0111018	-0.355783	-1.4185	7.8861	-0.161233	-0.696056	-1.15585	-2.47239
AT2G01950	BRI1-like 2	10.0282	0.106303	0.0476449	-1.05358	-2.71728	8.0805	-0.0147635	0.00236585	-0.468642	-2.4315
AT3G18080	B-S glucosidase 44	10.2904	0.29386	0.230197	-1.45807	-2.49505	14.6407	-0.258786	-0.444686	-3.23434	-5.70203
AT1G69030	BSD domain-containing protein	10.8265	-0.56894	-0.734931	-0.897403	-1.39508	10.3248	-0.44672	-0.398225	-0.838203	-1.62428
AT5G63160	BTB and TAZ domain protein 1	13.5189	-2.07539	-1.96691	-1.70586	-1.88369	12.4537	-0.283136	0.488367	0.518892	-1.18301
AT3G48360	BTB and TAZ domain protein 2	11.8385	-1.46702	-2.59325	-2.51899	-1.95237	13.8566	-0.0546753	0.38286	0.0283341	-1.40199
AT4G37610	BTB and TAZ domain protein 5	12.4818	-0.979865	-1.91374	-2.66876	-2.10627	12.5102	-0.930602	-0.529786	-3.17863	-2.92408
AT2G30600	BTB/POZ domain-containing protein	8.86615	-0.518536	-0.726417	-1.012	-0.552091	9.11637	-0.375305	-0.285344	-1.44723	-0.360311
AT2G33560	BUB1-related (BUB1: budding uninhibited by benzymidazol 1)	6.5317	0.0330378	0.28087	-0.376656	-1.02033	6.32015	0.0462558	-0.150921	-0.544111	-1.09083
AT5G28770	bZIP transcription factor family protein	7.99993	-0.82014	-1.74398	-2.27849	-1.71361	7.48124	-0.448126	-0.695931	-1.62307	-1.20439
AT3G03680	C2 calcium/lipid-binding plant phosphoribosyltransferase family protein	10.174	-0.102069	0.248791	-0.69923	-2.26214	9.38659	-0.0241152	-0.181885	-0.364381	-1.06718
AT3G59660	C2 domain-containing protein / GRAM domain-containing protein	6.99365	-0.136017	-0.387608	-0.682038	-1.00231	6.81587	0.26527	0.0657147	-0.436289	-1.05747
AT2G37430	C2H2 and C2HC zinc fingers superfamily protein	7.15627	-0.653774	-1.63557	-2.14731	-1.73922	6.61115	-1.26199	-1.11303	-1.73623	-1.45094
AT3G46090	C2H2 and C2HC zinc fingers superfamily protein	7.73347	-0.694037	-1.86691	-2.02653	-1.65801	10.2176	-0.463723	0.294616	-4.00174	-3.96337
AT5G10970	C2H2 and C2HC zinc fingers superfamily protein	8.0121	0.206527	-0.224285	-1.51957	-1.98691	6.73808	-0.0307162	-0.756239	-1.00995	-1.32849
AT1G14580	C2H2-like zinc finger protein	8.26144	-0.0293505	-0.667835	-2.09995	-1.94278	10.1275	0.274574	-0.0585971	-1.18566	-1.61775
AT1G75710	C2H2-like zinc finger protein	8.84354	-0.351177	-0.0235595	-0.27293	-1.07096	8.67399	0.167808	0.126463	-0.0544649	-1.4383
AT3G46080	C2H2-type zinc finger family protein	9.43704	0.565011	-2.16342	-3.01786	-2.31168	8.78377	-0.658051	-0.345568	-3.27288	-2.97561
AT5G59820	C2H2-type zinc finger family protein	13.7571	-0.934279	-1.77194	-1.49344	-0.885538	13.3971	-1.21264	-0.0638627	-1.27229	-0.77251
AT5G49480	Ca2+-binding protein 1	8.8098	-0.158322	-1.22923	-1.15757	-0.0950118	7.92278	-0.792461	-0.956928	-1.75685	0.16504
AT1G67980	caffeoyl-CoA 3-O-methyltransferase	9.34496	0.332907	-1.88458	-1.78063	-1.44011	7.63892	-0.616646	-1.21218	-2.15712	-1.31412
AT4G33000	calcineurin B-like protein 10	6.99809	-0.523953	-0.405951	-0.900396	-1.01194	9.57731	-0.0118102	0.100246	-1.18593	-3.08735
AT1G25230	Calcineurin-like metallo-phosphoesterase superfamily protein	12.6526	-0.0240513	-0.390679	-0.986276	-2.33473	12.0701	-0.323084	-0.120426	-0.50695	-1.82029
AT2G41100	Calcium-binding EF hand family protein	13.011	-0.213972	-2.09017	-3.34907	-2.98606	14.005	-0.25767	0.343493	-2.55349	-2.7444
AT5G08580	Calcium-binding EF hand family protein	9.82072	-0.272075	-0.280534	-0.732334	-1.25367	9.69624	0.0893839	0.0598233	-0.351602	-1.22514
AT1G21550	Calcium-binding EF-hand family protein	7.38704	0.903826	-1.52235	-1.59072	-0.2993	10.0494	0.232188	0.186539	-1.86587	-0.820514
AT1G54450	Calcium-binding EF-hand family protein	7.47783	-0.193359	-0.301592	-0.833348	-1.23054	6.95551	-0.0244278	-0.0283186	-0.283563	-1.12732
AT1G62820	Calcium-binding EF-hand family protein	10.9633	-0.170248	-0.575534	-0.809308	-1.83762	10.7631	-0.0859127	-0.0582058	-0.155717	-1.06301
AT1G76640	Calcium-binding EF-hand family protein	10.3041	-0.501285	-1.72537	-3.15151	-4.67176	6.11839	-0.899879	-0.545379	-0.721939	-1.01985
AT2G41090	Calcium-binding EF-hand family protein	7.72242	0.22144	-0.546014	-1.48995	-1.67355	16.2129	-0.201199	-0.925697	-4.10481	-9.36856
AT3G01830	Calcium-binding EF-hand family protein	8.37084	0.175875	-1.80865	-2.44153	-1.54247	10.7914	-1.6385	0.10516	-2.8426	-1.21621
AT3G25600	Calcium-binding EF-hand family protein	11.0944	-0.070236	-1.06779	-2.42381	-2.13472	12.0965	0.0589992	0.267994	-1.71575	-2.4524
AT3G29000	Calcium-binding EF-hand family protein	10.7884	-1.27538	-2.38236	-2.72609	-0.985061	10.609	-0.637139	0.709383	-1.31654	0.0465954
AT3G47480	Calcium-binding EF-hand family protein	8.18271	1.92233	-0.618008	-1.94796	-2.7338	8.43644	0.297302	-0.92866	-3.12122	-3.28867
AT4G27280	Calcium-binding EF-hand family protein	14.255	-0.923903	-1.6057	-3.2472	-3.18143	14.832	-0.19994	0.704455	-1.1275	-1.90194
AT5G39670	Calcium-binding EF-hand family protein	8.89928	0.348907	-1.318	-2.72316	-2.89235	7.60679	0.00515573	0.140794	-1.89729	-2.31811
AT3G62780	Calcium-dependent lipid-binding (CaLB domain) family protein	7.52221	0.32375	-0.839223	-2.17615	-1.95076	7.88269	0.200234	-0.675581	-2.0297	-2.26702
AT1G51570	Calcium-dependent lipid-binding (CaLB domain) plant phosphoribosyltransferase family protein	11.1424	0.156445	0.289906	-0.511259	-1.10074	12.0881	-0.049791	-0.344633	-0.600178	-2.09697
AT5G12970	Calcium-dependent lipid-binding (CaLB domain) plant phosphoribosyltransferase family protein	9.93182	-0.028099	-0.0740816	-0.707337	-1.42897	6.689	-0.0217681	0.082231	-0.218012	-1.11812
AT2G47370	Calcium-dependent phosphotriesterase superfamily protein	7.26809	0.00852213	-0.146587	-1.08146	-1.0844	8.68787	-0.0625655	-0.215998	-0.964531	-2.3863
AT3G51450	Calcium-dependent phosphotriesterase superfamily protein	8.80383	0.113999	-0.164192	-1.04722	-2.05995	9.52384	0.309473	0.164742	-1.49986	-3.03672
AT3G57030	Calcium-dependent phosphotriesterase superfamily protein	10.6209	0.113675	0.149654	-0.248553	-1.39483	10.5836	0.119968	-0.0860045	-0.591849	-1.58409
AT5G66210	calcium-dependent protein kinase 28	9.68958	0.114132	-0.663685	-1.83125	-2.03966	10.0672	0.39095	1.09974	-0.493732	-1.20969
AT4G04695	calcium-dependent protein kinase 31	6.70184	-0.141001	-0.492539	-1.16648	-0.943222	7.10872	0.158477	-0.544922	-1.26777	-1.5725
AT4G14640	calmodulin 8	10.2487	-0.426952	-1.22861	-1.98685	-2.61565	7.25103	-0.227235	-0.713529	-1.17411	-0.0509483
AT1G73805	Calmodulin binding protein-like	6.46452	-0.318474	-1.12937	-1.46642	-1.12169	8.19741	-0.0878769	-0.113306	-2.41551	-2.79688
AT1G66400	calmodulin like 23	11.6028	-1.64677	-1.88232	-1.72606	-1.35101	11.1731	-1.37065	-0.480982	-1.62497	-1.29707
AT4G20780	calmodulin like 42	9.95834	-0.256434	-0.920624	-1.51237	-1.61176	9.86832	-0.546958	-0.775098	-2.59181	-2.43527
AT2G26190	calmodulin-binding family protein	10.9087	-0.743874	-1.23198	-1.45627	-0.967957	11.6361	-0.00316208	0.524091	-1.5325	-1.36038
AT3G13600	calmodulin-binding family protein	9.26601	-0.15641	-1.15981	-1.93176	-1.56334	7.21693	-0.513673	-0.402251	-1.23958	-1.35191
AT4G33050	calmodulin-binding family protein	6.60707	0.185246	-0.600717	-1.29525	-0.891967	7.90508	-0.212531	-0.252761	-1.62648	-0.656732
AT4G31000	Calmodulin-binding protein	8.51492	-1.00141	-0.909064	-0.869431	-0.983555	7.59523	-0.0751476	-0.0818418	-0.778492	-1.11658
AT1G76650	calmodulin-like 38	10.958	-2.3113	-2.40922	-1.46228	-0.656527	11.9028	-1.39137	1.0099	-1.43833	-0.643414
AT1G56340	calreticulin 1a	12.1677	-0.104618	-0.210796	-1.12595	-2.51136	11.5747	-0.216111	-0.511014	-0.825407	-2.4306
AT1G09210	calreticulin 1b	8.95509	0.144405	0.238989	-0.233151	-1.98497	8.3338	-0.390117	-0.97833	-1.28496	-2.1952
AT5G26920	Cam-binding protein 60-like G	10.6858	0.114898	-2.49382	-3.23135	-3.41497	10.6963	-0.435686	0.225499	-2.53214	-2.07523
AT2G19970	CAP (Cysteine-rich secretory proteins, Antigen 5, and Pathogenesis-related 1 protein) superfamily protein	10.1094	0.351648	-0.374965	-1.45678	-3.09023	7.97516	-0.118757	-0.725126	-1.411	-2.12703
AT4G33720	CAP (Cysteine-rich secretory proteins, Antigen 5, and Pathogenesis-related 1 protein) superfamily protein	15.6601	-3.14656	-4.9643	-7.11984	-6.74522	6.56201	-1.32553	-1.77008	-1.9925	-1.8867
AT5G35740	Carbohydrate-binding X8 domain superfamily protein	11.9674	-0.0892594	-0.398467	-1.30048	-3.7868	11.0259	-0.724546	-1.59931	-2.13522	-4.66054
AT5G27420	carbon/nitrogen insensitive 1	7.63399	-0.511761	-1.23592	-1.13466	-0.781734	8.14365	-0.529665	0.501027	-1.31945	-1.04887
AT5G14740	carbonic anhydrase 2	5.65379	-0.368636	-0.535154	-0.883873	-1.05635	15.5607	-0.177994	-0.642909	-0.737285	-2.51196
AT2G30200	catalytics;transferases;[acyl-carrier-protein] S-malonyltransferases;binding	9.4939	-0.0428658	-0.0716247	-1.07067	-1.70852	9.72828	-0.416906	-0.80397	-1.04003	-1.82049
AT1G64170	cation/H+ exchanger 16	9.53089	0.0961449	-1.94953	-4.10258	-4.82134	8.78818	0.257466	-0.704964	-2.86691	-3.60299
AT2G27970	CDK-subunit 2	12.2194	-0.0905973	-0.161295	-0.442036	-1.74029	11.3494	0.02046	-0.0113478	-1.01971	-2.1731
AT4G22860	Cell cycle regulated microtubule associated protein	7.38969	-0.583213	-0.485432	-0.96823	-1.37829	7.13163	0.0346269	0.497526	-0.0880507	-1.45867
AT2G29680	cell division control 6	8.5155	-0.626893	-0.414919	-1.07713	-1.61912	8.78803	-0.787167	-1.43984	-2.21824	-2.66306
AT3G25100	cell division cycle 45	7.9597	-0.0132862	0.119871	-0.432161	-1.57217	8.2378	-0.471919	-1.09868	-1.88944	-3.11478
AT3G19820	cell elongation protein / DWARF1 / DIMINUTO (DIM)	16.2695	0.104848	0.133517	-0.782052	-1.26448	14.9797	-0.230531	-0.373272	-0.922449	-2.74638
AT3G22120	cell wall-plasma membrane linker protein	10.0437	0.665969	1.14713	-0.90866	-2.67179	14.3681	-0.596068	-1.11026	-2.16526	-3.47573
AT4G39350	cellulose synthase A2	11.4451	-0.0154346	0.10538	-0.848782	-1.89304	10.9378	0.0433965	0.159589	-0.379796	-1.3075
AT2G35650	cellulose synthase like	8.39512	-0.399482	-0.693768	-0.91688	-1.23155	9.0942	-0.0989083	-0.51093	-1.48985	-2.46331
AT5G16190	cellulose synthase like A11	8.70557	-0.977144	-1.30754	-2.24044	-3.55644	8.70227	-0.129271	0.132649	-0.60141	-3.14375
AT1G23480	cellulose synthase-like A3	9.37534	-0.408165	-1.01137	-1.82729	-2.23582	9.96971	-0.412452	-0.722826	-2.89127	-2.86834
AT1G02730	cellulose synthase-like D5	10.0186	0.453235	0.725711	-0.231597	-2.33088	10.0806	-0.267921	-0.506556	-1.57985	-4.1468
AT5G26220	ChaC-like family protein	7.57651	1.67217	1.95863	2.46243	-1.09756	8.53432	-0.315622	0.801	0.348487	-2.69498
AT1G53520	Chalcone-flavanone isomerase family protein	8.75802	-0.202852	-0.272862	-0.758677	-2.00693	11.1267	-0.508823	-0.931909	-2.22711	-4.59626
AT5G66230	Chalcone-flavanone isomerase family protein	8.89293	0.0370802	0.316039	-0.411938	-1.8004	8.56042	-0.176327	-0.353191	-1.53911	-3.37097
AT3G12170	Chaperone DnaJ-domain superfamily protein	7.55065	-0.65136	-0.561411	-1.04341	-1.08521	7.80475	-0.392234	-0.708188	-1.47297	-2.51967
AT4G24190	Chaperone protein htpG family protein	13.7537	-0.171948	0.0874664	-0.302225	-1.15321	13.3365	-0.253665	-0.389132	-0.437934	-1.8193
AT1G55490	chaperonin 60 beta	10.9738	-0.492963	-0.270013	-0.712805	-1.39358	14.0944	-0.210433	-0.413921	-0.578708	-2.36575
AT1G02360	Chitinase family protein	12.1032	0.480906	-0.957245	-3.19005	-3.96443	9.72055	-0.831435	-1.97551	-4.3008	-4.5946
AT1G05850	Chitinase family protein	14.7738	0.193199	-0.0364957	-0.904299	-1.82538	15.5603	0.20591	-0.130934	-0.10076	-1.54716
AT3G47540	Chitinase family protein	9.18617	0.11186	-1.46929	-2.11501	-2.78221	7.96124	-0.383473	-0.67784	-1.3566	-1.58376
AT4G01700	Chitinase family protein	12.1236	-0.0257162	-0.890583	-1.8482	-2.70429	9.99682	0.466955	-0.687572	-2.07874	-2.02024
AT2G44650	chloroplast chaperonin 10	11.513	-0.4893	-0.689906	-0.711547	-1.08074	13.729	-0.232942	-0.530909	-1.29011	-1.81645
AT3G63140	chloroplast stem-loop binding protein of 41 kDa	7.05365	0.202632	0.454469	-0.506652	-1.0317	14.9684	0.144731	-0.26338	-1.12753	-3.43783
AT5G16390	chloroplastic acetylcoenzyme A carboxylase 1	10.933	-0.213151	-0.324388	-1.15928	-2.13465	11.1436	-0.1403	-0.53736	-0.843917	-1.85165
AT2G37390	Chloroplast-targeted copper chaperone protein	7.94616	-0.504066	-0.226164	-0.778408	-1.81701	8.31321	-0.0115665	-0.0800561	-1.26099	-2.24696
AT1G69370	chorismate mutase 3	8.064	-0.127183	-0.316832	-0.646508	-1.14902	8.36963	-0.125798	0.00297253	-0.862966	-1.86571
AT1G65470	chromatin assembly factor-1 (FASCIATA1) (FAS1)	7.83303	-0.70898	-0.298852	-0.560683	-1.02968	7.63731	-0.433774	-0.978166	-1.0323	-1.89279
AT4G19020	chromomethylase 2	8.86865	-0.385985	-0.16868	-0.590301	-1.37987	8.47238	-0.0451103	-0.0964994	-0.913647	-2.64298
AT1G69770	chromomethylase 3	9.65683	-0.185875	0.188823	-0.396989	-1.50743	9.02265	0.0979632	-0.14875	-0.60719	-1.75099
AT5G22920	CHY-type/CTCHY-type/RING-type Zinc finger protein	9.59108	-0.777026	-1.2446	-1.15424	-1.07661	10.394	-0.541866	-0.381279	-1.18069	-1.68832
AT2G38860	Class I glutamine amidotransferase-like superfamily protein	8.40325	0.350859	-0.591343	-2.39233	-2.57364	8.01644	-0.0982693	-0.51263	-1.67961	-2.42971
AT3G54600	Class I glutamine amidotransferase-like superfamily protein	10.2795	-0.48041	-1.08038	-2.74819	-4.46013	10.2594	-0.143605	-0.259467	-1.76891	-4.15582
AT4G30530	Class I glutamine amidotransferase-like superfamily protein	13.1412	-0.244522	-0.553644	-1.11568	-1.81036	13.0721	-0.444286	-0.188506	-1.36308	-1.54308
AT3G62120	Class II aaRS and biotin synthetases superfamily protein	13.1043	-0.242831	-0.0623396	-0.631391	-1.04515	12.1585	-0.362765	-0.629938	-0.69975	-1.4255
AT1G70895	CLAVATA3/ESR-RELATED 17	7.11857	-0.043677	-0.533386	-1.42433	-1.67645	7.86368	-0.185933	-0.446172	-1.02306	-2.11874
AT5G57130	Clp amino terminal domain-containing protein	10.4127	0.024087	0.311309	0.0597932	-1.13717	8.92758	-0.219835	-0.274176	-0.28763	-1.61971
AT5G60920	COBRA-like extracellular glycosyl-phosphatidyl inositol-anchored protein family	11.8894	-0.0122367	-0.0501698	-0.339823	-1.2038	11.4157	0.497796	0.333199	0.0115961	-1.04598
AT3G16860	COBRA-like protein 8 precursor	8.05414	0.138415	-0.645412	-1.01794	-0.216484	8.2764	-0.830603	0.495159	-1.57539	-0.726268
AT2G23680	Cold acclimation protein WCOR413 family	8.12269	0.293128	-1.19239	-2.55741	-2.64601	9.25524	-0.481244	-0.0138632	-2.24649	-3.45639
AT4G39260	cold, circadian rhythm, and RNA binding 1	12.6312	0.192377	-0.336453	-2.65862	-3.97667	10.5384	0.0444603	0.528042	-0.228992	-1.77927
AT3G18410	Complex I subunit NDUFS6	13.5217	0.084868	-0.10617	-0.743863	-1.03397	12.8279	0.037831	-0.176857	-0.437717	-1.12911
AT3G09035	Concanavalin A-like lectin family protein	7.58985	-0.0461599	-0.290977	-1.09308	-1.92391	7.99505	-0.030944	-0.43379	-1.61911	-2.84872
AT3G45430	Concanavalin A-like lectin protein kinase family protein	8.24635	0.248518	0.0725848	-0.981588	-1.98763	7.76242	-0.444941	-1.25449	-2.0666	-2.45138
AT3G53380	Concanavalin A-like lectin protein kinase family protein	8.64763	0.0104305	0.25573	-0.589593	-1.23217	8.63694	-0.140499	-0.322751	-0.506819	-2.0066
AT4G29050	Concanavalin A-like lectin protein kinase family protein	6.837	0.40639	-0.306374	-1.09385	-0.48471	8.78714	-0.320388	-0.759618	-1.89889	-1.50453
AT5G03140	Concanavalin A-like lectin protein kinase family protein	9.51312	0.0616888	-0.137051	-0.655297	-1.25742	9.54941	0.478939	-0.0605599	-0.82981	-2.11613
AT5G55830	Concanavalin A-like lectin protein kinase family protein	7.56671	0.178908	0.201464	-0.482451	-1.86191	7.45692	-0.152269	-0.29066	-1.17259	-2.35286
AT5G60270	Concanavalin A-like lectin protein kinase family protein	8.17384	0.031302	-1.19024	-1.18252	-0.0602317	9.26168	-0.0926745	-0.783707	-2.8392	-1.78036
AT5G60300	Concanavalin A-like lectin protein kinase family protein	9.72802	0.0249848	-0.353001	-1.33861	-2.22642	8.29832	0.141708	-0.0471051	-0.819631	-1.50418
AT1G48598	conserved peptide upstream open reading frame 31	12.6803	-0.220344	-0.155153	-0.869186	-1.62471	11.3611	-0.142675	-0.0687777	-0.701803	-1.45277
AT1G73602	conserved peptide upstream open reading frame 32	12.5762	-1.97904	-1.99589	-3.92544	-5.62694	14.1531	-0.613352	-0.645296	-2.97407	-5.78879
AT5G09462	conserved peptide upstream open reading frame 42	9.38657	-0.266881	-0.589801	-0.942107	-1.9891	10.48	0.23025	0.508267	-0.432449	-1.92569
AT2G24790	CONSTANS-like 3	10.3185	-0.584929	-0.969276	-1.69292	-2.28512	12.0851	-0.0305687	0.209323	-0.618534	-2.04837
AT3G50260	cooperatively regulated by ethylene and jasmonate 1	11.9873	0.294785	-1.15874	-1.28153	-0.271164	10.4611	-0.152676	0.636047	-2.4047	0.424686
AT1G31710	Copper amine oxidase family protein	11.5473	0.302843	0.285541	-0.626813	-2.65044	9.76262	-0.113363	-0.569022	-2.41757	-4.02633
AT3G43670	Copper amine oxidase family protein	11.2346	0.0921666	-0.304819	-1.32303	-2.04514	11.5628	-0.214041	-1.16339	-2.72755	-3.94301
AT5G52760	Copper transport protein family	8.0482	-0.744768	-1.85169	-3.03078	-2.49208	9.5428	0.572419	0.946816	-2.16768	-2.57457
AT3G46900	copper transporter 2	7.63029	0.281226	-1.28757	-1.07887	-2.10179	6.70931	-0.369104	-0.234684	-0.46491	-1.52601
AT4G25870	Core-2/I-branching beta-1,6-N-acetylglucosaminyltransferase family protein	9.98713	-0.456867	-0.478956	-1.0007	-1.46657	9.16884	-0.147151	-0.299611	-0.832615	-2.41383
AT4G31350	Core-2/I-branching beta-1,6-N-acetylglucosaminyltransferase family protein	10.0045	0.171101	0.180303	-0.108893	-1.00945	10.1825	0.0308886	-0.042822	-0.106001	-1.13707
AT4G32290	Core-2/I-branching beta-1,6-N-acetylglucosaminyltransferase family protein	9.4495	0.121316	-0.0651207	-0.305671	-1.10609	8.63529	0.300971	-0.00479918	-0.207928	-1.22651
AT5G16170	Core-2/I-branching beta-1,6-N-acetylglucosaminyltransferase family protein	7.69466	-0.0964738	-0.51868	-1.45479	-1.71919	6.95735	-0.110588	-0.500596	-1.46906	-1.3018
AT4G25490	C-repeat/DRE binding factor 1	9.65668	-3.43289	-1.92604	-2.84158	-3.59732	11.6893	-1.72563	-0.00473447	-1.14454	-0.85201
AT4G25470	C-repeat/DRE binding factor 2	10.4055	-3.08653	-1.58603	-2.95249	-3.81279	12.1089	-1.55492	-0.216936	-2.17677	-1.97215
AT3G09780	CRINKLY4 related 1	7.23087	-0.32921	-0.345989	-0.865078	-1.53455	7.51019	-0.765354	-0.923232	-1.61207	-2.2742
AT2G39180	CRINKLY4 related 2	8.49838	-0.239133	-0.459862	-1.56566	-2.83819	7.16983	0.00493824	-0.0212634	-1.34276	-2.07506
AT3G55950	CRINKLY4 related 3	8.41881	0.222296	-0.571027	-1.34268	-2.08496	7.8017	-0.644012	-0.39234	-1.22078	-1.51465
AT5G47850	CRINKLY4 related 4	6.52401	0.657542	-0.787457	-1.26258	-1.29268	6.68845	-0.537263	0.391931	-1.41084	-1.55781
AT1G11530	C-terminal cysteine residue is changed to a serine 1	9.54296	-1.35798	-2.19094	-1.85535	-2.02203	12.5141	-0.425153	-0.385857	-0.74412	-1.60614
AT4G12420	Cupredoxin superfamily protein	12.128	-0.0441041	0.173002	-0.611687	-1.86868	12.0584	-0.247395	-0.349458	-1.79701	-4.34175
AT5G18470	Curculin-like (mannose-binding) lectin family protein	11.4106	0.76959	-0.419715	-0.632278	-1.265	10.5313	-1.00439	-0.897561	-2.02045	-2.60047
AT1G01340	cyclic nucleotide gated channel 10	10.3743	-0.858257	-2.19753	-2.48654	-2.14507	7.61925	-0.124243	-0.986136	-1.44641	0.317568
AT2G46430	cyclic nucleotide gated channel 3	8.46221	0.2471	-1.28993	-2.09083	-1.66773	10.7247	0.419416	0.15185	-1.85737	-1.81493
AT4G30560	cyclic nucleotide gated channel 9	8.31092	0.356364	-0.0473699	-0.735959	-1.10606	8.11915	0.108182	0.0595318	-0.610273	-1.16526
AT1G44110	Cyclin A1;1	7.12742	0.0102958	0.163655	-0.293694	-1.55843	7.0055	-0.130436	-0.0805072	-0.95662	-2.02879
AT1G80370	Cyclin A2;4	7.82341	-0.213418	-0.34186	-0.874842	-1.3181	6.7706	0.129753	-0.12118	-0.441536	-1.18801
AT5G43080	Cyclin A3;1	9.17771	-0.524224	-0.579959	-1.04271	-1.76242	9.12401	-0.299755	-0.931609	-1.45256	-2.49056
AT1G47220	Cyclin A3;3	9.26513	-0.627172	-0.678859	-1.05155	-1.7879	8.52599	-0.130493	-0.675814	-1.17213	-2.3012
AT4G37490	CYCLIN B1;1	8.59913	-0.331493	0.0189691	-0.455186	-1.72189	8.05066	-0.226892	-0.549999	-1.18278	-2.40253
AT3G11520	CYCLIN B1;3	10.0959	0.0340022	0.266816	-0.629071	-2.46865	8.92789	-0.448519	-0.334882	-0.885378	-3.05934
AT2G26760	Cyclin B1;4	8.76984	-0.0100673	0.251234	-0.0860624	-1.48533	7.61781	0.0656323	0.0216562	-0.574825	-2.22601
AT2G17620	Cyclin B2;1	7.69615	-0.400819	0.00684219	-0.239795	-1.18847	6.744	-0.138121	-0.155641	-0.675026	-1.45402
AT4G35620	Cyclin B2;2	8.43416	-0.328579	-0.120189	-0.370922	-1.48153	7.70715	-0.0737798	0.00139585	-0.512431	-2.14612
AT1G76310	CYCLIN B2;4	8.60059	-0.469123	-0.352468	-0.634054	-2.0256	7.81872	-0.128361	-0.119116	-0.711497	-2.25036
AT1G16330	cyclin b3;1	8.21765	-0.246002	-0.2975	-1.09136	-2.2259	7.40944	-0.198453	-0.444942	-1.09698	-1.92076
AT4G34160	CYCLIN D3;1	10.9308	0.432948	0.387656	-0.903772	-2.88908	10.4117	-0.193068	-0.2118	-0.88634	-2.37496
AT4G03270	Cyclin D6;1	7.07696	0.0884108	-0.134098	-1.11816	-1.66733	7.42861	-0.235991	-0.665857	-1.38902	-1.9929
AT3G05330	cyclin family	6.74838	-0.227626	0.0647053	-0.248748	-1.05813	6.75549	-0.135221	-0.0330192	-0.532903	-1.12414
AT5G06150	Cyclin family protein	8.15738	-0.0134198	0.445298	-0.373992	-1.75696	7.96435	-0.109601	-0.193073	-1.16114	-1.88163
AT2G45080	cyclin p3;1	7.60545	-1.07942	-1.63198	-2.35765	-2.38175	7.19716	-0.383901	-0.183448	-1.38228	-1.96256
AT3G60550	cyclin p3;2	8.41834	-0.897594	-1.59826	-2.46065	-2.96726	6.25445	-0.161843	-0.0597793	-0.864038	-1.26105
AT3G54180	cyclin-dependent kinase B1;1	10.0776	0.0662387	0.206804	-0.292672	-1.2669	8.79973	-0.00946237	-0.00531726	-0.450689	-1.43386
AT2G38620	cyclin-dependent kinase B1;2	8.73399	0.0285459	0.039933	-0.842279	-2.25275	7.82349	-0.01025	-0.19949	-1.02652	-2.21887
AT1G76540	cyclin-dependent kinase B2;1	8.58668	-0.0370517	0.057134	-0.442398	-1.10249	7.89882	0.442585	0.390038	-0.0401414	-1.22354
AT1G20930	cyclin-dependent kinase B2;2	9.79719	-0.00251334	0.0429462	-0.741879	-1.66728	9.12442	-0.127149	-0.191944	-0.702409	-2.08882
AT1G47210	cyclin-dependent protein kinase 3;2	10.9362	-0.644028	-0.55265	-0.954661	-1.78044	10.2693	-0.103989	-0.684569	-1.2636	-2.42841
AT2G47320	Cyclophilin-like peptidyl-prolyl cis-trans isomerase family protein	12.7605	-0.0248653	-0.0833565	-0.490041	-1.33774	12.1685	-0.0614033	-0.203558	-0.458687	-1.15179
AT3G55920	Cyclophilin-like peptidyl-prolyl cis-trans isomerase family protein	9.64739	-0.517916	-0.564323	-0.921585	-1.59588	9.24926	-0.110676	-0.101595	-0.615606	-1.10592
AT4G34960	Cyclophilin-like peptidyl-prolyl cis-trans isomerase family protein	11.4254	-0.264105	-0.288215	-0.789864	-1.82024	11.0515	-0.125094	-0.195306	-0.696565	-1.95403
AT5G50375	cyclopropyl isomerase	8.39416	0.126944	0.102825	-0.656715	-1.49797	7.86836	-0.300567	-0.754776	-1.47584	-2.49791
AT1G66160	CYS, MET, PRO, and GLY protein 1	8.48107	-0.515255	-0.919922	-1.06809	0.472892	9.64304	-1.25249	-0.138337	-3.08612	-1.43973
AT5G64660	CYS, MET, PRO, and GLY protein 2	11.5051	-0.565565	-0.783367	-1.11886	-0.186676	11.7209	-0.748717	0.310304	-1.55948	-0.774833
AT3G19400	Cysteine proteinases superfamily protein	8.75366	0.384594	-0.190398	-1.29897	-2.40212	9.3066	-0.113521	-0.55012	-1.65721	-3.33212
AT3G43960	Cysteine proteinases superfamily protein	9.7256	0.395078	0.080176	-0.930122	-2.5323	9.01705	-0.0682379	0.119325	-0.264611	-2.27965
AT3G45310	Cysteine proteinases superfamily protein	11.5292	0.50391	0.0687209	-1.01007	-2.36435	10.8675	0.0657556	-0.231084	-0.677242	-2.36358
AT3G04940	cysteine synthase D1	11.5609	-0.373954	-0.588229	-1.01447	-1.34033	11.8956	-0.0239919	0.0954116	-0.337422	-1.77966
AT5G28020	cysteine synthase D2	11.0611	-0.498566	-0.854378	-1.40505	-2.28445	10.6007	-0.158281	-0.144656	-2.12173	-4.01556
AT2G21840	Cysteine/Histidine-rich C1 domain family protein	9.17024	0.30069	-0.687489	-1.1415	-1.55222	5.7123	-0.265331	-0.465539	-1.01865	-1.02843
AT2G27660	Cysteine/Histidine-rich C1 domain family protein	9.24739	-0.772803	-2.37328	-3.12287	-2.996	6.60247	0.0560753	0.684378	-1.07194	-1.76368
AT2G44370	Cysteine/Histidine-rich C1 domain family protein	10.6891	-1.03533	-2.68963	-4.38591	-4.13386	6.02426	-0.256795	0.0701305	-1.04595	-1.54288
AT2G44380	Cysteine/Histidine-rich C1 domain family protein	10.8087	-0.808405	-2.31169	-2.62303	-1.9034	6.02829	0.174536	0.11957	-1.02882	-0.788007
AT3G50010	Cysteine/Histidine-rich C1 domain family protein	10.1032	-1.20753	-1.65866	-2.48177	-2.73294	5.77374	-0.227777	-0.0771774	-0.749534	-1.08211
AT4G01920	Cysteine/Histidine-rich C1 domain family protein	8.339	0.277936	-0.170415	-0.774744	-1.15875	7.35528	0.367316	0.0435721	-0.350864	-1.47183
AT4G02540	Cysteine/Histidine-rich C1 domain family protein	7.65845	-0.300122	-0.421754	-0.809706	-1.25458	7.62031	0.416925	0.187406	-0.838297	-1.75505
AT4G15070	Cysteine/Histidine-rich C1 domain family protein	7.34808	-0.218895	-0.807114	-1.46694	-1.22875	6.87805	-0.206709	-0.318085	-0.852725	-1.52574
AT5G45730	Cysteine/Histidine-rich C1 domain family protein	6.83682	0.0559292	-0.326712	-1.19295	-0.997056	6.53214	0.201217	0.175941	-0.613985	-1.1714
AT5G59920	Cysteine/Histidine-rich C1 domain family protein	7.3396	-0.129063	-0.339981	-1.3946	-1.2326	9.0814	-0.0727423	-0.0413927	-1.2145	-0.889734
AT4G23270	cysteine-rich RLK (RECEPTOR-like protein kinase) 19	10.2548	-0.274837	-1.50414	-2.45914	-2.3764	10.6764	0.0222738	-0.0269045	-2.12659	-1.64959
AT4G23280	cysteine-rich RLK (RECEPTOR-like protein kinase) 20	7.58219	-0.0806599	-0.739195	-2.1018	-1.61016	7.91375	0.177968	0.0550081	-1.64695	-1.3468
AT4G11530	cysteine-rich RLK (RECEPTOR-like protein kinase) 34	9.37691	-0.304464	-1.14485	-1.71758	-2.28381	8.42233	-0.262972	-0.759006	-1.70889	-2.30927
AT4G04540	cysteine-rich RLK (RECEPTOR-like protein kinase) 39	6.59873	0.602119	-0.973592	-1.31447	-1.55587	9.98778	-0.218796	-0.982904	-3.97681	-4.89633
AT3G48540	Cytidine/deoxycytidylate deaminase family protein	7.69689	0.0463194	0.0948412	-0.405343	-1.31836	7.94936	-0.355833	-0.654446	-1.28451	-2.28006
AT4G29610	Cytidine/deoxycytidylate deaminase family protein	7.18374	0.305415	0.585021	-0.854568	-1.03299	9.37103	-0.594097	-1.15399	-3.00196	-3.59602
AT2G32720	cytochrome B5 isoform B	11.633	-0.117585	-0.254306	-0.625583	-1.80822	10.5705	-0.0358792	0.0184899	0.00574183	-1.99298
AT2G46650	cytochrome B5 isoform C	12.4907	-0.446702	-1.07537	-2.21315	-4.1317	11.8722	-0.31625	-0.355287	-1.87903	-2.50804
AT1G26100	Cytochrome b561/ferric reductase transmembrane protein family	8.23979	0.0291839	0.0537331	-0.521703	-1.00797	8.45284	-0.239961	-0.432826	-1.05962	-2.31973
AT2G30890	Cytochrome b561/ferric reductase transmembrane protein family	6.3239	-0.298104	-0.328058	-0.806989	-1.17937	7.56499	-0.108067	-0.159607	-1.10254	-2.14015
AT1G60660	cytochrome B5-like protein	8.31656	-0.219102	-0.528666	-0.52677	-1.63655	8.20935	-0.206005	-0.473281	-1.13062	-2.23365
AT5G05370	Cytochrome b-c1 complex, subunit 8 protein	13.0317	0.10138	-0.270105	-0.477933	-1.11146	12.2498	-0.50144	-0.997899	-1.3415	-1.12146
AT3G50930	cytochrome BC1 synthesis	10.6303	0.317991	-0.623636	-1.29132	0.0122143	10.0916	-0.156537	0.650889	-1.58802	-1.91794
AT5G61310	Cytochrome c oxidase subunit Vc family protein	11.1953	-0.455675	-0.591094	-0.42691	-1.30144	10.4348	-0.403116	-0.183637	-0.437908	-1.17412
AT4G28060	Cytochrome c oxidase, subunit Vib family protein	13.1566	-0.0430918	-0.352085	-0.57655	-1.23056	12.2082	0.0291599	-0.381837	-0.838849	-1.00233
AT1G11680	CYTOCHROME P450 51G1	13.988	0.00293273	0.0149592	-0.689876	-1.70022	12.8256	0.0596392	0.062283	-0.228283	-1.61423
AT1G17060	cytochrome p450 72c1	8.93978	-0.13342	-0.518527	-1.0298	-0.824739	7.18482	0.132702	-0.411368	-1.00681	-1.12716
AT1G16410	cytochrome p450 79f1	9.10158	-0.243955	-1.42295	-3.36409	-3.99277	12.1502	-0.335841	-0.530837	-2.81666	-5.76071
AT5G04330	Cytochrome P450 superfamily protein	8.38619	1.24407	1.07959	0.329994	-1.07126	7.95253	-0.00818696	-0.449555	-0.326385	-1.6991
AT4G22710	cytochrome P450, family 706, subfamily A, polypeptide 2	11.494	-0.457829	-1.10494	-2.01361	-1.29018	9.70423	-0.2554	0.610312	-1.05446	-0.76087
AT5G45340	cytochrome P450, family 707, subfamily A, polypeptide 3	8.97374	-1.4766	-1.67695	-3.17121	-2.70087	10.2308	-0.255869	0.716227	-1.32646	-0.748876
AT5G48000	cytochrome P450, family 708, subfamily A, polypeptide 2	12.6311	1.33971	1.27855	0.706751	-1.57432	6.49767	-0.277587	-1.04735	-1.1209	-1.03711
AT1G13110	cytochrome P450, family 71 subfamily B, polypeptide 7	10.9268	-1.28433	-3.286	-4.14714	-4.09018	12.1544	-0.33684	-0.631433	-3.08866	-3.17977
AT2G30750	cytochrome P450, family 71, subfamily A, polypeptide 12	7.93407	2.04923	0.555564	-0.885699	-1.05397	6.50417	-0.525129	-0.919025	-1.08852	-0.900281
AT4G20240	cytochrome P450, family 71, subfamily A, polypeptide 27	10.2616	-0.0876771	0.0464676	-1.24143	-2.30689	6.11537	-0.256945	-0.900271	-0.823743	-1.1301
AT1G13100	cytochrome P450, family 71, subfamily B, polypeptide 29	8.68108	-0.107798	-1.42551	-2.10496	-1.88963	9.29942	-0.321596	-0.831083	-2.06452	-2.13037
AT3G26320	cytochrome P450, family 71, subfamily B, polypeptide 36	8.86677	-0.539893	-0.785671	-1.70558	-2.18475	7.37272	-0.152504	-0.647622	-1.49992	-1.67177
AT2G34490	cytochrome P450, family 710, subfamily A, polypeptide 2	9.5033	1.94901	2.06571	0.978307	-1.34175	10.5575	0.0480724	0.0411813	-1.12006	-3.14626
AT1G01190	cytochrome P450, family 78, subfamily A, polypeptide 8	11.0767	1.14453	0.550618	-2.02461	-3.70586	7.43794	0.193352	-0.348055	-1.39532	-1.97506
AT4G39950	cytochrome P450, family 79, subfamily B, polypeptide 2	13.6801	0.674098	0.787542	-0.104917	-1.27017	12.1546	-0.352973	-0.548445	-2.45828	-4.39157
AT2G22330	cytochrome P450, family 79, subfamily B, polypeptide 3	12.6143	0.146725	0.264302	-0.41786	-2.36745	11.2419	0.194221	0.475637	-1.05929	-3.30832
AT1G16400	cytochrome P450, family 79, subfamily F, polypeptide 2	11.55	-0.567205	-1.2123	-3.40666	-6.0782	7.57954	-0.558403	-0.674997	-2.10699	-2.65372
AT5G57220	cytochrome P450, family 81, subfamily F, polypeptide 2	8.95271	1.18952	-0.676119	-2.58738	-2.32545	9.23908	-1.31119	-1.14616	-3.65289	-3.42251
AT4G37410	cytochrome P450, family 81, subfamily F, polypeptide 4	14.0614	0.339265	0.266613	-0.366938	-2.03811	10.2354	-0.127209	-1.96406	-2.536	-4.87296
AT4G31970	cytochrome P450, family 82, subfamily C, polypeptide 2	8.52135	1.60704	-1.04275	-1.2013	-1.12777	7.1801	-1.16348	-2.15679	-2.24885	-2.29219
AT4G13770	cytochrome P450, family 83, subfamily A, polypeptide 1	9.85634	-0.629132	-1.20958	-3.15844	-4.67664	10.2581	0.164025	0.0682187	-1.61277	-3.5942
AT4G31500	cytochrome P450, family 83, subfamily B, polypeptide 1	12.2355	0.0639868	-0.249849	-1.40509	-3.10991	12.1571	-0.0345018	-0.341915	-2.97885	-5.08291
AT5G52320	cytochrome P450, family 96, subfamily A, polypeptide 4	5.98559	0.570256	1.03213	-0.190258	-1.1606	11.4478	0.149722	-0.141809	-1.48263	-1.72416
AT4G29740	cytokinin oxidase 4	7.44743	-0.0994066	-0.668072	-1.6346	-1.93671	8.17957	-0.80412	-1.74156	-3.08657	-3.27475
AT3G63440	cytokinin oxidase/dehydrogenase 6	6.94752	0.104869	0.155015	-0.89242	-1.28523	6.70832	-0.278277	-0.568526	-0.485117	-1.43414
AT1G35580	cytosolic invertase 1	10.3944	-0.173131	-1.04942	-1.89923	-2.59075	8.4414	-0.184248	-0.739655	-0.863274	-1.24724
AT4G17760	damaged DNA binding;exodeoxyribonuclease IIIs	7.73908	0.161611	0.387996	-0.627604	-1.12973	7.26621	-0.00720901	-0.226969	-0.671051	-1.73921
AT2G46750	D-arabinono-1,4-lactone oxidase family protein	8.73682	0.355631	-1.41946	-2.32211	-1.87284	5.74219	-0.291525	-0.705	-1.02206	-1.12071
AT5G03360	DC1 domain-containing protein	7.77454	0.283282	-0.406887	-2.00931	-2.30047	9.01488	-0.211312	-1.01676	-3.45462	-3.90533
AT1G59990	DEA(D/H)-box RNA helicase family protein	9.19058	-0.555694	-0.554937	-0.813768	-1.03022	10.5379	-0.234397	-0.104044	-0.695458	-1.40971
AT5G48657	defense protein-related	7.6829	0.66809	-0.648134	-1.18588	-1.39106	6.92014	0.415762	0.419085	-1.21068	-1.01413
AT1G34047	Defensin-like (DEFL) family protein	13.922	-1.21489	-2.02086	-5.43034	-2.76456	5.98692	-0.657639	-1.12678	-1.06478	-0.540079
AT5G33355	Defensin-like (DEFL) family protein	16.7746	-1.64702	-2.46397	-5.32111	-3.01557	8.29181	-1.17537	-2.56757	-2.49058	-0.90054
AT3G16240	delta tonoplast integral protein	15.7274	0.690736	0.0456409	-1.32943	-3.38576	16.5282	-0.571767	-0.55766	-1.03314	-3.65779
AT1G74090	desulfo-glucosinolate sulfotransferase 18	13.5331	-0.555701	-1.02454	-2.39333	-3.5535	12.412	-0.00133285	-0.116611	-0.781241	-2.04319
AT1G69420	DHHC-type zinc finger family protein	10.3913	-0.346932	-0.285558	-0.697957	-1.0221	10.9999	-0.0795779	-0.243051	-0.561084	-1.63106
AT4G01730	DHHC-type zinc finger family protein	8.47987	-0.0413814	0.00764369	-0.669145	-1.82747	7.88146	-0.0679927	-0.13881	-0.829373	-2.25263
AT5G41060	DHHC-type zinc finger family protein	10.2152	-0.362688	-0.568126	-1.13967	-2.04592	9.45253	-0.122948	-0.0967008	-0.504686	-2.68524
AT2G18730	diacylglycerol kinase 3	10.251	-0.302213	-0.822693	-1.1801	-1.42185	10.0366	0.317316	0.0653102	-0.971507	-1.93145
AT3G53580	diaminopimelate epimerase family protein	13.3927	-0.114975	-0.203852	-0.61142	-1.33181	13.4074	-0.133572	-0.30316	-0.656721	-1.45524
AT4G24570	dicarboxylate carrier 2	13.0688	-1.46139	-1.54016	-3.35899	-3.32151	14.2719	-0.603109	0.565394	-1.10799	-1.38234
AT5G12860	dicarboxylate transporter 1	11.4774	0.122118	0.0019108	-0.720307	-1.56438	13.4904	-0.202427	-1.01066	-1.51575	-2.59324
AT1G72250	Di-glucose binding protein with Kinesin motor domain	8.20742	0.0777356	0.393974	-0.109009	-1.45181	7.78165	-0.1504	-0.310911	-0.791329	-1.81898
AT2G22610	Di-glucose binding protein with Kinesin motor domain	8.49351	-0.37666	-0.319332	-0.777745	-2.1455	7.82124	0.117054	0.10227	-0.608738	-2.04258
AT1G25570	Di-glucose binding protein with Leucine-rich repeat domain	8.88798	-0.148245	-0.0218725	-0.488033	-1.35083	8.48594	-0.0690009	-0.0326863	-0.35908	-1.38851
AT2G34930	disease resistance family protein / LRR family protein	8.87275	0.615328	0.239839	-0.601687	-1.06626	8.12666	-0.310075	-0.520681	-2.04959	-2.18582
AT1G58807	Disease resistance protein (CC-NBS-LRR class) family	7.80335	-0.446368	-0.590118	-0.586547	-1.05281	12.0391	0.0660501	0.115523	-0.164987	-1.09734
AT1G63350	Disease resistance protein (CC-NBS-LRR class) family	5.80241	-0.757998	-0.938815	-1.14635	-0.997419	6.83814	-0.253279	-0.126139	-1.17546	-1.65565
AT1G66090	Disease resistance protein (TIR-NBS class)	7.10705	0.54409	-0.0717339	-1.36533	-0.576395	11.0146	-0.630022	-0.207746	-3.48119	-2.51453
AT1G72890	Disease resistance protein (TIR-NBS class)	7.48915	-0.140048	-0.972761	-1.74289	-1.32194	8.20172	-0.345091	-0.231607	-0.582004	-1.09829
AT1G72950	Disease resistance protein (TIR-NBS class)	8.34216	-1.05696	-1.66175	-1.69678	-1.73481	8.57337	-0.827228	0.376479	-1.34257	-1.6411
AT4G09420	Disease resistance protein (TIR-NBS class)	8.0776	-0.538915	-1.64843	-2.508	-2.29576	8.02764	-0.394858	-1.49925	-2.71279	-2.95499
AT5G11250	Disease resistance protein (TIR-NBS-LRR class)	7.22233	-0.0488853	-0.639273	-0.513022	-1.01691	9.19684	0.0527717	0.0373188	-1.10343	-1.84137
AT5G17880	disease resistance protein (TIR-NBS-LRR class)	8.4123	-0.502339	-0.961749	-1.49527	-1.63976	9.54601	0.0691669	-0.0595199	-0.638864	-1.24716
AT1G63750	Disease resistance protein (TIR-NBS-LRR class) family	6.72422	0.252123	-0.899961	-1.24256	-0.633845	8.2884	0.0972471	0.302092	-1.55111	-1.06085
AT5G41740	Disease resistance protein (TIR-NBS-LRR class) family	8.26668	-0.708404	-1.51313	-0.872806	-0.480958	10.0046	-0.0299222	0.617187	-1.111	-0.207649
AT5G41750	Disease resistance protein (TIR-NBS-LRR class) family	9.06442	0.751565	-0.681018	-2.05251	-1.66547	10.8106	0.0917479	0.561093	-3.44269	-3.29511
AT5G45000	Disease resistance protein (TIR-NBS-LRR class) family	7.36429	0.105329	-1.12345	-1.84681	-0.948789	6.92958	0.232121	-1.10276	-1.9486	-2.46488
AT5G46270	Disease resistance protein (TIR-NBS-LRR class) family	6.63622	-0.217606	-0.514284	-0.974092	-1.35116	8.56223	0.200657	0.122234	-0.623383	-1.76208
AT2G39430	Disease resistance-responsive (dirigent-like protein) family protein	11.3574	0.806153	0.512371	-0.740751	-2.6218	6.32637	0.174946	-0.0403362	-1.02594	-0.962173
AT4G11190	Disease resistance-responsive (dirigent-like protein) family protein	11.9735	1.49054	1.59692	0.571805	-2.35268	8.12023	-0.174994	-1.16313	-2.35517	-3.28468
AT5G42500	Disease resistance-responsive (dirigent-like protein) family protein	10.27	1.0832	0.429912	-1.7002	-3.587	5.93498	0.212829	-0.32259	-1.11253	-1.20982
AT1G12550	D-isomer specific 2-hydroxyacid dehydrogenase family protein	7.47704	0.445078	0.253531	-0.399724	-1.34663	8.09457	0.121349	-0.173303	-0.575626	-1.27425
AT4G08990	DNA (cytosine-5-)-methyltransferase family protein	7.25355	0.0896721	0.0359138	-0.289733	-1.01207	7.5586	-0.0627118	-0.4662	-0.699669	-1.57593
AT1G53690	DNA directed RNA polymerase, 7 kDa subunit	6.18418	-0.654704	-0.656504	-1.03431	-1.16473	7.42404	-0.909091	-1.3732	-1.8055	-2.33125
AT5G44680	DNA glycosylase superfamily protein	6.7001	0.0748191	0.112283	-0.461269	-1.03082	11.1802	-0.132039	0.00770166	-0.834127	-2.76251
AT4G14140	DNA methyltransferase 2	8.31514	-0.0264988	0.105309	-0.487508	-1.36879	8.44835	-0.106801	-0.550207	-0.776222	-1.81895
AT1G67630	DNA polymerase alpha 2	7.93907	0.0723087	0.119847	-0.704421	-1.37394	7.54025	0.00312243	-0.373421	-0.647487	-1.89296
AT3G26680	DNA repair metallo-beta-lactamase family protein	8.58463	-0.607536	-1.09663	-1.41745	-1.15257	8.06034	-0.398154	-0.619921	-1.1395	-1.18124
AT3G25980	DNA-binding HORMA family protein	10.4594	0.217511	0.474068	-0.0604521	-1.48894	9.82128	-0.226284	-0.345108	-1.06099	-2.55704
AT5G67100	DNA-directed DNA polymerases	8.7244	-0.066798	0.0896995	-0.690901	-1.08687	8.71521	-0.307167	-0.882193	-1.03256	-2.34184
AT3G62600	DNAJ heat shock family protein	12.2599	-0.0613287	-0.0812069	-0.441423	-1.43167	11.5386	-0.0683074	-0.137205	-0.231671	-1.34147
AT1G05470	DNAse I-like superfamily protein	8.6373	-0.18994	-0.111992	-0.655688	-1.2945	7.83801	-0.0881206	0.114328	-0.122895	-1.37975
AT3G48425	DNAse I-like superfamily protein	8.05465	-0.255652	-0.0106969	-0.656893	-1.12246	8.59335	-0.380617	-0.558785	-0.997363	-1.80178
AT2G28510	Dof-type zinc finger DNA-binding family protein	10.9849	-0.535128	-0.57328	-1.2631	-1.95359	9.28589	0.115781	0.0909014	-0.431169	-1.17389
AT1G31150	Domain of unknown function (DUF1985)	8.8174	0.00450206	-0.0914783	-0.357194	-1.07849	8.87304	0.233701	0.211964	-0.00714726	-1.30491
AT3G20680	Domain of unknown function (DUF1995)	6.82744	0.160192	-0.103262	-0.973453	-1.10285	10.947	0.0468635	-0.283649	-0.457441	-2.02158
AT3G53010	Domain of unknown function (DUF303)	7.72777	-0.0325263	-0.341383	-1.4784	-2.0698	6.84235	-0.0951315	-0.410608	-0.809416	-1.73188
AT1G72170	Domain of unknown function (DUF543)	11.0637	-0.10691	-0.215096	-0.602262	-1.16817	10.8823	-0.28609	-0.615591	-0.916879	-1.3261
AT3G48160	DP-E2F-like 1	7.72651	-0.196089	-0.253604	-0.849787	-1.51726	7.37775	-0.263792	-0.733337	-0.987898	-1.52904
AT1G73330	drought-repressed 4	10.8759	1.24027	1.77152	0.301285	-2.59822	6.69202	0.578811	0.164496	-0.770041	-1.79787
AT1G76880	Duplicated homeodomain-like superfamily protein	8.08596	-0.386756	-0.356221	-0.458709	-1.09226	7.54823	-0.0724063	0.153329	-0.428841	-1.32393
AT3G11280	Duplicated homeodomain-like superfamily protein	11.2962	-0.895269	-1.21611	-1.92112	-2.26719	9.99396	0.212438	0.177437	-0.27006	-1.06814
AT5G05790	Duplicated homeodomain-like superfamily protein	11.2009	-1.25905	-1.42037	-1.26326	-0.963841	7.72331	-0.175981	-0.333123	-1.17128	-1.32962
AT3G46940	DUTP-PYROPHOSPHATASE-LIKE 1	10.1927	-0.0460392	0.0841184	-0.40464	-1.95916	10.2543	-0.391379	-1.43246	-2.06895	-3.93521
AT1G53140	Dynamin related protein 5A	7.87925	0.104924	0.404401	-0.528166	-1.88671	7.60715	-0.275222	-0.527238	-1.23171	-2.33012
AT2G36010	E2F transcription factor 3	8.18905	-0.227151	0.177884	-0.359778	-1.02807	7.98628	-0.356325	-0.592025	-0.682847	-1.28919
AT5G25090	early nodulin-like protein 13	11.0423	0.424058	0.606138	-0.508765	-2.9603	10.9066	-0.0319697	-0.210146	-1.31178	-3.75216
AT2G25060	early nodulin-like protein 14	11.8196	0.322727	0.45652	-0.835888	-3.31643	11.7644	-0.0785126	-0.179112	-1.43591	-4.25198
AT4G31840	early nodulin-like protein 15	13.1394	0.01986	-0.0448644	-1.52696	-4.10564	12.3149	0.0199389	-0.182508	-1.33209	-4.13119
AT5G15350	early nodulin-like protein 17	13.0993	-0.0361184	-0.281729	-1.58227	-3.20657	12.2686	-0.15429	-0.383503	-2.14972	-3.91832
AT4G12880	early nodulin-like protein 19	12.1644	0.299748	0.231363	-0.886125	-1.61844	11.3946	0.151053	-0.0262106	-0.815287	-3.05341
AT1G64640	early nodulin-like protein 8	11.7444	0.214285	0.0716831	-1.01269	-1.73692	11.4412	-0.0128236	-0.0545764	-1.41554	-3.54159
AT1G31580	ECS1	5.56278	0.865608	-0.343706	-0.894952	-1.03003	17.0477	0.245996	0.0742874	-2.10223	-6.60779
AT3G03000	EF hand calcium-binding protein family	9.72334	0.280776	-0.529231	-0.75576	-1.36725	9.75964	-0.389139	-1.34114	-2.49296	-2.55762
AT5G37770	EF hand calcium-binding protein family	12.383	-0.928922	-1.10109	-2.068	-2.20135	13.544	-0.346737	0.319188	-1.43258	-1.69069
AT5G56780	effector of transcription2	7.45219	-0.37189	-0.28494	-0.623952	-1.53223	8.02441	-0.294131	-0.361071	-0.716582	-1.32255
AT5G09978	elicitor peptide 7 precursor	11.4136	-1.10624	-2.09115	-3.21325	-4.88285	5.93328	-0.530196	-0.50332	-0.553319	-1.06939
AT4G13235	embryo sac development arrest 21	12.1873	-0.408173	-0.882246	-1.89562	-2.72208	7.09894	-0.553847	-1.39002	-1.02433	-1.36583
AT5G67270	end binding protein 1C	9.17292	0.0925475	0.0779145	-0.659372	-2.02672	8.53993	0.0314199	-0.100873	-0.868604	-2.61603
AT3G20390	endoribonuclease L-PSP family protein	13.8061	-0.204374	-0.245273	-0.727024	-1.1931	14.0441	-0.0655008	-0.356535	-0.80443	-2.39217
AT1G74030	enolase 1	11.126	-0.0983601	-0.181181	-0.724284	-1.44291	8.27625	-0.305771	-0.555782	-0.935878	-1.53041
AT1G33340	ENTH/ANTH/VHS superfamily protein	7.96159	-0.353097	-0.663365	-0.809777	-1.4604	7.14522	-0.917898	-1.06076	-1.71927	-1.44363
AT4G05520	EPS15 homology domain 2	9.56552	-0.477823	-0.275425	-0.872763	-1.38769	9.38716	-0.44178	-0.557577	-1.15615	-1.54873
AT4G04340	ERD (early-responsive to dehydration stress) family protein	11.3193	-0.0210535	0.105315	-0.532	-1.20319	13.0805	0.33925	0.0886046	-1.21349	-2.21562
AT4G22120	ERD (early-responsive to dehydration stress) family protein	9.51653	0.406365	0.49759	-0.463245	-1.28073	8.66783	-0.0463508	-0.174238	-0.539586	-1.65548
AT1G50430	Ergosterol biosynthesis ERG4/ERG24 family	8.61685	0.0761817	-0.195724	-1.04441	-1.41055	8.74761	-0.252756	-0.844994	-1.26343	-1.50196
AT3G52940	Ergosterol biosynthesis ERG4/ERG24 family	8.61665	0.176923	0.249983	-0.84385	-1.51979	8.59956	-0.323552	-0.608066	-1.23662	-2.21283
AT3G25730	ethylene response DNA binding factor 3	11.0511	-0.402455	-1.04514	-2.28888	-3.55263	7.8485	-0.106968	-0.920008	-1.72586	-2.32748
AT5G61600	ethylene response factor 104	12.4989	-1.27302	-1.6344	-2.16797	-2.07754	12.955	-0.269116	0.416024	-1.00992	-0.826972
AT4G17500	ethylene responsive element binding factor 1	11.8094	-0.451585	-1.67716	-2.96528	-3.11786	11.6585	-0.404625	1.25077	-0.610245	-1.56393
AT5G47220	ethylene responsive element binding factor 2	11.0989	-0.0324293	-1.16451	-2.46646	-2.49832	12.1272	-0.192113	1.27118	-0.603504	-3.03036
AT5G47230	ethylene responsive element binding factor 5	12.1083	-0.557967	-1.19673	-2.12142	-1.68669	12.8178	-1.41429	-0.104319	-2.00021	-2.58303
AT4G17490	ethylene responsive element binding factor 6	11.6446	-0.433029	-1.4493	-3.56645	-2.98713	12.5104	-0.538727	0.272448	-3.241	-3.96982
AT2G44840	ethylene-responsive element binding factor 13	10.9807	-1.36249	-2.44423	-4.77904	-4.51676	10.7875	-1.45472	-0.173223	-2.53703	-3.27526
AT2G31230	ethylene-responsive element binding factor 15	9.93499	-0.499786	-1.02842	-1.46063	-1.46242	9.20512	-0.436128	-0.652699	-1.56967	-2.42855
AT5G44350	ethylene-responsive nuclear protein -related	10.6218	-0.545715	-1.24926	-2.42157	-3.32419	8.13164	-0.838933	0.250155	-0.45795	-1.27885
AT5G58550	ETO1-like 2	7.51891	0.417443	0.115923	-0.885781	-1.53852	7.78829	-0.0365918	-0.255054	-0.907875	-2.2132
AT1G03230	Eukaryotic aspartyl protease family protein	9.96542	0.0340912	-0.178163	-1.43004	-2.26149	9.25069	-0.439269	-1.35873	-2.30767	-2.06983
AT1G09750	Eukaryotic aspartyl protease family protein	11.4326	0.526078	0.387092	-2.82114	-5.57073	14.0056	-0.457889	-1.5461	-3.46917	-5.17556
AT1G25510	Eukaryotic aspartyl protease family protein	8.77897	0.49645	0.864508	-0.0640499	-1.47434	8.05895	0.294618	0.522715	0.123143	-1.51142
AT1G66180	Eukaryotic aspartyl protease family protein	11.8329	0.00713958	0.0344498	-0.850648	-1.2981	11.7813	-0.121668	0.45206	-0.839737	-2.22309
AT1G79720	Eukaryotic aspartyl protease family protein	7.31663	0.579775	0.380308	-0.824019	-1.95991	9.80093	-0.239983	-0.755187	-1.92474	-3.74835
AT3G20015	Eukaryotic aspartyl protease family protein	8.6085	0.405537	0.696769	-0.138991	-1.60808	7.73965	0.0249712	0.0454021	-0.841169	-2.05141
AT3G51330	Eukaryotic aspartyl protease family protein	9.44425	-0.090082	-2.0165	-2.92404	-3.00171	7.00871	0.466459	-0.771493	-1.626	-1.93797
AT3G51340	Eukaryotic aspartyl protease family protein	7.79381	0.0530289	-1.16155	-1.29835	-1.98542	6.56822	0.0398017	-0.354732	-0.865335	-1.26858
AT3G52500	Eukaryotic aspartyl protease family protein	12.2583	0.225893	0.231788	-0.888685	-2.6119	13.6315	0.0894179	-0.177339	-1.22508	-3.56578
AT3G54400	Eukaryotic aspartyl protease family protein	10.2214	0.0687505	0.0856033	-0.966821	-2.94734	9.34353	-0.35463	-0.131965	-1.1278	-3.72194
AT3G59080	Eukaryotic aspartyl protease family protein	8.18051	0.250982	-0.632915	-1.37931	-0.649688	9.11092	0.198769	0.533904	-1.96384	-2.27292
AT3G61820	Eukaryotic aspartyl protease family protein	10.7864	0.536002	0.571558	-0.670424	-2.2781	10.799	-0.200891	-0.663692	-1.7966	-3.56295
AT5G07030	Eukaryotic aspartyl protease family protein	14.305	0.746933	0.988941	-0.13772	-1.46661	13.2065	0.431834	0.776103	0.439939	-1.71342
AT5G19110	Eukaryotic aspartyl protease family protein	12.5661	0.425399	0.148842	-0.905266	-3.46705	7.10614	-1.39601	-1.84107	-1.83489	-2.07178
AT5G19120	Eukaryotic aspartyl protease family protein	10.989	0.0229221	-0.580329	-1.19604	-1.42689	10.9613	0.195752	0.467588	-0.331319	-1.27877
AT2G31725	Eukaryotic protein of unknown function (DUF842)	10.1378	-0.613876	-0.499445	-0.919178	-1.13281	9.75781	-0.654088	-0.581208	-0.727304	-1.07287
AT3G59310	Eukaryotic protein of unknown function (DUF914)	6.77627	0.131468	-0.476442	-0.92225	-1.23492	8.64232	0.405642	0.190179	-1.45789	-2.99796
AT5G06000	eukaryotic translation initiation factor 3G2	8.69112	-0.301821	-0.227077	-0.616508	-1.41016	7.93813	-0.331636	-0.47553	-0.775733	-1.89485
AT1G07000	exocyst subunit exo70 family protein B2	9.50409	-0.0887849	-1.22857	-1.36007	-1.05298	9.61298	-0.0712531	-0.0248252	-2.27793	-1.23616
AT5G61010	exocyst subunit exo70 family protein E2	9.65344	0.540365	-0.952556	-1.73449	-1.8039	9.63872	0.071027	-0.466518	-1.22967	-0.374704
AT5G51550	EXORDIUM like 3	12.2264	0.462813	0.344116	-1.42848	-3.48071	13.2473	0.565397	0.326048	-1.09145	-3.10099
AT2G17230	EXORDIUM like 5	9.15993	0.075122	0.222873	-1.39906	-2.12853	10.3365	0.835543	0.958626	-1.49894	-3.40569
AT5G37000	Exostosin family protein	7.61262	-0.256087	-0.289766	-0.64119	-1.33452	7.54311	-0.115336	-0.0601775	-0.192108	-1.67502
AT4G01630	expansin A17	11.7027	-0.355176	-1.22957	-2.13973	-2.98215	6.87819	-0.460112	-1.83852	-2.2047	-1.98159
AT2G39700	expansin A4	12.689	0.424738	0.553206	-0.443851	-3.03352	10.6041	0.0153974	0.0105217	0.244557	-1.66617
AT2G28950	expansin A6	10.2174	0.466072	0.812227	-0.166534	-2.29738	12.4309	0.0102341	-0.236973	-1.33129	-4.09483
AT2G20750	expansin B1	8.62355	0.577946	0.673317	0.101329	-1.32284	7.56947	-0.0029272	-0.0165664	-0.561231	-2.29635
AT4G28250	expansin B3	10.186	1.22386	1.08594	-1.7854	-5.03631	8.90053	0.369337	0.147048	0.393234	-2.98197
AT1G35350	EXS (ERD1/XPR1/SYG1) family protein	6.6851	-0.364064	-1.12763	-1.82926	-1.74282	8.46717	0.0707063	-0.0314332	-1.78816	-1.65911
AT1G12090	extensin-like protein	14.6475	-1.17533	-1.54989	-2.88826	-3.45104	17.1625	-0.313301	-0.378254	-0.677378	-2.20296
AT4G38540	FAD/NAD(P)-binding oxidoreductase family protein	12.0267	-0.446221	-1.00744	-0.695663	0.0398403	9.65565	-0.835995	-1.27237	-2.06346	-1.12512
AT5G05320	FAD/NAD(P)-binding oxidoreductase family protein	8.55841	-0.424083	-0.825928	-1.51718	-1.89277	7.47157	-0.113439	-0.126665	-1.22099	-1.22649
AT1G26380	FAD-binding Berberine family protein	6.99107	1.73305	-0.515375	-1.33753	-1.09932	6.69186	-0.748051	-1.2901	-1.75596	-1.6949
AT1G26410	FAD-binding Berberine family protein	7.66473	2.76561	0.383158	-1.38877	-0.941414	6.66774	-0.572324	-1.25672	-1.9142	-1.78427
AT1G30720	FAD-binding Berberine family protein	11.9006	-0.375116	-1.97294	-2.32147	-2.21192	7.98029	-1.15552	-1.36952	-2.62896	-2.28997
AT1G30730	FAD-binding Berberine family protein	11.9607	0.128076	-1.68759	-3.23695	-3.50045	6.90212	-1.03975	-1.20968	-1.73944	-1.9568
AT5G44380	FAD-binding Berberine family protein	12.487	0.296712	-0.595087	-1.74299	-2.45451	7.05992	-0.497228	-1.51453	-1.5207	-1.52428
AT5G44390	FAD-binding Berberine family protein	7.83778	0.843766	0.193996	-0.667272	-1.47438	7.20301	-0.587791	-1.19015	-1.67065	-2.32784
AT5G44400	FAD-binding Berberine family protein	9.65205	0.32536	0.35918	-0.487338	-1.45797	8.86583	0.344593	-0.12152	-1.36488	-1.83655
AT2G24580	FAD-dependent oxidoreductase family protein	10.8312	0.457783	0.087798	-1.29168	-2.07705	9.5742	-0.517836	-0.694055	-0.931494	-1.76958
AT2G44190	Family of unknown function (DUF566)	7.78161	-0.110869	0.15409	-0.832759	-1.8901	7.51038	-0.172688	-0.335023	-0.768521	-1.53427
AT2G36355	Family of unknown function (DUF662)	7.09961	-0.364287	-0.656821	-1.20354	-1.49553	7.06285	-0.13692	0.0657442	-0.512691	-1.24221
AT3G52900	Family of unknown function (DUF662)	9.70184	-0.360983	-0.115151	-0.444596	-1.10782	8.20017	-0.119611	0.0836323	0.0934999	-1.44061
AT1G49470	Family of unknown function (DUF716)	11.1167	0.227365	-0.348049	-2.0602	-4.17173	9.83666	-0.0542778	-0.0434448	-0.812885	-1.90374
AT3G44860	farnesoic acid carboxyl-O-methyltransferase	9.88996	0.437425	-0.718019	-2.78695	-4.27972	11.0846	0.302869	0.876454	-1.94395	-1.56079
AT4G17190	farnesyl diphosphate synthase 2	12.1365	-0.165751	-0.0632575	-0.579001	-1.28855	11.7864	-0.160252	-0.34156	-0.556079	-2.34541
AT5G55730	FASCICLIN-like arabinogalactan 1	11.8321	0.0525224	0.0841546	-0.859048	-2.62754	11.9977	0.113781	-0.0759144	-0.534906	-3.32666
AT4G12730	FASCICLIN-like arabinogalactan 2	12.2706	0.259096	-0.00774631	-1.13513	-3.44887	11.6103	-0.122101	-0.8104	-2.91502	-5.98529
AT5G44130	FASCICLIN-like arabinogalactan protein 13 precursor	10.3756	1.09807	0.646169	-1.36012	-3.60941	14.0004	0.170818	-0.956013	-2.98432	-5.39448
AT2G45470	FASCICLIN-like arabinogalactan protein 8	9.21013	0.185851	-0.0787369	-1.53515	-2.31485	10.9658	-0.329967	-0.99046	-1.74417	-3.69924
AT2G04780	FASCICLIN-like arabinoogalactan 7	13.4061	0.275534	0.159988	-0.619061	-1.99289	12.3782	0.028101	-0.23608	-0.719838	-3.19641
AT1G03870	FASCICLIN-like arabinoogalactan 9	14.4341	0.306269	-0.204944	-2.013	-5.33004	12.9519	-0.186917	-0.229705	-3.28811	-7.12408
AT2G29980	fatty acid desaturase 3	10.0381	-0.673558	-0.665501	-1.41068	-1.13013	10.3338	-0.32173	-0.676982	-0.996489	-1.64806
AT2G32560	F-box family protein	9.7165	0.600862	0.0390575	-0.486656	-1.26558	11.4662	-0.0205693	-0.123945	-1.19918	-3.06116
AT3G44326	F-box family protein	11.954	0.95665	0.332519	-0.608226	-1.48335	6.34314	-0.509792	-0.739025	-0.756335	-1.00909
AT5G07610	F-box family protein	6.01843	0.351038	-0.468475	-0.918191	-1.00081	6.54776	0.160974	-0.780944	-1.48634	-1.42262
AT5G48170	F-box family protein	7.51513	0.195108	-0.0628617	-0.889157	-1.1776	6.62333	0.242292	0.727768	-0.397928	-1.17883
AT1G10780	F-box/RNI-like superfamily protein	8.44068	0.101999	0.187591	-0.515029	-1.09831	8.20521	-0.313663	-0.396777	-0.989335	-1.98777
AT4G25100	Fe superoxide dismutase 1	11.9375	0.272821	0.768455	-0.439591	-1.18689	13.1288	-1.94385	-2.75236	-2.31172	-3.41968
AT2G28160	FER-like regulator of iron uptake	9.24532	-0.814224	-2.23406	-3.05767	-3.19833	6.90543	0.134175	-0.289527	-0.949552	-1.27119
AT3G27060	Ferritin/ribonucleotide reductase-like family protein	11.4929	-0.0311215	0.191995	-0.28511	-1.12665	12.0716	0.164167	-0.741011	-1.50833	-2.90755
AT4G25630	fibrillarin 2	13.8738	-0.212364	-0.086805	-0.76925	-1.6428	11.4771	-0.587514	-0.597968	-0.885833	-2.1018
AT4G22910	FIZZY-related 2	8.99018	-0.576288	-0.579197	-0.930736	-1.49095	8.71914	-0.30008	-0.602926	-1.03858	-1.8155
AT5G13840	FIZZY-related 3	10.014	-0.390414	-0.224151	-0.736782	-2.07406	8.9909	0.1249	0.223517	-0.370242	-1.77504
AT5G48580	FK506- and rapamycin-binding protein 15 kD-2	10.474	-0.113434	0.0192947	-0.364394	-1.34283	9.50155	-0.369557	-0.434956	-0.663456	-1.67126
AT4G39710	FK506-binding protein 16-2	6.46389	0.077008	-0.114714	-0.626342	-1.31041	11.9211	-0.0484312	-0.759461	-1.50313	-4.18221
AT5G43890	Flavin-binding monooxygenase family protein	8.0958	-1.26626	-1.49611	-2.08379	-2.38623	6.13304	-0.415192	-0.547859	-1.21138	-1.22043
AT1G19250	flavin-dependent monooxygenase 1	9.00155	0.391694	-2.036	-2.68948	-3.1896	6.31112	-0.406253	-1.07562	-1.40756	-1.10494
AT1G65860	flavin-monooxygenase glucosinolate S-oxygenase 1	7.16954	-0.813096	-1.19838	-1.94459	-2.24008	10.0768	-0.210818	-0.148874	-2.51471	-4.84073
AT5G63600	flavonol synthase 5	13.1951	-0.84851	-2.74484	-4.39505	-4.83326	6.89152	-0.521144	-1.68399	-1.72134	-1.73476
AT1G34355	forkhead-associated (FHA) domain-containing protein	8.16687	-0.134286	0.0714528	-0.527769	-1.73768	7.21479	-0.00384979	-0.0370379	-0.655151	-1.49958
AT1G66520	formyltransferase, putative	7.51129	-0.623285	-0.315779	-1.01499	-0.51746	8.80955	-0.325755	-0.600763	-1.22753	-1.82123
AT5G22940	FRA8 homolog	9.63097	0.0381637	-0.137946	-1.3317	-2.62481	8.54991	0.610426	0.857954	0.173678	-1.99362
AT2G15390	fucosyltransferase 4	10.8397	0.590982	-0.0459322	-0.942305	-1.843	11.0394	0.0221864	0.641914	-2.73327	-2.23797
AT4G25900	Galactose mutarotase-like superfamily protein	12.0166	-0.0608183	-0.68873	-1.15072	-1.91623	11.2965	-0.0111229	-0.418927	-1.42271	-2.14552
AT5G66530	Galactose mutarotase-like superfamily protein	10.5617	-0.580926	-0.615939	-1.07459	-0.984137	12.1928	-0.0406191	-0.610376	-1.2923	-2.88094
AT1G11730	Galactosyltransferase family protein	6.69077	-0.440114	-0.463848	-0.806315	-1.07156	6.77355	0.147565	0.144299	-0.262872	-1.19822
AT5G47780	galacturonosyltransferase 4	10.9233	-0.155893	-0.185755	-0.80328	-1.6446	11.1507	0.164109	-0.0824972	-0.515342	-1.67711
AT4G02130	galacturonosyltransferase 6	7.83251	-0.290063	-0.42188	-1.30631	-0.565421	9.70587	0.0778846	-0.592785	-1.87464	-1.86425
AT1G13250	galacturonosyltransferase-like 3	9.74203	0.688484	0.758155	-0.523907	-1.03109	11.0837	0.122347	-0.234377	-1.02216	-3.44526
AT3G52115	gamma response gene 1	7.5273	-0.724172	-0.606049	-0.642316	-1.08844	7.16833	-0.156726	-0.572776	-1.10248	-1.46772
AT4G39640	gamma-glutamyl transpeptidase 1	11.323	-0.184568	-0.973364	-1.68166	-1.80654	11.6421	-0.385099	-0.579199	-2.53815	-2.09288
AT4G39650	gamma-glutamyl transpeptidase 2	8.78163	-0.257854	-0.823761	-1.36488	-1.3496	8.48087	0.031323	-0.134786	-1.63125	-1.17058
AT3G61650	gamma-tubulin	9.85829	-0.342819	-0.273529	-0.535774	-1.05357	9.61509	-0.0178662	-0.00922368	-0.133859	-1.03269
AT5G05620	gamma-tubulin complex protein 2	9.63549	-0.417212	-0.430131	-0.692058	-1.18301	9.46096	-0.0555382	-0.081588	-0.214631	-1.08534
AT1G75750	GAST1 protein homolog 1	14.0734	-0.284462	-0.95147	-1.78496	-1.39122	12.5858	-1.25388	-2.52607	-3.01215	-1.95372
AT3G02885	GAST1 protein homolog 5	7.8575	-0.267198	-0.572937	-1.72906	-2.63227	6.43635	-0.239809	-0.626131	-0.88784	-1.19221
AT3G06740	GATA transcription factor 15	8.45806	-0.356369	-0.381876	-1.10225	-2.05138	8.62837	-0.0897756	-0.277199	-1.24835	-2.74604
AT3G50870	GATA type zinc finger transcription factor family protein	7.36386	-0.647194	-0.346713	-0.96971	-1.00534	6.53765	-0.227489	-0.186679	-0.400822	-1.02578
AT4G16141	GATA type zinc finger transcription factor family protein	11.1133	-0.411912	-0.390519	-0.834657	-1.47855	10.856	-0.208499	-0.0292574	-0.00572134	-1.58902
AT1G28640	GDSL-like Lipase/Acylhydrolase superfamily protein	9.41796	0.798611	0.638932	-0.352072	-2.01919	11.8935	-0.238922	-0.824239	-2.85044	-4.60409
AT1G28670	GDSL-like Lipase/Acylhydrolase superfamily protein	7.69069	0.222267	-0.10158	-1.0426	-1.80621	10.0243	0.0271051	-0.339919	-2.38836	-4.08788
AT1G29660	GDSL-like Lipase/Acylhydrolase superfamily protein	8.16432	-1.36958	-1.55559	-2.17948	-2.72673	13.2494	-0.327205	-1.31678	-3.59379	-6.39285
AT1G54010	GDSL-like Lipase/Acylhydrolase superfamily protein	10.3536	0.198214	0.623153	0.241632	-1.78626	8.28235	-1.05355	-1.6166	-1.93411	-3.1071
AT1G54030	GDSL-like Lipase/Acylhydrolase superfamily protein	11.1021	-0.0630053	-0.130058	-0.342364	-1.19177	9.54611	0.383125	0.269348	-0.0493522	-1.37073
AT1G56670	GDSL-like Lipase/Acylhydrolase superfamily protein	7.53782	-0.466671	-0.547839	-1.59105	-1.89026	7.08866	-0.196638	-0.498066	-1.15365	-1.62024
AT1G74460	GDSL-like Lipase/Acylhydrolase superfamily protein	11.9996	0.41369	-0.196285	-1.09909	-1.31466	8.12624	0.118402	-1.25445	-1.6447	-1.34414
AT3G14220	GDSL-like Lipase/Acylhydrolase superfamily protein	10.6462	-0.0826402	-0.0201448	-0.491586	-1.16432	11.8783	0.00956817	-0.575485	-1.23187	-2.71962
AT4G30140	GDSL-like Lipase/Acylhydrolase superfamily protein	8.42351	-0.150215	-1.25087	-1.72727	-1.18733	7.35746	-0.816813	-1.22339	0.389872	1.01758
AT5G14450	GDSL-like Lipase/Acylhydrolase superfamily protein	8.77226	0.260116	0.405354	-0.374804	-1.4286	9.70669	0.265346	0.235483	-1.11433	-2.79775
AT1G53920	GDSL-motif lipase 5	8.7646	0.0503533	-0.344881	-0.697991	-1.01984	7.80902	-0.346268	-0.695823	-1.50842	-1.8165
AT1G22300	general regulatory factor 10	14.0265	-0.0249382	-0.207603	-0.845055	-1.15567	13.432	-0.273043	-0.446751	-0.578604	-1.02605
AT1G72610	germin-like protein 1	5.8464	-0.669298	-0.815995	-1.20472	-1.17932	15.3573	-0.180472	-1.26393	-3.79428	-8.24453
AT4G14630	germin-like protein 9	12.9763	-0.562943	-3.68987	-3.7931	-3.77022	6.6369	-0.67954	-0.99917	-1.53258	-1.30879
AT1G30040	gibberellin 2-oxidase	8.22057	0.571352	-0.319236	-1.29799	-1.49937	8.47777	0.0250477	-0.0841159	0.0835342	-1.21285
AT5G14920	Gibberellin-regulated family protein	12.2953	-0.370769	-0.865322	-2.10888	-2.78755	14.3967	-0.126448	-0.399013	-1.29456	-3.04934
AT4G01900	GLNB1 homolog	9.79087	-0.317493	-0.329705	-0.171151	-1.00328	10.3161	-0.171016	-0.387477	-1.44381	-2.48418
AT5G15770	glucose-6-phosphate acetyltransferase 1	8.3444	0.209397	0.0746736	-0.359484	-1.20807	8.99449	-0.0696872	-0.605222	-0.996107	-2.7364
AT1G14190	Glucose-methanol-choline (GMC) oxidoreductase family protein	8.31335	0.635696	0.615293	-0.546586	-1.78147	7.31088	0.0255594	-0.324571	-0.628762	-1.99692
AT3G56060	Glucose-methanol-choline (GMC) oxidoreductase family protein	6.63808	-0.236444	-0.621986	-0.888786	-1.17501	9.78768	-0.131162	-1.33447	-1.94534	-2.71165
AT1G70090	glucosyl transferase family 8	9.74083	-0.739661	-0.762343	-1.25957	-0.702668	12.0775	-0.236765	0.155271	-1.80993	-1.66426
AT5G17330	glutamate decarboxylase	14.6896	-0.291857	-0.731386	-1.29926	-1.75986	8.43143	-0.344019	-1.01288	-1.17404	-1.68317
AT1G65960	glutamate decarboxylase 2	14.148	-0.283079	-0.519186	-1.17416	-2.8838	14.7891	0.259956	0.26157	-0.313874	-2.21013
AT2G29120	glutamate receptor 2.7	6.06399	-0.0877981	-0.613576	-1.14059	-1.22718	8.65356	0.186983	-0.387551	-1.19398	0.886446
AT1G05200	glutamate receptor 3.4	7.44612	-0.0890088	-0.348655	-1.09446	-1.86612	9.16526	-0.0894938	-0.0249093	-0.738881	-2.13771
AT2G32400	glutamate receptor 5	7.99012	-0.0700554	-0.376581	-0.668032	-1.87767	8.80298	-0.289553	-0.612585	-1.34843	-2.74029
AT4G23100	glutamate-cysteine ligase	12.4719	-0.0675714	-0.437051	-1.31707	-1.38445	12.2416	-0.210411	-0.520237	-0.745986	-1.0819
AT1G24807	Glutamine amidotransferase type 1 family protein	10.8717	0.563383	0.078757	-0.51743	-1.24057	10.4166	-0.76388	-1.24913	-1.32945	-0.977153
AT1G25083	Glutamine amidotransferase type 1 family protein	11.5977	0.529377	-0.0981047	-1.00224	-1.66717	11.231	-0.824914	-1.28831	-1.63609	-1.80142
AT5G24920	glutamine dumper 5	9.16845	-2.05079	-2.4973	-3.16777	-3.37381	8.56397	-0.334387	-0.427024	-0.818701	-1.42947
AT1G66200	glutamine synthase clone F11	11.4151	0.0886968	-1.75212	-3.86623	-4.07083	10.3233	-0.190361	-0.657949	-1.39634	-1.60047
AT5G16570	glutamine synthetase 1;4	9.17093	0.905795	0.683681	-0.264602	-1.12432	7.96787	-0.0377991	-0.218931	0.221278	-1.14265
AT5G35630	glutamine synthetase 2	9.80239	-0.477514	-0.810199	-1.08384	-1.51164	13.4771	-0.268399	-0.745212	-1.34728	-3.3806
AT1G03850	Glutaredoxin family protein	11.7992	-0.119393	-1.5456	-2.02944	-1.77423	9.42151	-0.444191	-1.5099	-2.23456	-2.09464
AT1G06830	Glutaredoxin family protein	8.77434	-1.62767	-2.81775	-3.32967	-3.7328	10.0347	-0.889704	-1.62752	-3.74184	-4.98099
AT3G57070	Glutaredoxin family protein	9.96363	0.896347	0.313652	-0.517444	-1.02979	10.4849	0.0880613	-0.226161	-1.22104	-2.22606
AT4G10630	Glutaredoxin family protein	8.88208	0.308857	0.348602	-0.488044	-1.63451	7.78735	0.154289	-0.120565	-0.480315	-1.57575
AT5G01420	Glutaredoxin family protein	7.08512	0.0231903	0.0585939	-0.708732	-1.48202	6.97365	-0.215263	-0.288128	-1.03852	-1.59541
AT5G03870	Glutaredoxin family protein	9.19346	0.145808	0.279841	-0.714977	-2.36112	8.7969	-0.108328	-0.150413	-1.06603	-3.10807
AT1G49860	glutathione S-transferase (class phi) 14	13.774	-3.13256	-5.41706	-6.26273	-5.68515	7.00117	-0.795143	-1.57675	-1.61933	-1.92061
AT1G02930	glutathione S-transferase 6	11.068	0.805878	-0.208367	-1.58679	-1.6212	11.22	-0.862535	-1.76588	-2.32319	-2.67902
AT3G03190	glutathione S-transferase F11	11.1207	-0.930658	-1.83786	-3.76196	-5.55106	9.95772	-0.377559	-0.00569365	-1.77953	-3.95345
AT2G02930	glutathione S-transferase F3	12.0155	0.370148	-1.07078	-1.13841	-1.32806	10.7416	-0.00569327	-0.909738	-3.22132	-3.53796
AT4G02520	glutathione S-transferase PHI 2	15.5184	0.329206	-1.03754	-1.60813	-1.75104	14.6985	-0.548177	-1.48951	-4.27803	-5.28557
AT2G47730	glutathione S-transferase phi 8	14.1787	0.413471	-0.305221	-1.11099	-2.03316	13.6296	0.0126072	-0.37186	-1.029	-1.12381
AT1G69920	glutathione S-transferase TAU 12	8.81674	0.797201	-0.486625	-2.1875	-2.15481	5.99582	-0.789857	-1.08026	-1.13884	-0.836103
AT1G78370	glutathione S-transferase TAU 20	13.078	-0.289094	-0.595441	-1.48914	-3.27393	15.5374	-0.304886	-0.0482339	-1.50656	-4.43951
AT3G43800	glutathione S-transferase tau 27	10.8902	-0.567541	-1.13279	-2.307	-3.00276	11.1155	0.0472733	0.0875282	-1.65842	-3.4885
AT3G09270	glutathione S-transferase TAU 8	12.7077	0.127904	-0.923268	-1.15927	-2.28295	8.31673	-0.772434	-1.93735	-2.32587	-2.67621
AT4G01950	glycerol-3-phosphate acyltransferase 3	10.1288	-0.270669	-1.14782	-2.37886	-2.07107	12.3937	-0.247587	-0.117387	-2.62978	-1.0202
AT1G09830	Glycinamide ribonucleotide (GAR) synthetase	8.35503	0.107371	0.0597812	-0.960593	-1.43048	9.16376	-0.359228	-0.573895	-0.957529	-1.7225
AT1G11860	Glycine cleavage T-protein family	12.4935	-0.143919	-0.2329	-0.872716	-1.746	14.9803	-0.0739312	-0.623396	-1.46647	-4.05383
AT4G38680	glycine rich protein 2	12.4848	0.132303	0.136736	-0.55777	-2.08	11.366	-0.0558143	-0.479205	-0.64583	-1.69475
AT1G04660	glycine-rich protein	6.17373	0.261691	0.163217	-1.34173	-1.48242	7.90903	0.57831	1.05489	-0.083276	-1.4606
AT1G07135	glycine-rich protein	13.1436	-1.73707	-2.45333	-4.09585	-3.02107	14.625	-0.130209	0.866238	-1.02033	-1.11936
AT1G66820	glycine-rich protein	11.4723	-0.00609367	-0.0383744	-0.52865	-1.58881	13.7326	-0.179544	-0.602268	-1.16643	-3.12172
AT5G28630	glycine-rich protein	10.6004	-2.0658	-2.98747	-4.66592	-4.27073	8.82676	-1.37099	-0.513083	-2.87578	-3.22136
AT2G05380	glycine-rich protein 3 short isoform	8.52456	-0.59026	-2.95405	-3.31049	-3.15787	14.3603	-0.104686	-1.45884	-1.35225	-1.0414
AT3G20470	glycine-rich protein 5	13.4432	-0.174058	-0.0062623	-0.199286	-1.00924	12.4739	0.771666	1.00959	1.28098	-2.64162
AT1G64450	Glycine-rich protein family	9.96596	0.256738	0.0168232	-1.68004	-2.66686	9.76945	0.0409953	-0.0739097	-1.03138	-3.19388
AT2G36120	Glycine-rich protein family	17.2321	-0.134742	-0.832638	-1.90491	-4.40023	12.8864	0.142968	-0.18554	0.865665	-2.47136
AT3G06035	Glycoprotein membrane precursor GPI-anchored	12.4223	0.184365	0.297684	-0.467178	-1.38742	11.3385	0.285427	-0.0593513	-0.0826877	-2.32616
AT5G19230	Glycoprotein membrane precursor GPI-anchored	11.7657	0.361643	-0.965787	-2.78585	-3.48324	10.1314	-1.42456	-0.431488	-2.70275	-3.19332
AT5G19240	Glycoprotein membrane precursor GPI-anchored	13.2406	0.297125	-0.748188	-2.28667	-3.77005	14.6786	-0.0316609	-0.0918299	-2.57308	-3.66676
AT5G19250	Glycoprotein membrane precursor GPI-anchored	11.1656	0.454131	-0.314687	-1.4761	-3.27478	13.4164	0.295027	-0.506858	-2.2289	-3.08643
AT1G70710	glycosyl hydrolase 9B1	10.4171	0.463232	0.326074	-1.32342	-3.34077	8.88042	0.587233	0.459474	0.723464	-1.45305
AT4G02290	glycosyl hydrolase 9B13	12.6466	0.549703	0.139207	-1.91385	-4.25819	10.9027	0.543524	1.0509	0.489654	-3.42336
AT1G75680	glycosyl hydrolase 9B7	11.2442	-0.126364	0.06868	-0.40222	-1.03492	11.3487	0.0398283	-0.356248	-0.757352	-2.1385
AT2G32990	glycosyl hydrolase 9B8	10.3134	0.629767	0.983814	0.497371	-1.87048	8.547	0.465277	0.0959717	-0.00787221	-2.10848
AT1G58370	glycosyl hydrolase family 10 protein / carbohydrate-binding domain-containing protein	9.45002	-0.263979	-0.364683	-1.44331	-2.04745	7.12666	-1.06963	-0.975585	-0.686369	-1.63614
AT5G10560	Glycosyl hydrolase family protein	11.6505	-0.224049	-0.187496	-0.3394	-1.11951	12.1951	-0.212335	-0.570029	-1.33684	-2.83146
AT5G20950	Glycosyl hydrolase family protein	8.92379	-0.158189	0.0325946	-0.665093	-1.03687	8.89911	-0.205546	-0.431937	-0.936143	-1.28843
AT1G66270	Glycosyl hydrolase superfamily protein	13.7862	-0.187864	-0.0239306	-0.013378	-1.11055	9.13261	-0.617712	-1.52942	-1.56632	-2.83222
AT1G66280	Glycosyl hydrolase superfamily protein	14.6923	-0.199248	0.0716488	-0.180661	-1.13459	6.72667	-1.00284	-1.84858	-1.66306	-1.34101
AT2G44490	Glycosyl hydrolase superfamily protein	8.81067	-0.494449	-1.30174	-1.59758	-0.822218	10.0811	-0.577646	-0.693055	-2.0213	-0.615867
AT3G09260	Glycosyl hydrolase superfamily protein	16.168	0.169594	-0.0804198	-0.61368	-1.28205	12.2712	-0.660786	-1.66447	-1.92287	-3.91285
AT4G16260	Glycosyl hydrolase superfamily protein	10.0955	-0.718666	-1.70479	-2.23468	-1.40661	7.1036	-1.01592	-2.14481	-2.15498	-1.84921
AT1G12240	Glycosyl hydrolases family 32 protein	11.9811	0.120737	-0.04629	-0.601561	-1.35476	12.3067	-0.0745784	0.258983	-0.216254	-1.38713
AT3G06470	GNS1/SUR4 membrane protein family	8.97169	0.0451083	-0.643411	-1.50662	-1.8565	10.1417	0.104498	-0.400139	-1.52928	-1.94856
AT1G76340	golgi nucleotide sugar transporter 3	9.75766	-0.36256	-0.535507	-0.660313	-1.11844	9.37999	-0.102527	-0.0981424	-0.766081	-1.20707
AT5G19980	golgi nucleotide sugar transporter 4	10.5241	0.337713	0.12806	-0.49187	-1.38637	10.3923	0.0696972	-0.588903	-1.06076	-1.99216
AT5G23350	GRAM domain-containing protein / ABA-responsive protein-related	8.32883	-0.357213	-0.846853	-1.39485	-2.0822	6.95554	0.213901	0.284443	-0.672977	-1.84803
AT5G23360	GRAM domain-containing protein / ABA-responsive protein-related	9.59105	-0.478694	-0.959716	-1.39322	-1.16192	8.58965	0.0877032	-0.0862688	-1.04622	-0.464714
AT5G23370	GRAM domain-containing protein / ABA-responsive protein-related	7.70641	-0.0368692	-0.180631	-0.707499	-1.31589	6.75006	-0.614205	-0.0768676	-0.456367	-1.05086
AT5G43060	Granulin repeat cysteine protease family protein	13.3709	0.208794	0.016382	-0.422821	-1.23477	11.0452	-0.291334	-0.608154	-0.797563	-1.13465
AT1G63100	GRAS family transcription factor	9.14149	-0.603521	-0.349379	-1.33264	-3.15231	8.12134	0.167042	0.272226	-0.646483	-2.42373
AT3G13840	GRAS family transcription factor	6.78619	0.449944	-0.614051	-1.67748	-1.69185	5.85827	-0.420359	-0.493523	-0.642236	-1.03372
AT4G37650	GRAS family transcription factor	10.1754	-0.324869	-0.32871	-1.09519	-1.95852	8.71399	0.290017	0.353394	-0.105051	-1.75311
AT2G01570	GRAS family transcription factor family protein	12.3894	-0.147759	-0.293717	-0.706414	-1.11134	12.4364	0.187926	0.345649	-0.268034	-1.69418
AT1G23100	GroES-like family protein	11.2544	-0.190431	-0.0871639	-0.321245	-1.75318	9.84181	-0.404562	-0.38685	-1.15673	-1.82747
AT3G19450	GroES-like zinc-binding alcohol dehydrogenase family protein	12.2654	-0.290336	-0.572567	-0.769974	-1.69416	10.2484	-0.0129683	-0.550668	-0.933388	-2.48718
AT1G04040	HAD superfamily, subfamily IIIB acid phosphatase	13.0722	-0.402729	-1.0461	-1.8042	-2.59328	11.8618	-0.826797	-2.06939	-3.54289	-4.87881
AT4G29270	HAD superfamily, subfamily IIIB acid phosphatase	10.9736	0.84369	0.667713	-0.000971944	-1.16656	7.70436	0.0216071	-1.21055	-2.0764	-2.51447
AT5G44020	HAD superfamily, subfamily IIIB acid phosphatase	8.3568	0.724965	-0.215474	-1.27999	-2.1361	10.0865	-0.714819	-2.09291	-4.34448	-4.50906
AT3G10520	haemoglobin 2	7.34597	-0.350302	-0.514751	-0.704303	-1.03534	9.81316	-0.549484	-0.937224	-3.06245	-3.7352
AT1G79790	Haloacid dehalogenase-like hydrolase (HAD) superfamily protein	7.01695	-0.157944	-0.53042	-1.45109	-1.17827	9.22119	-0.00194823	-0.462214	-1.46885	-2.63374
AT4G39770	Haloacid dehalogenase-like hydrolase (HAD) superfamily protein	10.0276	-0.469995	-1.14436	-2.26287	-3.54958	8.93835	-0.0437389	-0.290461	-1.01164	-1.96048
AT4G39970	Haloacid dehalogenase-like hydrolase (HAD) superfamily protein	7.67579	-0.720734	-1.30161	-2.30753	-2.02164	12.5877	-0.16794	-0.860988	-2.42446	-3.89545
AT5G45700	Haloacid dehalogenase-like hydrolase (HAD) superfamily protein	9.84105	-0.122475	-0.190039	-1.27227	-3.12557	9.69561	-0.0934515	-0.28227	-1.73715	-3.52492
AT5G51460	Haloacid dehalogenase-like hydrolase (HAD) superfamily protein	8.81297	-0.648587	-0.963016	-1.36296	-1.85087	8.58916	-0.286166	-0.624568	-1.84267	-1.90038
AT2G43910	HARMLESS TO OZONE LAYER 1	12.7008	-0.765313	-1.69805	-2.76138	-3.36816	12.6186	-0.190406	-0.488401	-1.57863	-3.04778
AT2G33210	heat shock protein 60-2	8.21518	0.0141259	0.122395	-0.894267	-1.77954	7.52718	-0.3776	-0.501043	-0.85466	-1.28677
AT5G42020	Heat shock protein 70 (Hsp 70) family protein	11.5538	-0.0111845	-0.0725909	-1.14161	-2.40175	10.7055	-0.259909	-0.94533	-0.868754	-1.40603
AT1G56210	Heavy metal transport/detoxification superfamily protein	9.60218	0.010208	-0.110214	-0.812764	-1.42471	8.79285	-0.102129	0.102031	0.0101333	-1.29975
AT3G06130	Heavy metal transport/detoxification superfamily protein	7.18675	0.0758436	0.00101406	-0.785306	-1.25125	7.08108	0.236814	0.0105319	0.180907	-1.24547
AT3G48970	Heavy metal transport/detoxification superfamily protein	9.27895	-0.220293	-0.36427	-1.24865	-2.28826	8.62729	0.214391	1.43638	1.73335	-2.25101
AT5G03380	Heavy metal transport/detoxification superfamily protein	14.1704	-0.241726	-1.01695	-1.76272	-1.43205	12.2144	-0.635049	-0.643953	-1.96406	-0.809802
AT5G19090	Heavy metal transport/detoxification superfamily protein	10.2356	0.0878396	0.177594	-0.618734	-1.24809	10.5848	-0.182195	-0.216781	-0.208493	-2.29172
AT5G26690	Heavy metal transport/detoxification superfamily protein	8.60225	1.10111	-1.07787	-1.63833	-1.65304	7.53889	1.05323	0.180094	-1.58736	-2.35993
AT5G50740	Heavy metal transport/detoxification superfamily protein	8.35494	-0.521622	-0.427896	-0.865548	-1.55421	9.48338	-0.304617	-0.862965	-2.06319	-3.67615
AT5G52750	Heavy metal transport/detoxification superfamily protein	10.4483	-0.187093	-1.99802	-2.63483	-2.33911	11.7438	0.611351	1.29131	-1.82933	-2.07045
AT5G60800	Heavy metal transport/detoxification superfamily protein	7.7303	-0.218792	-0.721478	-0.841895	-1.11755	8.88988	-0.313481	-0.655969	-1.64184	-2.42379
AT1G14900	high mobility group A	13.1959	-0.20862	-0.166943	-0.482706	-1.30887	11.8127	-0.0259094	0.15013	0.301904	-1.24357
AT5G23420	high-mobility group box 6	7.81492	-0.196023	-0.137213	-0.698057	-1.54846	8.44911	-0.544844	-1.1031	-1.43586	-2.55531
AT4G14910	HISTIDINE BIOSYNTHESIS 5B	8.12582	0.175935	-0.218844	-0.716912	-1.51551	9.63492	0.154625	-0.206545	-0.665785	-1.55219
AT5G35750	histidine kinase 2	8.19397	-0.179748	-0.276069	-1.06209	-1.36155	8.44668	0.148729	-0.0514747	-0.749475	-1.58186
AT5G48545	histidine triad nucleotide-binding 3	8.91529	-0.16146	-0.81878	-1.04332	-1.02916	10.4549	0.0138748	-0.217247	-0.773577	-1.78292
AT3G29350	histidine-containing phosphotransmitter 2	9.82487	-0.266321	-0.799377	-1.22436	-1.08815	10.4775	-0.475764	-0.499969	-0.81094	-1.13052
AT5G65350	histone 3 11	8.42992	-1.16657	-1.00645	-1.30632	-1.15259	8.21427	-0.809142	-0.372089	-0.736375	-1.04286
AT5G22880	histone B2	13.2191	-0.164412	-0.0868479	-0.312363	-1.20435	13.4877	-0.0866805	-0.443192	-0.199575	-1.08086
AT1G51060	histone H2A 10	12.3686	0.112797	-0.17144	-0.973856	-1.9226	12.0741	-0.291343	-0.98369	-1.70457	-2.18155
AT3G54560	histone H2A 11	12.6727	-0.261183	-0.26386	-0.75304	-1.89422	12.3495	-0.145207	-0.573626	-1.22173	-2.94649
AT4G27230	histone H2A 2	7.22634	0.328663	0.355905	-0.630315	-1.41698	7.47644	-0.195644	-0.67834	-1.00711	-1.59177
AT5G59870	histone H2A 6	9.96991	0.163275	0.326098	-0.494649	-1.78157	10.5413	-0.535562	-1.38	-1.77923	-3.82033
AT2G38810	histone H2A 8	10.7927	-0.287191	-0.346634	-0.733064	-1.80143	10.0926	-0.380454	-0.910909	-1.04524	-2.1652
AT2G28740	histone H4	12.6104	-0.173621	-0.311743	-0.439398	-1.68179	13.0334	-0.122166	-0.730112	-0.916852	-2.62944
AT1G01370	Histone superfamily protein	8.84283	-0.215129	-0.169682	-0.546078	-1.27203	8.46687	-0.0899242	-0.360881	-0.832076	-1.63922
AT1G07790	Histone superfamily protein	11.2135	0.00104999	0.0457654	-0.381875	-1.30896	11.1269	0.00976807	-0.359814	-0.683066	-1.40121
AT1G09200	Histone superfamily protein	13.0617	-0.0365579	-0.00361135	-0.525837	-2.29195	12.9479	-0.200605	-0.826804	-1.41197	-3.24107
AT2G28720	Histone superfamily protein	11.0421	-0.220252	-1.02823	-1.53425	-2.05882	12.9575	-0.0184813	0.23915	-0.361285	-1.32127
AT3G45930	Histone superfamily protein	11.2206	-0.078322	-0.0259912	-0.404247	-1.62709	11.2177	-0.313562	-0.722426	-1.0225	-2.48394
AT3G45980	Histone superfamily protein	13.1429	-0.229778	-0.468331	-1.03509	-2.12815	12.9009	0.0922158	-0.169937	-0.570532	-2.29947
AT3G46030	Histone superfamily protein	14.0123	-0.294404	-0.465724	-0.593013	-1.23439	13.5192	-0.211572	-0.470173	-0.881277	-1.39759
AT3G46320	Histone superfamily protein	12.4234	-0.018778	-0.0241622	-0.500909	-1.99017	12.8366	-0.31516	-0.929739	-1.14604	-3.04273
AT3G53650	Histone superfamily protein	10.7962	0.0125806	-0.164606	-0.768431	-1.6901	10.1133	-0.215292	-0.78582	-1.1893	-0.550027
AT3G53730	Histone superfamily protein	14.3991	-0.210727	-0.225955	-0.372157	-1.09908	14.036	0.0967541	0.0130292	-0.11801	-1.03995
AT5G10390	Histone superfamily protein	11.6923	0.103417	0.192714	-0.785214	-2.84297	12.0678	-0.263569	-0.824292	-1.19006	-3.66359
AT5G10400	Histone superfamily protein	13.4486	-0.27454	-0.328799	-0.830346	-2.34733	13.49	-0.39544	-0.767203	-1.32389	-3.29244
AT5G12910	Histone superfamily protein	10.8495	0.0716431	-0.0673822	-1.00999	-2.9167	10.936	-0.239002	-0.855063	-1.35129	-3.50937
AT5G59690	Histone superfamily protein	14.313	-0.092531	-0.207301	-0.561037	-1.58619	14.6105	-0.302013	-0.910589	-1.03573	-2.16927
AT5G59970	Histone superfamily protein	11.6779	-0.0228293	-0.0262058	-0.207394	-1.60782	11.5742	-0.218349	-0.639851	-1.18868	-2.50033
AT5G65360	Histone superfamily protein	12.779	0.12633	0.276593	-0.13535	-1.94585	12.9047	-0.366597	-1.2453	-1.68804	-3.68493
AT4G11080	HMG (high mobility group) box protein	7.95858	-0.600441	-0.393057	-0.579396	-1.25048	7.4452	-0.00404725	-0.0940958	-0.402887	-1.35659
AT4G23800	HMG (high mobility group) box protein	10.8007	-0.116368	-0.12934	-1.01252	-2.7436	10.4089	-0.0929225	-0.266442	-0.89959	-3.52989
AT5G15150	homeobox 3	8.86239	-0.558689	-0.827099	-1.17091	-0.91989	6.70765	-0.149903	0.278086	-0.471219	-1.04192
AT5G42780	homeobox protein 27	7.52947	-0.313291	-0.517741	-0.844894	-1.33119	7.08731	-0.209962	-0.192377	-0.603989	-1.54445
AT4G00730	Homeobox-leucine zipper family protein / lipid-binding START domain-containing protein	6.11022	-0.078973	-0.272275	-1.09009	-0.713345	7.5479	0.0297846	-0.249122	-0.453308	-1.53068
AT4G17460	Homeobox-leucine zipper protein 4 (HB-4) / HD-ZIP protein	12.0165	-0.397676	-0.751492	-1.97158	-2.20503	10.8299	0.518304	1.16085	-1.29653	-3.51878
AT2G21650	Homeodomain-like superfamily protein	7.69686	-2.01804	-2.29866	-2.27248	-2.45092	8.48195	-1.68647	-2.68241	-3.19759	-3.22467
AT3G46640	Homeodomain-like superfamily protein	10.7563	-0.308019	-0.660715	-1.17796	-1.08403	11.7837	-0.0109638	0.063546	-1.32416	-1.05381
AT5G58900	Homeodomain-like transcriptional regulator	9.64883	-0.708165	-1.06039	-1.56006	-2.74066	10.0273	0.103662	-0.158414	-0.884106	-2.37701
AT5G55280	homolog of bacterial cytokinesis Z-ring protein FTSZ 1-1	9.53858	-0.11669	-0.140567	-0.741728	-1.35603	11.7578	-0.266647	-0.687363	-1.4804	-2.43963
AT3G54420	homolog of carrot EP3-3 chitinase	10.2638	0.290844	-1.61474	-2.34661	-2.31095	9.00063	-0.388591	-1.21078	-1.15179	0.111962
AT3G50470	homolog of RPW8 3	7.66528	-1.18383	-2.21917	-2.55724	-2.75893	9.49692	-0.0298561	0.0873418	-2.48022	-4.24641
AT3G50480	homolog of RPW8 4	7.91607	-0.417089	-1.50638	-1.79027	-2.14091	11.13	0.250505	0.766774	-1.31062	-1.93424
AT2G31270	homolog of yeast CDT1 A	7.86136	-0.197601	0.0427101	-0.456549	-1.60194	6.94181	0.0752693	-0.232328	-0.644073	-1.38054
AT1G10030	homolog of yeast ergosterol28	11.2151	0.121248	0.0459367	-0.764231	-1.44915	9.67981	-0.521638	-0.866962	-1.09962	-2.15952
AT2G17265	homoserine kinase	13.0368	0.0619213	-0.0174946	-0.784981	-1.38296	12.5845	-0.00822391	-0.300855	-0.730299	-1.77609
AT3G50950	HOPZ-ACTIVATED RESISTANCE 1	11.0092	0.369874	-0.697145	-1.4788	-1.29997	13.3503	0.343126	0.413219	-1.05456	-1.36596
AT1G04340	HR-like lesion-inducing protein-related	11.3371	0.179509	0.0778207	-0.729578	-1.6013	10.4949	-0.27946	-0.531379	-0.83555	-1.00405
AT4G14420	HR-like lesion-inducing protein-related	12.5453	-0.229412	-0.431731	-0.626771	-1.04795	11.8395	-0.161685	-0.18659	-0.632689	-1.58075
AT1G59860	HSP20-like chaperones superfamily protein	7.22371	-0.77592	-0.697653	-1.05849	-0.609634	7.06325	-0.756972	-1.02423	-1.28524	-1.07555
AT4G21870	HSP20-like chaperones superfamily protein	6.28196	-1.19648	-0.733081	-0.977219	-0.938355	9.37387	-1.19003	-0.780953	-2.11712	-2.22785
AT3G50280	HXXXD-type acyl-transferase family protein	9.66987	0.385505	-0.401412	-1.99929	-2.29991	9.11164	-0.0662872	-0.155788	-0.552852	-3.25563
AT3G50300	HXXXD-type acyl-transferase family protein	10.5169	0.485162	0.375585	-0.250387	-1.37644	6.3284	-0.688465	-1.37768	-1.816	-1.61127
AT4G15390	HXXXD-type acyl-transferase family protein	14.6639	-0.211333	-0.581688	-2.57822	-5.49737	6.48738	-1.30358	-1.59226	-1.70873	-1.85222
AT5G16410	HXXXD-type acyl-transferase family protein	6.94492	-0.292533	-0.608496	-1.00794	-1.56795	7.85925	-0.0299304	-0.50214	-0.635924	-1.24013
AT5G63560	HXXXD-type acyl-transferase family protein	11.5343	0.293377	0.0798921	-0.717459	-1.11204	8.16797	0.449552	-1.21961	-1.42864	-1.46568
AT5G67150	HXXXD-type acyl-transferase family protein	8.71623	-0.112705	-0.144349	-1.03438	-1.48651	9.52568	-0.114618	0.074469	-0.911369	-2.98067
AT1G70985	hydroxyproline-rich glycoprotein family protein	7.07236	0.248806	-0.179203	-1.82321	-1.88245	7.43064	0.399165	0.363966	-0.179024	-1.75341
AT2G18910	hydroxyproline-rich glycoprotein family protein	10.3072	-0.32543	-0.34462	-1.05342	-1.77482	10.6938	-0.381566	-0.567736	-1.71837	-3.24533
AT3G02120	hydroxyproline-rich glycoprotein family protein	10.47	0.330759	0.0652352	-1.4203	-3.45726	9.58894	0.0288865	-0.39591	-1.2732	-3.7257
AT3G06750	hydroxyproline-rich glycoprotein family protein	11.1194	-0.0666411	-0.567732	-2.33898	-4.36721	12.5166	-0.230148	-0.51389	-2.03558	-4.57026
AT3G56590	hydroxyproline-rich glycoprotein family protein	9.93706	-0.310124	-0.403377	-0.685042	-1.28937	9.47749	0.0686786	-0.11913	-0.623148	-2.22132
AT1G71750	Hypoxanthine-guanine phosphoribosyltransferase	8.89905	-0.326891	-0.900318	-1.33821	-2.2286	9.02927	-0.115052	-0.355762	-0.498583	-1.18459
AT5G56650	IAA-leucine resistant (ILR)-like 1	10.3182	-0.204921	-0.448143	-1.11844	-2.13685	9.75004	0.196596	-0.0224158	-0.517024	-1.9626
AT3G50700	indeterminate(ID)-domain 2	8.77349	-0.392565	-0.629259	-1.83222	-2.38032	10.2123	0.0577361	0.127877	-1.63057	-2.04996
AT3G15540	indole-3-acetic acid inducible 19	10.1967	0.26877	-0.177523	-1.05895	-2.44729	9.55847	-0.334639	0.462619	0.504763	-2.31137
AT1G76952	inflorescence deficient in abscission (IDA)-like 5	8.6495	0.214675	0.158908	-1.03623	-2.91145	6.41828	-0.188943	-0.469944	-0.909138	-1.67658
AT3G51740	inflorescence meristem receptor-like kinase 2	8.9357	-0.206454	0.00879213	-1.21282	-2.45908	7.56727	0.276543	0.241183	-0.352686	-1.39778
AT5G63980	Inositol monophosphatase family protein	11.74	0.187703	0.10156	-0.611126	-1.37385	12.0022	-0.283243	-0.532561	-1.27306	-2.02291
AT3G47980	Integral membrane HPP family protein	11.1825	-0.964188	-1.50631	-2.05055	-2.05224	6.92202	-0.637334	-0.749063	-1.05424	-1.18852
AT1G12610	Integrase-type DNA-binding superfamily protein	7.41857	-1.7961	-1.64347	-2.30649	-2.41115	8.59555	-2.76301	-0.701745	-2.48913	-1.95866
AT1G19210	Integrase-type DNA-binding superfamily protein	10.0729	-3.54215	-2.31161	-4.02999	-3.38243	10.8076	-4.06705	-0.187615	-1.40329	-0.477028
AT1G21910	Integrase-type DNA-binding superfamily protein	8.62538	-1.02396	-1.35117	-2.00734	-1.13295	8.59613	0.0351023	0.191049	-1.93152	-2.65699
AT1G22810	Integrase-type DNA-binding superfamily protein	6.69355	-0.419362	-1.25916	-0.966148	-0.171443	7.78706	-2.03376	-1.31413	-2.32895	-0.902237
AT1G44830	Integrase-type DNA-binding superfamily protein	9.45086	-0.557662	-1.28439	-2.61156	-3.37344	7.57033	0.11165	0.705085	-1.04733	-2.61614
AT1G63030	Integrase-type DNA-binding superfamily protein	7.00528	-1.7956	-1.55731	-1.93433	-1.98305	6.99532	-1.74305	0.254625	-1.15862	-1.35107
AT1G74930	Integrase-type DNA-binding superfamily protein	11.7611	-3.60569	-2.64264	-4.09167	-4.72792	13.5275	-2.70861	-0.14336	-1.48393	-1.51913
AT1G77640	Integrase-type DNA-binding superfamily protein	9.36622	-0.673377	-1.29159	-2.28298	-1.74563	8.50026	-0.763211	-0.845709	-2.68839	-3.06124
AT2G44940	Integrase-type DNA-binding superfamily protein	10.2149	0.847344	0.780112	-0.178325	-2.26004	8.46294	0.189759	-0.166096	-0.496361	-2.37714
AT3G23230	Integrase-type DNA-binding superfamily protein	7.19631	-0.00898008	-0.965728	-1.78478	-1.84828	7.30843	-1.21736	-1.58672	-2.04587	-1.60117
AT3G54990	Integrase-type DNA-binding superfamily protein	8.00281	-0.819929	-1.62867	-1.28167	-0.741349	7.17414	-0.694205	-1.26321	-1.47082	-0.955889
AT3G60490	Integrase-type DNA-binding superfamily protein	10.5155	0.297816	0.0147019	-0.808752	-2.67394	8.11434	-0.200909	-0.634193	-1.04232	-2.43727
AT4G36920	Integrase-type DNA-binding superfamily protein	9.21022	0.00178323	-0.54615	-2.00073	-3.15815	8.07763	-0.166309	-0.354462	-0.833053	-1.79312
AT4G37750	Integrase-type DNA-binding superfamily protein	8.86875	0.10149	-0.116133	-1.60361	-3.46727	8.55968	0.11419	0.060613	-0.44503	-2.21815
AT5G07580	Integrase-type DNA-binding superfamily protein	9.25574	-0.785915	-0.73118	-1.05572	-1.66751	9.72558	0.19501	0.315567	-1.55363	-2.43264
AT5G11590	Integrase-type DNA-binding superfamily protein	5.96258	-0.401816	-0.579461	-1.14899	-1.27502	7.21492	0.229672	-0.459201	-1.08663	-2.17863
AT5G21960	Integrase-type DNA-binding superfamily protein	8.72954	-2.70931	-2.59117	-3.5536	-3.53161	9.85219	-2.57246	-0.471507	-1.48572	-1.84842
AT5G25810	Integrase-type DNA-binding superfamily protein	9.169	-0.844372	-0.790793	-2.1053	-3.43946	7.01449	0.362229	-0.545172	-1.25991	-1.88348
AT5G51190	Integrase-type DNA-binding superfamily protein	12.2922	-0.95802	-1.25399	-2.67658	-2.63237	12.5735	-0.399408	0.736016	-0.881593	-1.56291
AT5G52020	Integrase-type DNA-binding superfamily protein	8.54774	-1.42687	-2.46212	-3.31879	-2.33951	6.64475	-1.54406	-0.0216037	-1.49347	-1.38841
AT4G00820	IQ-domain 17	9.21994	-0.24526	-0.346952	-0.939114	-1.08209	7.46533	0.259575	0.674834	0.389629	-1.35451
AT4G14750	IQ-domain 19	8.84223	-0.109596	-0.36488	-0.594953	-1.61398	7.83868	0.0988106	0.282119	-0.86763	-2.52989
AT1G60960	iron regulated transporter 3	12.3477	-0.05628	-0.333499	-2.24395	-3.18265	10.6879	0.264927	0.277904	-0.915034	-2.3778
AT3G63110	isopentenyltransferase 3	9.06092	-1.40574	-1.59397	-1.98441	-2.78403	8.21527	-0.849263	-1.44533	-2.14232	-2.8474
AT4G13430	isopropyl malate isomerase large subunit 1	9.24231	-0.771261	-1.03342	-2.1739	-2.57804	7.38257	-0.422736	-0.382903	-1.49647	-1.9238
AT5G14200	isopropylmalate dehydrogenase 1	15.1023	-0.855612	-1.322	-3.56458	-6.81373	14.1626	-0.556104	-0.615821	-2.73864	-5.2852
AT3G58990	isopropylmalate isomerase 1	9.73223	-0.491484	-1.11555	-3.12247	-4.62367	9.00296	-0.182521	-0.221591	-2.10376	-3.42371
AT2G43100	isopropylmalate isomerase 2	10.7625	-0.500489	-0.977803	-2.60508	-4.41537	10.2528	-0.0350748	-0.00589656	-1.56615	-3.61719
AT3G16430	jacalin-related lectin 31	14.1717	0.0185766	-0.281514	-0.908346	-2.55185	8.91187	-0.142543	-1.09968	-0.939363	-2.52739
AT1G72450	jasmonate-zim-domain protein 6	6.43597	-0.847625	-1.02091	-1.58144	-1.67789	6.88416	-0.168517	1.64057	-0.24089	-1.30123
AT1G30135	jasmonate-zim-domain protein 8	8.01683	-1.62456	-2.47021	-2.80233	-2.48621	7.84587	-1.85205	0.661743	-1.45331	-0.431736
AT1G01790	K+ efflux antiporter 1	6.81134	-0.457491	-0.514982	-0.947996	-1.14161	7.86088	0.428601	-0.154849	-0.607531	-1.52512
AT2G26650	K+ transporter 1	11.2177	-0.431237	-0.796283	-0.785172	-1.06189	8.26278	-0.426319	-0.747084	-1.01313	-0.833887
AT3G02050	K+ uptake transporter 3	7.91411	0.38827	0.697824	-0.167643	-1.25612	9.51594	0.210142	-0.181388	-0.955635	-2.77273
AT3G22790	Kinase interacting (KIP1-like) family protein	11.037	-0.255916	0.0192291	-0.610683	-1.86627	9.99725	0.109518	0.077527	-0.373034	-2.79658
AT4G21270	kinesin 1	7.93043	0.0737214	0.265665	-0.61778	-1.80552	7.94593	-0.063928	-0.211162	-0.979175	-2.72003
AT3G20150	Kinesin motor family protein	8.94741	-0.31903	-0.139538	-0.516372	-1.50926	8.11744	-0.168888	-0.192498	-0.991663	-2.59846
AT4G39050	Kinesin motor family protein	11.0019	-0.405701	-0.492065	-1.02656	-1.21767	10.6471	0.102412	-0.142429	-0.255766	-1.12574
AT3G50630	KIP-related protein 2	9.24266	-0.564308	-0.786054	-0.694677	-1.24145	8.84811	0.233685	0.341238	0.210788	-1.06848
AT2G22890	Kua-ubiquitin conjugating enzyme hybrid localisation domain	7.08931	0.21718	-0.226812	-0.779267	-1.52975	8.14526	-0.433426	-0.230792	-0.589362	-1.46796
AT1G17860	Kunitz family trypsin and protease inhibitor protein	13.5964	-0.178429	-1.44568	-2.2881	-2.88091	10.2877	-0.0782261	-0.716038	-1.92414	-2.39167
AT1G18140	laccase 1	8.64392	0.84259	0.563043	-0.525585	-1.95896	7.45067	0.0480767	-0.49856	-0.933547	-1.39359
AT2G30210	laccase 3	11.9763	0.344132	-0.0412232	-0.885324	-2.95389	8.00407	0.455574	-1.4538	-1.47056	-2.27519
AT3G09220	laccase 7	11.1401	0.991426	-0.531963	-1.89405	-2.36562	5.989	-0.128859	-1.09045	-0.288337	-1.28427
AT5G01040	laccase 8	10.0578	-0.496293	-0.598091	-1.63819	-2.4356	6.01539	-0.793955	-0.804449	-1.02692	-1.17124
AT2G01080	Late embryogenesis abundant (LEA) hydroxyproline-rich glycoprotein family	9.1221	0.176795	-0.0436479	-0.620654	-1.31091	8.48603	0.377216	0.452649	0.221256	-1.00376
AT2G27080	Late embryogenesis abundant (LEA) hydroxyproline-rich glycoprotein family	10.3077	-0.950789	-1.26969	-1.50985	-0.949794	9.30374	-0.935033	0.1861	-2.20171	-2.27272
AT3G20600	Late embryogenesis abundant (LEA) hydroxyproline-rich glycoprotein family	8.47503	-0.902838	-1.84317	-2.5063	-2.56575	10.5464	-0.197083	-0.362219	-2.28815	-2.39396
AT4G23930	Late embryogenesis abundant (LEA) hydroxyproline-rich glycoprotein family	7.97149	0.242774	-0.0135506	-0.271648	-1.02739	8.24191	-0.0935319	-0.435298	-0.418814	-1.23506
AT5G06330	Late embryogenesis abundant (LEA) hydroxyproline-rich glycoprotein family	8.42751	0.555299	-0.202413	-1.10485	-1.27913	6.79799	0.0987254	-0.258568	-1.08282	-1.16033
AT1G53070	Legume lectin family protein	8.26155	0.803424	0.863887	0.126157	-1.20037	9.0366	0.668017	1.10266	0.698123	-2.06135
AT3G16530	Legume lectin family protein	8.43437	0.346569	-0.970741	-1.72592	-1.2209	12.6513	-2.74263	-4.46715	-6.81159	-5.26237
AT1G75640	Leucine-rich receptor-like protein kinase family protein	8.73664	0.120188	0.332939	-0.512122	-2.03179	8.12745	0.0495716	-0.125188	-0.952082	-2.56003
AT3G28040	Leucine-rich receptor-like protein kinase family protein	8.95457	0.195884	0.304282	-1.16497	-2.47917	11.7314	-0.11451	-0.564671	-2.04092	-3.9816
AT3G49670	Leucine-rich receptor-like protein kinase family protein	8.86538	0.224423	0.295805	-0.293099	-1.45236	9.82868	-0.171859	-1.06253	-2.79757	-4.04393
AT4G20270	Leucine-rich receptor-like protein kinase family protein	10.8938	0.365088	0.653827	-0.0790839	-1.24674	9.70732	-0.15457	-0.219807	-0.756994	-2.33534
AT4G36180	Leucine-rich receptor-like protein kinase family protein	11.2897	-0.0151911	0.168089	-0.704028	-2.09939	10.1548	-0.0349761	-0.0775126	-0.508656	-1.9874
AT5G01890	Leucine-rich receptor-like protein kinase family protein	10.3456	0.365759	0.733021	0.172803	-1.1439	9.29651	0.271097	0.216577	0.159122	-1.80773
AT5G46330	Leucine-rich receptor-like protein kinase family protein	7.05694	-0.589823	-1.1465	-2.19149	-1.94291	9.63949	-0.560469	0.343089	-1.05741	-3.53144
AT5G56040	Leucine-rich receptor-like protein kinase family protein	10.4539	-0.352603	-0.195732	-0.655089	-1.13845	9.68977	0.120844	-0.0848003	-0.657232	-2.20729
AT5G65700	Leucine-rich receptor-like protein kinase family protein	12.1284	0.162737	0.136985	-1.30052	-2.38994	10.968	0.0217333	-0.372947	-1.07449	-3.26783
AT1G33590	Leucine-rich repeat (LRR) family protein	11.9465	-0.368332	-0.605957	-1.5268	-1.60332	13.5533	-0.289471	-0.255705	-1.73284	-1.24123
AT1G33610	Leucine-rich repeat (LRR) family protein	12.5703	-0.502116	-0.922165	-1.81113	-2.16479	14.0079	-0.18935	-0.276361	-1.75755	-1.30761
AT1G33670	Leucine-rich repeat (LRR) family protein	11.8721	-0.348803	-0.650664	-1.66044	-2.00439	13.4374	-0.325711	-0.422571	-1.94732	-1.49156
AT2G19780	Leucine-rich repeat (LRR) family protein	7.47517	0.319999	0.39808	-0.190861	-1.24436	8.60571	-0.0940728	-0.879054	-1.50133	-2.6507
AT3G12610	Leucine-rich repeat (LRR) family protein	12.382	0.0844704	0.239043	0.0191985	-1.16684	12.482	-0.0843531	-0.298172	-0.829628	-3.60249
AT3G17640	Leucine-rich repeat (LRR) family protein	6.98102	0.587091	0.625506	-0.766842	-1.72299	9.41304	-0.428983	-1.28399	-2.51312	-4.01148
AT3G22800	Leucine-rich repeat (LRR) family protein	11.0067	-0.200574	-1.77921	-3.38941	-4.56759	6.41662	-0.136855	-0.559957	-1.26787	-1.81918
AT4G13340	Leucine-rich repeat (LRR) family protein	11.3657	-0.0725007	-0.614925	-1.58635	-2.40877	11.7572	0.263027	0.114541	-2.86269	-3.63664
AT5G12940	Leucine-rich repeat (LRR) family protein	12.563	-0.0340107	0.0890086	-0.351667	-1.16128	11.7349	0.251	0.185091	-0.48696	-3.11563
AT5G23400	Leucine-rich repeat (LRR) family protein	8.70392	0.439696	0.385868	-0.962133	-1.72361	8.38715	-0.0569224	-0.101759	-0.894874	-2.82582
AT5G61240	Leucine-rich repeat (LRR) family protein	12.2421	0.105047	-0.112548	-0.837791	-2.07307	11.811	-0.15369	-0.493988	-0.824803	-1.17862
AT1G11130	Leucine-rich repeat protein kinase family protein	8.94383	0.0718528	0.197302	-0.365353	-1.30905	8.99844	-0.0624167	9.84743e-05	-0.689377	-2.32107
AT1G12460	Leucine-rich repeat protein kinase family protein	8.1032	-0.291377	-0.184704	-0.737426	-1.29619	10.0243	0.0414957	-0.471628	-1.12628	-3.03144
AT1G25320	Leucine-rich repeat protein kinase family protein	8.78982	0.290481	0.414667	-0.361838	-1.46856	8.56583	0.071102	0.121968	-0.316229	-1.56556
AT1G31420	Leucine-rich repeat protein kinase family protein	10.1569	0.0192906	0.00886287	-0.758242	-1.38536	11.6067	-0.0916952	-0.559757	-1.36548	-2.32031
AT1G51790	Leucine-rich repeat protein kinase family protein	9.37764	-0.677797	-2.17561	-3.39549	-2.99276	7.23331	-0.101682	-0.532526	-1.95017	-2.13483
AT1G51800	Leucine-rich repeat protein kinase family protein	9.3411	-1.11851	-2.50514	-3.61187	-3.95881	6.56887	-0.913762	-1.03179	-1.59214	-1.97162
AT1G60630	Leucine-rich repeat protein kinase family protein	8.1459	0.229348	0.181074	-0.78161	-1.96963	8.86596	0.141361	-0.149956	-1.3433	-2.66723
AT2G01210	Leucine-rich repeat protein kinase family protein	9.08037	0.224345	0.241056	-0.405855	-1.47659	7.98652	0.104233	0.0832015	-0.320854	-1.8835
AT2G16250	Leucine-rich repeat protein kinase family protein	8.56269	-0.0215899	-0.104687	-0.903993	-1.37037	8.52263	0.107794	-0.213592	-0.945722	-1.979
AT2G31880	Leucine-rich repeat protein kinase family protein	10.9234	0.130479	-0.768698	-1.6306	-1.70244	12.9219	-0.20347	0.29894	-1.68255	-1.95236
AT2G35620	Leucine-rich repeat protein kinase family protein	9.36043	0.0185601	-0.278611	-1.60911	-2.15186	9.80895	0.176359	-0.233509	-1.15326	-3.04889
AT2G36570	Leucine-rich repeat protein kinase family protein	11.3426	0.779509	0.928691	-0.503851	-2.27522	10.7698	0.435668	0.9523	0.65264	-1.46949
AT2G41820	Leucine-rich repeat protein kinase family protein	10.14	0.337428	0.365547	-0.303729	-1.67823	10.4783	-0.106146	-0.112636	-0.292669	-2.41183
AT3G02880	Leucine-rich repeat protein kinase family protein	11.1091	0.0808765	-0.234888	-1.06791	-1.25467	10.2336	-0.0418847	-0.0354988	-0.872124	-1.14269
AT3G08680	Leucine-rich repeat protein kinase family protein	10.4189	0.145925	0.116228	-0.890728	-1.9099	10.0807	0.089152	-0.233966	-0.874899	-2.66834
AT3G56370	Leucine-rich repeat protein kinase family protein	10.4977	0.0598412	0.225975	-0.324842	-1.89373	10.9628	-0.144155	-0.557411	-1.49812	-3.89522
AT3G57830	Leucine-rich repeat protein kinase family protein	6.60328	0.0768461	0.312616	-0.374273	-1.0076	7.54894	-0.0773162	-0.0693676	-0.458579	-1.87657
AT4G23740	Leucine-rich repeat protein kinase family protein	8.73573	0.380997	0.677837	-0.0894067	-1.00202	9.71698	-0.190307	-0.640564	-1.2933	-2.22986
AT5G01950	Leucine-rich repeat protein kinase family protein	10.1764	-0.232841	-0.465083	-0.828552	-1.24245	9.91252	0.130118	0.155454	-0.542516	-1.01415
AT5G16590	Leucine-rich repeat protein kinase family protein	10.2122	0.270549	0.273566	-0.930725	-2.13062	10.1325	-0.330978	-0.678529	-1.56861	-3.35392
AT5G45780	Leucine-rich repeat protein kinase family protein	8.15065	-0.793108	-0.74971	-0.907993	-1.23486	8.02791	-0.201857	-0.263826	-0.809489	-1.12635
AT5G49760	Leucine-rich repeat protein kinase family protein	9.06637	-0.0138741	-0.990709	-1.47945	-1.44097	9.92311	-0.289792	-0.799199	-1.55895	-1.45271
AT5G58150	Leucine-rich repeat protein kinase family protein	9.78157	0.545341	0.146719	-0.8791	-2.05222	9.12226	0.230183	-0.432157	-1.37675	-2.72897
AT5G59680	Leucine-rich repeat protein kinase family protein	11.3131	-1.0793	-3.57854	-5.47824	-4.80761	7.74174	0.517209	0.573952	-0.651651	-1.80818
AT5G61480	Leucine-rich repeat protein kinase family protein	9.76062	0.62349	0.708303	-0.781454	-2.58	9.47748	0.0375652	0.1803	-0.454655	-2.21645
AT5G63410	Leucine-rich repeat protein kinase family protein	9.71187	-0.110749	-0.306636	-1.2658	-2.29288	10.8971	0.207898	0.175288	-1.03873	-2.99264
AT5G67200	Leucine-rich repeat protein kinase family protein	7.83182	0.0200843	0.176381	-0.409214	-1.27031	7.34629	0.246318	0.225194	-0.305858	-1.96798
AT4G08850	Leucine-rich repeat receptor-like protein kinase family protein	9.36032	0.123077	-1.03056	-1.53632	-0.466513	10.4255	-0.0824868	-0.361261	-2.37511	-1.32909
AT5G06940	Leucine-rich repeat receptor-like protein kinase family protein	7.69289	-0.0771762	0.210174	-0.638591	-1.75629	7.16363	0.0537406	0.113688	-0.36806	-1.91655
AT1G53430	Leucine-rich repeat transmembrane protein kinase	9.93683	-0.471314	-1.21155	-2.12484	-1.56118	9.98791	-0.275583	-0.371891	-2.43092	-2.76388
AT1G53440	Leucine-rich repeat transmembrane protein kinase	9.73054	-0.914346	-1.73297	-2.47493	-2.81501	9.70029	-0.0141791	0.123806	-1.07723	-1.46552
AT1G56120	Leucine-rich repeat transmembrane protein kinase	6.69052	-0.254297	-0.537349	-1.30242	-1.36171	7.25582	0.760685	0.128517	-1.243	-1.81844
AT3G14840	Leucine-rich repeat transmembrane protein kinase	8.96417	-0.841016	-0.961755	-2.06367	-2.96423	8.47004	0.115225	0.588671	-0.314584	-1.70542
AT1G34420	leucine-rich repeat transmembrane protein kinase family protein	8.56149	0.333347	-0.584665	-1.32055	-1.61191	8.09069	0.48562	0.138481	-1.31319	-2.41842
AT5G10290	leucine-rich repeat transmembrane protein kinase family protein	10.3342	-0.745703	-1.01832	-1.34793	-1.44202	9.58847	-0.0157174	-0.12663	-0.622479	-1.28091
AT5G51350	Leucine-rich repeat transmembrane protein kinase family protein	9.87896	0.0929259	0.431052	-0.175837	-1.16913	9.52002	0.0178129	-0.00293563	-0.370786	-1.6691
AT4G10340	light harvesting complex of photosystem II 5	11.6603	0.451158	0.50991	-0.870655	-2.34285	17.8024	-0.222508	-0.537852	-1.63252	-3.3965
AT1G77690	like AUX1 3	10.322	-0.0911031	-0.0426919	-0.838311	-2.02267	7.68463	-0.270124	-0.286582	-0.11626	-2.35725
AT2G21050	like AUXIN RESISTANT 2	11.7375	0.38184	0.896465	0.0175699	-1.20529	10.6681	0.00213811	0.427742	0.321581	-1.99303
AT2G22170	Lipase/lipooxygenase, PLAT/LH2 family protein	14.5248	0.0657371	-0.389953	-0.963139	-2.38751	12.6727	0.284052	-0.410669	-1.61115	-3.51966
AT3G16950	lipoamide dehydrogenase 1	10.0824	-0.226686	-0.230299	-0.837872	-1.62757	9.4206	-0.652131	-0.85879	-1.0226	-1.61966
AT1G17420	lipoxygenase 3	8.81331	-0.572232	-1.17246	-2.07583	-1.50272	11.9812	-0.732961	0.582365	-1.79805	-0.562339
AT5G67420	LOB domain-containing protein 37	11.8502	-0.229978	-0.572989	-1.34613	-2.46385	12.081	-0.345362	-0.372339	-1.15813	-2.56995
AT3G49940	LOB domain-containing protein 38	12.857	-0.405421	-0.938885	-2.18405	-2.73976	11.4041	-0.438779	-0.488449	-2.12041	-3.49152
AT1G31320	LOB domain-containing protein 4	10.1433	0.097681	0.244796	-1.28637	-2.91269	8.68612	-0.557469	-0.572957	-0.295261	-2.45581
AT5G15580	longifolia1	9.70688	-0.218557	-0.282595	-0.815851	-1.68031	8.93095	0.171548	0.474691	0.245071	-1.738
AT3G10525	LOSS OF GIANT CELLS FROM ORGANS	10.3459	-0.409465	-0.438489	-0.838159	-1.7947	11.3574	-0.11846	0.000249377	-0.402838	-1.66372
AT2G02100	low-molecular-weight cysteine-rich 69	15.8832	-0.222314	-0.744601	-1.97785	-2.96761	15.261	0.100332	0.503739	-0.279176	-1.30114
AT4G22210	low-molecular-weight cysteine-rich 85	13.946	-0.783064	-1.83194	-2.73431	-4.87345	6.57196	-0.226292	-0.554062	-1.0566	-1.32111
AT2G01070	Lung seven transmembrane receptor family protein	9.39436	0.113027	0.139229	-0.479953	-1.07367	9.4419	-0.173992	-0.341225	-0.656254	-2.36066
AT5G40780	lysine histidine transporter 1	12.2345	0.185167	-0.780542	-1.13726	-0.830066	10.4981	-0.0380144	-0.83857	-1.19157	-0.592182
AT5G05510	Mad3/BUB1 homology region 1	6.4713	0.162865	0.000410221	-0.910762	-1.08012	6.36941	-0.552068	-0.589733	-1.09551	-1.50589
AT5G13630	magnesium-chelatase subunit chlH, chloroplast, putative / Mg-protoporphyrin IX chelatase, putative (CHLH)	7.00289	0.535873	0.567014	-0.989069	-1.2498	12.6216	-0.215275	-1.10103	-1.9671	-2.65937
AT4G25080	magnesium-protoporphyrin IX methyltransferase	10.2189	-0.292879	-0.760847	-1.57536	-2.3656	14.5574	-0.18887	-0.731548	-1.62525	-3.57751
AT1G08930	Major facilitator superfamily protein	13.0847	-0.193688	-1.27799	-1.69066	-1.54838	13.1525	-0.205603	0.518452	-2.62239	-2.60851
AT1G22550	Major facilitator superfamily protein	10.9488	0.472328	0.202943	-0.80071	-2.12389	9.91111	-0.108858	-0.48066	-1.56346	-1.66812
AT1G52190	Major facilitator superfamily protein	6.65871	0.146165	0.220264	-0.739232	-1.10033	11.359	-0.124142	-0.189971	-0.913684	-3.61652
AT2G02020	Major facilitator superfamily protein	8.00524	-1.32841	-1.37864	-1.98448	-2.13641	6.6561	-0.5781	-0.264128	-0.994209	-1.39236
AT2G16660	Major facilitator superfamily protein	10.1325	-0.708518	-0.663757	-1.04963	-1.27602	11.8434	-0.7973	-2.15456	-4.38228	-4.43164
AT3G09470	Major facilitator superfamily protein	11.9026	-0.109961	-0.630719	-1.47779	-2.47186	11.1843	0.167534	-0.00393935	-0.642852	-2.16302
AT3G16180	Major facilitator superfamily protein	9.63336	-0.302737	-0.427111	-1.16606	-1.54062	10.496	-0.335758	0.0496263	0.0767668	-1.54069
AT4G04750	Major facilitator superfamily protein	6.13158	0.0174241	-0.214112	-0.725387	-1.10664	8.27156	0.411633	0.271349	-0.669068	-2.07109
AT4G36670	Major facilitator superfamily protein	9.11051	-0.395391	-2.23168	-2.99979	-3.36567	9.51167	-0.342018	-0.266396	-2.10125	-2.25467
AT1G08660	MALE GAMETOPHYTE DEFECTIVE 2	9.35448	-0.359187	-0.489525	-1.0247	-0.883036	9.27945	-0.138206	-0.211497	-0.554164	-1.37438
AT5G39000	Malectin/receptor-like protein kinase family protein	7.52475	0.0427033	-0.999296	-1.56593	-2.21627	11.1831	0.194539	-0.223282	-1.55375	-2.73876
AT5G39020	Malectin/receptor-like protein kinase family protein	7.00531	-0.0846577	-0.848772	-1.69553	-1.735	8.46493	-0.154476	0.0160516	-1.8484	-2.15887
AT3G16460	Mannose-binding lectin superfamily protein	17.1528	-0.213504	-0.391482	-1.22607	-1.22559	11.5044	-0.523997	-1.04756	-0.76379	-2.27733
AT5G56580	MAP kinase kinase 6	9.60309	0.0337774	-0.0874189	-1.32391	-2.60878	8.74121	-0.480384	-0.673883	-1.46051	-3.01144
AT1G11670	MATE efflux family protein	11.6413	-0.543367	-0.721094	-1.03417	-1.81161	8.32926	-0.474948	-0.337346	-1.14895	-2.12454
AT1G33080	MATE efflux family protein	9.31276	-0.526364	-0.549627	-1.22941	-2.22321	8.01449	-0.0607193	-0.0957939	-0.920322	-1.32415
AT2G04050	MATE efflux family protein	6.71022	1.33268	-0.908933	-1.59549	-0.327531	6.40341	-0.132637	-0.982847	-1.48351	-1.55585
AT2G04070	MATE efflux family protein	8.34165	1.40328	-1.16178	-2.37527	-2.10705	6.5435	0.060177	-0.84497	-1.54429	-1.68067
AT3G23550	MATE efflux family protein	7.98451	-0.236796	-1.07832	-1.92086	-2.28225	9.28239	-2.72418	-3.84683	-4.3073	-4.41596
AT3G26590	MATE efflux family protein	10.188	-0.47367	-0.700599	-1.30854	-1.79256	9.28837	0.305269	0.313505	-0.657173	-1.17287
AT4G22790	MATE efflux family protein	8.77726	0.128739	-0.463209	-1.68593	-2.30506	7.7161	0.00310275	0.127334	-1.15994	-1.9867
AT4G29140	MATE efflux family protein	9.41179	0.0222182	0.0522463	-0.487167	-1.34395	8.54722	-0.255828	-1.04125	-2.11105	-2.32709
AT5G44050	MATE efflux family protein	7.19689	0.350649	0.0525509	-0.2712	-1.16708	6.58072	0.0831915	-0.377466	-0.84847	-1.12551
AT1G24140	Matrixin family protein	8.4239	1.46537	-0.199982	-1.21415	-0.716064	10.9326	0.424249	0.587808	-2.53304	-2.39839
AT1G59970	Matrixin family protein	10.2657	-0.126227	-0.380805	-0.983964	-1.89323	9.16762	0.113041	-0.0338162	-0.901216	-1.28549
AT5G23830	MD-2-related lipid recognition domain-containing protein	12.6693	0.40984	0.340016	-0.106914	-2.03969	6.25038	-0.819231	-1.32425	-1.4185	-1.45655
AT3G56100	meristematic receptor-like kinase	7.57043	-0.145942	0.280718	-0.36551	-1.64097	6.98883	0.120559	-0.03389	-0.704536	-1.74124
AT4G25110	metacaspase 2	6.16839	-0.629332	-1.18825	-1.30612	-1.49562	6.36871	-0.115611	-0.914563	-1.57215	-1.49168
AT5G42620	metalloendopeptidases;zinc ion binding	10.403	-0.184966	-0.485054	-1.07895	-1.50755	10.1612	-0.130428	-0.306476	-0.530411	-1.05179
AT4G04830	methionine sulfoxide reductase B5	14.1053	0.205878	-0.270078	-1.03685	-3.83174	11.2527	0.664614	1.169	0.441022	-2.60083
AT4G04840	methionine sulfoxide reductase B6	6.82066	-0.117438	-0.901367	-1.99525	-2.03591	12.4539	-0.655294	-2.80544	-5.38225	-7.03814
AT4G21830	methionine sulfoxide reductase B7	13.4479	0.0764744	-0.55774	-2.46415	-5.20583	6.87087	-1.51595	-1.68138	-1.68668	-1.5763
AT4G21840	methionine sulfoxide reductase B8	10.9759	0.416752	-1.19665	-3.73156	-4.55458	6.6838	-0.45967	-1.19725	-1.86411	-1.71639
AT3G55400	methionyl-tRNA synthetase / methionine--tRNA ligase / MetRS (cpMetRS)	8.76715	-0.363392	-0.666798	-1.0232	-1.02377	10.3281	-0.354139	-0.678257	-0.897841	-1.70404
AT2G23560	methyl esterase 7	9.11812	-0.124618	-0.648384	-1.37809	-2.81585	7.81693	-0.587101	-1.73871	-2.38271	-3.02665
AT3G59970	methylenetetrahydrofolate reductase 1	13.5797	-0.182823	-0.173033	-0.754301	-1.45098	13.2957	-0.252698	-0.397279	-0.7413	-2.28395
AT3G30775	Methylenetetrahydrofolate reductase family protein	12.8057	-0.625853	-1.82502	-2.94285	-2.08594	9.56541	-0.808893	-1.11918	-0.807233	0.596156
AT5G23010	methylthioalkylmalate synthase 1	12.3503	-1.34504	-2.1569	-3.99588	-6.10415	12.8617	0.130106	0.402204	-1.14484	-3.40241
AT1G18500	methylthioalkylmalate synthase-like 4	9.91488	-0.367574	-0.44124	-1.09886	-1.22904	10.0734	-0.356381	-0.492051	-0.681575	-1.32375
AT5G49160	methyltransferase 1	9.31297	0.0130074	0.319653	-0.345851	-1.26512	9.72465	-0.227505	-0.728411	-1.17963	-2.73203
AT5G27450	mevalonate kinase	10.128	-0.181838	-0.437604	-1.3892	-2.00576	8.73535	-0.522078	-0.733263	-1.04099	-2.23642
AT5G08185	microRNA162A	10.345	-0.984011	-0.811333	-0.35331	-1.47779	9.61807	0.0825973	0.528945	0.249522	-1.10022
AT2G01910	Microtubule associated protein (MAP65/ASE1) family protein	11.4353	-0.119274	-0.103974	-0.439799	-1.29435	11.262	-0.00687058	-0.252375	-0.583029	-2.08105
AT5G51600	Microtubule associated protein (MAP65/ASE1) family protein	7.62589	0.100127	0.560206	-0.548159	-1.63409	7.57299	-0.186901	-0.305007	-0.915778	-1.81434
AT3G60840	microtubule-associated protein 65-4	8.81732	0.409387	0.730815	-0.306431	-1.84833	8.23185	-0.0186803	-0.20469	-0.717051	-2.56609
AT1G44900	minichromosome maintenance (MCM2/3/5) family protein	9.43742	-0.334003	-0.145907	-0.607905	-1.10625	8.92303	-0.185578	-0.502796	-1.13739	-2.45782
AT5G44635	minichromosome maintenance (MCM2/3/5) family protein	9.29548	-0.57894	-0.502218	-0.974841	-1.66787	9.11008	-0.278798	-0.538553	-0.99944	-2.15464
AT5G46280	Minichromosome maintenance (MCM2/3/5) family protein	8.93288	-0.391354	-0.0346919	-0.589388	-1.23268	8.83877	-0.233086	-0.643466	-1.06248	-2.38333
AT2G03445	MIR398A; miRNA	7.06063	-0.541977	-0.427886	-2.08122	-1.12173	6.24635	0.254581	0.359603	-0.841825	-1.14643
AT5G03552	MIR822a; miRNA	8.79604	-1.26502	-1.03497	-1.03961	-0.607976	6.40138	-0.403881	-0.780863	-0.87373	-1.00397
AT2G19680	Mitochondrial ATP synthase subunit G protein	10.4933	-0.411936	-0.661995	-0.887698	-1.64978	10.4357	-0.178782	-0.690999	-1.12926	-2.21689
AT2G39795	Mitochondrial glycoprotein family protein	10.5754	-0.504781	-0.496941	-0.640467	-1.03606	9.88119	-0.306974	-0.479505	-1.11827	-1.61512
AT4G32605	Mitochondrial glycoprotein family protein	10.4112	0.13128	0.301141	-0.427097	-1.09495	10.1985	-0.248488	-0.313251	-0.50942	-1.04299
AT1G18320	Mitochondrial import inner membrane translocase subunit Tim17/Tim22/Tim23 family protein	9.89599	-0.466767	-0.519328	-0.853871	-1.44695	9.22002	-0.556829	-0.47636	-0.943872	-1.27334
AT3G10110	Mitochondrial import inner membrane translocase subunit Tim17/Tim22/Tim23 family protein	8.97465	-0.67771	-0.505662	-0.428057	-1.27253	8.03108	-0.362208	-0.359189	-0.871747	-1.36754
AT4G09012	Mitochondrial ribosomal protein L27	9.99239	-0.675744	-0.798556	-1.04909	-1.87704	9.21959	0.0263616	0.0817749	-0.19303	-1.19149
AT5G39800	Mitochondrial ribosomal protein L27	8.74427	-0.435459	-0.573105	-0.676085	-1.5008	8.64303	-0.213025	-0.16369	-0.530991	-1.27962
AT5G40080	Mitochondrial ribosomal protein L27	11.4665	-0.30513	-0.44654	-0.765882	-1.68504	10.9629	-0.277108	-0.124219	-0.46064	-1.50296
AT2G26360	Mitochondrial substrate carrier family protein	9.25571	-0.57953	-0.753405	-1.46192	-2.07055	7.41522	0.081126	-0.162872	-0.647224	-1.79818
AT5G46800	Mitochondrial substrate carrier family protein	12.038	-0.0249929	-0.0977381	-0.592864	-1.2296	13.1099	-0.0892285	-0.405079	-0.820169	-2.26359
AT4G38160	Mitochondrial transcription termination factor family protein	7.96034	-0.034255	-0.268203	-0.560558	-1.01308	11.4528	-0.168544	-0.53017	-1.0343	-2.63393
AT5G23930	Mitochondrial transcription termination factor family protein	7.20161	-0.465662	-0.16724	-0.482079	-1.24177	6.57046	-0.440507	-0.222919	-0.623665	-1.14622
AT3G45640	mitogen-activated protein kinase 3	11.4348	-0.337177	-1.08933	-2.2389	-1.98418	12.1667	0.0522538	0.600619	-1.2179	-1.31951
AT1G35260	MLP-like protein 165	11.3114	0.0755135	-0.395994	-0.690775	-2.1922	8.80825	0.27475	-0.186169	-1.12602	-3.19238
AT1G30910	Molybdenum cofactor sulfurase family protein	8.76493	-0.392049	-0.619676	-1.05821	-1.72434	9.42882	-0.120137	-0.298304	-0.63163	-1.16141
AT5G44720	Molybdenum cofactor sulfurase family protein	10.1601	-0.301681	-0.749363	-1.38152	-1.59687	10.0093	-0.217449	-0.422097	-1.00843	-1.64438
AT2G07680	multidrug resistance-associated protein 11	8.36932	-0.576043	-0.541076	-0.942219	-1.05728	7.55946	-0.169296	-0.282792	-0.970024	-1.39757
AT1G30420	multidrug resistance-associated protein 12	8.85649	-0.384601	-0.810464	-1.24194	-1.70543	7.81094	0.027372	-0.240532	-0.799051	-1.5102
AT3G13080	multidrug resistance-associated protein 3	7.33219	1.27097	-0.202557	-1.47804	-0.211501	7.04765	0.0637852	-0.528098	-1.27324	-1.02677
AT3G23250	myb domain protein 15	11.3934	-1.6071	-2.00446	-2.84286	-2.35706	8.6791	-2.20653	-0.774209	-2.82027	-2.66069
AT2G39880	myb domain protein 25	7.21076	-0.150961	-0.0891389	-0.644713	-1.42826	7.72962	-0.241092	-0.518121	-1.07162	-2.20434
AT5G61420	myb domain protein 28	8.9756	-0.844252	-1.10524	-2.71203	-3.81362	8.94824	-0.294596	0.00584276	-1.29312	-2.29215
AT3G28910	myb domain protein 30	8.01569	-0.824066	-1.4448	-1.06365	-0.815384	10.0634	-0.27422	-0.354281	-1.85081	-1.59987
AT5G57620	myb domain protein 36	10.0551	-0.367761	-0.708828	-1.02003	-0.38299	5.87058	-0.190181	-0.806968	-0.177301	-1.04344
AT4G38620	myb domain protein 4	10.3609	-0.869696	-0.745573	-1.15621	-1.9005	8.91493	-0.265414	-0.30822	-0.240613	-1.97124
AT3G46130	myb domain protein 48	7.8392	-0.791757	-0.872145	-1.40339	-1.65033	6.9182	-0.15717	-0.283035	-0.617854	-1.40169
AT2G23290	myb domain protein 70	10.221	0.0946785	-0.50515	-1.2791	-1.85191	10.0906	0.589752	0.569353	-0.734031	-1.08252
AT3G50060	myb domain protein 77	11.5913	-0.72409	-1.33135	-3.52232	-3.49012	13.2578	0.0224139	0.598769	-0.98448	-2.79864
AT5G67300	myb domain protein r1	6.73997	-1.28247	-1.40321	-1.65138	-1.01185	6.58441	-1.32475	-0.367076	-1.00642	-0.610569
AT2G38300	myb-like HTH transcriptional regulator family protein	8.44106	-0.829327	-1.22986	-2.02667	-2.71261	7.61014	-0.170207	-0.602369	-1.50076	-1.29315
AT5G56840	myb-like transcription factor family protein	7.21398	-0.152676	-0.582325	-1.74091	-2.07335	8.27532	-0.22414	-0.965362	-2.18954	-3.32429
AT5G10170	myo-inositol-1-phosphate synthase 3	11.9919	-0.104771	-0.375462	-1.92037	-4.24486	9.79255	-0.0935806	-0.619108	-1.272	-2.95315
AT5G08790	NAC (No Apical Meristem) domain transcriptional regulator superfamily protein	13.2689	-0.220796	-1.24254	-1.0406	-0.536478	12.944	-0.468521	-0.131377	-1.1182	-0.879014
AT2G43000	NAC domain containing protein 42	8.02814	1.79942	0.384055	-1.55076	-1.83702	6.97557	-0.156157	-0.978022	-1.61988	-1.70346
AT5G50820	NAC domain containing protein 97	9.93765	0.0160893	-0.744286	-1.80011	-2.77236	6.9523	-0.276924	-0.14164	0.0202662	-1.04234
AT4G37670	N-acetyl-l-glutamate synthase 2	6.50266	-0.459261	-0.35766	-1.07753	-0.554804	7.91035	-0.615321	-0.619294	-1.20791	-1.68176
AT1G64590	NAD(P)-binding Rossmann-fold superfamily protein	10.6905	1.01303	0.34766	-0.405021	-1.55638	6.04469	-0.264801	-1.14419	-0.790257	-1.03629
AT2G47130	NAD(P)-binding Rossmann-fold superfamily protein	9.99942	0.554267	-0.778479	-1.74208	-1.96467	8.75264	0.368044	-0.467512	-2.35601	-2.53223
AT2G47140	NAD(P)-binding Rossmann-fold superfamily protein	11.3246	-0.638152	-1.07967	-1.33852	-2.19061	6.49796	-0.441461	-0.881459	-1.28732	-1.18084
AT3G51160	NAD(P)-binding Rossmann-fold superfamily protein	11.5054	0.277121	0.103973	-0.501432	-1.33628	10.193	-0.0185018	-0.0149932	-0.650626	-1.18666
AT4G33360	NAD(P)-binding Rossmann-fold superfamily protein	12.0392	0.144499	-0.386135	-1.2063	-1.70619	10.7667	-0.332402	-1.28228	-1.75845	-3.30438
AT5G43750	NAD(P)H dehydrogenase 18	7.77255	-0.342518	-0.311076	-0.522066	-1.16709	12.4975	-0.167126	-0.640337	-1.5213	-3.9601
AT1G59960	NAD(P)-linked oxidoreductase superfamily protein	11.7229	-0.895232	-1.05096	-1.04069	-1.09686	9.83722	-0.373246	-0.752565	-1.68995	-2.81293
AT5G40610	NAD-dependent glycerol-3-phosphate dehydrogenase family protein	10.239	-0.0455178	0.154126	-0.432531	-1.27919	10.8358	-0.438682	-0.619464	-0.963221	-1.09724
AT5G11670	NADP-malic enzyme 2	14.9	-0.516169	-1.15638	-2.09775	-2.47489	13.7635	-0.0116125	-0.345831	-1.05983	-0.993512
AT2G05830	NagB/RpiA/CoA transferase-like superfamily protein	11.4557	-0.232452	-0.212452	-0.886053	-1.59863	11.3892	-0.0750049	-0.0565753	-0.340413	-1.08362
AT3G11650	NDR1/HIN1-like 2	10.3647	0.103593	-0.0710705	-0.955828	-1.89465	11.0637	-0.0312651	0.223011	-0.636756	-1.07093
AT5G36970	NDR1/HIN1-like 25	6.30253	0.896412	-0.51512	-0.38999	-1.01315	6.29337	-0.7848	-1.2133	-1.21241	-1.08494
AT3G05900	neurofilament protein-related	9.61237	-0.250346	-0.358165	-1.0924	-0.809936	8.92596	-0.270883	-0.270531	-0.92051	-1.38158
AT5G04950	nicotianamine synthase 1	11.0003	0.834693	-0.707771	-2.65805	-3.02227	9.98955	-0.542118	-0.567409	-1.37464	-1.67043
AT3G45650	nitrate excretion transporter1	9.81575	-0.388311	-1.35064	-2.37055	-2.4106	7.31547	-0.0591234	0.173363	-1.26152	0.570961
AT1G77760	nitrate reductase 1	11.5911	-0.196125	-0.202412	-0.53216	-2.75422	11.1166	-1.08493	-0.796906	-0.199449	-0.718182
AT5G50200	nitrate transmembrane transporters	13.2119	-0.519774	-2.05756	-2.58414	-2.24202	9.12666	-0.285361	-1.33275	-1.51377	1.20663
AT1G12110	nitrate transporter 1.1	12.9705	-0.391378	-0.924741	-2.04274	-2.72826	10.0767	-0.356706	-0.835904	-1.99645	-2.6647
AT1G08090	nitrate transporter 2:1	12.5967	-0.435321	-1.50391	-2.36364	-2.45465	6.3529	-0.840748	-0.821904	-1.11545	-1.18144
AT5G22300	nitrilase 4	6.91584	0.697836	-0.845385	-1.07217	-0.512715	8.70979	-0.222541	-0.93526	-1.20071	-0.0125376
AT2G15620	nitrite reductase 1	13.1622	-0.884803	-0.639117	-1.23403	-1.06678	13.3343	-0.516911	-0.897753	-1.40209	-1.12742
AT5G11790	N-MYC downregulated-like 2	10.5497	-0.216132	-0.118503	-0.73867	-1.03162	10.6682	0.0796643	-0.199754	-0.507699	-1.55574
AT2G19620	N-MYC downregulated-like 3	9.59233	-0.123765	-0.296866	-1.40003	-2.16946	9.79191	0.0168267	-0.132003	-1.40374	-2.21229
AT1G80760	NOD26-like intrinsic protein 6;1	8.19457	0.224541	0.200415	-0.669585	-2.15351	8.36411	0.471535	0.350615	-0.17886	-1.78437
AT4G19030	NOD26-like major intrinsic protein 1	12.888	0.378861	0.185984	-0.431058	-1.9631	6.8306	-0.703086	-0.920543	-1.45852	-1.81451
AT1G11450	nodulin MtN21 /EamA-like transporter family protein	10.198	-0.478162	-0.993893	-1.17932	-3.0113	7.79517	0.132991	-0.834414	-1.25134	-1.92586
AT1G11460	nodulin MtN21 /EamA-like transporter family protein	9.85638	-0.428385	-0.798083	-1.52763	-2.91887	7.60271	-0.442833	-1.01715	-1.31319	-1.72556
AT1G70260	nodulin MtN21 /EamA-like transporter family protein	6.35062	-0.188248	0.640019	-1.14096	-0.680988	6.92081	1.00419	1.25536	-0.614844	-1.52312
AT2G37460	nodulin MtN21 /EamA-like transporter family protein	10.5297	-0.429612	-0.626987	-1.30376	-1.74628	8.67433	-0.188063	0.174439	-1.00809	-1.86948
AT3G28130	nodulin MtN21 /EamA-like transporter family protein	8.39536	-0.185758	0.0212747	-0.847201	-1.21647	10.0162	-0.0954742	0.293385	-0.784189	-1.84601
AT4G08300	nodulin MtN21 /EamA-like transporter family protein	11.6393	-1.59355	-2.90469	-5.38018	-6.35823	7.60346	0.564956	0.972214	0.336096	-1.54877
AT5G64700	nodulin MtN21 /EamA-like transporter family protein	8.84766	-0.373775	-1.09208	-2.08646	-2.41871	7.13034	0.305151	0.714609	-0.60064	-1.55879
AT3G16690	Nodulin MtN3 family protein	9.72937	-0.0672335	-1.0398	-2.61741	-3.60666	7.31654	-0.28581	-0.978777	-2.01828	-2.38188
AT4G15920	Nodulin MtN3 family protein	9.72833	-0.877496	-1.19471	-1.45101	-2.09948	9.41113	-0.12559	-0.215502	-0.947172	-1.78147
AT2G03440	nodulin-related protein 1	10.5063	-0.373559	-0.685848	-1.03785	-1.00836	12.541	0.136009	0.146009	-1.07799	-1.65707
AT1G48240	novel plant snare 12	10.0702	-0.229417	-0.418153	-0.877819	-1.19702	10.8282	-0.125633	-0.204305	-0.839588	-1.26215
AT4G19660	NPR1-like protein 4	8.8499	0.228465	-0.440253	-1.27202	-1.29404	10.1858	-0.14568	-0.462138	-1.26528	-2.3475
AT5G16000	NSP-interacting kinase 1	8.84719	-0.5588	-0.547568	-0.996977	-2.02415	8.34728	-0.171083	-0.4509	-1.29509	-2.83493
AT1G60800	NSP-interacting kinase 3	10.8178	-0.176722	-0.276277	-0.635521	-1.47563	11.8927	0.0438345	-0.0613875	-0.816383	-2.47931
AT5G43250	nuclear factor Y, subunit C13	8.14353	0.577409	0.10132	-0.470635	-1.3031	8.61327	-0.550575	-1.12715	-1.75165	-2.25141
AT5G63470	nuclear factor Y, subunit C4	8.38504	0.0629163	-0.564189	-1.50016	-1.61161	9.5849	-0.147601	-0.501018	-0.977949	-1.4602
AT1G32070	nuclear shuttle interacting	8.00699	-0.27819	-0.56493	-1.35951	-1.29919	10.7538	0.0188257	-0.247125	-1.39858	-1.93764
AT5G01740	Nuclear transport factor 2 (NTF2) family protein	9.97155	-2.94303	-2.50642	-2.91318	-2.5254	7.90717	0.458573	0.751966	0.341577	-2.39121
AT2G40660	Nucleic acid-binding, OB-fold-like protein	10.8732	-0.363315	-0.21137	-0.756773	-1.2939	10.5778	-0.357338	-0.338558	-0.536665	-1.44517
AT3G10090	Nucleic acid-binding, OB-fold-like protein	13.1183	-0.444271	-0.401381	-0.5996	-1.48729	11.7608	-0.280639	-0.294899	-0.458961	-1.0998
AT3G18880	Nucleic acid-binding, OB-fold-like protein	7.55503	-0.197139	-0.298173	-0.407469	-1.18752	6.71846	0.203345	-0.0974099	-0.567263	-1.21856
AT3G52630	Nucleic acid-binding, OB-fold-like protein	10.0141	-0.180984	-0.277283	-0.866669	-2.08264	10.3214	-0.641082	-1.35572	-2.08056	-3.92101
AT4G18590	Nucleic acid-binding, OB-fold-like protein	11.7474	-0.536413	-0.624238	-0.794015	-1.12954	11.6848	-0.174575	-0.463121	-0.477338	-1.2782
AT4G30800	Nucleic acid-binding, OB-fold-like protein	9.44908	-0.243578	0.00525298	-0.253073	-1.21902	8.48485	-0.369792	-0.325361	-0.789047	-1.13765
AT5G03850	Nucleic acid-binding, OB-fold-like protein	15.4958	-0.225406	-0.48858	-0.687614	-1.32876	14.0387	-0.210838	-0.50102	-0.413424	-1.27282
AT2G27810	nucleobase-ascorbate transporter 12	8.82261	-0.000219136	0.0323455	-0.745248	-1.06686	9.75449	0.137145	-0.30128	-0.809462	-2.93377
AT3G14410	Nucleotide/sugar transporter family protein	10.2497	-0.396769	-0.510718	-0.710052	-1.61566	10.0147	-0.14058	-0.331245	-0.621362	-1.73108
AT1G19360	Nucleotide-diphospho-sugar transferase family protein	11.422	0.177753	0.00580238	-0.517156	-1.01189	10.4836	-0.195413	-0.458435	-0.648655	-1.0503
AT1G24170	Nucleotide-diphospho-sugar transferases superfamily protein	10.9127	-0.04363	-0.30399	-1.02593	-1.40639	11.5122	-0.0226475	-0.246369	-1.92592	-2.61108
AT2G35710	Nucleotide-diphospho-sugar transferases superfamily protein	7.87786	-0.471178	-1.14755	-1.96954	-1.30933	7.25196	-0.508927	-0.722086	-1.85944	-1.62712
AT5G03760	Nucleotide-diphospho-sugar transferases superfamily protein	9.5552	0.148081	0.402745	-0.01527	-1.60936	9.79287	0.142204	0.194904	0.579006	-2.39724
AT1G12500	Nucleotide-sugar transporter family protein	9.82998	-0.256264	-0.137152	-1.00988	-1.66838	9.81993	0.202031	-0.167037	-1.32457	-2.59116
AT1G57980	Nucleotide-sugar transporter family protein	6.6187	-0.402401	-0.496839	-0.798088	-1.36077	7.5549	0.250354	0.0538008	-1.45173	-1.63613
AT4G18205	Nucleotide-sugar transporter family protein	8.21667	0.131037	-0.563033	-2.04	-2.11732	11.4364	-0.871168	-0.543866	-3.58992	-3.67277
AT5G04160	Nucleotide-sugar transporter family protein	9.65007	0.127036	0.349789	0.166533	-1.19503	9.80773	-0.0747432	-0.434151	-0.952486	-2.21184
AT3G12600	nudix hydrolase homolog 16	12.3034	-0.422987	-0.734489	-1.17475	-1.46815	10.6567	-0.303024	-0.473323	-0.903867	-1.27407
AT2G01670	nudix hydrolase homolog 17	12.2345	-1.17139	-2.33711	-2.81727	-2.91268	12.4091	-1.15966	0.215606	-1.21614	-1.86814
AT5G06340	nudix hydrolase homolog 27	9.18619	-0.31784	-0.692436	-0.657021	-1.0497	10.8396	-0.158633	-0.376198	-0.730858	-1.35804
AT1G18300	nudix hydrolase homolog 4	12.5294	-2.63086	-2.49752	-3.17903	-2.7926	12.7863	-1.84874	0.800361	-0.631791	-0.418584
AT5G47240	nudix hydrolase homolog 8	9.12567	0.160436	-0.698493	-1.73181	-2.21704	10.4362	-0.171945	0.942296	-1.29953	-1.50743
AT3G59760	O-acetylserine (thiol) lyase isoform C	10.2735	0.164748	-0.323354	-1.10064	-1.96171	9.2596	-0.00531868	-0.299204	-0.956268	-2.13499
AT1G06160	octadecanoid-responsive Arabidopsis AP2/ERF 59	10.7643	-1.63327	-3.13297	-4.58823	-4.51478	9.60104	-1.52035	-0.676594	-2.75078	-4.03834
AT1G38065	O-fucosyltransferase family protein	8.65888	0.203775	0.231039	-0.776797	-1.45149	8.64137	0.0312729	-0.235965	-1.18731	-2.42236
AT1G38131	O-fucosyltransferase family protein	8.33729	0.318972	0.289408	-0.725864	-1.43791	8.27801	0.121416	-0.243236	-1.20745	-2.26578
AT1G51630	O-fucosyltransferase family protein	10.6357	-0.133873	-0.119656	-0.438148	-1.29109	10.1073	-0.15221	-0.296379	-0.6143	-1.56119
AT2G44500	O-fucosyltransferase family protein	11.5204	0.11026	-0.370951	-1.11047	-1.15807	11.3367	0.0596827	0.507986	-0.270177	-1.5055
AT3G05320	O-fucosyltransferase family protein	8.36864	0.118381	-0.160445	-1.04264	-1.25616	7.8568	-0.00600415	-0.417527	-1.53545	-1.62437
AT3G21190	O-fucosyltransferase family protein	11.1631	-0.0642762	0.0733566	-0.606336	-1.80553	10.7395	0.268801	0.384181	0.217915	-1.88649
AT1G11820	O-Glycosyl hydrolases family 17 protein	8.84589	-0.507701	-0.489902	-1.25637	-0.763203	9.96439	-0.174022	-0.656107	-1.46639	-0.845276
AT1G64760	O-Glycosyl hydrolases family 17 protein	9.65826	-0.0908668	0.104587	-0.718096	-1.24333	10.7339	0.188125	0.607269	-0.93841	-1.25169
AT1G66250	O-Glycosyl hydrolases family 17 protein	8.44058	-0.0271589	-0.045988	-0.683625	-1.43188	7.7585	0.179411	0.320307	-0.374884	-1.32311
AT2G01630	O-Glycosyl hydrolases family 17 protein	7.74574	0.264835	0.195686	-1.15574	-1.98297	7.27441	0.18309	-0.0502789	-0.796293	-1.56511
AT4G29360	O-Glycosyl hydrolases family 17 protein	8.54103	0.108729	0.00401241	-0.922023	-1.65384	8.58788	-0.277635	-0.271319	-0.734001	-2.09862
AT5G58090	O-Glycosyl hydrolases family 17 protein	8.60789	-0.104141	-0.215424	-0.627593	-1.04864	8.60598	-0.189253	-0.0890257	-0.983786	-1.62508
AT5G58480	O-Glycosyl hydrolases family 17 protein	7.25699	-0.00711197	0.071522	-0.814024	-1.45586	8.0326	0.0322071	-0.146686	-0.566283	-2.28661
AT4G27730	oligopeptide transporter 1	8.3669	0.0151522	-0.250613	-0.855757	-1.24397	8.01072	-0.238541	-0.0683289	-0.910276	-2.19938
AT5G64410	oligopeptide transporter 4	10.7615	0.551979	-0.195607	-1.3915	-2.77417	10.1109	-0.17336	-0.412491	-1.21972	-2.70196
AT4G10770	oligopeptide transporter 7	8.49407	0.598155	0.394962	-0.357808	-1.20748	9.94851	-0.0138476	-0.206228	-1.13525	-2.69865
AT4G29870	Oligosaccharyltransferase complex/magnesium transporter family protein	12.1059	0.0964037	-0.0402792	-0.379745	-1.0587	11.513	0.212588	0.0650653	0.123138	-1.19824
AT1G21110	O-methyltransferase family protein	10.7964	0.697537	-0.0115141	-2.55293	-2.69394	8.46537	-1.54054	-1.46106	-3.07199	-3.39099
AT1G34000	one-helix protein 2	9.07462	0.0337622	-0.527858	-1.10334	-0.903081	13.2816	-0.101822	-0.625541	-0.900146	-1.03469
AT1G20510	OPC-8:0 CoA ligase1	10.9759	-0.252891	-1.06517	-2.41656	-3.03104	11.0963	0.141463	0.806625	-1.39984	-1.43796
AT1G16370	organic cation/carnitine transporter 6	9.85874	0.579817	0.142699	-0.680481	-1.60568	7.3704	-1.47984	-0.516826	-1.67195	-1.69179
AT1G79410	organic cation/carnitine transporter5	8.00933	0.508953	0.14791	-0.814127	-1.99833	9.00291	-0.156665	-1.41997	-2.19657	-3.26771
AT1G26840	origin recognition complex protein 6	7.91504	-0.495609	-0.369622	-0.805033	-1.12841	7.58262	-0.679476	-1.12071	-1.64795	-1.73197
AT1G04425	other RNA	8.84436	-0.704612	-0.838651	-1.12976	-2.02901	8.17563	-0.212876	-0.3049	-1.3806	-2.50388
AT1G11185	other RNA	13.5292	-0.818594	-1.60225	-1.85812	-2.63985	8.12534	-0.568158	-0.291872	-0.280965	-2.13961
AT3G52748	other RNA	9.95563	0.523709	-1.28054	-2.01394	-2.0778	7.16164	-0.317837	-0.928541	-1.59135	-1.03499
AT3G57157	other RNA	8.55689	0.232282	-0.972768	-1.97379	-2.44734	6.60811	-0.135168	-0.58041	-0.74476	-1.06109
AT3G59765	other RNA	9.80473	-0.224437	-0.651794	-1.29972	-3.01866	8.85317	0.0385503	-0.366883	-1.34214	-3.12786
AT3G61118	other RNA	7.8743	0.196481	0.0027682	-0.49012	-2.07437	5.88013	-0.198724	-0.408669	-0.630391	-1.09554
AT5G07322	other RNA	13.6056	-0.363661	-0.887711	-1.4256	-2.05173	8.50763	-0.171963	-0.394169	-0.742133	-1.1438
AT5G01840	ovate family protein 1	9.07665	-0.300477	-0.408213	-1.18645	-1.9692	7.46545	-0.529499	-0.945146	-1.22601	-2.03274
AT2G18500	ovate family protein 7	7.91501	0.431297	0.234609	-0.430752	-1.22212	6.54272	-0.0313849	-0.508411	-0.236112	-1.04843
AT3G06300	P4H isoform 2	10.913	-0.113348	-0.432575	-0.82668	-1.4321	9.04775	0.1698	0.0399544	-0.120151	-1.75285
AT4G30020	PA-domain containing subtilase family protein	11.5219	-0.120386	0.226094	-0.13802	-1.09853	12.5764	-0.171594	-0.179726	-1.02028	-3.29883
AT1G61795	PAK-box/P21-Rho-binding family protein	9.1673	0.0628713	-0.475775	-1.19493	-1.62855	9.1903	-0.263495	-0.166119	-1.35312	-2.09948
AT4G11320	Papain family cysteine protease	11.6346	0.69738	0.873079	-0.0426276	-1.85668	8.29456	0.30551	-0.558023	-1.65322	-2.59445
AT2G39220	PATATIN-like protein 6	9.79362	0.0917628	-0.015461	-1.17815	-2.7889	9.69676	0.00942992	-0.0338884	-1.00329	-1.57398
AT3G63200	PATATIN-like protein 9	11.0675	0.0465624	-0.233327	-0.814017	-1.90454	9.65979	-0.296164	-1.31299	-2.16072	-3.88837
AT3G04720	pathogenesis-related 4	12.1278	-0.017694	-1.07719	-1.02025	-0.279188	11.6996	-1.54677	-3.69287	-5.04349	-3.3057
AT2G19990	pathogenesis-related protein-1-like	8.46904	-0.0611646	-0.780697	-1.91819	-3.067	7.63441	-0.391631	-1.125	-2.16901	-2.72872
AT1G18250	Pathogenesis-related thaumatin superfamily protein	7.98073	0.405796	0.572169	-0.673387	-2.29911	7.95433	-0.118498	-0.238955	-1.35483	-2.89929
AT1G73620	Pathogenesis-related thaumatin superfamily protein	10.6886	0.0815906	0.0767736	-1.11988	-3.12888	8.42044	-0.38927	-0.662195	-0.739468	-2.80872
AT2G28790	Pathogenesis-related thaumatin superfamily protein	12.7293	0.0892314	0.245491	-0.901268	-2.37502	12.1782	0.264487	0.382075	0.323082	-1.70463
AT4G38660	Pathogenesis-related thaumatin superfamily protein	6.95491	0.328804	0.363335	-0.829264	-1.73043	7.0311	-0.171843	-0.427876	-1.1822	-1.9158
AT3G54960	PDI-like 1-3	11.3993	0.0505178	-0.088376	-1.25847	-2.3609	9.14164	-0.175154	-0.648216	-1.0347	-1.24171
AT1G04680	Pectin lyase-like superfamily protein	8.9033	0.1496	0.363667	-0.80615	-2.27108	8.99084	-0.0128811	0.0392888	-0.700219	-3.22732
AT1G10640	Pectin lyase-like superfamily protein	7.86785	1.40786	1.48849	-0.620799	-2.57844	9.94302	0.0881942	0.142525	-0.296866	-2.61056
AT3G07010	Pectin lyase-like superfamily protein	10.8611	0.135757	-0.050711	-0.441417	-1.38043	11.9696	-0.276377	-0.718071	-1.70633	-3.4781
AT3G27400	Pectin lyase-like superfamily protein	8.56273	0.217233	-0.0292608	-1.63876	-3.16889	7.67108	-0.0139558	-0.426362	-1.25145	-2.34366
AT3G53190	Pectin lyase-like superfamily protein	12.0352	-0.113037	-0.252191	-1.72857	-3.7491	11.7145	-0.098788	-0.43344	-2.17913	-5.41661
AT3G54920	Pectin lyase-like superfamily protein	9.83332	-0.207556	-0.597349	-1.42016	-2.38736	9.83856	-0.0242381	-0.296815	-1.69103	-3.50538
AT4G13210	Pectin lyase-like superfamily protein	8.67779	0.202086	-0.0336177	-0.913263	-1.89198	7.98394	0.0203068	0.22399	-1.29415	-2.53043
AT4G13710	Pectin lyase-like superfamily protein	8.45663	0.466438	0.812557	0.401632	-1.11887	8.0798	-0.177189	0.188821	0.513886	-1.24295
AT4G23820	Pectin lyase-like superfamily protein	9.10275	-0.583189	-0.667462	-1.48788	-1.62844	12.4857	-0.261321	-0.918747	-2.64926	-4.94749
AT4G24780	Pectin lyase-like superfamily protein	12.7738	0.586342	0.690419	-0.340167	-3.17811	11.7629	-0.0953888	-0.469423	-0.319267	-3.76685
AT5G04310	Pectin lyase-like superfamily protein	8.82141	-0.689871	-0.745436	-0.919724	-1.57905	7.67483	-0.706614	-1.0459	-1.68018	-2.07905
AT5G47500	Pectin lyase-like superfamily protein	9.59008	-0.708579	-0.915864	-1.49809	-3.05668	10.8628	0.0610665	0.336442	-0.562649	-2.42996
AT3G14310	pectin methylesterase 3	12.4728	-0.338788	-0.334604	-1.47989	-2.50541	12.5716	-0.432242	-1.19101	-2.55019	-4.43914
AT4G12390	pectin methylesterase inhibitor 1	11.8286	0.171496	-0.222788	-0.960879	-2.19322	9.87211	-0.585307	-0.762139	-1.53925	-3.10112
AT3G05910	Pectinacetylesterase family protein	9.41166	-0.602717	-1.19114	-1.84494	-2.20563	9.28895	-0.336129	-0.500441	-1.42398	-2.43059
AT3G09410	Pectinacetylesterase family protein	8.42734	-0.16444	-0.0525411	-0.741579	-1.15245	8.54583	-0.0697477	-0.274783	-0.639595	-1.85726
AT3G62060	Pectinacetylesterase family protein	8.66639	-0.132463	-0.250913	-0.985905	-1.9791	9.10999	-0.280689	-0.645592	-1.17467	-2.72266
AT4G19410	Pectinacetylesterase family protein	12.1335	-0.248799	-0.588505	-1.75649	-1.87575	12.6126	-0.520705	-1.28513	-1.95088	-1.83057
AT5G26670	Pectinacetylesterase family protein	9.75585	-0.31008	-0.183143	-1.46477	-2.72442	9.61703	-0.23483	0.137058	-1.02612	-3.93179
AT1G47580	Pentatricopeptide repeat (PPR) superfamily protein	7.03777	-0.806136	-0.768278	-1.01693	-0.779416	10.3004	-0.406709	-0.837318	-0.883896	-1.455
AT1G56690	Pentatricopeptide repeat (PPR) superfamily protein	6.80985	-0.103931	0.0871533	-0.505767	-1.04777	7.4637	-0.289102	-0.449552	-0.529191	-1.20417
AT1G62910	Pentatricopeptide repeat (PPR) superfamily protein	8.53117	-0.257586	-0.384844	-1.0356	-1.56184	8.86391	-0.102185	-0.24694	-0.284235	-1.28545
AT1G63330	Pentatricopeptide repeat (PPR) superfamily protein	7.88724	-0.412676	-0.39836	-0.710718	-1.04896	8.14084	0.273938	0.305137	-0.00995319	-1.16947
AT1G17750	PEP1 receptor 2	10.3104	-0.194944	-0.311514	-1.28671	-2.00915	8.39901	-0.501217	0.0615926	-0.865719	-2.03687
AT4G38220	Peptidase M20/M25/M40 family protein	12.5829	0.140157	0.0459278	-0.504521	-1.16964	12.1796	0.209268	-0.19854	-0.50537	-1.92825
AT3G15710	Peptidase S24/S26A/S26B/S26C family protein	11.7696	-0.199408	-0.303699	-0.730567	-1.5785	11.7417	-0.0367104	-0.222876	-0.488563	-1.65246
AT5G07460	peptidemethionine sulfoxide reductase 2	13.0049	-0.163805	-0.836075	-2.22773	-3.41528	11.6882	-0.0562256	-0.0944689	-0.901939	-2.23506
AT4G17070	peptidyl-prolyl cis-trans isomerases	10.1428	0.22992	-0.305362	-0.853942	-1.33271	9.66647	-0.242059	-0.554191	-1.50777	-1.95375
AT5G06720	peroxidase 2	9.12279	0.27481	-0.16951	-1.23408	-2.64111	6.74462	0.172304	0.228051	0.159018	-1.08499
AT3G49110	peroxidase CA	7.86808	-1.06328	-2.37604	-2.67415	-2.53615	11.9439	-0.686887	-2.00223	-3.77711	-4.27191
AT4G30170	Peroxidase family protein	14.5038	-0.370603	-0.824759	-1.6927	-2.02483	6.13382	-0.949276	-0.780301	-1.11867	-0.998422
AT1G14540	Peroxidase superfamily protein	8.40165	-0.592675	-2.37326	-3.59439	-3.41858	6.10566	-1.04057	-0.509072	-1.10761	-1.17277
AT1G49570	Peroxidase superfamily protein	13.9101	-0.950086	-1.54168	-2.71704	-4.51661	6.61868	-1.36087	-2.06375	-1.74985	-1.56913
AT2G18980	Peroxidase superfamily protein	12.5618	0.212348	-0.203934	-1.46569	-2.80182	5.99979	-0.442795	-1.05627	-0.683233	-0.6751
AT2G34060	Peroxidase superfamily protein	9.16431	-0.621678	-0.815493	-1.41912	-2.40089	9.18842	-0.48335	-0.977182	-1.86469	-3.1588
AT2G37130	Peroxidase superfamily protein	12.0943	0.0650033	-1.0041	-1.52512	-0.990144	8.2816	0.101796	-0.789218	-1.71562	-2.07376
AT2G38380	Peroxidase superfamily protein	13.3557	-0.369074	-1.00818	-2.02645	-2.33666	9.35611	0.143673	-1.78751	-1.82477	-1.9641
AT2G38390	Peroxidase superfamily protein	12.648	-0.835312	-1.58224	-2.07902	-2.09564	9.14051	0.146557	-2.77365	-3.55313	-3.62158
AT3G21770	Peroxidase superfamily protein	15.2743	-0.347508	-0.522787	-1.43856	-3.38691	11.2094	-0.120674	-1.28969	-2.29968	-3.68259
AT3G32980	Peroxidase superfamily protein	11.0687	-0.345102	-0.972847	-1.72051	-1.81946	7.13013	0.147059	-1.09915	-1.36537	-1.58504
AT4G08770	Peroxidase superfamily protein	14.8615	-1.69884	-2.90161	-4.27931	-5.99289	9.34417	-1.58667	-4.06005	-4.05742	-4.17008
AT4G08780	Peroxidase superfamily protein	13.8777	-1.35494	-2.14701	-3.33597	-5.36349	8.32023	-1.32079	-2.88217	-2.90998	-3.24513
AT4G11290	Peroxidase superfamily protein	12.6587	-0.776156	-1.32453	-2.09384	-2.05331	8.26549	-1.24932	-1.30023	-0.476456	-1.47598
AT4G16270	Peroxidase superfamily protein	7.24425	0.156146	0.0988876	-0.409434	-1.28295	8.73683	0.584495	0.588905	-0.781994	-2.68864
AT4G21960	Peroxidase superfamily protein	10.4171	0.00217189	-0.00388197	-0.385881	-1.57579	9.97446	0.435563	0.330678	-0.299844	-1.76986
AT4G36430	Peroxidase superfamily protein	12.0655	-0.219691	-1.49301	-2.52014	-3.98425	8.05558	0.0625261	-1.58448	-1.83145	-2.46548
AT4G37520	Peroxidase superfamily protein	12.3363	-0.282772	-2.04155	-3.86449	-4.42914	9.86156	-0.613963	-1.12783	-1.62456	-0.653471
AT5G19890	Peroxidase superfamily protein	13.5588	-0.956257	-2.55393	-5.393	-7.46985	6.18174	-0.951534	-1.16702	-1.09301	-1.0576
AT5G40150	Peroxidase superfamily protein	9.80754	0.203074	0.348269	-0.572564	-1.57989	10.594	-0.0239315	0.00866102	-1.1866	-3.13711
AT5G64100	Peroxidase superfamily protein	15.0549	-0.773288	-1.87084	-3.64548	-5.71601	6.81746	-1.58363	-2.10282	-2.00272	-1.85038
AT5G64120	Peroxidase superfamily protein	10.4568	0.022408	-1.09789	-3.56121	-4.92628	8.05338	-0.920071	-0.969907	-1.79605	-1.62641
AT5G66390	Peroxidase superfamily protein	12.8302	0.322469	-0.395358	-1.58881	-1.88161	6.75631	-0.454833	-0.519122	-1.0321	-0.395545
AT2G42770	Peroxisomal membrane 22 kDa (Mpv17/PMP22) family protein	8.35692	-0.0357572	-0.0820335	-0.632267	-1.43486	9.89463	-0.0462164	-0.617819	-1.40494	-2.23691
AT3G24570	Peroxisomal membrane 22 kDa (Mpv17/PMP22) family protein	8.89444	-0.372189	-0.691973	-0.915559	-1.0175	8.71291	0.0684063	-0.282482	-0.73031	-1.30658
AT1G66430	pfkB-like carbohydrate kinase family protein	9.1529	-0.303704	-0.315386	-0.843457	-1.43238	10.6429	0.0959415	0.103599	-0.31235	-1.96603
AT5G43910	pfkB-like carbohydrate kinase family protein	8.75527	-0.557822	-1.55372	-1.97502	-1.6175	7.32162	-0.213447	-0.695258	-1.1508	-0.909498
AT4G22890	PGR5-LIKE A	8.89947	0.00141116	-0.150094	-0.659434	-1.31702	13.8867	0.174508	0.055771	-0.622665	-1.7845
AT4G02850	phenazine biosynthesis PhzC/PhzF family protein	9.20183	-0.0391015	-0.149636	-1.6225	-3.08267	9.22647	-0.929053	-2.5427	-3.72684	-3.59337
AT1G03210	Phenazine biosynthesis PhzC/PhzF protein	11.3423	-0.308414	-0.682387	-1.3641	-1.74457	9.74502	0.101475	-0.860231	-1.30106	-0.97282
AT1G65390	phloem protein 2 A5	6.00359	-0.788512	-0.645352	-0.858957	-1.0105	10.42	-1.49953	-0.590436	-4.58722	-4.57342
AT1G56240	phloem protein 2-B13	7.27125	-0.383386	-0.819737	-1.73221	-1.55358	8.0241	-1.30117	-0.659039	-2.35959	-2.58604
AT1G56250	phloem protein 2-B14	8.04929	-1.06621	-1.58104	-2.66627	-2.22686	7.35595	-1.23856	-0.694873	-1.5955	-1.75399
AT5G43350	phosphate transporter 1;1	13.6487	-0.351639	-1.77974	-2.21322	-2.60794	6.7425	-1.30799	-1.56739	-1.78497	-1.51255
AT5G43370	phosphate transporter 2	12.7275	-0.375898	-1.97041	-2.75387	-3.00681	6.29967	-0.956814	-1.33386	-1.29954	-1.28613
AT1G35140	Phosphate-responsive 1 family protein	10.6518	-0.249037	-0.620306	-3.09008	-2.86671	11.8083	-0.122911	0.590163	-4.06237	-5.2224
AT4G08950	Phosphate-responsive 1 family protein	13.2517	-0.501739	-1.05956	-3.32344	-4.45963	14.0489	0.315981	1.00158	-2.11193	-3.55038
AT4G22550	Phosphatidic acid phosphatase (PAP2) family protein	8.6173	0.522842	0.316124	-0.415617	-1.108	8.20578	-0.0679589	-0.496739	-0.842755	-1.34835
AT2G01180	phosphatidic acid phosphatase 1	6.28894	-0.459542	-0.834886	-1.30739	-1.00911	6.91169	-1.01433	0.428351	-1.20099	-0.262365
AT3G15820	phosphatidic acid phosphatase-related / PAP2-related	10.245	-0.313473	-0.758003	-0.966683	-1.25756	9.72861	0.0962148	-0.337993	-0.884971	-1.72598
AT1G21440	Phosphoenolpyruvate carboxylase family protein	12.1435	-0.783879	-1.27326	-2.95469	-4.3359	10.7448	0.0885651	0.413183	-0.118404	-1.63623
AT1G76550	Phosphofructokinase family protein	11.6349	0.21684	-0.0484122	-0.855756	-1.45306	10.0425	-0.122214	0.216836	0.27731	-1.11556
AT4G24620	phosphoglucose isomerase 1	12.7607	-0.320133	-0.542574	-1.4691	-1.85281	11.9965	-0.156994	-0.478653	-0.987839	-1.57223
AT1G56190	Phosphoglycerate kinase family protein	10.6406	-0.123083	-0.24982	-0.643979	-1.06442	12.3215	0.131623	-0.567574	-1.15477	-3.35909
AT1G09932	Phosphoglycerate mutase family protein	10.3672	-0.0142265	-0.61518	-1.08345	-0.29233	7.58441	-0.633199	-0.920032	-1.90113	-2.23773
AT1G12850	Phosphoglycerate mutase family protein	11.1794	-0.24788	-0.439411	-0.820941	-1.49455	10.7609	0.0573073	-0.387146	-0.621947	-1.02445
AT3G26780	Phosphoglycerate mutase family protein	11.1488	-0.271041	-0.321299	-0.42625	-1.00122	10.9263	-0.453031	-0.813648	-1.31573	-1.43097
AT3G60420	Phosphoglycerate mutase family protein	8.44378	0.919043	-1.5211	-2.1646	-2.08393	10.5224	0.477736	0.186061	-0.638037	-1.47568
AT2G06925	Phospholipase A2 family protein	9.80906	-0.304117	-0.690796	-2.40584	-3.30202	12.6366	-0.603014	-1.23985	-2.55814	-4.46809
AT4G11850	phospholipase D gamma 1	12.3002	-0.125843	-0.866939	-1.56376	-2.0558	11.3414	0.010187	-0.469169	-1.32137	-1.8736
AT4G11840	phospholipase D gamma 3	11.5787	-0.201346	-0.99317	-1.76356	-2.04295	10.7742	0.129096	-0.293129	-1.1438	-1.47678
AT5G05590	phosphoribosylanthranilate isomerase 2	8.49802	0.0782838	-0.379866	-0.896973	-1.06323	9.21562	-0.222181	-0.381454	-0.379314	-1.34279
AT4G24340	Phosphorylase superfamily protein	10.5727	0.448464	0.100881	-0.68522	-2.19603	5.73279	-0.764739	-1.05675	-1.10094	-1.23285
AT4G24350	Phosphorylase superfamily protein	8.06855	-1.08501	-2.4381	-2.71743	-2.6163	9.9516	-0.472283	-1.23946	-3.2686	-4.57386
AT4G35630	phosphoserine aminotransferase	12.8573	-0.0157808	-0.344474	-0.941161	-1.8118	11.8997	-0.464158	-0.691317	-1.00546	-1.99051
AT5G56610	Phosphotyrosine protein phosphatases superfamily protein	10.3551	-0.303071	-0.581696	-1.0193	-2.04081	9.90476	-0.241669	-0.668286	-1.77654	-3.39455
AT3G54890	photosystem I light harvesting complex gene 1	10.1352	0.24417	0.195816	-1.08912	-1.75582	16.4121	0.175987	0.111757	-0.99147	-1.74581
AT1G45474	photosystem I light harvesting complex gene 5	6.89548	-0.0690499	-0.51694	-0.86617	-1.11362	12.9013	0.0353689	-0.434258	-1.00197	-1.69195
AT1G19150	photosystem I light harvesting complex gene 6	6.00222	-0.551529	-0.49971	-1.04794	-1.2248	13.7044	-0.00239249	-0.736389	-1.45825	-3.88996
AT5G64040	photosystem I reaction center subunit PSI-N, chloroplast, putative / PSI-N, putative (PSAN)	10.1713	-0.165136	-0.716296	-1.3449	-1.61813	17.1681	-0.216509	-0.862934	-2.26094	-4.08756
AT3G16140	photosystem I subunit H-1	8.27086	0.607641	0.51312	-0.231689	-1.08021	15.6636	0.0280598	-0.51807	-1.432	-2.8725
AT1G52230	photosystem I subunit H2	9.05124	0.452889	-0.106202	-1.3053	-2.02036	16.3287	-0.213728	-0.741486	-2.03119	-3.57342
AT3G21055	photosystem II subunit T	10.6361	0.539255	0.047942	-1.16175	-2.11772	17.2455	-0.157261	-0.501767	-1.3988	-3.404
AT2G30520	Phototropic-responsive NPH3 family protein	9.5925	-0.653386	-0.885665	-1.1343	-1.04968	11.0228	-0.0125263	-0.152226	-1.15969	-2.52223
AT2G47860	Phototropic-responsive NPH3 family protein	9.9133	0.289601	0.353412	-0.565706	-1.3126	7.78939	-0.0344479	-0.311225	-0.197503	-1.23376
AT3G26490	Phototropic-responsive NPH3 family protein	7.17102	-0.0492881	-0.100303	-1.34036	-1.58211	9.03355	-0.215729	-0.561388	-1.19556	-2.21986
AT4G31820	Phototropic-responsive NPH3 family protein	9.01336	-0.153032	-0.461306	-1.20763	-2.00622	10.5581	0.478075	0.177909	-0.89055	-2.45768
AT5G64330	Phototropic-responsive NPH3 family protein	9.94899	-0.669741	-1.00341	-1.17994	-1.38281	10.4993	0.177101	0.466731	-0.368474	-1.75292
AT3G19050	phragmoplast orienting kinesin 2	8.0227	-0.217412	0.142188	-0.506938	-1.33607	7.24999	0.284627	0.219485	-0.321212	-1.66808
AT3G23670	phragmoplast-associated kinesin-related protein, putative	7.34674	-0.20712	0.049914	-0.361069	-1.1146	6.95539	-0.196851	-0.290821	-1.01316	-1.59948
AT5G44070	phytochelatin synthase 1 (PCS1)	11.7144	-0.0834923	-0.661567	-1.51966	-2.3628	12.1108	-0.0385234	-0.259452	-1.62225	-2.13756
AT1G14280	phytochrome kinase substrate 2	7.00333	0.0762476	-0.258974	-1.00655	-1.74305	10.4538	0.17459	0.664936	-0.379859	-2.3155
AT4G29080	phytochrome-associated protein 2	9.99495	0.031584	0.271673	-0.405231	-1.85169	8.65832	0.399534	0.545249	0.589655	-1.18477
AT3G55350	PIF / Ping-Pong family of plant transposases	9.80159	-0.0872506	-0.152385	-0.543495	-1.10185	9.83001	-0.21239	-0.505175	-0.932049	-1.41965
AT5G54490	pinoid-binding protein 1	11.8572	-0.127526	-0.859276	-1.69626	-2.61049	12.3988	-0.519882	0.161425	-2.14395	-3.90876
AT1G52200	PLAC8 family protein	11.3701	-0.893417	-3.24648	-4.45198	-4.38138	9.25698	-0.881349	-0.690715	-3.64664	-3.20402
AT5G35525	PLAC8 family protein	7.33759	0.188009	-1.2324	-1.26417	-0.517816	7.22705	-1.504	-1.96987	-2.10163	-1.67503
AT1G14870	PLANT CADMIUM RESISTANCE 2	13.6367	0.169759	-1.37699	-1.82573	-1.39089	10.4328	0.0965324	-1.03538	-1.70474	-0.834748
AT3G26500	plant intracellular ras group-related LRR 2	7.88906	0.192407	-1.03983	-1.40356	-1.51906	7.52253	-0.427776	-0.659755	-1.62279	-0.725325
AT2G26440	Plant invertase/pectin methylesterase inhibitor superfamily	8.30367	-0.958969	-1.25491	-2.25961	-3.02479	11.2809	0.205941	-0.434137	-2.50249	-3.9068
AT2G45220	Plant invertase/pectin methylesterase inhibitor superfamily	11.4345	0.37133	-1.63091	-2.83654	-3.41703	7.77253	-0.290924	-1.43664	0.517337	0.324619
AT3G10720	Plant invertase/pectin methylesterase inhibitor superfamily	11.7653	-1.2427	-2.06644	-3.88304	-4.42502	10.5748	-0.226052	0.19696	-1.90252	-2.99009
AT4G02330	Plant invertase/pectin methylesterase inhibitor superfamily	10.5278	-0.555993	-1.23196	-3.07487	-2.7372	10.4001	-0.212687	0.432934	-2.48516	-3.77911
AT1G23205	Plant invertase/pectin methylesterase inhibitor superfamily protein	8.33962	-0.200781	-0.571709	-1.68789	-2.63262	9.22368	-0.213677	-1.11859	-1.43422	-3.05546
AT2G01610	Plant invertase/pectin methylesterase inhibitor superfamily protein	10.9634	0.595352	0.359144	-1.76622	-3.88489	9.86342	0.763322	1.41374	0.958304	-1.00857
AT3G47380	Plant invertase/pectin methylesterase inhibitor superfamily protein	10.4081	-0.276381	-1.07835	-2.10982	-2.86295	9.02425	-0.226817	-1.80308	-3.29867	-4.18292
AT4G25260	Plant invertase/pectin methylesterase inhibitor superfamily protein	6.72171	0.0357845	-0.339681	-1.1004	-1.41742	6.59885	-0.134134	-0.197516	-1.17127	-1.52726
AT5G38610	Plant invertase/pectin methylesterase inhibitor superfamily protein	9.6804	0.768003	0.569457	-0.116046	-1.2092	8.12467	-0.246086	-0.439705	-0.172961	-1.36518
AT5G62360	Plant invertase/pectin methylesterase inhibitor superfamily protein	10.8073	-2.11663	-2.84	-4.98542	-4.16717	13.2737	-1.0289	-0.922196	-2.49898	-4.76668
AT1G65985	Plant protein of unknown function (DUF247)	10.9034	-0.896408	-1.99927	-2.94616	-4.17436	7.72156	-0.31228	-1.04664	-1.93596	-2.20741
AT3G50140	Plant protein of unknown function (DUF247)	6.28087	0.198659	-0.667748	-1.66161	-1.39301	7.64036	-0.831447	-1.80497	-2.92159	-3.20015
AT3G50150	Plant protein of unknown function (DUF247)	6.09333	-0.0185677	-0.732095	-0.0830216	-1.25154	6.01231	-0.3556	-0.86373	-1.2111	-1.04776
AT2G32130	Plant protein of unknown function (DUF641)	7.43573	-1.53943	-1.44824	-2.00968	-1.25527	6.47249	-1.15007	0.316091	-1.09798	-0.10192
AT2G40480	Plant protein of unknown function (DUF827)	9.33284	0.196668	-0.0908121	-1.09435	-2.52302	8.24954	0.294599	0.717839	0.839858	-1.17619
AT3G51720	Plant protein of unknown function (DUF827)	11.8637	-0.0536843	-0.0636848	-1.1647	-2.60774	10.6897	-0.0832057	-0.0890436	-0.552816	-2.42794
AT4G27595	Plant protein of unknown function (DUF827)	8.55133	0.148585	0.176625	-0.36091	-1.33968	8.5917	-0.157109	-0.356049	-0.966309	-2.72093
AT2G31110	Plant protein of unknown function (DUF828)	10.2843	-0.115635	-0.907683	-2.49126	-4.22126	9.39927	-0.0931991	0.506413	0.520721	-2.1603
AT5G11000	Plant protein of unknown function (DUF868)	10.9881	0.1995	0.0220156	-0.859945	-1.33516	11.0698	-0.0023162	-0.475006	-1.36579	-2.29245
AT1G21810	Plant protein of unknown function (DUF869)	6.00429	-0.218033	-0.276234	-0.974977	-1.17493	6.70731	-0.415881	-0.274159	-0.831873	-1.45265
AT3G19370	Plant protein of unknown function (DUF869)	11.9717	-0.147438	-0.0396299	-0.456761	-1.38098	10.0055	0.259034	0.486098	0.409013	-1.82945
AT1G23790	Plant protein of unknown function (DUF936)	7.82411	0.00344714	0.128637	-1.054	-1.96819	8.01349	-0.162504	-0.423827	-1.35739	-2.65663
AT4G13370	Plant protein of unknown function (DUF936)	7.74738	0.377403	0.564854	-0.298057	-1.10741	7.32319	-0.144481	-0.528232	-0.990398	-1.99362
AT2G44230	Plant protein of unknown function (DUF946)	9.02101	0.743236	0.0304034	-0.611593	-1.11535	11.2152	0.317675	-0.206468	-1.2065	-2.76054
AT3G52450	plant U-box 22	10.2798	-0.414805	-1.86883	-2.95632	-2.28884	9.96717	-1.97812	-0.794048	-3.59323	-3.31531
AT2G35930	plant U-box 23	10.7665	-1.01141	-2.21098	-3.47159	-3.09756	10.5751	-0.903116	0.552201	-2.55214	-3.00188
AT3G47820	PLANT U-BOX 39	8.58435	0.46183	-0.257317	-1.5961	-1.55992	8.89925	0.277554	0.131518	-1.02438	-1.22439
AT4G23400	plasma membrane intrinsic protein 1;5	13.2025	0.509688	0.0530939	-1.03812	-2.27795	13.8441	-0.267539	-0.915464	-1.33153	-3.05043
AT3G61430	plasma membrane intrinsic protein 1A	15.4483	0.110902	-0.243816	-1.33334	-1.61466	13.177	-0.0640502	-0.269517	-0.412065	-1.23526
AT2G37170	plasma membrane intrinsic protein 2	14.9702	0.191129	-0.238694	-1.19367	-1.19897	12.272	-0.360699	-1.35194	-0.855726	-3.48389
AT2G16850	plasma membrane intrinsic protein 2;8	8.68978	0.0546221	0.333197	0.0148223	-1.11752	8.79713	-0.178509	-0.337892	-0.811739	-2.62421
AT5G61130	plasmodesmata callose-binding protein 1	11.5591	0.0363455	0.223661	-0.679129	-2.00549	11.6658	-0.257661	-0.222944	-0.587956	-2.60121
AT1G18650	plasmodesmata callose-binding protein 3	7.56082	-0.0421266	-0.510797	-1.42761	-2.47938	9.92681	-0.208806	-0.471861	-1.45016	-3.48247
AT3G58100	plasmodesmata callose-binding protein 5	7.5788	0.229275	0.157735	-0.925791	-1.95753	8.10557	-0.275949	-0.197146	-0.892476	-2.62455
AT1G04520	plasmodesmata-located protein 2	8.68754	-0.32713	-0.196585	-0.657161	-2.0138	8.17283	-0.368957	-0.808351	-1.81305	-3.09318
AT2G33330	plasmodesmata-located protein 3	8.73879	-0.598246	-0.808418	-0.983369	-1.49387	10.3576	-0.565748	-1.06397	-2.39028	-4.30139
AT5G37660	plasmodesmata-located protein 7	9.42401	0.0521471	-0.202511	-1.0746	-1.81045	7.84713	-0.17559	-0.337842	-1.23998	-1.9302
AT1G32990	plastid ribosomal protein l11	8.46165	0.0545698	-0.103309	-0.77155	-1.4643	13.4437	-0.360526	-1.0232	-1.62918	-3.21224
AT3G56910	plastid-specific 50S ribosomal protein 5	11.4477	-0.110752	-0.491265	-0.828093	-1.20998	15.1579	-0.0851671	-0.691018	-1.52944	-2.95396
AT2G38140	plastid-specific ribosomal protein 4	10.6285	0.101684	-0.101214	-0.691213	-1.0307	14.2986	-0.159325	-0.773782	-1.04827	-2.24468
AT1G72520	PLAT/LH2 domain-containing lipoxygenase family protein	9.80096	0.264898	-0.736637	-1.84913	-1.42655	11.4421	-0.615095	0.678186	-1.96102	-1.36315
AT1G74210	PLC-like phosphodiesterases superfamily protein	11.0483	0.24105	0.17505	-0.782033	-1.91071	9.86118	0.0406477	-0.126636	-0.440388	-1.44472
AT4G34930	PLC-like phosphodiesterases superfamily protein	7.69526	0.219838	-0.776664	-1.94371	-1.8332	6.70898	-0.521446	-1.19354	-1.41895	-1.55798
AT5G41080	PLC-like phosphodiesterases superfamily protein	12.9216	-0.826553	-2.3315	-4.26684	-5.07724	8.66482	-0.608633	-0.106721	-1.32417	-1.63072
AT5G05710	Pleckstrin homology (PH) domain superfamily protein	10.3117	0.049881	-0.543256	-0.927273	-1.57402	10.5641	-0.202519	-0.372201	-0.662198	-1.07479
AT1G15520	pleiotropic drug resistance 12	6.85247	0.882465	-0.261444	-1.57269	-1.09028	8.45427	-0.495558	-2.79184	-2.63779	-3.16348
AT1G15210	pleiotropic drug resistance 7	12.0119	-0.241716	-0.495559	-1.79267	-3.6426	6.23991	-0.272445	-0.878719	-0.982104	-1.73237
AT1G53390	P-loop containing nucleoside triphosphate hydrolases superfamily protein	10.393	-0.283103	-0.601073	-0.598125	-1.24994	10.53	-0.172549	-0.643166	-1.34882	-1.96848
AT2G18193	P-loop containing nucleoside triphosphate hydrolases superfamily protein	11.5338	0.48533	-0.916082	-1.57006	-1.56083	9.61524	0.0870366	-1.75405	-3.25209	-3.37287
AT2G28620	P-loop containing nucleoside triphosphate hydrolases superfamily protein	8.45411	-0.255701	-0.115773	-0.500761	-1.65546	7.88084	0.00948846	-0.102626	-0.891366	-2.3366
AT3G28510	P-loop containing nucleoside triphosphate hydrolases superfamily protein	9.83738	1.60178	-0.0433016	-2.16933	-3.69075	6.51929	0.267106	-0.356146	-1.54993	-1.59236
AT3G28580	P-loop containing nucleoside triphosphate hydrolases superfamily protein	9.55532	0.24774	-1.05906	-1.87324	-0.838816	7.6711	-0.310722	-0.927552	-2.19774	-2.62405
AT3G44050	P-loop containing nucleoside triphosphate hydrolases superfamily protein	8.39734	-0.282134	0.264529	-0.553381	-1.09752	7.85403	0.012278	-0.243917	-0.825291	-2.06663
AT3G45070	P-loop containing nucleoside triphosphate hydrolases superfamily protein	10.5149	0.442862	0.233426	-0.50308	-1.73263	6.25109	-0.209953	-0.818052	-0.952648	-1.3659
AT4G14330	P-loop containing nucleoside triphosphate hydrolases superfamily protein	8.21241	-0.0096048	0.36568	-0.429195	-1.99775	7.79632	0.0442329	0.0158588	-0.681325	-2.33309
AT4G28000	P-loop containing nucleoside triphosphate hydrolases superfamily protein	9.67183	-1.04843	-1.62953	-2.62288	-2.95619	8.46728	-0.498257	-0.889112	-1.08467	-1.34826
AT5G27550	P-loop containing nucleoside triphosphate hydrolases superfamily protein	8.28319	-0.0507702	0.263665	-0.699911	-1.83862	8.03047	-0.014962	-0.384019	-1.06078	-2.28603
AT5G40000	P-loop containing nucleoside triphosphate hydrolases superfamily protein	9.96721	-0.764497	-1.61606	-2.48647	-1.72055	6.58518	-0.470741	-0.670776	-1.09939	-1.11229
AT5G45490	P-loop containing nucleoside triphosphate hydrolases superfamily protein	10.4943	-1.14884	-1.78707	-2.43492	-2.98018	10.0528	0.0344768	-1.0579	-2.098	-2.68788
AT5G52882	P-loop containing nucleoside triphosphate hydrolases superfamily protein	10.7971	-1.15697	-1.81076	-2.75266	-3.16626	9.35112	-0.736039	-1.08712	-1.66948	-2.40776
AT5G60930	P-loop containing nucleoside triphosphate hydrolases superfamily protein	9.19605	-0.110706	0.259889	-0.593093	-1.81581	8.34165	0.171131	-0.0624218	-0.689614	-2.52512
AT1G78040	Pollen Ole e 1 allergen and extensin family protein	15.5654	-0.323068	-0.507869	-0.807879	-1.24883	15.3477	0.156742	-0.00793506	-0.0954279	-1.13824
AT5G13140	Pollen Ole e 1 allergen and extensin family protein	8.9828	0.363367	0.00071537	-1.26925	-2.96853	12.1288	-0.390293	-0.717326	-1.07292	-3.27842
AT5G41050	Pollen Ole e 1 allergen and extensin family protein	5.72568	-0.676789	-0.672859	-1.30518	-0.987867	10.7241	-0.278575	-0.248781	-1.36476	-3.24433
AT1G60390	polygalacturonase 1	9.37333	0.313659	-0.0088698	-1.67311	-3.20574	7.28883	0.202458	0.653181	0.00289225	-2.06832
AT1G70370	polygalacturonase 2	11.1726	0.407094	0.497247	-0.871106	-2.49406	12.5824	0.0908636	-0.214261	-0.979193	-2.85858
AT5G06870	polygalacturonase inhibiting protein 2	6.4695	0.668323	-0.182299	-0.844643	-1.28092	11.0867	-0.13204	-0.356316	-1.93277	-3.90668
AT3G26450	Polyketide cyclase/dehydrase and lipid transport superfamily protein	11.8406	0.675993	0.738522	0.273263	-1.22105	11.9705	0.13131	0.0863765	-0.45601	-1.52283
AT3G26460	Polyketide cyclase/dehydrase and lipid transport superfamily protein	12.113	0.964695	1.02227	0.483897	-1.01143	10.4063	-0.0462711	-0.297571	-0.792319	-1.73237
AT4G14060	Polyketide cyclase/dehydrase and lipid transport superfamily protein	11.7582	0.784625	1.34157	0.93729	-1.85806	8.03662	0.802852	-1.00541	-0.317808	-1.67278
AT5G05440	Polyketide cyclase/dehydrase and lipid transport superfamily protein	11.1919	-1.41493	-2.34558	-3.01941	-2.58655	8.53833	-0.518936	-0.191318	-2.0836	-1.13469
AT5G49800	Polyketide cyclase/dehydrase and lipid transport superfamily protein	8.20074	0.132934	-0.304236	-0.818931	-1.2647	7.38624	0.241709	0.746099	0.727818	-1.20041
AT1G27820	Polynucleotidyl transferase, ribonuclease H-like superfamily protein	7.49704	-0.258426	-0.637342	-1.67032	-1.26739	6.54258	-0.511836	-0.318206	-0.837443	-1.03111
AT1G61470	Polynucleotidyl transferase, ribonuclease H-like superfamily protein	9.63789	-2.30092	-2.41261	-2.68863	-2.2798	12.2377	-2.24423	-0.319288	-1.71497	-1.55809
AT3G44260	Polynucleotidyl transferase, ribonuclease H-like superfamily protein	13.7506	-1.9308	-2.07357	-4.43615	-5.02098	14.9296	-1.1057	0.298011	-1.34354	-2.05524
AT5G22250	Polynucleotidyl transferase, ribonuclease H-like superfamily protein	12.6078	-0.957434	-1.70559	-2.64913	-2.67297	13.682	-1.35909	0.853459	-0.509766	-0.659365
AT1G47740	PPPDE putative thiol peptidase family protein	11.1969	0.126053	-0.127453	-1.07779	-1.9742	10.843	-0.0573953	-0.424052	-0.779471	-2.14903
AT5G64900	precursor of peptide 1	10.9518	-0.460445	-0.681045	-1.32754	-1.83473	8.21614	-0.207148	0.288461	0.14622	-1.71837
AT2G35270	Predicted AT-hook DNA-binding family protein	11.6211	-0.328149	-1.21545	-2.38202	-2.53091	5.84052	-0.333836	-0.752094	-0.855714	-1.15083
AT5G27330	Prefoldin chaperone subunit family protein	9.91647	-0.264531	0.0717622	-0.502547	-1.42575	8.48545	-0.413878	-0.594363	-0.492885	-1.95018
AT1G66500	Pre-mRNA cleavage complex II	11.6567	-2.71461	-2.0193	-1.8231	-1.04997	10.8076	-2.19527	0.408238	0.39169	2.04151
AT5G43620	Pre-mRNA cleavage complex II	11.7232	-3.16549	-2.28514	-2.40851	-1.69132	10.6282	-2.41988	0.417947	0.271431	1.94404
AT5G01640	prenylated RAB acceptor 1.B5	7.70429	1.43241	-0.194449	-1.37649	-1.4418	7.1032	0.0731852	-0.486891	-0.554317	-1.02705
AT5G07110	prenylated RAB acceptor 1.B6	11.234	0.235795	0.0798736	-1.01184	-2.01106	10.1723	-0.109775	-0.645772	-1.65793	-2.73816
AT1G78480	Prenyltransferase family protein	9.71694	-0.141291	-0.287917	-0.731164	-1.28857	9.54949	-0.0257757	0.100093	-0.451522	-1.2876
AT3G60540	Preprotein translocase Sec, Sec61-beta subunit protein	8.20852	0.558853	0.23888	-0.652295	-1.47893	8.10923	-0.00368306	-0.934178	-1.99368	-2.25123
AT1G20820	pre-tRNA	12.1723	0.937927	0.361362	0.0626286	-2.1008	12.406	-0.539512	-1.25948	-2.08707	-3.81646
AT3G03852	pre-tRNA	12.4579	0.721625	0.130966	0.0376435	-2.13669	12.4897	-0.376847	-1.04577	-1.8732	-3.67986
AT5G18085	pre-tRNA	12.4221	0.817967	0.232065	-0.0237851	-2.21739	12.5527	-0.49157	-1.17602	-2.02208	-3.86803
AT2G23930	probable small nuclear ribonucleoprotein G	12.3149	-0.675803	-0.803196	-0.580208	-1.29979	11.5621	-0.221553	-0.217406	-0.614705	-1.11721
AT2G19760	profilin 1	15.1412	0.206976	0.0389172	-0.801807	-1.19571	14.1208	-0.257246	-0.61868	-1.06306	-1.33398
AT1G07370	proliferating cellular nuclear antigen 1	9.89256	0.0320994	0.10213	-0.525915	-1.85941	9.60878	-0.596899	-1.28062	-2.12007	-3.22579
AT1G26250	Proline-rich extensin-like family protein	13.5854	-1.74177	-4.69748	-6.24986	-6.26007	6.60248	-1.38573	-1.62265	-1.60997	-1.39582
AT2G43150	Proline-rich extensin-like family protein	16.4922	0.0580743	-0.293106	-1.31161	-2.06504	12.679	-0.233853	-1.50541	-2.51847	-3.60613
AT4G16140	proline-rich family protein	8.71243	-0.10631	-0.111102	-0.644678	-1.88333	9.21843	0.155055	0.231311	-0.715981	-2.69688
AT5G12880	proline-rich family protein	10.0517	0.311191	-1.26692	-1.99702	-1.96899	6.51197	-0.36205	-0.344902	-1.06152	-1.29171
AT4G38770	proline-rich protein 4	11.2632	0.466149	0.469298	-1.16496	-2.86544	16.3835	0.179703	-0.18922	-0.920829	-4.32992
AT2G37100	protamine P1 family protein	7.7906	-0.202577	-0.202253	-0.822456	-1.07686	8.64662	-0.637029	-1.03635	-2.13913	-3.24743
AT1G14370	protein kinase 2A	10.2448	-0.335184	-1.40953	-1.89093	-2.21979	9.88498	0.22029	0.546913	-1.42561	-0.844442
AT5G54380	protein kinase family protein	9.455	0.24496	0.114669	-1.19645	-2.53868	10.4101	0.139584	0.00257641	-1.81179	-3.8141
AT1G51940	protein kinase family protein / peptidoglycan-binding LysM domain-containing protein	7.90221	-0.226198	-0.381982	-1.12707	-1.58841	10.4199	0.0317508	0.142597	-1.82214	-3.58967
AT2G23770	protein kinase family protein / peptidoglycan-binding LysM domain-containing protein	8.02237	0.483722	-0.538427	-1.56164	-1.17094	8.38948	-0.583548	-1.31418	-2.84027	-2.55727
AT1G50240	Protein kinase family protein with ARM repeat domain	8.65661	-0.0986568	0.219868	-0.490883	-1.09741	8.07026	0.124443	-0.232587	-0.75224	-1.54665
AT5G25930	Protein kinase family protein with leucine-rich repeat domain	9.44294	0.399036	-0.558524	-1.21915	-1.25005	8.46385	-0.114144	-0.59983	-2.0105	-1.01073
AT3G13690	Protein kinase protein with adenine nucleotide alpha hydrolases-like domain	9.03018	-0.341729	-0.616524	-1.1864	-1.63321	9.94992	-0.0641097	-0.282552	-1.14099	-2.35648
AT1G03740	Protein kinase superfamily protein	11.1374	-0.348086	-1.15939	-1.34847	-0.719955	11.0706	-0.102324	-0.125593	-1.11456	0.382533
AT1G07880	Protein kinase superfamily protein	8.06787	-0.142682	-0.319069	-1.6416	-2.39865	7.65886	-0.0438631	-0.295474	-0.961073	-2.35503
AT1G28390	Protein kinase superfamily protein	9.22613	0.18554	-0.0536729	-1.15592	-1.57953	7.28831	0.276172	0.27649	0.182812	-1.03799
AT1G48210	Protein kinase superfamily protein	10.4344	0.290735	-0.191428	-0.953222	-1.23177	11.1995	0.1796	-0.48329	-1.05254	-1.24847
AT1G51620	Protein kinase superfamily protein	7.91922	0.0548294	-1.05293	-1.66751	-0.958901	7.3022	0.19692	0.0329622	-2.07778	-0.591757
AT1G67470	Protein kinase superfamily protein	6.94808	-0.744932	-1.11842	-0.72388	-1.0378	9.51473	-0.259877	0.239572	-1.54853	-1.58449
AT1G76360	Protein kinase superfamily protein	9.68947	0.0503157	-0.753723	-1.40054	-1.72518	10.5037	0.353974	0.654486	-1.33358	-1.5635
AT1G78290	Protein kinase superfamily protein	9.54097	-0.0394572	-1.23009	-1.01097	-0.450275	7.48788	0.250542	0.364264	-0.359196	-1.01266
AT1G78530	Protein kinase superfamily protein	6.28846	-0.619901	-0.589479	-1.11554	-0.916508	6.93837	-0.401787	-0.679438	-1.41018	-2.11662
AT2G07180	Protein kinase superfamily protein	9.98783	-0.237953	-0.915981	-0.957503	-1.0053	11.1394	0.340106	0.145098	-0.453528	-1.34267
AT2G23200	Protein kinase superfamily protein	7.23355	0.48934	-0.158064	-1.12814	-1.54659	10.283	0.147311	-0.438084	-1.83094	-3.50277
AT2G28250	Protein kinase superfamily protein	10.3875	-0.23109	-0.445516	-1.32236	-1.81653	7.96774	0.265085	0.109293	0.0362499	-1.22454
AT2G44830	Protein kinase superfamily protein	9.24983	0.222731	0.229816	-0.552348	-1.62126	8.19133	0.0904521	0.0401252	0.086252	-1.88657
AT2G45590	Protein kinase superfamily protein	9.71285	-0.158369	-0.0933247	-0.859876	-1.10687	11.113	0.149704	-0.21921	-0.456155	-1.52417
AT3G09830	Protein kinase superfamily protein	9.22463	-0.352435	-1.08342	-1.4651	-1.21424	9.11653	-0.312834	0.226027	-1.05309	-0.140142
AT4G32710	Protein kinase superfamily protein	7.91843	0.153853	0.14645	-0.763309	-1.07605	8.24678	-0.122037	-0.221084	-0.585816	-1.70946
AT4G35030	Protein kinase superfamily protein	10.0213	-0.741929	-0.746453	-0.982455	-1.7681	7.42616	0.152006	-0.0793226	-0.330598	-1.12678
AT5G25440	Protein kinase superfamily protein	6.35633	-0.345468	-0.777305	-0.906677	-1.04922	6.51613	-0.162085	-0.202253	-1.20908	-1.44622
AT5G61570	Protein kinase superfamily protein	7.15516	-0.217212	-0.46989	-1.18881	-1.60855	7.31714	0.544906	-0.0119536	-0.988783	-1.82566
AT3G01950	Protein of unknown function (DUF 3339)	9.98569	-0.0648232	-0.430833	-0.729038	-1.8182	7.5492	-0.23668	-0.640554	-0.812904	-1.32132
AT3G27027	Protein of unknown function (DUF 3339)	9.18754	-0.372389	-0.513526	-0.757174	-1.49893	7.34791	0.0390479	0.590157	0.596248	-1.36435
AT5G14110	Protein of unknown function (DUF 3339)	6.73496	-0.297284	-0.432542	-0.81638	-1.02626	6.3088	-1.0752	-0.838635	-0.804823	-1.13708
AT5G63500	Protein of unknown function (DUF 3339)	11.2293	0.366623	0.172474	-0.155007	-1.40145	10.8122	-0.0138617	-0.466654	-0.252617	-1.61677
AT1G10020	Protein of unknown function (DUF1005)	10.0177	0.405973	0.0890729	-0.985729	-1.58813	10.5002	0.00350095	-0.492872	-2.15247	-3.9133
AT1G50040	Protein of unknown function (DUF1005)	7.0273	0.772593	0.478832	-1.3908	-1.39052	8.00226	0.579225	-0.136934	-2.54837	-2.67576
AT3G19680	Protein of unknown function (DUF1005)	11.6785	0.422591	0.266464	-0.891097	-1.09092	12.7128	0.935624	0.852688	-2.46942	-3.15844
AT4G29310	Protein of unknown function (DUF1005)	8.79019	0.279802	0.258992	-1.25014	-2.45037	10.3499	-0.516132	-0.700267	-2.65836	-4.78322
AT2G32580	Protein of unknown function (DUF1068)	11.5269	-0.21443	-0.557044	-1.19426	-2.01462	11.2398	0.168011	0.216017	-0.256027	-1.34739
AT4G30996	Protein of unknown function (DUF1068)	12.2016	-0.0791475	-0.349243	-0.618676	-1.39588	11.9532	0.049663	-0.0412913	-0.624047	-1.74287
AT5G08050	Protein of unknown function (DUF1118)	7.35176	-0.0223464	-0.673827	-1.4729	-0.702371	14.1559	-0.669119	-1.58562	-2.03676	-3.06558
AT3G60700	Protein of unknown function (DUF1163)	7.59452	0.707255	-0.64805	-2.61265	-2.40797	6.86961	-0.124625	-0.829372	-1.30818	-1.32326
AT3G08600	Protein of unknown function (DUF1191)	8.5787	0.172501	0.0904509	-0.535664	-1.2007	9.55045	0.246879	-0.26084	-1.59596	-3.11767
AT4G22900	Protein of unknown function (DUF1191)	7.13154	-0.310493	-0.483331	-1.12688	-1.67721	6.1848	-0.131837	0.0134839	-0.401968	-1.00095
AT1G19380	Protein of unknown function (DUF1195)	12.1355	-1.50133	-2.648	-3.56987	-3.1155	11.9326	-1.05524	0.131316	-1.86479	-1.62022
AT4G36660	Protein of unknown function (DUF1195)	10.1609	-0.237927	-0.127074	-0.259838	-1.09052	10.3303	0.062861	0.0180838	-0.534014	-2.12664
AT1G52910	Protein of unknown function (DUF1218)	9.80184	0.0187246	-0.180567	-0.346261	-1.10971	7.72502	0.31677	-0.0951616	-0.33853	-1.35535
AT1G68220	Protein of unknown function (DUF1218)	12.0885	-0.0101196	-0.085608	-0.753247	-1.90182	11.5573	0.237349	0.613041	0.295032	-1.04956
AT2G32280	Protein of unknown function (DUF1218)	9.59396	0.124027	-0.0224894	-0.65996	-1.57478	8.77226	0.0426272	0.132094	-0.80119	-2.7957
AT3G15480	Protein of unknown function (DUF1218)	11.5302	0.0387907	-0.283521	-0.878712	-1.9167	11.9493	0.148868	-0.0710134	-0.651258	-1.70068
AT2G46890	Protein of unknown function (DUF1295)	10.243	-0.0881452	-0.434557	-1.95069	-3.04873	7.99136	0.210153	-0.331332	-1.17737	-2.16455
AT5G62280	Protein of unknown function (DUF1442)	8.75749	-0.396823	-0.725088	-1.6592	-2.50123	7.28999	-0.299055	1.22018	0.137622	-1.95401
AT2G28140	Protein of unknown function (DUF1635)	8.89512	-0.181147	-0.856641	-2.30482	-3.93532	8.48141	0.0601958	-0.424587	-1.82293	-3.4893
AT5G59760	Protein of unknown function (DUF1635)	7.30651	0.672716	0.674335	-0.553402	-1.38503	6.56895	0.224254	-0.154129	-0.493851	-1.2478
AT2G15760	Protein of unknown function (DUF1645)	8.34952	0.180867	-0.882156	-1.53608	-2.03962	6.65494	-0.372478	-0.203274	-0.998466	-1.37611
AT2G26530	Protein of unknown function (DUF1645)	9.1902	-0.341949	-1.72817	-3.13565	-2.33752	10.4603	-1.14041	-0.420766	-2.67834	-2.39236
AT1G23340	Protein of Unknown Function (DUF239)	7.4549	0.239853	0.345314	-0.156103	-1.03354	6.64081	-0.0862058	-0.0544073	-0.224438	-1.30893
AT1G55360	Protein of Unknown Function (DUF239)	10.8057	0.121151	0.20387	-0.421928	-1.64948	11.076	-0.167361	-0.222562	-0.934662	-3.31375
AT2G19360	Protein of Unknown Function (DUF239)	8.18981	0.0399561	-0.392898	-1.64955	-1.76502	11.697	-0.20982	-0.95741	-2.50852	-4.05487
AT3G13510	Protein of Unknown Function (DUF239)	8.03328	0.240704	0.17652	-0.235874	-1.56029	8.55447	0.106697	0.0378189	-0.134792	-2.03329
AT5G56530	Protein of Unknown Function (DUF239)	10.6996	-0.145122	0.0658439	-0.0889635	-1.30607	9.57472	0.101044	0.558773	0.460616	-1.84924
AT1G05540	Protein of unknown function (DUF295)	5.89594	-0.18293	-0.537718	-1.06053	-0.659723	8.48613	-0.0538098	-0.460004	-0.873952	-2.27951
AT5G03390	Protein of unknown function (DUF295)	7.46926	0.630381	0.0871303	-1.98126	-2.22499	8.21411	-0.231316	-0.333177	-0.765954	-2.27918
AT3G06020	Protein of unknown function (DUF3049)	9.40471	0.0895891	0.239068	-1.08539	-2.27766	7.76198	-0.351672	-0.0514098	-0.498806	-2.29905
AT5G19260	Protein of unknown function (DUF3049)	9.70021	0.608755	1.04096	-0.070177	-1.13404	10.2013	-0.465	-0.170443	-0.957284	-3.26012
AT2G46380	Protein of unknown function (DUF3133)	6.55905	-0.0215442	0.13999	-0.674962	-1.0068	7.54718	-0.0687536	-0.194825	-0.692242	-1.85772
AT5G05190	Protein of unknown function (DUF3133)	10.0511	0.755527	-0.724699	-1.35931	-0.981004	10.1913	0.299558	0.289478	-1.25576	-0.906806
AT2G30942	Protein of unknown function (DUF3317)	8.82328	0.287047	-0.241744	-0.953185	-2.15925	8.51008	-0.126135	-0.715087	-1.05065	-1.80716
AT2G19460	Protein of unknown function (DUF3511)	9.83124	-0.561032	-1.20913	-1.11983	-1.38181	9.31855	0.344214	0.402421	-0.575069	-1.31514
AT2G29510	Protein of unknown function (DUF3527)	10.6156	-0.13856	-0.288535	-0.97283	-1.73651	10.4542	0.226147	0.272477	-0.601012	-2.27436
AT2G39650	Protein of unknown function (DUF506)	10.9861	-0.36537	-1.02717	-0.953133	-0.382302	11.2137	-0.59135	0.366217	-1.17138	-1.01737
AT1G69890	Protein of unknown function (DUF569)	10.0549	-0.539435	-1.16822	-1.08152	-0.568396	10.8111	-0.141703	0.586014	-1.00052	0.26465
AT1G67330	Protein of unknown function (DUF579)	12.7921	0.452848	0.365027	-0.470929	-1.19206	8.93178	0.0851965	-0.692738	-1.65482	-3.03702
AT1G78020	Protein of unknown function (DUF581)	10.917	-1.10582	-1.93002	-3.19919	-5.20124	12.1839	0.253166	0.181417	-0.97424	-3.94148
AT4G39795	Protein of unknown function (DUF581)	10.2728	1.73642	1.0672	0.254226	-1.439	8.86641	0.602787	0.151412	-1.72826	-2.86592
AT3G50845	Protein of unknown function (DUF59)	8.32771	-0.377042	-0.590346	-0.653099	-1.10967	7.77024	0.046902	0.340517	-0.102335	-1.0358
AT5G45470	Protein of unknown function (DUF594)	9.20314	-0.571461	-1.061	-2.34801	-2.59904	8.74836	-0.06312	-1.08526	-2.21357	-2.33525
AT5G45480	Protein of unknown function (DUF594)	10.8881	-0.346458	-0.96072	-2.18049	-3.09666	10.1842	-0.222318	-1.40167	-3.44548	-3.99472
AT2G19090	Protein of unknown function (DUF630 and DUF632)	8.83405	-0.0678613	-0.0122804	-0.520282	-1.01146	7.82148	0.102051	0.0831196	-0.399239	-1.47951
AT3G51290	Protein of unknown function (DUF630) ;Protein of unknown function (DUF632)	8.14048	-0.360814	-0.206648	-1.01738	-1.9345	9.12356	-0.147387	-0.490351	-0.796044	-2.45113
AT1G07090	Protein of unknown function (DUF640)	7.46671	0.318766	-0.0020458	-0.393985	-1.45862	6.62228	-0.0724954	-0.00895778	-0.42946	-1.38449
AT2G31160	Protein of unknown function (DUF640)	8.3096	0.194831	-0.11206	-0.705066	-1.21592	7.83901	-0.237156	-0.370197	-0.246359	-1.10319
AT2G42610	Protein of unknown function (DUF640)	9.28609	0.773486	0.871757	-0.188737	-1.16548	11.6887	-0.222019	-0.398235	-2.16748	-3.00732
AT3G23290	Protein of unknown function (DUF640)	6.82726	0.817319	0.239016	-1.3912	-1.29768	7.40911	0.0732776	-0.413338	-1.23539	-1.75385
AT4G18610	Protein of unknown function (DUF640)	10.5194	0.236345	-0.15342	-1.2462	-1.99133	6.90875	-0.163489	-0.507897	-0.871941	-1.4761
AT5G58500	Protein of unknown function (DUF640)	7.78062	0.627747	0.625961	-0.18204	-1.75355	6.70308	0.229136	-0.437888	-0.580706	-1.37425
AT5G66675	Protein of unknown function (DUF677)	10.2707	-0.230739	-0.793043	-1.28761	-1.61249	10.6163	-0.0720194	0.503961	-1.23768	-1.86385
AT2G34170	Protein of unknown function (DUF688)	8.91255	-0.0797103	-0.291784	-0.668648	-1.38329	10.3696	-0.246314	-0.67059	-1.30937	-2.77698
AT1G11220	Protein of unknown function (DUF761)	7.30019	-0.18264	-0.305862	-0.431737	-1.17682	7.02365	0.275923	0.0909337	-0.730022	-1.53439
AT1G18740	Protein of unknown function (DUF793)	12.4785	-1.52999	-1.4232	-1.85113	-1.67523	12.9931	-1.2491	0.314855	-1.13897	-0.344466
AT5G19930	Protein of unknown function DUF92, transmembrane	10.8132	-0.145988	-0.526622	-0.931349	-1.75348	9.36784	0.195319	-0.0844816	-0.790088	-1.59087
AT2G03350	Protein of unknown function, DUF538	9.97981	0.018978	-0.0442344	-0.592557	-1.11994	11.1893	-0.647763	-1.02423	-1.72781	-3.72874
AT3G07460	Protein of unknown function, DUF538	10.256	-0.0785863	-0.640414	-1.73888	-2.55744	12.3519	-0.162935	-0.426536	-2.87902	-4.43353
AT3G07470	Protein of unknown function, DUF538	11.6484	-0.0975184	-0.643141	-1.53612	-2.14476	13.2822	-0.067179	-0.00226404	-2.85627	-3.6594
AT3G08890	Protein of unknown function, DUF538	9.75799	-0.379047	-0.797047	-1.12309	-1.43463	9.78366	-0.274472	-0.448069	-0.374867	-1.21766
AT5G19590	Protein of unknown function, DUF538	13.0471	0.269507	-0.00964028	-0.540022	-1.43588	13.4634	0.40085	0.243641	-0.298735	-1.10329
AT5G46230	Protein of unknown function, DUF538	10.7122	0.327361	-0.234203	-0.962701	-2.06325	9.47121	0.0446278	-0.731882	-1.14529	-0.786925
AT5G54530	Protein of unknown function, DUF538	7.16219	0.31364	0.304388	-1.07399	-2.06138	9.22461	0.213074	-0.0361544	-0.430969	-3.05348
AT5G16720	Protein of unknown function, DUF593	8.62994	0.0411867	-0.0393282	-0.458297	-1.37252	7.61438	0.0219228	0.27359	-0.22581	-2.00444
AT1G21050	Protein of unknown function, DUF617	11.793	-0.529318	-1.01043	-2.43518	-3.57351	9.43041	-0.298869	-0.153047	-0.309905	-3.21885
AT5G23100	Protein of unknown function, DUF617	9.47437	0.018849	0.207279	-0.342519	-1.90798	8.66709	0.0198129	-0.0453518	-0.42733	-1.99305
AT1G29980	Protein of unknown function, DUF642	10.6282	-0.0532378	-0.148882	-1.20686	-3.25657	9.82533	-0.0393463	-0.0764171	-0.874412	-2.65816
AT5G11420	Protein of unknown function, DUF642	9.79126	0.759601	0.877605	0.0605489	-1.4235	12.039	-0.0271395	-0.552824	-0.920277	-3.18079
AT1G09160	Protein phosphatase 2C family protein	9.53455	-0.273975	-0.401423	-0.847842	-1.39985	9.7331	0.0803381	0.0239836	-0.86627	-1.96514
AT4G03415	Protein phosphatase 2C family protein	10.3006	0.103364	0.162836	-0.365431	-1.10104	10.5878	0.0148263	0.222564	-0.117975	-1.12012
AT4G28400	Protein phosphatase 2C family protein	10.3783	-0.886332	-1.34563	-2.09262	-2.79355	10.2043	-0.189732	0.254193	-0.984232	-1.4117
AT1G71860	protein tyrosine phosphatase 1	10.7018	-0.119289	-0.415127	-0.860593	-1.32026	9.73157	0.0316857	-0.135536	-0.446464	-1.12458
AT5G59770	Protein-tyrosine phosphatase-like, PTPLA	7.67303	-0.461239	-0.708539	-1.8923	-1.85398	9.12219	0.130914	-0.0429178	-0.691253	-1.937
AT4G27440	protochlorophyllide oxidoreductase B	10.4701	0.329669	-0.202533	-2.1354	-3.21398	15.6967	-0.0860958	-0.363104	-2.08638	-3.70095
AT1G20410	Pseudouridine synthase family protein	10.0827	-0.602844	-0.50545	-1.12274	-1.35767	9.86296	-0.142308	-0.109045	-0.633042	-1.78301
AT4G14680	Pseudouridine synthase/archaeosine transglycosylase-like family protein	9.61674	0.0593449	-0.0561951	-1.17165	-1.76911	10.1464	-0.349638	0.085371	-1.77722	-2.18394
AT5G21930	P-type ATPase of Arabidopsis 2	7.75761	-0.345695	-0.414555	-0.704245	-1.08848	10.8913	-0.103936	-0.324608	-1.28823	-2.70181
AT1G57990	purine permease 18	10.7401	-0.0562355	-0.628323	-1.20704	-0.274966	12.5172	-0.23407	0.539766	-2.89864	-0.477858
AT1G30840	purine permease 4	11.6058	-0.373762	-0.458779	-1.47321	-3.46304	8.52784	0.131338	-0.200144	0.056528	-1.78063
AT4G18197	purine permease 7	9.03868	-0.057557	-1.09968	-2.75848	-2.94947	10.4799	-0.283509	0.257322	-1.74722	-1.7455
AT4G18195	purine permease 8	7.8597	-0.142639	-1.18819	-2.42491	-2.20808	8.92124	-0.244328	0.274789	-1.58909	-1.70096
AT2G32080	purin-rich alpha 1	10.0202	0.100832	-0.624711	-1.67471	-2.10456	10.0332	0.0829545	-0.428465	-1.2192	-1.9475
AT1G13750	Purple acid phosphatases superfamily protein	9.30037	0.23568	0.0316014	-0.643553	-1.41283	10.013	0.196128	-0.600254	-1.61381	-3.00383
AT3G61100	Putative endonuclease or glycosyl hydrolase	10.0471	-0.508517	-0.649868	-0.879658	-1.73645	9.89772	-0.451241	-0.330172	-0.716475	-2.10898
AT3G62050	Putative endonuclease or glycosyl hydrolase	7.62997	-0.211546	-0.0541529	-0.513997	-1.7273	7.88629	-0.318622	-0.258516	-0.197416	-1.53449
AT1G50575	Putative lysine decarboxylase family protein	9.09188	-0.156397	-0.218175	-0.453062	-1.0341	10.0758	-0.487227	-0.836911	-1.29752	-2.57455
AT5G11950	Putative lysine decarboxylase family protein	10.0535	-0.197649	-0.390735	-0.426144	-1.16957	10.175	-0.165181	-0.434993	-1.14133	-0.902199
AT3G28420	Putative membrane lipoprotein	5.96414	0.0989755	0.28123	-0.478504	-1.01251	7.05671	0.0458538	0.0755263	0.271587	-1.4745
AT3G42725	Putative membrane lipoprotein	8.12937	0.116991	-0.200048	-1.61158	-2.32298	7.50894	0.257864	-0.111073	-1.07131	-2.31209
AT4G17085	Putative membrane lipoprotein	11.7908	-0.0982285	-0.384102	-0.713024	-1.61375	11.6617	-0.385296	-0.605264	-1.57467	-2.16513
AT2G38210	putative PDX1-like protein 4	7.72055	-0.355862	-1.19899	-0.849386	-0.420453	10.0535	-0.224163	-0.939617	-2.33838	-3.02268
AT3G16420	PYK10-binding protein 1	17.5783	-0.0137401	-0.630722	-1.3226	-1.78005	13.2213	-0.32342	-0.636651	-0.275006	-2.46693
AT5G46790	PYR1-like 1	9.63959	-0.427838	-0.86777	-1.63712	-1.88768	9.29364	-0.282625	-0.762013	-1.87809	-1.90338
AT2G26040	PYR1-like 2	7.86984	-0.791121	-0.954381	-2.06946	-2.12281	6.44029	-0.335853	-0.463884	-0.933858	-1.03897
AT2G38310	PYR1-like 4	9.52065	-0.630878	-1.51712	-3.6149	-3.76625	7.97358	-0.650727	-0.903282	-2.40149	-2.90631
AT2G40330	PYR1-like 6	10.3422	-3.20088	-4.33458	-5.49029	-5.52555	6.70829	-0.886466	-0.748835	-0.845104	-1.52625
AT5G11880	Pyridoxal-dependent decarboxylase family protein	9.48798	-0.0954122	-0.0429441	-0.576436	-1.14818	8.91185	-0.0336495	-0.204145	-0.676388	-1.48643
AT5G12200	pyrimidine 2	11.2862	-0.177754	-0.530825	-1.08086	-1.44134	10.9138	0.115173	0.0854524	-0.617802	-1.08975
AT5G23300	pyrimidine d	10.426	-0.32808	-0.0644442	-0.775565	-1.69104	9.76584	-0.397795	-0.41797	-0.891055	-1.11953
AT5G09650	pyrophosphorylase 6	12.5275	-0.904089	-0.953955	-1.15301	-1.46122	12.8637	-0.19164	-0.633822	-1.37586	-2.74513
AT4G27270	Quinone reductase family protein	10.9556	-0.197067	-0.330805	-0.610285	-1.28497	9.47149	-0.0731837	-0.534164	-1.34296	-2.41529
AT1G09630	RAB GTPase 11C	11.4579	-0.0797804	-0.295775	-1.14207	-1.94778	10.7541	-0.289355	-0.744042	-1.06485	-2.14111
AT1G22740	RAB GTPase homolog G3B	8.96802	0.160693	-0.00494332	-0.640466	-1.05293	10.6847	0.0134646	-0.209646	-0.439881	-1.24212
AT1G16920	RAB GTPase homolog A1B	13.3868	-0.42503	-0.513314	-0.758644	-1.35685	12.3885	-0.256762	-0.547365	-0.671609	-2.07972
AT5G65270	RAB GTPase homolog A4A	11.6713	-0.352079	-0.449362	-0.513859	-1.07839	11.2184	-0.376688	-0.479648	-0.929373	-1.55434
AT4G39990	RAB GTPase homolog A4B	9.87768	-0.244802	-0.491373	-0.639471	-1.26416	9.74086	-0.303995	-0.555883	-0.903974	-1.66232
AT1G05810	RAB GTPase homolog A5E	10.4393	-0.214312	-0.983738	-1.75356	-2.73992	9.95906	-0.177461	-0.832206	-1.75147	-2.18374
AT1G52280	RAB GTPase homolog G3D	10.6768	-0.41211	-0.522796	-1.01785	-1.86699	10.2863	-0.196909	0.0206743	-1.03209	-1.72685
AT5G59410	Rab5-interacting family protein	9.85306	0.0520452	-0.00851255	-0.530716	-1.03806	9.73787	-0.218638	-0.504212	-1.10754	-2.16279
AT4G35950	RAC-like 6	10.3701	-0.205248	-0.323382	-0.733854	-1.47921	10.5844	-0.026015	-0.1615	-0.669402	-1.48374
AT2G43360	Radical SAM superfamily protein	11.6066	-0.124218	-0.212484	-0.443598	-1.58171	11.2917	-0.403432	-0.567214	-1.28055	-3.63424
AT4G36570	RAD-like 3	8.16321	-1.57114	-2.18311	-2.82703	-2.89202	9.70436	-1.50268	-2.18579	-2.74457	-4.34717
AT5G67070	ralf-like 34	10.023	0.585869	0.721366	-0.0984857	-1.01721	12.3376	-0.0939311	-0.582028	-0.582462	-1.66725
AT5G25490	Ran BP2/NZF zinc finger-like superfamily protein	10.1227	0.0740756	0.131993	-0.0825773	-1.61408	9.31535	-0.268193	-0.0952691	-0.366508	-1.45648
AT1G02900	rapid alkalinization factor 1	12.6986	-0.351151	-1.28827	-2.09207	-2.73205	8.53548	-0.0798112	-0.816032	-0.373526	-1.8538
AT3G18130	receptor for activated C kinase 1C	12.0397	-0.155891	0.0239568	-0.513641	-1.37861	10.7545	-0.293256	-0.326797	-0.594758	-2.12963
AT1G71400	receptor like protein 12	10.8539	-0.604502	-1.47946	-2.8809	-3.10462	6.75596	-0.819372	-1.16603	-1.61338	-1.64346
AT2G33050	receptor like protein 26	7.02967	-0.133193	-0.289288	-1.4667	-1.54051	9.09478	-0.578482	-1.24013	-2.44035	-2.10963
AT1G17250	receptor like protein 3	7.00509	0.00658635	-0.712921	-1.59071	-1.40114	6.68114	-0.292082	-0.738124	-1.31787	-1.64161
AT3G23120	receptor like protein 38	5.92392	0.87424	-0.514796	-0.905051	-1.0038	8.77794	0.404208	-0.650368	-1.82171	-3.81311
AT3G25020	receptor like protein 42	6.39819	0.3641	-0.20702	-1.21979	-1.26888	9.0841	0.384866	-0.0555347	-1.4285	-3.19446
AT4G04220	receptor like protein 46	7.09712	0.0426722	-0.399955	-1.42081	-1.54925	8.50365	-0.0814094	-1.00582	-2.05145	-2.77685
AT4G18760	receptor like protein 51	7.8353	0.379807	0.230323	-0.806214	-1.1054	9.29148	-0.218013	-0.622095	-1.90191	-3.80022
AT1G47890	receptor like protein 7	6.59004	1.25347	-0.372383	-0.701743	-1.00486	6.30643	-0.590766	-0.314128	-1.1724	-0.954999
AT4G18250	receptor serine/threonine kinase, putative	7.33792	-0.612236	-1.55312	-1.89089	-1.77544	6.38428	-0.145829	-0.54118	-1.18218	-1.25455
AT1G48480	receptor-like kinase 1	11.6519	0.133182	-0.116846	-1.2238	-1.73722	12.18	-0.134636	-0.422043	-1.25057	-4.07797
AT3G17840	receptor-like kinase 902	10.7189	-0.10445	0.12631	-0.282724	-1.02283	10.6413	-0.034237	-0.143944	-0.790475	-3.21733
AT5G48540	receptor-like protein kinase-related family protein	10.2012	0.484569	-0.266048	-1.20764	-0.538733	9.35319	-1.13066	-1.65056	-2.91176	-0.993883
AT3G05740	RECQ helicase l1	7.18985	-0.0265794	0.0579791	-0.696743	-1.00774	7.32764	-0.0906723	-0.587491	-1.04542	-1.94162
AT4G34410	redox responsive transcription factor 1	10.6072	-3.68529	-3.01302	-4.8768	-4.07814	11.2556	-3.6805	-0.378554	-1.88248	-0.22846
AT4G35730	Regulator of Vps4 activity in the MVB pathway protein	8.48935	0.119235	0.183035	-0.30507	-1.25265	8.23066	0.115163	-0.0624923	-0.617315	-1.43991
AT5G53160	regulatory components of ABA receptor 3	9.0775	-0.853356	-1.55325	-1.60312	-0.884988	9.20228	-0.622505	-0.411661	-1.27309	-1.35236
AT1G13260	related to ABI3/VP1 1	8.96053	-1.21275	-1.98672	-3.20051	-2.78621	9.23403	-0.13202	0.0186721	-2.96926	-4.21242
AT1G68840	related to ABI3/VP1 2	11.8806	-0.669332	-2.62213	-4.83382	-5.15248	12.5289	-0.842809	0.429488	-2.90919	-5.39127
AT2G28550	related to AP2.7	7.57993	-0.603826	-0.510401	-1.09404	-1.1386	8.29454	-0.00279019	-0.385982	-1.16538	-1.2936
AT1G45207	Remorin family protein	8.82625	-0.0434037	0.0784159	-0.535805	-1.00464	8.9374	0.136205	0.228468	-0.335601	-2.19026
AT5G61000	Replication factor-A protein 1-related	8.87425	-0.681434	-0.281288	-1.04281	-1.96389	8.82689	-0.388494	-1.03544	-1.76111	-3.32779
AT2G24490	replicon protein A2	8.77096	-0.322624	-0.408411	-0.977412	-1.44237	8.40532	-0.279032	-0.91223	-1.51404	-0.843557
AT2G48070	resistance to phytophthora 1	9.5616	0.187279	-0.102392	-0.851107	-1.16928	13.3107	-0.141038	-0.667448	-1.19494	-2.60407
AT1G74890	response regulator 15	7.92037	-0.00191038	0.23933	-0.242897	-1.21578	8.21151	-0.810094	-1.54129	-1.96941	-2.78733
AT1G19050	response regulator 7	10.1645	-0.815	-1.1691	-1.67178	-2.62622	10.0557	-0.605736	-0.884468	-1.47692	-2.8077
AT5G24660	response to low sulfur 2	9.82499	1.22487	0.967666	0.315834	-1.56362	9.87317	0.51722	0.438103	-0.687994	-3.03525
AT1G64090	Reticulan like protein B3	12.6692	-0.0828694	-0.173645	-0.559862	-1.51217	11.8999	-0.232384	-0.507768	-0.646432	-1.56024
AT2G20590	Reticulon family protein	7.34483	-0.0520679	-0.202269	-0.905782	-1.87034	7.19044	-0.142254	-0.276219	-1.06871	-1.95952
AT3G10260	Reticulon family protein	10.5988	-0.0208948	-0.479441	-0.81489	-1.67716	10.5527	0.238387	0.00800955	-0.74074	-1.36639
AT4G28430	Reticulon family protein	8.30668	0.0658675	-0.154048	-1.09309	-2.43684	7.40669	-0.0212336	0.0192238	-0.815145	-2.37776
AT4G01750	rhamnogalacturonan xylosyltransferase 2	9.72044	-0.237202	-0.780637	-1.12338	-1.7819	7.8212	-0.177235	0.0266909	-1.72772	-2.11024
AT3G14790	rhamnose biosynthesis 3	9.89544	0.182671	0.119246	-0.501111	-1.01057	9.27086	-0.290391	-0.604988	-0.546865	-1.15353
AT4G03100	Rho GTPase activating protein with PAK-box/P21-Rho-binding domain	10.1444	-0.0177061	0.169381	-0.602221	-2.24742	9.90555	-0.349275	-0.848873	-1.71486	-3.15124
AT1G52240	RHO guanyl-nucleotide exchange factor 11	8.99062	-0.855988	-1.21244	-1.25219	0.0696791	7.49192	-0.755991	-0.883551	-0.53424	-1.1407
AT4G28950	RHO-related protein from plants 9	8.70868	-0.0107648	-0.296096	-1.03144	-1.72389	7.91009	-0.261632	-0.471371	-1.14944	-2.21192
AT1G14210	Ribonuclease T2 family protein	12.3238	-0.760939	-1.34168	-2.04462	-3.22551	9.72126	-0.556608	-0.962454	-1.2612	-2.42259
AT3G05560	Ribosomal L22e protein family	15.2107	-0.575533	-0.659672	-0.959792	-1.25427	13.7236	-0.3223	-0.384895	-0.472067	-1.26093
AT5G27770	Ribosomal L22e protein family	15.2789	-0.374839	-0.602095	-1.0267	-1.1644	13.9868	-0.185629	-0.281966	-0.415157	-1.13386
AT3G22230	Ribosomal L27e protein family	15.7357	-0.355155	-0.402829	-0.678065	-1.04645	14.554	-0.2791	-0.315416	-0.244867	-1.01192
AT4G15000	Ribosomal L27e protein family	15.5764	-0.32188	-0.253632	-0.808225	-1.07294	14.2001	-0.220442	-0.336552	-0.256351	-1.22332
AT4G29410	Ribosomal L28e protein family	14.153	-0.245994	-0.257633	-0.614366	-1.19923	13.1455	-0.334237	-0.310681	-0.228865	-1.19822
AT3G09500	Ribosomal L29 family protein	16.6286	-0.573959	-0.872757	-1.10583	-1.38929	15.1688	0.0317638	0.291429	0.0415889	-1.09857
AT3G55170	Ribosomal L29 family protein	11.261	-0.740149	-0.925273	-1.1004	-1.47781	9.97115	0.0841377	0.0535549	-0.416539	-1.30916
AT5G02610	Ribosomal L29 family protein	13.5347	-0.251058	-0.244737	-0.523921	-1.3164	12.9221	-0.429086	-0.383123	-0.389177	-1.04791
AT3G06680	Ribosomal L29e protein family	12.7836	-0.133576	-0.226056	-0.339028	-1.3364	12.3624	-0.522818	-0.496212	-0.700009	-2.28643
AT3G06700	Ribosomal L29e protein family	16.0393	-0.196472	-0.407112	-0.771069	-1.25169	14.917	-0.366599	-0.425882	-0.283436	-1.28812
AT2G43460	Ribosomal L38e protein family	15.8799	-0.399476	-0.58448	-0.980724	-1.45308	14.7853	-0.578653	-0.630721	-0.699627	-1.45274
AT5G60670	Ribosomal protein L11 family protein	14.0229	-0.49351	-0.53387	-0.749049	-1.78335	12.7779	-0.240812	-0.0734717	-0.401346	-2.24474
AT3G06040	Ribosomal protein L12/ ATP-dependent Clp protease adaptor protein ClpS family protein	12.8947	-0.793472	-0.851826	-0.816292	-1.02881	11.8878	-0.160371	-0.0479618	-0.283777	-1.08575
AT4G13170	Ribosomal protein L13 family protein	13.2439	-0.558984	-0.532979	-0.729684	-1.20563	12.7209	-0.416209	-0.293512	-0.613258	-1.1827
AT2G20450	Ribosomal protein L14	13.1393	-0.500294	-0.366702	-0.663581	-1.20247	12.0119	-0.543239	-0.52011	-0.731278	-1.49171
AT1G17560	Ribosomal protein L14p/L23e family protein	10.2446	-0.316278	-0.259156	-1.20774	-2.55683	10.0355	-0.632074	-0.478171	-1.21631	-3.34812
AT4G18730	ribosomal protein L16B	12.124	0.00168387	-0.396033	-0.566132	-1.12067	10.8035	-0.572243	-0.698825	-0.662374	-1.09783
AT5G11750	Ribosomal protein L19 family protein	9.6583	0.0123542	0.0422834	-0.686211	-1.46815	9.51599	-0.297768	-0.501252	-0.941041	-2.22546
AT5G47190	Ribosomal protein L19 family protein	9.64275	-0.39593	-0.468205	-0.86215	-1.18707	14.1039	-0.373131	-0.797476	-1.2889	-2.54013
AT1G08360	Ribosomal protein L1p/L10e family	16.1287	-0.426751	-0.562156	-0.922316	-1.58313	14.847	-0.205911	-0.178859	0.0974645	-1.07199
AT5G22440	Ribosomal protein L1p/L10e family	13.7108	-0.704017	-0.512354	-0.750533	-1.13478	11.6565	-0.421881	-0.463273	-0.358365	-1.44584
AT1G27400	Ribosomal protein L22p/L17e family protein	12.127	-0.30655	-0.296563	-0.540555	-1.28282	10.7193	-0.268681	-0.0901133	-0.0950043	-1.11086
AT1G67430	Ribosomal protein L22p/L17e family protein	14.0875	-0.0209066	-0.137414	-0.458557	-1.02316	13.2285	-0.3012	-0.307078	-0.228516	-1.17601
AT2G39460	ribosomal protein L23AA	16.0792	-0.480652	-0.566439	-0.93518	-1.41703	14.987	-0.346591	-0.37442	-0.498115	-1.46029
AT3G55280	ribosomal protein L23AB	13.8464	-0.320608	-0.217378	-0.425393	-1.22503	12.4224	-0.207579	-0.150432	0.0871988	-1.19376
AT2G36620	ribosomal protein L24	10.8005	-0.477919	-0.466518	-0.578492	-1.208	9.65198	-0.353219	-0.486971	-0.453156	-1.11101
AT2G01250	Ribosomal protein L30/L7 family protein	14.0086	-0.252011	-0.38145	-1.00667	-1.6348	12.823	-0.198217	-0.342552	-0.427311	-1.71013
AT5G56710	Ribosomal protein L31e family protein	13.9455	-0.772069	-0.90053	-1.0893	-1.62909	12.5271	-0.276351	-0.191614	-0.227203	-1.22655
AT3G06320	Ribosomal protein L33 family protein	11.4695	-0.594118	-0.592854	-0.425491	-1.05659	10.7864	-0.501752	-0.369983	-0.37456	-1.20534
AT1G26880	Ribosomal protein L34e superfamily protein	14.3269	-0.265544	-0.42038	-0.621679	-1.24598	13.2216	-0.501358	-0.468838	-0.412302	-1.25634
AT1G07070	Ribosomal protein L35Ae family protein	12.1556	-0.482044	-0.451309	-0.756224	-1.94167	11.0171	-0.664183	-0.762726	-1.07779	-2.3974
AT3G55750	Ribosomal protein L35Ae family protein	12.8606	-0.569816	-0.595229	-0.674988	-1.63143	11.3084	-0.404077	-0.444426	-0.763614	-1.45852
AT2G25210	Ribosomal protein L39 family protein	14.9882	-0.564753	-0.706792	-0.655483	-1.18368	13.1521	-0.223831	-0.210712	-0.39077	-1.43637
AT1G07320	ribosomal protein L4	10.2949	-0.207952	-0.522702	-1.19002	-1.76689	14.3813	-0.148851	-0.742624	-1.29839	-3.29779
AT2G40205	Ribosomal protein L41 family	15.5118	-0.43374	-0.420846	-0.537291	-1.01146	13.8484	-0.211992	-0.163194	-0.158085	-1.36493
AT1G05190	Ribosomal protein L6 family	8.74218	-0.330644	-0.534142	-1.15976	-1.0736	13.5862	-0.36399	-0.702016	-1.1387	-2.43835
AT4G10450	Ribosomal protein L6 family	13.8987	-0.55319	-0.536371	-1.03465	-1.68166	12.2928	-0.332712	-0.287825	-0.554636	-1.68161
AT2G18400	ribosomal protein L6 family protein	11.4384	-0.442195	-0.419183	-0.4205	-1.04871	10.5891	-0.429724	-0.498808	-0.810998	-1.88819
AT3G44890	ribosomal protein L9	10.2749	-0.44449	-0.449784	-0.727828	-1.25107	14.1298	-0.181352	-0.597984	-1.09237	-2.87063
AT5G40950	ribosomal protein large subunit 27	10.1691	-0.194665	-0.20925	-0.85969	-1.06624	14.3246	-0.413247	-1.10282	-1.76044	-2.82531
AT3G13120	Ribosomal protein S10p/S20e family protein	9.79162	-0.20711	-0.654812	-1.31852	-1.62339	14.096	-0.160456	-0.803668	-1.32079	-2.78237
AT3G45030	Ribosomal protein S10p/S20e family protein	9.04136	-0.111923	-0.651083	-0.95005	-1.80062	8.48962	-0.350882	-0.457907	-0.546151	-1.52342
AT5G14320	Ribosomal protein S13/S18 family	9.02548	-0.00172672	-0.240766	-1.08549	-1.07767	13.6787	-0.281814	-0.870838	-1.15322	-2.02853
AT3G43980	Ribosomal protein S14p/S29e family protein	13.3258	-0.188127	-0.345432	-0.604661	-1.24745	12.25	-0.442297	-0.566928	-0.661286	-1.65145
AT4G33865	Ribosomal protein S14p/S29e family protein	15.3513	-0.644624	-0.822101	-0.835922	-1.37853	14.1503	-0.501021	-0.553924	-0.600004	-1.04691
AT2G19720	ribosomal protein S15A B	10.3395	-0.292414	-0.239627	-0.654803	-1.36599	10.1786	-0.585545	-0.56556	-1.03978	-1.79594
AT4G29430	ribosomal protein S15A E	11.9977	-0.160024	-0.234786	-0.63835	-1.48821	11.3171	-0.47485	-0.61778	-0.994714	-1.61036
AT1G79850	ribosomal protein S17	8.65043	0.355977	0.235334	-0.536745	-1.06326	12.4372	-0.172978	-1.10056	-1.41348	-2.51407
AT5G15520	Ribosomal protein S19e family protein	12.7483	-0.129588	-0.117063	-0.517083	-1.38528	11.0016	-0.262305	-0.137752	-0.137595	-1.09285
AT5G61170	Ribosomal protein S19e family protein	15.0184	-0.121045	-0.151309	-0.463901	-1.06154	13.6033	0.0188775	-0.110059	-0.124523	-1.15692
AT3G53890	Ribosomal protein S21e	12.6203	-0.249449	-0.445956	-0.461369	-1.23314	12.2837	-0.400925	-0.767181	-1.25313	-1.85542
AT1G23410	Ribosomal protein S27a / Ubiquitin family protein	11.335	-0.477218	-0.316649	-0.89143	-1.1512	8.65425	-0.935578	-1.03986	-0.908182	-2.21044
AT5G64140	ribosomal protein S28	12.7686	-0.38057	-0.41325	-0.479555	-1.2491	11.4752	-0.196119	-0.239696	-0.384441	-1.07301
AT1G59359	Ribosomal protein S5 family protein	15.9223	-0.428944	-0.373816	-0.678434	-1.00454	14.317	-0.125222	-0.286656	-0.267433	-1.01309
AT4G31700	ribosomal protein S6	16.908	-0.478032	-0.493723	-1.20771	-1.37672	15.3776	-0.426203	-0.584439	-0.582907	-1.44475
AT2G04390	Ribosomal S17 family protein	15.06	-0.0589685	-0.112214	-0.441567	-1.27059	13.8634	-0.0574879	-0.23091	-0.309147	-1.25062
AT2G05220	Ribosomal S17 family protein	16.0862	-0.453174	-0.510675	-0.747996	-1.53117	14.5515	0.0860676	0.0901398	0.0178147	-1.07488
AT3G10610	Ribosomal S17 family protein	12.822	-0.041744	-0.0248356	-0.715324	-1.89478	11.5116	-0.512394	-0.54748	-0.732113	-2.34209
AT5G04800	Ribosomal S17 family protein	14.9422	-0.177129	-0.147922	-0.305814	-1.01885	13.6408	-0.152709	-0.185286	-0.267521	-1.05837
AT1G27330	Ribosome associated membrane protein RAMP4	12.4715	-0.498507	-0.666368	-0.740566	-1.28374	11.6571	-0.315764	-0.450845	-0.716155	-1.05025
AT5G38410	Ribulose bisphosphate carboxylase (small chain) family protein	11.3031	0.522413	0.25402	-1.64737	-3.00389	18.2535	-0.0478203	-0.42008	-0.666654	-3.06419
AT5G38430	Ribulose bisphosphate carboxylase (small chain) family protein	11.24	0.336377	0.105648	-1.68529	-3.16391	18.0039	-0.0149793	-0.384991	-0.826302	-3.21321
AT2G37950	RING/FYVE/PHD zinc finger superfamily protein	7.69907	-0.0272726	-0.167049	-0.769288	-1.66667	8.27368	-0.140507	-0.307463	-1.18786	-2.55506
AT3G14740	RING/FYVE/PHD zinc finger superfamily protein	8.94834	-0.241939	-0.196818	-0.884587	-2.36856	8.48911	-0.396632	-1.10739	-1.88429	-3.0062
AT5G63780	RING/FYVE/PHD zinc finger superfamily protein	10.3357	-0.164404	-0.0811556	-0.759325	-1.38678	12.6804	0.239489	-0.503267	-2.27994	-3.67013
AT1G22500	RING/U-box superfamily protein	11.2511	-0.189803	-0.821788	-1.85901	-2.22631	9.4462	0.404425	0.54634	-0.927845	-1.20184
AT1G49230	RING/U-box superfamily protein	9.77087	-0.130575	-0.754971	-2.889	-3.82542	9.21873	0.196685	0.112502	-1.74463	-3.61347
AT1G72310	RING/U-box superfamily protein	10.252	0.571246	0.454309	-0.391587	-1.33136	9.69366	0.0213283	-0.300624	-0.249406	-1.10414
AT2G18650	RING/U-box superfamily protein	6.45602	0.0587472	-0.303369	-1.26473	-1.35534	7.3369	-0.373132	-0.733097	-1.542	-1.9925
AT2G42360	RING/U-box superfamily protein	7.47656	0.484767	-0.590413	-1.00144	-0.911271	6.99477	-0.136065	-0.104981	-1.25807	-1.38759
AT2G44578	RING/U-box superfamily protein	10.0124	-0.132334	-2.32584	-4.22616	-3.85094	8.13782	-0.682722	0.459685	-1.16935	-2.32332
AT2G44581	RING/U-box superfamily protein	8.16639	-0.0152984	-1.63497	-2.78956	-2.82638	6.75794	-0.565766	0.332202	-0.964531	-1.37209
AT2G46160	RING/U-box superfamily protein	7.31157	0.190583	-0.146837	-0.730779	-1.27023	7.93247	0.104118	-0.25114	-0.631688	-1.77496
AT2G47560	RING/U-box superfamily protein	11.0631	-0.146079	-1.26456	-2.7686	-3.05293	10.4762	0.142806	-0.00518254	-0.421615	-1.08469
AT3G43430	RING/U-box superfamily protein	10.8887	-0.267079	-1.02205	-1.21805	-0.701317	7.73203	0.183604	-0.171315	-0.382311	-1.03442
AT4G13100	RING/U-box superfamily protein	6.8081	0.478033	0.325432	-0.961591	-1.26839	7.51471	-0.15461	-0.280854	-0.530492	-1.66864
AT4G17905	RING/U-box superfamily protein	8.33406	0.102958	0.249344	-0.00475593	-1.09694	7.76451	-0.132646	-0.0692772	-0.639666	-1.8546
AT5G43420	RING/U-box superfamily protein	9.0318	-0.215699	-0.543526	-1.66727	-1.84958	6.7446	0.0379629	-0.473271	-1.20152	-1.29847
AT5G53110	RING/U-box superfamily protein	9.5398	0.233655	-0.946677	-1.89667	-1.532	6.5652	-0.0534909	-0.296018	-0.147204	-1.17209
AT3G05950	RmlC-like cupins superfamily protein	14.1405	-1.62689	-2.71888	-5.32412	-7.15647	6.1817	-1.09283	-1.36657	-1.16173	-0.840244
AT3G10080	RmlC-like cupins superfamily protein	10.0032	0.673889	0.646623	-0.133292	-1.70936	10.7306	0.270625	0.140357	-0.443143	-2.916
AT5G39110	RmlC-like cupins superfamily protein	10.2298	1.02625	-0.775222	-0.561159	-1.45858	6.68269	0.176182	-1.55148	-0.844418	-0.396261
AT5G39120	RmlC-like cupins superfamily protein	10.5316	1.50902	-0.12244	0.0834183	-1.1391	6.95485	0.504237	-1.58046	-0.831732	-0.62758
AT5G32450	RNA binding (RRM/RBD/RNP motifs) family protein	10.9891	-0.232788	-0.413443	-0.765619	-1.32175	11.9426	-0.382926	-0.583045	-0.982701	-1.80273
AT4G25740	RNA binding Plectin/S10 domain-containing protein	13.6897	-0.12536	-0.382823	-0.851573	-1.80499	12.8311	-0.341109	-0.453991	-0.553339	-1.53376
AT1G62670	rna processing factor 2	8.33784	-0.471141	-0.418388	-0.606743	-1.07412	8.58801	0.244269	0.154242	-0.0612574	-1.13604
AT3G56790	RNA splicing factor-related	6.53817	-1.3914	-1.05745	-0.893405	0.100218	6.10117	-1.08805	-0.200307	-0.519153	1.39524
AT1G01080	RNA-binding (RRM/RBD/RNP motifs) family protein	6.40538	-0.228756	-0.358932	-1.29908	-1.21663	10.8577	-0.427877	-1.10043	-1.99109	-3.79911
AT1G22330	RNA-binding (RRM/RBD/RNP motifs) family protein	6.70178	0.298657	-0.26439	-1.23673	-1.73014	7.71812	0.0541735	-0.344552	-1.73664	-2.53802
AT1G67950	RNA-binding (RRM/RBD/RNP motifs) family protein	8.26692	-0.065306	-0.550516	-1.29347	-1.58495	9.20579	-0.554375	-0.98044	-1.43391	-2.15849
AT1G78260	RNA-binding (RRM/RBD/RNP motifs) family protein	8.02207	0.314976	-0.0127787	-0.729141	-1.44938	7.46266	0.210114	0.662405	-0.380079	-1.26475
AT2G37510	RNA-binding (RRM/RBD/RNP motifs) family protein	7.8362	-0.250537	-0.260062	-0.55854	-1.15235	7.7261	-0.254618	-0.198359	-0.87457	-1.75424
AT3G23370	RNA-binding (RRM/RBD/RNP motifs) family protein	7.13867	-0.436371	-0.182813	-0.582141	-1.00279	6.65619	-0.530835	-0.107215	-0.625284	-1.04215
AT3G63450	RNA-binding (RRM/RBD/RNP motifs) family protein	8.26348	-0.140204	-0.0620606	-0.831725	-1.4237	8.27801	0.112797	0.196588	-0.0483826	-1.47258
AT1G09660	RNA-binding KH domain-containing protein	9.4988	-0.226639	-0.325252	-1.44053	-1.99648	9.54449	-0.202771	-0.364866	-0.788052	-1.91927
AT3G49500	RNA-dependent RNA polymerase 6	9.49401	-0.200335	-0.153374	-0.911686	-1.5922	9.57894	-0.147772	-0.388322	-0.521551	-2.00973
AT1G24090	RNase H family protein	7.89313	-0.640416	-0.460398	-1.14252	-1.22647	7.48984	-0.371293	-0.398715	-0.855187	-1.76903
AT3G54650	RNI-like superfamily protein	10.8887	-0.369589	-0.259165	-0.640981	-1.07463	10.1087	-0.193586	-0.589796	-0.653112	-1.87438
AT4G03010	RNI-like superfamily protein	7.04849	0.127955	-0.0666581	-0.767698	-1.56395	7.94116	-0.189187	-0.41346	-0.631816	-1.06301
AT4G30640	RNI-like superfamily protein	8.3198	0.00765772	-0.816575	-1.27724	-1.5669	6.6703	0.221504	-0.125553	-1.09816	-0.963649
AT5G45500	RNI-like superfamily protein	12.4364	-0.218263	-0.573124	-1.54367	-2.1312	11.4682	0.0959776	-0.39962	-0.949064	-1.74982
AT3G55660	ROP (rho of plants) guanine nucleotide exchange factor 6	9.29232	-0.156515	-0.10794	-0.867039	-2.5821	9.10592	-0.431257	-0.821502	-1.71875	-3.63116
AT5G10520	ROP binding protein kinases 1	9.31683	-0.850541	-1.8118	-2.1653	-1.69997	6.53376	-0.708549	-0.871014	-0.818437	-1.00804
AT5G05940	ROP guanine nucleotide exchange factor 5	8.12803	0.19548	0.171857	-0.549831	-1.83063	8.12882	-0.269618	-0.549436	-1.1054	-2.28383
AT1G78430	ROP interactive partner 2	6.28221	-0.0569767	-0.182583	-0.634628	-1.1206	6.60764	0.231135	0.370003	-0.0743461	-1.34108
AT3G62030	rotamase CYP 4	11.0783	-0.122851	-0.258172	-0.970453	-1.76396	15.6014	-0.554283	-1.15013	-1.65375	-3.79533
AT3G53232	ROTUNDIFOLIA like 1	5.8404	-0.144837	-0.553899	-0.954437	-1.16931	9.52487	0.602411	0.0982002	-1.83218	-2.8372
AT4G13395	ROTUNDIFOLIA like 12	8.17995	-1.81662	-2.12448	-2.05384	-1.2485	9.6193	-2.01222	-0.219981	-1.43692	-0.529958
AT3G25717	ROTUNDIFOLIA like 16	11.8493	-0.601788	-1.42706	-2.54642	-4.13762	10.8541	0.193321	0.464164	-1.131	-3.11091
AT3G55515	ROTUNDIFOLIA like 7	7.82116	-0.137422	-0.452972	-1.16629	-1.80013	7.03006	-0.233987	-1.31738	-1.77705	-2.3349
AT5G08020	RPA70-kDa subunit B	9.0153	-0.464723	-0.272601	-0.765203	-2.04429	8.78118	-0.490331	-1.15419	-1.95703	-3.30828
AT2G17660	RPM1-interacting protein 4 (RIN4) family protein	8.81114	-0.37438	-1.45033	-1.61678	-0.771843	8.59548	-2.32626	0.0132516	-1.74764	-1.0281
AT3G07195	RPM1-interacting protein 4 (RIN4) family protein	8.57473	-0.570816	-2.26598	-2.91732	-2.71484	7.87905	-0.369086	0.193767	-2.31241	-1.0988
AT1G61580	R-protein L3 B	10.7438	0.0609312	0.19849	-0.470727	-1.5981	9.88778	-0.550181	-0.81237	-0.597135	-1.12722
AT1G04430	S-adenosyl-L-methionine-dependent methyltransferases superfamily protein	10.9473	-0.994968	-1.21736	-1.9277	-2.58907	10.2652	0.147371	-0.068159	-1.04944	-2.64174
AT1G23360	S-adenosyl-L-methionine-dependent methyltransferases superfamily protein	8.01231	-1.06908	-1.07698	-0.698601	-0.955964	9.76748	-0.274089	-0.44064	-1.03353	-1.91248
AT1G29470	S-adenosyl-L-methionine-dependent methyltransferases superfamily protein	13.0665	-0.156257	-0.064417	-0.631595	-1.58767	12.7816	-0.0117239	-0.141927	-0.599439	-2.15099
AT1G33170	S-adenosyl-L-methionine-dependent methyltransferases superfamily protein	10.0068	0.24581	0.00452104	-1.20054	-2.23462	10.4338	-0.276485	-0.389777	-1.32891	-3.00042
AT1G48600	S-adenosyl-L-methionine-dependent methyltransferases superfamily protein	13.1086	-0.338961	-0.331218	-0.846998	-1.66099	11.6978	-0.0886942	0.0399607	-0.539609	-1.42042
AT1G55450	S-adenosyl-L-methionine-dependent methyltransferases superfamily protein	9.18194	0.0575462	-1.40221	-2.31834	-2.06895	11.2444	-0.587598	-0.217562	-2.12814	-1.47534
AT1G69520	S-adenosyl-L-methionine-dependent methyltransferases superfamily protein	9.57212	-1.025	-1.95794	-2.36859	-1.62765	8.28781	-0.595562	-0.835766	-1.35966	-0.762644
AT1G73600	S-adenosyl-L-methionine-dependent methyltransferases superfamily protein	12.1198	-1.80644	-1.7722	-4.0073	-5.54577	13.8037	-0.729528	-0.767858	-3.15974	-5.80815
AT2G34300	S-adenosyl-L-methionine-dependent methyltransferases superfamily protein	11.5639	-0.125852	-0.113035	-0.920715	-1.50462	9.3713	-0.154799	-0.169042	-0.62733	-1.31274
AT2G39750	S-adenosyl-L-methionine-dependent methyltransferases superfamily protein	8.95648	0.132441	0.262317	-0.579102	-1.11071	9.42656	0.00383528	-0.162696	-0.627897	-1.8465
AT2G43920	S-adenosyl-L-methionine-dependent methyltransferases superfamily protein	10.1091	0.588069	-2.07913	-2.63218	-2.55781	10.0447	0.172253	-0.103495	-0.668481	-1.3603
AT2G43940	S-adenosyl-L-methionine-dependent methyltransferases superfamily protein	10.7651	-0.338021	-0.556929	-0.727377	-1.4167	9.10775	0.0473186	-0.000292426	-0.147725	-1.10051
AT3G15530	S-adenosyl-L-methionine-dependent methyltransferases superfamily protein	11.0892	-0.50786	-0.0461872	-1.00387	-1.70273	11.0164	-0.511439	0.365988	-0.757086	-1.46576
AT3G27230	S-adenosyl-L-methionine-dependent methyltransferases superfamily protein	10.7976	-0.347402	-0.259266	-0.656026	-1.41575	10.4122	0.264845	0.169036	-0.384095	-1.93392
AT3G54150	S-adenosyl-L-methionine-dependent methyltransferases superfamily protein	9.02738	0.224849	-0.935201	-1.70865	-1.15318	7.82591	-0.508675	-0.699215	-2.18506	-1.43618
AT4G00740	S-adenosyl-L-methionine-dependent methyltransferases superfamily protein	9.71026	0.0852066	0.154657	-0.480586	-1.75063	9.11075	0.000694271	0.0245834	-0.262708	-2.13773
AT4G18030	S-adenosyl-L-methionine-dependent methyltransferases superfamily protein	11.8835	-0.612904	-0.441357	-0.663992	-1.22	11.5725	-0.125167	-0.252768	-1.15144	-2.7573
AT4G22530	S-adenosyl-L-methionine-dependent methyltransferases superfamily protein	9.80378	0.425963	-0.275468	-0.937188	-1.56858	9.30413	-0.163189	-0.815549	-0.944459	-1.25982
AT4G34360	S-adenosyl-L-methionine-dependent methyltransferases superfamily protein	7.91078	-0.74852	-0.76721	-0.889138	-1.18793	6.76994	-0.110252	0.0568374	-0.392907	-1.01942
AT4G36470	S-adenosyl-L-methionine-dependent methyltransferases superfamily protein	8.37979	0.257147	-0.0849954	-0.62803	-1.80065	8.46201	-0.143131	-0.643507	-1.05041	-1.91943
AT5G10830	S-adenosyl-L-methionine-dependent methyltransferases superfamily protein	12.1149	-0.052754	-0.557999	-1.95738	-3.0928	8.68466	-0.230871	-0.235821	-0.685661	-1.08774
AT5G14430	S-adenosyl-L-methionine-dependent methyltransferases superfamily protein	9.9665	-0.119812	-0.15931	-0.662565	-1.00024	9.47287	0.102639	0.0169799	-0.590156	-1.42757
AT3G17390	S-adenosylmethionine synthetase family protein	14.7574	-0.191012	-0.158376	-1.10376	-2.32595	13.9672	0.0214461	-0.0476151	-1.34851	-2.53922
AT3G55980	salt-inducible zinc finger 1	10.6465	-1.32437	-1.51156	-2.71743	-2.18568	11.1011	-0.390607	0.625037	-1.19721	-0.602714
AT1G56150	SAUR-like auxin-responsive protein family	6.70516	1.19679	-0.595336	-1.16299	-1.24702	9.96678	0.143046	0.00164571	-1.03981	-1.58947
AT1G72430	SAUR-like auxin-responsive protein family	11.0658	0.147283	-0.284612	-2.28953	-3.92836	12.4421	0.32339	0.0353659	-2.8407	-4.07223
AT4G34800	SAUR-like auxin-responsive protein family	9.73868	-0.0337588	-0.444219	-0.7756	-1.68537	7.11382	-0.0814686	-0.654146	-0.77268	-1.77941
AT4G34810	SAUR-like auxin-responsive protein family	8.87338	-0.227648	-0.618182	-0.674146	-1.50811	7.29463	-0.452245	-0.966322	-1.64572	-1.90094
AT2G43535	Scorpion toxin-like knottin superfamily protein	14.4121	-0.142745	-0.346597	-0.485959	-1.03398	11.8137	-0.343031	-0.357722	-0.987273	-2.45779
AT2G43550	Scorpion toxin-like knottin superfamily protein	7.89964	0.0793186	-0.0417979	-0.665825	-2.0815	11.3411	0.0297853	-0.372594	-2.25455	-5.32889
AT3G51670	SEC14 cytosolic factor family protein / phosphoglyceride transfer family protein	9.38259	-0.270086	-0.107995	-0.399786	-1.43283	9.17586	-0.410419	-0.371555	-0.860898	-1.14524
AT1G30690	Sec14p-like phosphatidylinositol transfer family protein	10.3157	0.292179	0.322232	-0.648693	-1.69234	9.89802	-0.200782	-0.0921564	-0.295499	-1.6524
AT4G08690	Sec14p-like phosphatidylinositol transfer family protein	10.8574	-0.358427	-0.635011	-1.11248	-1.36177	9.04911	-0.243741	-0.268879	-0.629239	-1.81813
AT5G50460	secE/sec61-gamma protein transport protein	12.3175	0.0122291	-0.245644	-0.282414	-1.12969	11.3965	-0.154948	-0.551244	-0.87867	-1.4465
AT1G29310	SecY protein transport family protein	11.0014	0.0697175	0.2679	-0.327748	-1.13866	9.69499	-0.257859	-0.546638	-0.610422	-1.51049
AT4G14040	selenium-binding protein 2	8.94263	-0.603661	-1.04901	-1.83129	-1.59609	10.8772	-0.511158	-0.770036	-2.57313	-2.50353
AT2G22920	serine carboxypeptidase-like 12	8.81568	0.0181179	-0.00482328	-0.83032	-2.8336	6.0987	0.0620785	-0.132354	-0.399407	-1.24955
AT3G02110	serine carboxypeptidase-like 25	7.81949	0.156158	0.22366	-0.531724	-1.15339	10.3479	-0.0700668	-0.0912535	-1.08018	-2.89573
AT2G35780	serine carboxypeptidase-like 26	10.2798	0.0321705	-0.0847118	-0.622987	-1.12467	11.5335	0.158798	0.0384418	-0.450501	-1.83003
AT3G07990	serine carboxypeptidase-like 27	8.31631	-0.297365	-0.574974	-1.00718	-1.47458	8.20189	0.0556876	-0.497261	-1.15532	-2.51437
AT5G23210	serine carboxypeptidase-like 34	9.3824	0.375842	0.00922812	-1.51052	-3.45926	11.3438	0.126158	-0.0379779	-1.94773	-4.72342
AT5G08260	serine carboxypeptidase-like 35	11.3268	-0.126833	-0.371253	-1.443	-2.13488	12.928	-0.138913	-0.442388	-1.03682	-2.76829
AT5G42240	serine carboxypeptidase-like 42	9.65855	-0.440741	-0.446338	-0.809596	-1.76418	11.8248	-0.00190514	-0.0294733	-0.855368	-2.56769
AT1G28110	serine carboxypeptidase-like 45	10.7776	0.17633	-0.0826177	-1.05718	-2.30724	10.8882	-0.224617	-0.279642	-0.89917	-3.59375
AT2G33530	serine carboxypeptidase-like 46	9.04428	-0.0918713	-0.0908751	-0.547022	-1.37319	10.4392	0.304859	-0.134022	-1.37694	-2.45021
AT1G15000	serine carboxypeptidase-like 50	10.031	0.122891	-0.0459341	-0.757672	-1.22899	10.6821	-0.365052	-0.375485	-1.43832	-3.3645
AT5G26780	serine hydroxymethyltransferase 2	10.8778	-0.147409	0.0870765	-0.643884	-1.11148	10.0007	-0.0800321	-0.312527	-0.551457	-1.36608
AT5G43580	Serine protease inhibitor, potato inhibitor I-type family protein	12.2543	-0.359	-2.06881	-1.1697	-0.163063	7.60138	-0.650929	-2.14489	-1.99531	-0.953343
AT1G64625	Serine/threonine-protein kinase WNK (With No Lysine)-related	7.59328	0.174892	0.137028	-0.419122	-1.48115	7.48229	-0.00439298	-0.0960406	0.447145	-1.46061
AT1G26760	SET domain protein 35	7.65095	0.00988608	0.391332	-0.331468	-1.60702	6.98037	-0.113294	-0.117758	-0.7191	-1.72318
AT5G65970	Seven transmembrane MLO family protein	10.3778	-0.318608	-0.763703	-1.57815	-3.4266	7.19014	-0.439649	-0.911391	-1.59367	-1.89402
AT3G54430	SHI-related sequence 6	9.25704	0.0538114	-0.265733	-1.1048	-1.47365	8.658	0.263893	0.0895064	-0.271429	-1.24476
AT5G55480	SHV3-like 1	10.2963	0.133835	0.183768	-0.257519	-1.20985	9.58644	-0.132627	-0.562398	-0.930343	-2.07108
AT3G56710	sigma factor binding protein 1	9.29116	-0.0698484	-1.09112	-1.61622	-0.929026	12.0654	0.0420235	0.225421	-1.09842	-1.02027
AT3G05230	Signal peptidase subunit	10.8029	-0.360583	-0.539407	-1.30705	-1.86787	10.1304	-0.303751	-0.393477	-0.959271	-1.47894
AT1G32470	Single hybrid motif superfamily protein	7.21008	0.15643	0.0347145	-0.623618	-1.59804	13.2437	-0.0857403	-0.493842	-1.02862	-3.45128
AT5G66920	SKU5 similar 17	12.7174	-0.451299	-0.521644	-0.931986	-1.63841	10.3357	0.194977	0.255251	-0.29378	-2.79357
AT4G22010	SKU5 similar 4	12.0077	-0.30075	-0.205324	-0.417461	-1.26892	10.7466	-0.00290733	-0.101917	-1.55553	-3.67195
AT4G25240	SKU5 similar 1	9.80048	0.136436	-0.114888	-1.20851	-2.48341	7.63596	-0.0783688	-0.359851	-1.45615	-2.50937
AT4G38420	SKU5 similar 9	7.52483	-0.114341	-0.78791	-2.4069	-2.11557	8.90015	-0.321778	-0.819476	-2.30469	-2.98048
AT1G61360	S-locus lectin protein kinase family protein	9.82125	0.1676	-0.982059	-1.20153	-0.771839	8.12229	-0.432838	-0.502541	-1.06989	-1.06554
AT1G61500	S-locus lectin protein kinase family protein	7.7362	-0.435679	-0.903135	-1.33808	-1.73791	6.97053	0.0616626	0.192215	-0.255634	-1.05732
AT4G21390	S-locus lectin protein kinase family protein	9.36667	-0.100628	-0.881522	-1.3109	0.25907	7.75499	-0.697973	-1.03064	-1.8676	-0.755197
AT3G56950	small and basic intrinsic protein 2;1	11.0633	-0.0173936	-0.467378	-1.39934	-2.35128	10.2358	-0.112378	-0.567364	-1.12046	-1.59953
AT3G11500	Small nuclear ribonucleoprotein family protein	11.4084	0.032154	0.0895916	-0.430768	-1.21108	10.9088	-0.13786	-0.348989	-0.149178	-1.23913
AT4G30330	Small nuclear ribonucleoprotein family protein	11.774	-0.873927	-0.917837	-0.741863	-1.36703	11.5705	-0.401783	-0.307911	-0.917683	-2.08952
AT5G55170	small ubiquitin-like modifier 3	10.4805	-0.241194	-0.858762	-1.59476	-2.13607	9.10123	0.0878639	-0.818726	-1.76649	-3.11055
AT5G44560	SNF7 family protein	8.88164	-0.734805	-0.870139	-1.11219	-1.6153	7.96669	0.102004	0.176331	-0.541943	-1.88819
AT3G56160	Sodium Bile acid symporter family	9.16353	-0.540647	-0.249715	-0.956679	-2.13358	10.7529	-0.467593	-0.881916	-1.41407	-3.1351
AT1G78450	SOUL heme-binding family protein	6.78429	-0.442637	-0.559615	-1.50071	-1.59716	9.33402	-0.121894	-0.0839311	-0.363484	-2.65258
AT3G01290	SPFH/Band 7/PHB domain-containing membrane-associated protein family	12.9235	0.374982	-1.452	-3.04054	-3.20823	12.4832	-0.37932	-0.425945	-4.77478	-4.88466
AT5G25250	SPFH/Band 7/PHB domain-containing membrane-associated protein family	11.1306	0.616856	-1.5436	-2.48746	-2.42993	11.2258	-0.0374795	-0.39303	-3.16972	-2.2204
AT5G25260	SPFH/Band 7/PHB domain-containing membrane-associated protein family	8.22614	2.15475	0.0237425	-1.06938	-0.632083	6.63571	0.384315	-0.991095	-1.66683	-1.64499
AT5G64870	SPFH/Band 7/PHB domain-containing membrane-associated protein family	8.53444	-0.66705	-0.848753	-1.8961	-1.03771	8.84792	-0.993683	0.342673	-0.991375	-1.15182
AT1G14290	sphingoid base hydroxylase 2	8.9681	0.294558	0.188397	-0.415695	-1.22123	9.20471	-0.207621	-0.513596	-0.877818	-1.93708
AT3G02180	SPIRAL1-like3	12.4939	0.0673639	-0.080247	-0.468041	-1.36054	13.1403	0.0121271	-0.19572	-0.557594	-2.57652
AT4G14342	Splicing factor 3B subunit 5/RDS3 complex subunit 10	11.6118	-0.284373	-0.642299	-0.969729	-1.3899	12.3307	-0.259079	-0.43739	-0.851831	-1.52783
AT3G57920	squamosa promoter binding protein-like 15	6.96269	-0.0943098	0.162208	-1.2388	-1.3244	6.81038	0.453709	0.921252	0.284687	-1.11802
AT5G09240	ssDNA-binding transcriptional regulator	8.86395	-0.702837	-0.75096	-1.02533	-1.873	10.1473	-0.659624	-0.836263	-1.39913	-2.60086
AT1G77990	STAS domain / Sulfate transporter family	7.27812	-0.372644	-0.636482	-0.831392	-1.42854	8.68524	0.0866278	0.149565	-0.632696	-1.66199
AT1G15760	Sterile alpha motif (SAM) domain-containing protein	7.5133	-0.213062	-0.280689	-1.3212	-1.53926	6.05017	0.171837	0.535565	0.244143	-1.00853
AT3G02580	sterol 1	12.0108	0.373003	0.17757	-0.437297	-1.05121	11.712	-0.183398	-0.587036	-0.66926	-1.05818
AT4G22756	sterol C4-methyl oxidase 1-2	10.022	0.203763	0.274571	-0.522008	-1.50688	10.0623	-0.172517	-0.289514	-0.824455	-2.73541
AT5G13710	sterol methyltransferase 1	10.8589	-0.337789	-0.392635	-0.912659	-1.50938	9.31735	-0.36137	-0.665476	-1.48488	-1.40309
AT1G76090	sterol methyltransferase 3	12.6299	0.172259	0.0333311	-1.07397	-1.80857	10.3196	-0.196536	-0.756143	-1.77776	-2.07395
AT5G22580	Stress responsive A/B Barrel Domain	10.7534	0.305639	0.0263867	-0.806092	-3.11761	13.9375	0.212026	0.394604	-0.990855	-4.86932
AT1G53730	STRUBBELIG-receptor family 6	10.418	0.271067	0.0962982	-0.830473	-1.6625	10.4598	-0.156826	-0.45302	-1.10919	-1.7954
AT4G22130	STRUBBELIG-receptor family 8	10.2426	-0.334967	-0.211192	-0.66179	-1.42638	8.65552	0.2519	0.284719	-0.297371	-1.97451
AT1G51270	structural molecules;transmembrane receptors;structural molecules	8.06257	-1.07522	-2.43794	-2.9456	-2.83044	6.97463	0.476695	0.795039	-0.351894	-1.53528
AT2G05920	Subtilase family protein	12.9465	0.00100329	0.328062	-0.43096	-1.54414	12.0903	-0.0966095	0.0330645	-0.366127	-1.99684
AT3G14240	Subtilase family protein	11.5806	0.0560587	0.0537151	-0.484675	-1.60267	11.8527	0.206927	0.0655105	-0.711941	-2.49348
AT4G34980	subtilisin-like serine protease 2	12.1	0.265955	0.332111	-0.757439	-2.61346	12.4459	0.585504	0.911778	0.102092	-2.15059
AT2G19170	subtilisin-like serine protease 3	8.32714	-0.105301	-0.0475619	-0.62255	-1.44562	8.76234	0.129907	-0.0711487	-0.81677	-2.78098
AT1G71880	sucrose-proton symporter 1	11.4132	-0.497965	-2.00754	-4.70022	-5.73325	9.72876	0.140886	0.491015	-1.09995	-1.71672
AT5G52190	Sugar isomerase (SIS) family protein	6.67707	0.0422946	-0.463065	-1.28953	-0.6596	11.8993	-0.379004	-1.13388	-1.78862	-2.58445
AT1G11260	sugar transporter 1	13.736	0.264203	-0.27519	-1.18388	-1.56661	13.9626	0.297212	0.733267	0.171662	-1.02977
AT5G19600	sulfate transporter 3;5	8.82906	-1.03472	-1.32767	-1.71039	-3.15573	6.85171	-0.561229	-0.178341	-0.64328	-1.27098
AT1G74100	sulfotransferase 16	13.6488	0.402037	0.301436	-0.566814	-1.70766	12.9582	-0.307448	0.173135	-1.22546	-2.59233
AT1G18590	sulfotransferase 17	12.32	-0.28812	-0.722195	-1.42383	-3.01177	11.5938	-0.278149	0.133671	-1.45022	-3.31185
AT1G13420	sulfotransferase 4B	11.8847	0.439099	0.0773594	-0.761422	-3.46917	6.10378	-0.502735	-1.08271	-1.42812	-1.42527
AT1G67810	sulfur E2	10.1395	0.866104	-0.377331	-2.02587	-1.55645	9.04341	-0.800315	-0.925006	-2.3219	-1.85207
AT1G08560	syntaxin of plants 111	10.951	-0.0854185	-0.00512789	-0.772325	-2.63775	10.7783	-0.261082	-0.406516	-1.06798	-2.84113
AT3G11820	syntaxin of plants 121	11.5199	0.164375	-0.705179	-1.30462	-1.09519	11.4407	-0.199215	-0.0659214	-1.25649	-1.23783
AT3G52400	syntaxin of plants 122	11.6738	-0.69451	-2.08999	-2.92257	-2.42398	11.5008	-0.156461	0.661997	-1.64526	-1.13857
AT2G27400	TAS1A; other RNA	9.85139	-0.887235	-0.957781	-1.1622	-1.79158	10.1838	-0.484361	-0.660876	-1.4183	-2.49715
AT3G51660	Tautomerase/MIF superfamily protein	10.037	-0.296114	-1.25783	-2.52224	-2.93823	11.3726	-0.481516	0.177564	-1.67839	0.935171
AT5G01650	Tautomerase/MIF superfamily protein	11.9546	-0.0686102	-0.214298	-0.795421	-1.67582	13.0875	-0.0113251	-0.00489332	-0.331064	-1.08039
AT5G57170	Tautomerase/MIF superfamily protein	8.52346	-0.125896	-0.407912	-1.17407	-2.08538	11.4892	-0.369365	-0.761541	-1.16901	-2.52036
AT1G35560	TCP family transcription factor	9.02257	0.0531706	-0.208829	-0.532878	-1.3996	9.18842	0.0823686	-0.0593501	-1.08874	-2.59015
AT5G08330	TCP family transcription factor	9.03281	0.106649	-0.0319631	-1.14346	-1.91318	11.2449	0.348234	0.161044	-2.70774	-4.44843
AT3G13470	TCP-1/cpn60 chaperonin family protein	10.2156	0.114209	0.648498	0.188359	-1.07444	11.8113	-0.56649	-0.953509	-1.44981	-2.23488
AT1G53230	TEOSINTE BRANCHED 1, cycloidea and PCF transcription factor 3	7.12919	0.561751	0.239221	-1.17546	-1.41487	10.8422	0.178305	-0.835695	-2.4549	-3.76119
AT4G20230	Terpenoid cyclases/Protein prenyltransferases superfamily protein	9.24729	-0.139448	0.0206369	-0.620292	-2.15454	6.20316	-0.495055	-0.332778	-0.860968	-1.19067
AT2G18620	Terpenoid synthases superfamily protein	7.96544	0.917072	1.09031	-0.0350624	-1.7879	6.26369	-0.266108	-0.765188	-1.20205	-1.42007
AT4G14770	TESMIN/TSO1-like CXC 2	8.10652	0.0161013	0.181018	-0.215802	-1.27401	8.8004	-0.161928	-0.5974	-1.0852	-2.5466
AT2G23810	tetraspanin8	7.70905	-1.74587	-1.88497	-2.5129	-1.69711	8.06922	-1.34353	-0.124341	-1.54207	-0.450065
AT1G78120	Tetratricopeptide repeat (TPR)-like superfamily protein	10.1465	-0.397729	-0.574641	-2.09304	-2.87137	7.41808	-0.168262	-0.491688	-0.858426	-1.80824
AT2G47440	Tetratricopeptide repeat (TPR)-like superfamily protein	9.63415	0.554734	0.646912	-0.296894	-1.31712	11.473	0.720635	0.260128	-1.24128	-2.68785
AT3G09490	Tetratricopeptide repeat (TPR)-like superfamily protein	9.80617	-0.272324	-0.804699	-1.08993	-1.65171	8.81105	-0.0729426	-0.831631	-1.73612	-2.6747
AT3G24000	Tetratricopeptide repeat (TPR)-like superfamily protein	8.02567	-0.411753	-0.518172	-0.403046	-1.0014	10.0084	-0.0225749	-0.0707759	-1.29893	-2.13611
AT3G51280	Tetratricopeptide repeat (TPR)-like superfamily protein	10.0376	-0.376476	-0.258721	-0.972169	-2.73863	9.00361	-0.122392	-0.198634	-1.16017	-3.53417
AT4G18570	Tetratricopeptide repeat (TPR)-like superfamily protein	8.87637	-0.00446477	-0.153683	-1.04429	-2.16106	10.938	-0.0941877	-0.506645	-1.39291	-2.35457
AT5G48850	Tetratricopeptide repeat (TPR)-like superfamily protein	8.2465	1.37145	0.959002	0.812114	-1.61206	8.40167	0.998443	2.75191	1.91819	-1.91936
AT5G53490	Tetratricopeptide repeat (TPR)-like superfamily protein	7.56736	-0.315608	-0.693241	-1.30938	-0.979598	12.9006	-0.171028	-0.563891	-0.964799	-1.97075
AT1G53300	tetratricopetide-repeat thioredoxin-like 1	8.56459	0.0735564	-0.112061	-0.83939	-1.27237	8.52017	0.0193498	-0.259817	-0.887384	-2.10131
AT2G42580	tetratricopetide-repeat thioredoxin-like 3	9.67179	-0.243533	-0.430893	-0.946834	-1.56694	10.3037	0.112271	-0.0936649	-1.41565	-2.70765
AT5G54770	thiazole biosynthetic enzyme, chloroplast (ARA6) (THI1) (THI4)	8.16651	-0.363161	-0.387909	-1.23729	-1.68441	14.7079	-0.0535922	-0.860578	-1.39088	-2.90651
AT1G35250	Thioesterase superfamily protein	9.96703	0.889475	0.59698	-0.509843	-2.08411	6.55031	-0.181658	-1.34522	-1.04263	-1.80146
AT2G22230	Thioesterase superfamily protein	10.2408	0.204389	0.366835	-0.223912	-1.6468	10.7466	-0.491865	-0.86385	-1.14823	-2.69884
AT5G10160	Thioesterase superfamily protein	12.2982	-0.181503	-0.0441709	-0.37045	-1.34367	11.8544	-0.358365	-0.585015	-0.568767	-1.29271
AT1G28480	Thioredoxin superfamily protein	12.5652	-0.252856	-1.83644	-3.53929	-4.48409	10.7285	-0.758613	0.512972	-3.00009	-4.15365
AT3G11630	Thioredoxin superfamily protein	11.5508	-0.191492	-0.346538	-0.770464	-1.37542	14.3034	-0.0889812	-0.694706	-0.967641	-3.06187
AT3G53220	Thioredoxin superfamily protein	7.32388	-0.393542	-0.275502	-0.617051	-1.21642	8.07116	-0.583216	-0.580795	-0.897493	-1.49558
AT4G15670	Thioredoxin superfamily protein	5.76232	-1.00008	-0.863508	-0.921676	-1.18062	8.71261	-1.85767	-2.23546	-0.844404	-1.31309
AT4G15680	Thioredoxin superfamily protein	6.02258	-1.08595	-1.10419	-0.734368	-0.809298	7.45982	-1.45989	-1.35156	-0.494714	0.911844
AT4G15690	Thioredoxin superfamily protein	7.50321	-2.09707	-2.20918	-1.81866	-1.2706	10.4318	-1.69936	-1.88707	-0.541433	0.935738
AT4G15700	Thioredoxin superfamily protein	7.01162	-1.83356	-1.35349	-0.739398	0.870593	10.2897	-1.9864	-2.14255	-1.19807	1.84968
AT5G11930	Thioredoxin superfamily protein	6.5497	0.586393	0.995134	-0.79441	-1.16674	6.98098	0.415597	0.318159	-0.997791	-1.65692
AT5G14070	Thioredoxin superfamily protein	8.096	-0.611953	-0.449378	-1.42346	-2.07755	6.68063	-0.212239	-0.0614169	-0.11052	-1.39651
AT5G52910	timeless family protein	7.79961	-0.31125	-0.112296	-0.569404	-1.17047	7.65738	-0.0245943	-0.349624	-0.953211	-1.84708
AT1G72930	toll/interleukin-1 receptor-like	8.84333	0.221649	-1.36298	-2.97133	-3.07364	14.2649	0.113158	0.0321404	-2.28603	-5.18987
AT1G57630	Toll-Interleukin-Resistance (TIR) domain family protein	7.03259	1.77734	-0.583689	-1.06956	-1.22647	8.18882	-0.486772	-1.40076	-2.55707	0.6906
AT1G72920	Toll-Interleukin-Resistance (TIR) domain family protein	8.04592	-0.873666	-1.54843	-2.38726	-2.61626	10.5532	-1.04702	0.290543	-2.42223	-4.11649
AT2G20142	Toll-Interleukin-Resistance (TIR) domain family protein	9.4241	-0.787086	-2.02101	-2.93723	-2.55192	8.72181	0.231648	0.366557	-2.54597	-3.08735
AT5G44910	Toll-Interleukin-Resistance (TIR) domain family protein	7.97761	-0.0239041	-1.55916	-2.99519	-2.33559	6.2284	-1.01474	-1.32637	-1.31097	-0.592991
AT1G72900	Toll-Interleukin-Resistance (TIR) domain-containing protein	8.23953	-0.349372	-1.48648	-2.43702	-1.56875	9.87726	-0.0623309	0.390651	-1.45872	-0.848888
AT1G72940	Toll-Interleukin-Resistance (TIR) domain-containing protein	9.94366	-0.191049	-0.857858	-1.03556	-1.34475	12.3199	-0.713882	0.122373	-2.39932	-3.38274
AT3G26520	tonoplast intrinsic protein 2	16.1633	0.835168	0.408135	-0.903203	-2.10434	16.4458	-0.334705	-0.699276	-2.08208	-5.0615
AT4G17340	tonoplast intrinsic protein 2;2	16.0256	0.486342	-0.337123	-1.88946	-2.4084	13.3531	0.243344	-0.345806	-1.97371	-4.27544
AT2G25810	tonoplast intrinsic protein 4;1	11.5741	0.639756	0.0631486	-0.747889	-2.49882	6.73073	0.00290913	-0.436752	-1.27473	-1.81824
AT1G20840	tonoplast monosaccharide transporter1	10.7512	0.440827	-0.289852	-1.35984	-2.11792	10.1095	0.0730509	-0.556926	-1.76081	-2.51578
AT3G23890	topoisomerase II	8.91075	-0.366174	0.149428	-0.263693	-1.31346	7.93792	-0.00971843	-0.0327712	-0.620874	-2.58169
AT2G25480	TPX2 (targeting protein for Xklp2) protein family	9.81872	-0.576643	-0.592108	-0.684209	-1.4631	9.61691	-0.265177	-0.193379	-0.44488	-2.47208
AT3G01710	TPX2 (targeting protein for Xklp2) protein family	6.78422	-0.155515	-0.0376655	-0.658762	-1.12678	6.86976	-0.147495	-0.269322	-0.893928	-1.46524
AT4G32330	TPX2 (targeting protein for Xklp2) protein family	10.5975	-0.269684	-0.406875	-0.990302	-1.60205	11.1118	-0.0451767	-0.392468	-0.764673	-2.45923
AT3G20370	TRAF-like family protein	12.9243	0.474952	0.571464	-0.117325	-1.47242	7.51809	-0.738224	-1.54287	-1.26638	-2.25207
AT5G26280	TRAF-like family protein	15.0264	-1.55796	-2.25675	-2.90277	-3.22335	8.52211	-1.22923	-2.27106	-2.92792	-2.64983
AT2G24700	Transcriptional factor B3 family protein	6.6722	-0.16347	-0.534263	-1.22559	-1.5392	6.85092	0.0265764	0.104934	-0.531272	-1.47179
AT2G33860	Transcriptional factor B3 family protein / auxin-responsive factor AUX/IAA-related	9.3606	0.28582	0.229864	-0.240968	-1.19446	10.4477	0.183866	0.168311	-0.309138	-1.64294
AT4G33260	Transducin family protein / WD-40 repeat family protein	10.4343	-0.45562	-0.228193	-0.999009	-2.83545	9.15989	-0.0988964	0.0102921	-0.676976	-2.40694
AT4G33270	Transducin family protein / WD-40 repeat family protein	9.96246	-0.391	0.0738857	-0.606765	-2.19101	8.95545	-0.0948104	-0.0821897	-0.990762	-2.73222
AT3G19590	Transducin/WD40 repeat-like superfamily protein	9.76873	0.0145984	0.075012	-0.923136	-1.20048	9.77225	-0.0490311	-0.360165	-0.47493	-1.20729
AT3G27640	Transducin/WD40 repeat-like superfamily protein	8.39597	-0.532944	-0.427446	-1.24897	-2.38047	8.00851	-0.54276	-1.15017	-1.61832	-2.78784
AT5G07590	Transducin/WD40 repeat-like superfamily protein	8.81042	0.318641	0.273991	-0.574234	-1.2842	8.98426	-0.147027	-0.408775	-0.880882	-2.60062
AT5G27570	Transducin/WD40 repeat-like superfamily protein	8.76114	-0.496551	-0.242166	-0.976659	-2.61626	7.45007	0.155603	0.200611	-0.42752	-1.64627
AT5G27945	Transducin/WD40 repeat-like superfamily protein	8.43892	-0.578313	-0.522773	-0.981819	-2.3815	7.12082	0.0654878	0.261748	-0.310485	-1.23584
AT3G60750	Transketolase	14.28	-0.206109	-0.314098	-0.932519	-1.56273	16.7809	-0.113691	-0.345261	-0.870591	-2.32607
AT3G18760	Translation elongation factor EF1B/ribosomal protein S6 family protein	10.813	-0.580028	-0.672957	-1.19716	-1.51593	10.0076	-0.277162	-0.349468	-0.68465	-1.00932
AT1G62750	Translation elongation factor EFG/EF2 protein	8.91914	-0.756924	-0.780475	-1.02357	-1.19528	13.1004	0.028203	-0.342616	-0.793839	-2.40711
AT1G09590	Translation protein SH3-like family protein	15.4727	-0.548936	-0.60054	-1.06164	-2.00849	13.8292	-0.0891863	-0.100298	-0.0535483	-1.23999
AT1G09690	Translation protein SH3-like family protein	16.2768	-0.425494	-0.633088	-1.10764	-1.57806	15.0106	-0.22447	-0.119578	0.0160555	-1.06522
AT1G57660	Translation protein SH3-like family protein	16.8031	-0.590977	-0.975196	-1.17498	-0.997311	15.7727	-0.399263	-0.336996	-0.433269	-1.24568
AT1G57860	Translation protein SH3-like family protein	16.3592	-0.666955	-0.841222	-1.05774	-1.05183	15.1704	-0.259284	-0.238185	-0.221372	-1.15346
AT5G67510	Translation protein SH3-like family protein	14.0358	-0.368261	-0.640279	-1.0589	-2.18229	13.0114	-0.208669	-0.244976	-0.886661	-1.93056
AT1G49410	translocase of the outer mitochondrial membrane 6	11.8373	-0.240216	-0.173972	-0.42954	-1.23	10.954	-0.407977	-0.563058	-0.896053	-1.04439
AT2G21160	Translocon-associated protein (TRAP), alpha subunit	13.3982	-0.214838	-0.553032	-1.16444	-1.72665	11.9242	-0.0928498	-0.438734	-0.541995	-1.40956
AT1G47670	Transmembrane amino acid transporter family protein	11.4422	0.32529	0.546218	-0.10975	-1.26204	9.67784	0.368126	0.643786	0.422153	-1.53439
AT2G38120	Transmembrane amino acid transporter family protein	11.7193	0.0246867	0.0585808	-0.806498	-2.2112	10.9842	-0.448298	-0.373899	-0.63287	-3.11938
AT3G54830	Transmembrane amino acid transporter family protein	6.56674	-0.463457	-0.533063	0.482121	-1.00953	9.65154	-0.466285	0.165473	-0.676306	-3.18583
AT1G05210	Transmembrane protein 97, predicted	9.60167	0.314017	0.175679	-0.372044	-1.4265	8.78109	-0.358074	-0.999965	-1.68481	-3.06037
AT2G32380	Transmembrane protein 97, predicted	11.7826	0.113339	-0.0457005	-0.493349	-1.51472	10.5616	-0.312306	-0.928751	-1.92026	-3.58229
AT2G26240	Transmembrane proteins 14C	12.9357	-0.119189	-0.480911	-0.921501	-1.20106	11.9408	0.0513051	-0.536587	-1.05761	-1.32147
AT2G32140	transmembrane receptors	7.55639	0.431558	-0.720392	-1.68953	-1.93504	7.40522	0.0848804	0.944948	-1.24713	-1.1862
AT1G03420	transposable element gene	10.6948	0.0494806	-0.111606	-0.858758	-1.9717	10.2668	0.0509413	-0.964222	-1.45391	-2.55183
AT3G17050	transposable element gene	9.30016	-0.760308	-1.5077	-2.37536	-3.52972	9.50936	-0.168543	-0.477628	-0.648286	-3.42358
AT3G42658	transposable element gene	7.71306	-0.198404	0.106302	-0.926921	-1.37879	7.23632	-0.801134	-0.945428	-1.24073	-1.08045
AT5G28913	transposable element gene	9.02928	0.120775	0.0509392	-0.449655	-1.63134	8.84608	0.177276	-0.225889	-0.663398	-2.4377
AT1G45201	triacylglycerol lipase-like 1	10.4432	0.573949	0.114747	-1.47712	-3.42798	12.8026	-0.190227	-0.721742	-1.97363	-4.0319
AT5G19160	TRICHOME BIREFRINGENCE-LIKE 11	8.17795	-0.508253	-0.366333	-0.678021	-1.13542	7.8347	-0.0079061	0.226949	-0.740288	-1.73422
AT1G70230	TRICHOME BIREFRINGENCE-LIKE 27	8.43559	-0.0709613	-0.22165	-0.784324	-1.26462	8.64641	0.121921	0.033897	-0.205792	-1.57821
AT2G40150	TRICHOME BIREFRINGENCE-LIKE 28	7.60074	-0.142911	-0.373803	-1.06722	-1.87389	7.09742	0.11264	-0.137043	-1.08638	-1.77885
AT2G38320	TRICHOME BIREFRINGENCE-LIKE 34	7.73878	-0.518818	-0.776972	-1.66348	-2.2195	6.46652	-0.344597	-0.214589	-0.651147	-1.30004
AT5G01620	TRICHOME BIREFRINGENCE-LIKE 35	11.3808	-0.175951	-0.45148	-1.18508	-2.07198	9.93287	-0.16161	-0.397141	-0.989329	-2.53294
AT3G14850	TRICHOME BIREFRINGENCE-LIKE 41	9.24557	0.389302	0.254128	-0.215535	-1.11294	8.08535	-0.267064	-1.03694	-0.899997	0.378581
AT2G30010	TRICHOME BIREFRINGENCE-LIKE 45	9.11889	-0.191688	-0.279393	-1.21271	-2.55355	11.5946	-0.640798	-1.06112	-2.29838	-5.36387
AT4G24670	tryptophan aminotransferase related 2	9.02743	-0.0222367	-0.586629	-1.92859	-2.86361	8.66287	-0.395736	-0.379007	-0.999415	-1.9444
AT3G54640	tryptophan synthase alpha chain	12.4862	0.230309	-0.657955	-1.57052	-2.56471	11.2057	-0.95043	-1.78952	-2.16512	-2.56982
AT1G16070	tubby like protein 8	8.54623	-0.895001	-1.36029	-2.22355	-3.08251	7.41466	0.0985499	0.00430463	-0.966472	-2.12026
AT1G50010	tubulin alpha-2 chain	13.3478	-0.1078	-0.0576587	-0.614751	-1.6334	12.4561	-0.16623	-0.450333	-0.610163	-2.05162
AT1G04820	tubulin alpha-4 chain	12.5565	0.0808901	0.274514	-0.393685	-1.6202	11.6674	-0.0838354	-0.252018	-0.524813	-2.33132
AT5G19780	tubulin alpha-5	12.5264	-0.0437224	-0.150736	-0.486591	-1.07162	12.5427	-0.0874283	-0.452211	-1.16194	-2.21791
AT5G23860	tubulin beta 8	11.4461	0.26683	0.349913	-0.381681	-1.58462	11.2038	-0.111917	-0.0912145	-0.15143	-2.79314
AT5G44340	tubulin beta chain 4	14.3289	-0.0875034	-0.25906	-0.820581	-1.36937	14.1614	-0.0575157	-0.582986	-1.3092	-2.96244
AT1G75780	tubulin beta-1 chain	10.5663	0.348799	0.188635	-0.623174	-1.74952	8.68881	-0.011204	0.102638	-0.846166	-2.35106
AT1G20010	tubulin beta-5 chain	10.2682	-0.081941	-0.0121259	-0.650505	-1.30395	11.7563	-0.337277	-0.705731	-2.27696	-4.64696
AT2G29550	tubulin beta-7 chain	13.2982	0.0428625	0.174913	-0.177271	-1.03698	12.8609	-0.100471	-0.420472	-0.5478	-1.25653
AT4G14960	Tubulin/FtsZ family protein	14.9687	0.238159	-0.0793589	-1.12385	-2.43629	14.6142	-0.0171633	-0.294925	-0.449926	-2.11709
AT3G46820	type one serine/threonine protein phosphatase 5	9.32519	-0.169724	-0.597479	-0.987693	-1.56964	9.77964	-0.457243	-0.89732	-1.32257	-1.87401
AT2G24850	tyrosine aminotransferase 3	10.3184	1.13822	0.710555	-0.94251	-3.60106	9.04699	-0.400703	-1.94572	-3.49121	-4.1002
AT2G20610	Tyrosine transaminase family protein	12.413	-0.232998	-0.698334	-2.1054	-3.32359	12.0837	-0.0586645	-0.0135497	-1.26116	-2.91163
AT3G62250	ubiquitin 5	16.2591	0.0344798	-0.0931811	-0.780721	-1.27099	15.3198	-0.279283	-0.431275	-0.0902702	-1.03887
AT1G75440	ubiquitin-conjugating enzyme 16	10.1248	0.483722	-0.14622	-1.02452	-2.01363	9.53873	0.129142	0.281493	-0.267379	-1.62881
AT1G50490	ubiquitin-conjugating enzyme 20	11.9794	-0.587806	-0.650896	-1.16126	-2.5224	10.5984	-0.0317045	-0.117465	-0.831667	-1.80651
AT2G44790	uclacyanin 2	12.265	0.207144	-0.878742	-1.88883	-1.96807	7.1295	-0.848192	-1.55686	-1.30093	-1.42251
AT3G23820	UDP-D-glucuronate 4-epimerase 6	11.7107	-0.0575245	-0.113228	-0.343812	-1.17062	11.8859	0.141379	-0.437202	-1.49151	-2.07673
AT1G14360	UDP-galactose transporter 3	10.6344	-0.113508	-0.193322	-0.702925	-1.32747	10.4831	-0.364889	-0.855626	-0.84989	-1.38816
AT5G39320	UDP-glucose 6-dehydrogenase family protein	13.6431	0.0591723	0.00802174	-0.449975	-1.08146	11.3109	-0.160873	-0.419875	-0.44035	-2.64994
AT1G01420	UDP-glucosyl transferase 72B3	6.91355	-0.210194	-0.231489	-1.4154	-1.41158	8.07474	0.23464	-0.0435778	-0.863504	-1.96182
AT3G50740	UDP-glucosyl transferase 72E1	11.7999	0.0404747	-1.40772	-2.41302	-2.67226	11.3591	-0.283765	-0.17889	-1.59009	-2.08697
AT4G34138	UDP-glucosyl transferase 73B1	8.35634	-0.450908	-0.991199	-1.33263	-2.16383	8.60535	-0.270368	-0.453967	-1.32711	-2.76545
AT1G24100	UDP-glucosyl transferase 74B1	12.7136	-0.00604933	-0.437426	-1.78399	-3.111	12.2808	-0.300176	-0.427198	-1.96622	-3.46279
AT2G31750	UDP-glucosyl transferase 74D1	10.7751	-0.338687	-0.948197	-1.88375	-2.38489	10.3089	-0.247802	-0.687102	-1.5516	-1.65212
AT3G16520	UDP-glucosyl transferase 88A1	9.00799	0.871749	0.539094	-0.692963	-1.73897	12.0126	0.0920658	0.0267988	-0.574864	-1.26338
AT4G34135	UDP-glucosyltransferase 73B2	8.81301	0.769988	-0.557273	-1.29526	-1.82987	8.4518	-0.504407	-1.0612	-0.881812	-1.27182
AT1G05560	UDP-glucosyltransferase 75B1	8.95299	1.37843	-0.519505	-1.26937	-0.916696	11.7868	-0.448545	-1.42862	-0.374055	0.223753
AT2G22930	UDP-Glycosyltransferase superfamily protein	10.0449	0.718883	0.792839	0.154032	-1.16082	6.39002	-0.0983538	0.0283149	-0.117583	-1.19569
AT2G28080	UDP-Glycosyltransferase superfamily protein	11.2374	-0.560161	-0.717688	-1.99298	-2.07663	10.9975	0.239118	0.413435	-0.548196	-2.3255
AT2G31790	UDP-Glycosyltransferase superfamily protein	10.8763	-0.536262	-0.768284	-2.42813	-4.23614	11.2476	-0.299336	-0.532888	-1.5416	-2.27225
AT3G11340	UDP-Glycosyltransferase superfamily protein	11.4565	-0.0517145	-0.547993	-1.16696	-1.03281	6.82863	-1.2493	-1.61445	-1.18973	-1.28542
AT3G46650	UDP-Glycosyltransferase superfamily protein	6.48706	-0.738824	-1.08387	-0.958488	-1.43232	7.51585	-0.384996	-0.0649148	-0.923871	-2.24018
AT5G05890	UDP-Glycosyltransferase superfamily protein	10.2636	-0.444399	-0.821747	-1.77625	-2.47236	9.46283	-0.526309	-1.11508	-2.3805	-3.70736
AT5G38010	UDP-Glycosyltransferase superfamily protein	9.30375	0.596457	0.702169	-0.0146971	-1.87559	7.22829	0.3693	1.63725	0.441791	-2.01863
AT5G66690	UDP-Glycosyltransferase superfamily protein	12.6532	0.331063	0.244366	-0.4737	-1.16313	6.93055	-0.171016	-0.0459944	-0.645329	-1.45746
AT4G31600	UDP-N-acetylglucosamine (UAA) transporter family	8.07611	0.101064	-0.00629345	-1.25467	-1.94989	8.14727	0.0999877	-0.431355	-0.915271	-2.15885
AT1G58420	Uncharacterised conserved protein UCP031279	9.13144	-1.12468	-1.71443	-2.28598	-1.24723	10.5609	-1.12101	0.14205	-1.68128	-1.40392
AT2G39518	Uncharacterised protein family (UPF0497)	9.25843	0.133477	-1.24723	-1.48138	-1.5699	6.08142	-1.00176	-0.884801	-1.11541	-0.838469
AT3G53850	Uncharacterised protein family (UPF0497)	8.63734	-0.421282	-0.383099	-0.840812	-1.10244	9.33828	0.148361	-0.266505	-0.585176	-1.82613
AT4G37235	Uncharacterised protein family (UPF0497)	6.92289	-0.0274551	-0.328093	-1.99667	-2.4123	6.00359	-0.320292	-0.365766	-0.553437	-1.34846
AT5G44550	Uncharacterised protein family (UPF0497)	12.9321	0.749587	0.215447	-0.886493	-1.34192	9.51056	0.208305	-1.85332	-2.37567	-3.11075
AT4G13615	Uncharacterised protein family SERF	15.286	0.0781634	-0.241925	-0.576949	-1.11112	14.5912	-0.0591969	-0.214862	-0.708053	-1.10952
AT1G68650	Uncharacterized protein family (UPF0016)	10.7844	-0.470087	-0.76036	-1.74702	-2.65364	9.67727	-0.332589	-0.975423	-1.80684	-3.05178
AT5G36290	Uncharacterized protein family (UPF0016)	11.1372	-0.448488	-0.540131	-0.837958	-1.35667	10.4733	0.0909586	0.0831403	-0.561677	-1.44149
AT2G03590	ureide permease 1	8.36308	0.237901	-0.0642729	-0.839179	-1.38139	6.66553	0.582374	0.845951	-0.739677	-1.30764
AT2G03530	ureide permease 2	8.5829	0.578382	0.146608	-0.57226	-1.25591	9.91154	0.263064	0.387966	-0.647444	-1.72175
AT4G17050	ureidoglycine aminohydrolase	11.3765	-0.128039	-0.141482	-0.761663	-1.79027	12.0111	0.0627176	0.0241831	-0.83847	-2.11137
AT5G40850	urophorphyrin methylase 1	12.5696	-0.406564	-0.587557	-1.26798	-1.80543	12.5547	-0.597356	-0.542284	-1.2747	-2.35585
AT4G23710	vacuolar ATP synthase subunit G2	10.2386	-0.475752	-0.955693	-0.790172	-1.02725	9.06441	-0.33016	-0.690689	-1.13841	-0.801433
AT1G62480	Vacuolar calcium-binding protein-related	14.7179	-0.324495	-0.510645	-1.09487	-1.37142	12.8831	-0.546068	-0.457974	-0.151026	-1.48038
AT3G59370	Vacuolar calcium-binding protein-related	12.3464	-0.238458	-0.385882	-1.56929	-3.61319	6.00045	-0.606216	-0.569758	0.160484	-1.27701
AT1G64200	vacuolar H+-ATPase subunit E isoform 3	10.7482	0.489588	-0.0294522	-1.02279	-1.85932	10.1615	-0.687197	-1.39251	-2.17307	-3.45314
AT3G25190	Vacuolar iron transporter (VIT) family protein	13.1454	-0.771249	-2.86686	-4.72157	-5.88341	8.24634	-0.105022	-0.270972	-1.26974	-2.59713
AT2G34940	VACUOLAR SORTING RECEPTOR 5	7.36939	-0.188638	-0.734903	-1.00342	-1.42463	6.3527	0.501749	-0.414841	-1.12745	-1.39516
AT2G18060	vascular related NAC-domain protein 1	6.70556	-0.268755	-0.403531	-1.12253	-1.56048	6.21043	-0.436436	-0.409132	-0.562478	-1.33904
AT1G04760	vesicle-associated membrane protein 726	7.50086	0.12864	-0.0602991	-0.916884	-1.88071	7.95999	-0.18218	-0.468359	-0.892673	-1.85885
AT5G57490	voltage dependent anion channel 4	9.27558	-0.28058	-0.462216	-1.08932	-1.39476	9.0113	-0.298248	-0.644071	-1.18222	-1.70753
AT1G17147	VQ motif-containing protein	9.03199	0.761561	-0.408545	-1.27329	-0.726555	9.19615	-1.00862	-0.619593	-2.40806	-2.06028
AT2G22880	VQ motif-containing protein	11.2003	-1.28915	-2.72714	-3.28034	-1.76896	11.8299	-2.1722	-0.284888	-1.95443	-1.28516
AT5G46780	VQ motif-containing protein	11.6106	-0.598215	-1.11592	-1.10077	-0.632381	10.712	-0.27552	0.105028	-1.16562	-0.957445
AT1G16110	wall associated kinase-like 6	7.06424	-0.426942	-1.23795	-1.43313	-0.723151	9.21163	-0.0968968	0.53601	-0.958814	-1.37952
AT1G75500	Walls Are Thin 1	12.8219	0.0945241	0.134984	-1.11832	-3.73836	11.7939	0.233861	0.262225	-0.0209995	-3.50057
AT1G02970	WEE1 kinase homolog	6.88669	-0.418469	-0.282562	-0.22611	-1.00412	6.64349	-0.00215072	-0.71456	-1.11241	-1.43182
AT1G06760	winged-helix DNA-binding transcription factor family protein	12.8008	0.0293792	-0.0560124	-0.239842	-1.141	12.4887	0.189161	0.127071	0.0564235	-1.29812
AT2G30620	winged-helix DNA-binding transcription factor family protein	9.82341	0.110474	-0.286994	-0.959732	-1.31387	10.1271	-0.0205285	-0.435386	-0.57691	-1.78721
AT4G31800	WRKY DNA-binding protein 18	11.132	-0.520792	-0.840322	-1.05309	0.506648	11.5526	0.285439	1.35851	-1.5813	0.133957
AT5G07100	WRKY DNA-binding protein 26	7.97536	-0.0606891	-1.11578	-1.05699	-0.516178	7.59989	-0.320443	0.132305	-1.00188	-0.805361
AT5G24110	WRKY DNA-binding protein 30	7.90986	-0.670943	-0.936218	-1.64133	-0.949924	6.08899	-0.743144	-0.790585	-1.12726	-0.345358
AT2G38470	WRKY DNA-binding protein 33	11.7001	0.135305	-0.948414	-1.17842	-0.268243	11.9231	-0.190891	0.673557	-1.37158	0.184628
AT5G22570	WRKY DNA-binding protein 38	8.13969	-0.677194	-1.79702	-3.12227	-2.84919	7.55607	0.674035	0.0796633	-2.33197	-2.69196
AT2G46400	WRKY DNA-binding protein 46	10.6403	-1.86496	-2.55968	-3.68814	-2.93304	10.0326	-1.0673	0.313023	-2.19816	-2.21787
AT5G26170	WRKY DNA-binding protein 50	6.60796	0.942081	-0.774122	-1.24737	-0.980006	7.36605	0.111874	-1.00093	-1.97056	-2.15336
AT5G64810	WRKY DNA-binding protein 51	10.2659	-0.166646	-1.90777	-2.53917	-3.17284	7.19522	0.62586	0.0875529	-1.44749	-2.06376
AT2G40750	WRKY DNA-binding protein 54	9.10998	-0.00579939	-0.983354	-3.38647	-3.39032	11.3722	0.496543	0.215771	-2.84869	-6.13875
AT5G01900	WRKY DNA-binding protein 62	7.02888	0.0177025	-0.55534	-1.61201	-1.97702	6.02571	0.168132	-0.355713	-1.04352	-1.03418
AT3G56400	WRKY DNA-binding protein 70	9.33861	1.05249	-0.82756	-1.95364	-1.95332	12.7739	0.645014	0.819365	-1.7133	-4.54056
AT4G23550	WRKY family transcription factor	9.2615	0.142103	-1.41067	-1.48268	-0.407504	7.14338	-0.485906	-0.804429	-1.91214	-2.00978
AT1G46480	WUSCHEL related homeobox 4	9.39545	0.266557	0.337589	-0.810236	-3.23839	8.03469	0.565553	0.846127	-0.013609	-2.01983
AT2G34190	Xanthine/uracil permease family protein	8.52092	0.0554197	-0.102113	-1.0355	-2.23823	7.65826	0.0183503	-0.334934	-0.97743	-2.09211
AT5G62890	Xanthine/uracil permease family protein	11.0803	0.253881	0.204814	-0.430961	-1.08512	11.2334	-0.0436556	-0.3182	-0.523912	-1.62153
AT4G14365	XB3 ortholog 4 in Arabidopsis thaliana	8.56931	-0.0623836	-1.59912	-2.17518	-1.85216	10.4654	0.388042	0.557481	-2.73397	-3.47942
AT4G14130	xyloglucan endotransglucosylase/hydrolase 15	12.8964	0.258316	-0.217716	-2.13783	-4.68102	8.23756	1.14756	1.00486	-0.746909	-2.25393
AT3G23730	xyloglucan endotransglucosylase/hydrolase 16	10.9381	-0.354208	-0.944412	-2.76932	-4.75296	11.2575	0.0992204	0.430607	-2.36289	-5.19307
AT1G65310	xyloglucan endotransglucosylase/hydrolase 17	10.7202	0.477596	-0.430086	-2.07185	-4.57042	8.52456	-1.18175	-0.548279	-2.94139	-3.56996
AT4G30280	xyloglucan endotransglucosylase/hydrolase 18	12.3505	-0.446132	-1.75634	-4.03375	-5.27247	9.56512	-1.55493	0.364047	-2.88488	-3.96419
AT4G30270	xyloglucan endotransglucosylase/hydrolase 24	10.563	0.697081	0.219927	-0.546051	-1.11808	11.4998	0.0702947	0.02724	-0.319621	-2.64903
AT2G36870	xyloglucan endotransglucosylase/hydrolase 32	6.18979	0.211113	0.0564641	-1.26544	-1.35122	8.26694	0.174613	0.0664118	-0.645881	-2.51685
AT4G37800	xyloglucan endotransglucosylase/hydrolase 7	12.2455	0.608426	-0.306985	-3.48399	-6.37079	14.3161	-1.38436	-2.73995	-4.11202	-7.93033
AT1G11545	xyloglucan endotransglucosylase/hydrolase 8	10.3988	0.176444	0.0542864	-1.22871	-2.68541	9.57079	-0.738917	-1.54573	-2.91097	-4.43327
AT4G03210	xyloglucan endotransglucosylase/hydrolase 9	12.474	-0.603093	-1.25865	-3.42442	-5.35771	14.2152	0.328759	0.324268	-2.42018	-5.29911
AT3G44990	xyloglucan endo-transglycosylase-related 8	9.23227	-0.169319	-0.154618	-1.1997	-3.40582	7.85359	-0.709937	-1.35151	-2.08594	-2.69355
AT1G10550	xyloglucan:xyloglucosyl transferase 33	9.31626	0.135009	-0.293852	-1.42609	-3.11134	6.40248	-0.0880038	-0.3304	-0.826211	-1.36886
AT3G62720	xylosyltransferase 1	11.1066	-0.442949	-0.337655	-1.12006	-0.892044	11.3803	-0.112785	0.377451	-1.3552	-1.29168
AT3G17650	YELLOW STRIPE like 5	9.49733	0.158997	-0.109555	-1.07958	-1.55321	10.7323	0.304442	0.280849	-0.699955	-1.96555
AT4G27740	Yippee family putative zinc-binding protein	9.13243	-0.651825	-2.05169	-2.24486	-2.41927	10.1994	0.394374	0.229025	-1.70842	-3.08132
AT2G39280	Ypt/Rab-GAP domain of gyp1p superfamily protein	7.18813	-0.364287	-0.387807	-1.07808	-0.979666	7.47953	-0.129058	-0.06723	-0.24995	-1.46892
AT1G59590	ZCF37	10.4511	-0.386375	-1.92147	-2.32099	-1.62646	9.63036	-0.636509	-0.229649	-2.55391	-2.81485
AT3G02790	zinc finger (C2H2 type) family protein	12.81	-0.640796	-0.999208	-1.00012	-1.84996	11.3812	-0.0714189	-0.00707199	-0.36742	-1.22426
AT2G38970	Zinc finger (C3HC4-type RING finger) family protein	9.99537	0.375997	0.553885	-0.724146	-1.93193	9.96026	-0.154148	-0.48603	-1.22972	-2.94938
AT3G27330	zinc finger (C3HC4-type RING finger) family protein	8.28733	-0.372912	-0.327318	-1.11711	-2.29924	7.32292	-0.102578	-0.0792393	-0.671984	-1.59367
AT3G46620	zinc finger (C3HC4-type RING finger) family protein	10.851	-0.954959	-1.67664	-2.13416	-2.1086	11.5154	-1.07304	0.299784	-1.17971	-1.11226
AT5G65683	Zinc finger (C3HC4-type RING finger) family protein	10.8384	-0.176449	-0.328599	-1.06119	-1.42368	10.5507	-0.093178	-0.647214	-1.43384	-3.63394
AT2G47680	zinc finger (CCCH type) helicase family protein	7.71897	0.115633	0.342229	-0.596624	-1.20484	8.06402	-0.147192	-0.357018	-0.75551	-1.41345
AT3G51950	Zinc finger (CCCH-type) family protein / RNA recognition motif (RRM)-containing protein	11.7012	-0.264368	-0.144665	-0.545565	-1.82074	11.3301	0.0609828	0.294852	0.13258	-1.39664
AT5G25160	zinc finger protein 3	10.6986	-0.347847	-0.953969	-2.40804	-3.02403	6.89591	-0.135533	-0.922442	-1.54843	-1.90119
AT1G24625	zinc finger protein 7	9.98922	-0.0656758	-0.430182	-1.15931	-1.80556	10.1782	-0.0576773	0.0689988	-1.1428	-2.40676
AT2G44580	zinc ion binding	8.22957	-0.320028	-0.287682	-0.784264	-1.7561	8.96176	-0.506942	-1.06956	-1.97629	-3.33243
AT1G18910	zinc ion binding;zinc ion binding	9.676	-0.707188	-1.22633	-1.52604	-1.29811	7.37581	-0.0282743	-0.155224	-1.05734	-1.65195
AT1G05300	zinc transporter 5 precursor	10.0098	-0.089172	-0.737779	-2.98892	-3.39847	9.53961	0.686999	1.07471	-0.883272	-1.83063
AT5G42250	Zinc-binding alcohol dehydrogenase family protein	10.5406	-0.0176391	-0.748995	-2.0569	-3.28041	9.56175	0.0901622	0.245511	-2.15741	-2.46524
AT3G23390	Zinc-binding ribosomal protein family protein	15.9691	-0.487593	-0.615229	-0.711712	-1.10434	14.7146	-0.399966	-0.453729	-0.736137	-1.66385
AT2G23530	Zinc-finger domain of monoamine-oxidase A repressor R1	8.45807	-0.317293	-0.352613	-1.47777	-2.35641	6.35313	0.260127	-0.0296746	-0.41242	-1.00737
AT1G80730	zinc-finger protein 1	7.58383	-0.139246	-0.332896	-1.15751	-2.12422	6.24916	0.348257	0.143948	-0.159866	-1.16618
AT5G67450	zinc-finger protein 1	7.5429	-0.0973392	-0.46374	-0.863003	-1.53692	7.2104	0.904752	1.50285	-1.51259	-2.23414
AT5G43170	zinc-finger protein 3	11.0765	-0.582312	-1.17728	-2.65849	-3.39753	8.68525	-0.948988	0.21438	-2.69039	-3.28298
AT3G52640	Zn-dependent exopeptidases superfamily protein	6.97445	0.119926	-0.000627445	-1.11275	-1.02614	7.44439	0.0124327	-0.338669	-0.848654	-1.17921
AT1G02290		9.33907	0.158882	0.216593	-0.277942	-1.31061	9.946	0.0732111	-0.0913784	-0.263725	-1.67961
AT1G03820		11.7003	-0.0840086	-0.352386	-1.98753	-4.65967	9.77178	0.398556	1.5393	0.843606	-2.81314
AT1G05135		11.2699	-1.87831	-2.45369	-3.41811	-5.04932	13.4332	-0.409051	-0.880048	-3.00065	-4.85373
AT1G05575		10.5125	-1.04441	-2.67175	-3.83843	-3.33374	10.5772	-1.35185	0.166783	-2.52935	-1.49011
AT1G05950		6.99609	-0.0474672	0.137685	-0.275954	-1.00714	7.47796	-0.084294	-0.18095	-0.231491	-1.05072
AT1G08165		6.10916	0.102529	-0.498306	-1.2074	-1.3102	7.71235	-0.0192856	-0.35668	-1.17779	-1.92494
AT1G09470		6.85862	-0.592468	-0.44563	-0.659537	-1.23698	6.63527	0.239009	0.0837367	-0.167306	-1.0271
AT1G10990		7.81838	-0.419745	-1.44479	-1.84111	-1.98541	7.38924	-0.727747	-1.81498	-2.17908	-2.09891
AT1G11120		7.30437	0.0319944	-0.0574937	-1.0489	-0.797773	7.53389	-0.104118	0.0360548	-0.156385	-1.57204
AT1G11440		8.86509	-0.229939	-0.664212	-1.50547	-2.31402	10.2334	-0.207707	-0.261884	-1.08262	-2.76794
AT1G12380		8.9997	0.560899	0.702718	-0.00464782	-1.40485	8.91615	0.340527	0.767086	0.487201	-1.82319
AT1G14630		8.74293	-0.00284885	0.215333	-0.49779	-2.31264	7.81125	-0.165801	-0.174937	-0.19187	-1.81925
AT1G15010		10.6413	-1.06205	-1.58524	-1.71247	-1.04454	11.6151	-1.56262	0.605249	-0.429552	0.27462
AT1G16500		10.336	0.505691	0.333985	-0.82639	-1.67228	9.71079	-0.197318	-0.492329	-0.941457	-1.94316
AT1G16630		9.48779	-0.034217	0.298824	-0.653551	-2.63585	8.58648	-0.353988	-0.34786	-1.21535	-3.14463
AT1G19020		12.1487	0.0150833	-1.69201	-2.32331	-2.17273	11.6145	-1.43034	-0.515642	-2.85219	-1.52666
AT1G19960		11.3222	1.04513	-0.27728	-2.00003	-3.89548	14.2429	0.811154	0.0457158	-2.98268	-7.59068
AT1G19990		9.21805	-0.76881	-0.756595	-1.24953	-1.93993	8.79675	-0.329683	-0.153719	-0.629126	-1.88348
AT1G21500		6.97984	0.24689	0.1056	-1.2784	-1.85584	13.8634	0.030904	-0.716373	-2.57485	-4.28726
AT1G21520		9.89912	0.704139	-0.720745	-0.625112	-1.07602	9.70424	-0.180205	-0.372944	-1.58568	-2.36261
AT1G22030		9.83087	-0.376338	-0.445713	-0.947989	-1.64608	7.85755	0.282863	0.388744	0.351187	-1.07673
AT1G22885		12.1223	-0.203501	-0.995702	-1.38977	-1.83578	10.769	0.293	0.260859	-0.361533	-1.17489
AT1G23830		9.4422	0.0279449	-0.533992	-1.31243	-1.70763	8.86132	-0.0101222	-0.682846	-1.80548	-2.18396
AT1G25275		12.5174	-1.00952	-1.57728	-0.84422	-0.449591	13.5335	-0.461037	-0.623776	-1.30871	-0.777311
AT1G25400		8.55395	-0.288189	-1.39393	-2.24188	-0.879743	9.01131	-0.674646	-0.111346	-2.09817	-0.950434
AT1G27020		8.00094	-1.00756	-1.64098	-1.72336	-2.57759	7.92014	-1.56344	-1.363	-2.87601	-3.10555
AT1G28395		9.41515	0.0698061	-0.092857	-1.05074	-1.92389	9.03804	-0.317941	-0.518151	-0.902587	-2.13104
AT1G28400		12.3977	0.3344	0.336547	-0.100248	-1.89077	10.0987	0.361295	0.879822	0.970656	-1.6836
AT1G29270		9.41179	-1.39349	-1.75338	-1.86544	-1.77399	6.69646	-0.708472	-0.559837	-1.21083	-1.52613
AT1G29290		9.29283	-0.0188528	-1.59203	-1.69392	-1.17602	8.61212	-0.370176	0.238523	-1.17463	-1.27726
AT1G29530		6.14166	-0.288683	-0.677156	-1.0219	-0.995395	7.24533	-0.019206	-0.304468	-1.31088	-2.0602
AT1G30515		7.25395	0.577671	0.283593	-0.751593	-1.17923	7.13289	0.132514	-0.644782	-1.19667	-1.69404
AT1G31335		10.4063	0.259116	0.0106826	-0.90052	-2.61037	10.5997	0.0307773	-0.315376	-1.09498	-2.82424
AT1G33940		9.28248	0.0167598	0.0960181	-0.490326	-1.16776	9.71224	0.0285136	-0.423286	-0.751736	-1.2273
AT1G35210		10.4167	-0.869835	-1.75039	-3.1301	-2.96445	11.4022	-0.91635	-0.012502	-2.4407	-2.44653
AT1G36622		7.31737	0.287616	-1.43875	-2.08353	-1.0871	6.15662	-0.83973	-0.710693	-1.04117	-0.534123
AT1G42430		9.33186	-0.210853	-0.299218	-0.637435	-1.01103	9.38968	0.168251	0.0671022	-0.170009	-1.09741
AT1G42480		8.90821	-0.191368	-0.372924	-1.04124	-1.74867	8.84527	-0.185763	-0.417041	-0.885839	-1.68054
AT1G47395		9.17079	0.455849	0.895447	1.88072	-1.76711	8.99373	1.06447	2.69243	2.57329	-1.7993
AT1G47400		8.95497	0.467121	0.933325	1.9671	-1.37314	9.71324	0.905818	2.36144	1.9486	-2.72331
AT1G49370		5.93065	-0.685436	-0.854008	-1.06357	-1.38449	6.75753	-0.498004	-0.615235	-1.43715	-1.28371
AT1G51920		7.90979	1.80053	-0.103625	-2.31422	-2.64014	5.95152	-0.411438	-0.704283	-1.00398	-0.734672
AT1G52140		10.7038	-0.0872218	-0.416159	-1.3626	-2.25656	8.73725	-0.0755331	-0.415264	-1.22653	-2.34548
AT1G53163		7.788	-0.154379	-0.597499	-1.28666	-1.9979	6.39392	-0.0571884	0.00666402	0.326509	-1.20067
AT1G54200		7.93105	0.57794	0.701771	-0.442823	-2.01376	7.83055	0.509932	0.141545	0.391539	-1.45057
AT1G55205		8.80104	0.132564	-0.0617661	-0.908726	-1.92009	8.06394	-0.541595	-0.800668	-1.02567	-1.4521
AT1G57680		12.6456	0.0845838	-0.22695	-0.832165	-1.00273	12.7081	0.304545	0.0239623	-1.01711	-1.29543
AT1G61170		9.82521	-0.0706769	-0.166836	-0.94218	-1.72721	10.556	0.215939	0.0499149	-0.622879	-2.82397
AT1G61450		9.41897	-0.61327	-0.416678	-0.775372	-1.99416	9.5807	-0.105107	-0.252716	-1.08704	-2.91244
AT1G64700		9.58098	-0.249442	-0.434229	-0.896559	-1.60663	8.09372	-0.351684	-0.097341	-0.677059	-1.48125
AT1G65270		10.9668	0.162158	-0.00950136	-0.503325	-1.4565	10.6857	0.0837829	-0.111879	-0.379873	-1.1942
AT1G65484		7.10246	0.201041	-0.688203	-1.45617	-1.74424	6.68243	-0.502412	-1.04143	-1.46548	-1.53406
AT1G65486		6.01205	-0.425958	-0.797072	-1.04882	-1.24871	8.99454	0.232074	0.466916	-1.56311	-3.90085
AT1G65710		8.32648	0.116519	-0.00733157	-0.682876	-2.25167	8.19418	-0.173006	-0.407166	-1.55681	-2.46978
AT1G65845		11.9801	-1.11711	-2.87618	-4.13338	-4.93939	9.70101	-0.459213	-0.0508778	-2.20618	-4.07369
AT1G65900		8.56315	0.0131909	0.389868	-0.287048	-1.7675	10.0788	-0.183373	0.00779664	-0.592635	-2.64582
[truncated: 223 more rows]
